# Supplementary material for: Adsorption-Induced Pore Volume Deformation: Implications for Excess Adsorption in Kerogen Matrices
Source: Langmuir. 2026 Jun 23;42(26):18757–66. doi: 10.1021/acs.langmuir.6c00872 (PMC13352615; doi:10.1021/acs.langmuir.6c00872)
Supplement: Supplementary file 2 [file la6c00872_si_002.zip]

Archive with 164 entries (89 files):
- LAMMPS Code/
- LAMMPS Code/Flexible/
- LAMMPS Code/Flexible/IIA-1/
- LAMMPS Code/Flexible/IIA-1/C2H6/
- LAMMPS Code/Flexible/IIA-1/C2H6/P=10MPa/
- LAMMPS Code/Flexible/IIA-1/C2H6/P=10MPa/C2H6.txt
- LAMMPS Code/Flexible/IIA-1/C2H6/P=10MPa/IIA-1.data
- LAMMPS Code/Flexible/IIA-1/C2H6/P=10MPa/in.GCMC.txt
- LAMMPS Code/Flexible/IIA-1/CH4/
- LAMMPS Code/Flexible/IIA-1/CH4/P=10MPa/
- LAMMPS Code/Flexible/IIA-1/CH4/P=10MPa/IIA-1.data
- LAMMPS Code/Flexible/IIA-1/CH4/P=10MPa/in.GCMC.txt
- LAMMPS Code/Flexible/IIA-1/CO2/
- LAMMPS Code/Flexible/IIA-1/CO2/P=10MPa/
- LAMMPS Code/Flexible/IIA-1/CO2/P=10MPa/CO2.txt
- LAMMPS Code/Flexible/IIA-1/CO2/P=10MPa/IIA-1.data
- LAMMPS Code/Flexible/IIA-1/CO2/P=10MPa/in.GCMC.txt
- LAMMPS Code/Flexible/IIA-1/N2/
- LAMMPS Code/Flexible/IIA-1/N2/P=10MPa/
- LAMMPS Code/Flexible/IIA-1/N2/P=10MPa/IIA-1.data
- LAMMPS Code/Flexible/IIA-1/N2/P=10MPa/in.GCMC.txt
- LAMMPS Code/Flexible/IIA-1/N2/P=10MPa/N2.txt
- LAMMPS Code/Flexible/IIA-2/
- LAMMPS Code/Flexible/IIA-2/C2H6/
- LAMMPS Code/Flexible/IIA-2/C2H6/P=10MPa/
- LAMMPS Code/Flexible/IIA-2/C2H6/P=10MPa/C2H6.txt
- LAMMPS Code/Flexible/IIA-2/C2H6/P=10MPa/IIA-2.data
- LAMMPS Code/Flexible/IIA-2/C2H6/P=10MPa/in.GCMC.txt
- LAMMPS Code/Flexible/IIA-2/CH4/
- LAMMPS Code/Flexible/IIA-2/CH4/P=10MPa/
- LAMMPS Code/Flexible/IIA-2/CH4/P=10MPa/IIA-2.data
- LAMMPS Code/Flexible/IIA-2/CH4/P=10MPa/in.GCMC.txt
- LAMMPS Code/Flexible/IIA-2/CO2/
- LAMMPS Code/Flexible/IIA-2/CO2/P=10MPa/
- LAMMPS Code/Flexible/IIA-2/CO2/P=10MPa/CO2.txt
- LAMMPS Code/Flexible/IIA-2/CO2/P=10MPa/IIA-2.data
- LAMMPS Code/Flexible/IIA-2/CO2/P=10MPa/in.GCMC.txt
- LAMMPS Code/Flexible/IIA-2/N2/
- LAMMPS Code/Flexible/IIA-2/N2/P=10MPa/
- LAMMPS Code/Flexible/IIA-2/N2/P=10MPa/IIA-2.data
- LAMMPS Code/Flexible/IIA-2/N2/P=10MPa/in.GCMC.txt
- LAMMPS Code/Flexible/IIA-2/N2/P=10MPa/N2.txt
- LAMMPS Code/Flexible/IID-1/
- LAMMPS Code/Flexible/IID-1/C2H6/
- LAMMPS Code/Flexible/IID-1/C2H6/P=10MPa/
- LAMMPS Code/Flexible/IID-1/C2H6/P=10MPa/C2H6.txt
- LAMMPS Code/Flexible/IID-1/C2H6/P=10MPa/IID-1.data
- LAMMPS Code/Flexible/IID-1/C2H6/P=10MPa/in.GCMC.txt
- LAMMPS Code/Flexible/IID-1/CH4/
- LAMMPS Code/Flexible/IID-1/CH4/P=10MPa/
- LAMMPS Code/Flexible/IID-1/CH4/P=10MPa/IID-1.data
- LAMMPS Code/Flexible/IID-1/CH4/P=10MPa/in.GCMC.txt
- LAMMPS Code/Flexible/IID-1/CO2/
- LAMMPS Code/Flexible/IID-1/CO2/P=10MPa/
- LAMMPS Code/Flexible/IID-1/CO2/P=10MPa/CO2.txt
- LAMMPS Code/Flexible/IID-1/CO2/P=10MPa/IID-1.data
- LAMMPS Code/Flexible/IID-1/CO2/P=10MPa/in.GCMC.txt
- LAMMPS Code/Flexible/IID-1/N2/
- LAMMPS Code/Flexible/IID-1/N2/P=10MPa/
- LAMMPS Code/Flexible/IID-1/N2/P=10MPa/IID-1.data
- LAMMPS Code/Flexible/IID-1/N2/P=10MPa/in.GCMC.txt
- LAMMPS Code/Flexible/IID-1/N2/P=10MPa/N2.txt
- LAMMPS Code/Flexible/IID-2/
- LAMMPS Code/Flexible/IID-2/C2H6/
- LAMMPS Code/Flexible/IID-2/C2H6/P=10MPa/
- LAMMPS Code/Flexible/IID-2/C2H6/P=10MPa/C2H6.txt
- LAMMPS Code/Flexible/IID-2/C2H6/P=10MPa/IID-2.data
- LAMMPS Code/Flexible/IID-2/C2H6/P=10MPa/in.GCMC.txt
- LAMMPS Code/Flexible/IID-2/CH4/
- LAMMPS Code/Flexible/IID-2/CH4/P=10MPa/
- LAMMPS Code/Flexible/IID-2/CH4/P=10MPa/IID-2.data
- LAMMPS Code/Flexible/IID-2/CH4/P=10MPa/in.GCMC.txt
- LAMMPS Code/Flexible/IID-2/CO2/
- LAMMPS Code/Flexible/IID-2/CO2/P=10MPa/
- LAMMPS Code/Flexible/IID-2/CO2/P=10MPa/CO2.txt
- LAMMPS Code/Flexible/IID-2/CO2/P=10MPa/IID-2.data
- LAMMPS Code/Flexible/IID-2/CO2/P=10MPa/in.GCMC.txt
- LAMMPS Code/Flexible/IID-2/N2/
- LAMMPS Code/Flexible/IID-2/N2/P=10MPa/
- LAMMPS Code/Flexible/IID-2/N2/P=10MPa/IID-2.data
- LAMMPS Code/Flexible/IID-2/N2/P=10MPa/in.GCMC.txt
- LAMMPS Code/Flexible/IID-2/N2/P=10MPa/N2.txt
- LAMMPS Code/README.txt
- LAMMPS Code/Rigid/
- LAMMPS Code/Rigid/IIA-1/
- LAMMPS Code/Rigid/IIA-1/C2H6/
- LAMMPS Code/Rigid/IIA-1/C2H6/P=10MPa/
- LAMMPS Code/Rigid/IIA-1/C2H6/P=10MPa/C2H6.txt
- LAMMPS Code/Rigid/IIA-1/C2H6/P=10MPa/IIA-1.data
- LAMMPS Code/Rigid/IIA-1/C2H6/P=10MPa/in.GCMC.txt
- LAMMPS Code/Rigid/IIA-1/CH4/
- LAMMPS Code/Rigid/IIA-1/CH4/P=10MPa/
- LAMMPS Code/Rigid/IIA-1/CH4/P=10MPa/IIA-1.data
- LAMMPS Code/Rigid/IIA-1/CH4/P=10MPa/in.GCMC.txt
- LAMMPS Code/Rigid/IIA-1/CO2/
- LAMMPS Code/Rigid/IIA-1/CO2/P=10MPa/
- LAMMPS Code/Rigid/IIA-1/CO2/P=10MPa/CO2.txt
- LAMMPS Code/Rigid/IIA-1/CO2/P=10MPa/IIA-1.data
- LAMMPS Code/Rigid/IIA-1/CO2/P=10MPa/in.GCMC.txt
- LAMMPS Code/Rigid/IIA-1/N2/
- LAMMPS Code/Rigid/IIA-1/N2/P=10MPa/
- LAMMPS Code/Rigid/IIA-1/N2/P=10MPa/IIA-1.data
- LAMMPS Code/Rigid/IIA-1/N2/P=10MPa/in.GCMC.txt
- LAMMPS Code/Rigid/IIA-1/N2/P=10MPa/N2.txt
- LAMMPS Code/Rigid/IIA-2/
- LAMMPS Code/Rigid/IIA-2/C2H6/
- LAMMPS Code/Rigid/IIA-2/C2H6/P=10MPa/
- LAMMPS Code/Rigid/IIA-2/C2H6/P=10MPa/C2H6.txt
- LAMMPS Code/Rigid/IIA-2/C2H6/P=10MPa/IIA-2.data
- LAMMPS Code/Rigid/IIA-2/C2H6/P=10MPa/in.GCMC.txt
- LAMMPS Code/Rigid/IIA-2/CH4/
- LAMMPS Code/Rigid/IIA-2/CH4/P=10MPa/
- LAMMPS Code/Rigid/IIA-2/CH4/P=10MPa/IIA-2.data
- LAMMPS Code/Rigid/IIA-2/CH4/P=10MPa/in.GCMC.txt
- LAMMPS Code/Rigid/IIA-2/CO2/
- LAMMPS Code/Rigid/IIA-2/CO2/P=10MPa/
- LAMMPS Code/Rigid/IIA-2/CO2/P=10MPa/CO2.txt
- LAMMPS Code/Rigid/IIA-2/CO2/P=10MPa/IIA-2.data
- LAMMPS Code/Rigid/IIA-2/CO2/P=10MPa/in.GCMC.txt
- LAMMPS Code/Rigid/IIA-2/N2/
- LAMMPS Code/Rigid/IIA-2/N2/P=10MPa/
- LAMMPS Code/Rigid/IIA-2/N2/P=10MPa/IIA-2.data
- LAMMPS Code/Rigid/IIA-2/N2/P=10MPa/in.GCMC.txt
- LAMMPS Code/Rigid/IIA-2/N2/P=10MPa/N2.txt
- LAMMPS Code/Rigid/IID-1/
- LAMMPS Code/Rigid/IID-1/C2H6/
- LAMMPS Code/Rigid/IID-1/C2H6/P=10MPa/
- LAMMPS Code/Rigid/IID-1/C2H6/P=10MPa/C2H6.txt
- LAMMPS Code/Rigid/IID-1/C2H6/P=10MPa/IID-1.data
- LAMMPS Code/Rigid/IID-1/C2H6/P=10MPa/in.GCMC.txt
- LAMMPS Code/Rigid/IID-1/CH4/
- LAMMPS Code/Rigid/IID-1/CH4/P=10MPa/
- LAMMPS Code/Rigid/IID-1/CH4/P=10MPa/IID-1.data
- LAMMPS Code/Rigid/IID-1/CH4/P=10MPa/in.GCMC.txt
- LAMMPS Code/Rigid/IID-1/CO2/
- LAMMPS Code/Rigid/IID-1/CO2/P=10MPa/
- LAMMPS Code/Rigid/IID-1/CO2/P=10MPa/CO2.txt
- LAMMPS Code/Rigid/IID-1/CO2/P=10MPa/IID-1.data
- LAMMPS Code/Rigid/IID-1/CO2/P=10MPa/in.GCMC.txt
- LAMMPS Code/Rigid/IID-1/N2/
- LAMMPS Code/Rigid/IID-1/N2/P=10MPa/
- LAMMPS Code/Rigid/IID-1/N2/P=10MPa/IID-1.data
- LAMMPS Code/Rigid/IID-1/N2/P=10MPa/in.GCMC.txt
- LAMMPS Code/Rigid/IID-1/N2/P=10MPa/N2.txt
- LAMMPS Code/Rigid/IID-2/
- LAMMPS Code/Rigid/IID-2/C2H6/
- LAMMPS Code/Rigid/IID-2/C2H6/P=10MPa/
- LAMMPS Code/Rigid/IID-2/C2H6/P=10MPa/C2H6.txt
- LAMMPS Code/Rigid/IID-2/C2H6/P=10MPa/IID-2.data
- LAMMPS Code/Rigid/IID-2/C2H6/P=10MPa/in.GCMC.txt
- LAMMPS Code/Rigid/IID-2/CH4/
- LAMMPS Code/Rigid/IID-2/CH4/P=10MPa/
- LAMMPS Code/Rigid/IID-2/CH4/P=10MPa/IID-2.data
- LAMMPS Code/Rigid/IID-2/CH4/P=10MPa/in.GCMC.txt
- LAMMPS Code/Rigid/IID-2/CO2/
- LAMMPS Code/Rigid/IID-2/CO2/P=10MPa/
- LAMMPS Code/Rigid/IID-2/CO2/P=10MPa/CO2.txt
- LAMMPS Code/Rigid/IID-2/CO2/P=10MPa/IID-2.data
- LAMMPS Code/Rigid/IID-2/CO2/P=10MPa/in.GCMC.txt
- LAMMPS Code/Rigid/IID-2/N2/
- LAMMPS Code/Rigid/IID-2/N2/P=10MPa/
- LAMMPS Code/Rigid/IID-2/N2/P=10MPa/IID-2.data
- LAMMPS Code/Rigid/IID-2/N2/P=10MPa/in.GCMC.txt
- LAMMPS Code/Rigid/IID-2/N2/P=10MPa/N2.txt
