# Supplementary material for: Adsorption-Induced Pore Volume Deformation: Implications for Excess Adsorption in Kerogen Matrices
Source: Langmuir. 2026 Jun 23;42(26):18757–66. doi: 10.1021/acs.langmuir.6c00872 (PMC13352615; doi:10.1021/acs.langmuir.6c00872)
Supplement: Supplementary file 2 [file la6c00872_si_002.zip › LAMMPS Code/Flexible/IIA-1/C2H6/P=10MPa/C2H6.txt]

# C2H6 molecule file. TraPPE model.

2 atoms
1 bonds

Coords

1         0.0  0.0 0.0
2         1.54 0.0 0.0

Types

1        1
2        1

Charges

1       0
2       0

Bonds

1   1      1      2

Special Bond Counts

1 1 0 0
2 1 0 0

Special Bonds

1 2 
2 1 
