# Supplementary material for: Adsorption-Induced Pore Volume Deformation: Implications for Excess Adsorption in Kerogen Matrices
Source: Langmuir. 2026 Jun 23;42(26):18757–66. doi: 10.1021/acs.langmuir.6c00872 (PMC13352615; doi:10.1021/acs.langmuir.6c00872)
Supplement: Supplementary file 2 [file la6c00872_si_002.zip › LAMMPS Code/Flexible/IIA-1/C2H6/P=10MPa/IIA-1.data]

LAMMPS data file via write_data, version 27 Jun 2024, timestep = 2200000, units = real

7527 atoms
18 atom types
8138 bonds
43 bond types
15730 angles
129 angle types
25415 dihedrals
294 dihedral types
1521 impropers
33 improper types

48.63479434636681 90.59597487363855 xlo xhi
24.40402500336889 66.36520553063887 ylo yhi
22.096332816369063 64.05751334363795 zlo zhi

Masses

1 12.01115
2 12.01115
3 12.01115
4 12.01115
5 1.00797
6 15.9994
7 12.01115
8 12.01115
9 14.0067
10 12.01115
11 1.00797
12 15.9994
13 15.9994
14 1.00797
15 32.064
16 14.0067
17 12.01115
18 32.064

Pair Coeffs # lj/cut/coul/long

1 0.039 3.87541
2 0.039 3.87541
3 0.16 3.47451
4 0.039 3.87541
5 0.038 2.44997
6 0.228 2.85978
7 0.148 3.61705
8 0.148 3.61705
9 0.167 3.50123
10 0.148 3.61705
11 0 0
12 0.228 2.85978
13 0.228 2.85978
14 0 0
15 0.0429759 3.36775
16 0.167 3.50123
17 0.148 3.61705
18 0.164 3.3676

Bond Coeffs # harmonic

1 322.716 1.526
2 340.618 1.105
3 322.716 1.526
4 322.716 1.526
5 340.618 1.105
6 322.716 1.526
7 322.716 1.526
8 322.716 1.526
9 340.618 1.105
10 273.2 1.425
11 322.716 1.526
12 273.2 1.425
13 283.092 1.51
14 384 1.42
15 480 1.34
16 363.416 1.08
17 280 1.34
18 283.092 1.51
19 280 1.39
20 320 1.38
21 483.451 1.026
22 283.092 1.52
23 283.092 1.52
24 615.322 1.23
25 384 1.42
26 283.092 1.51
27 363.416 1.08
28 384 1.37
29 400 1.37
30 540.634 0.96
31 400 1.363
32 384 1.37
33 228 1.8
34 377.575 1.46
35 280 1.42
36 377.575 1.46
37 560 1.26
38 480 1.39
39 320 1.7106
40 283.092 1.51
41 273.2 1.425
42 379.081 1.08
43 322.716 1.526

Angle Coeffs # harmonic

1 44.4 110
2 39.5 106.4
3 46.6 110.5
4 46.6 110.5
5 44.4 110
6 44.4 110
7 46.6 110.5
8 44.4 110
9 46.6 110.5
10 46.6 110.5
11 46.6 110.5
12 46.6 110.5
13 46.6 110.5
14 44.4 110
15 46.6 110.5
16 44.4 110
17 39.5 106.4
18 46.6 110.5
19 70 109.5
20 70 109.5
21 57 109.5
22 46.6 110.5
23 46.6 110.5
24 44.4 110
25 60 109.5
26 70 109.5
27 57 109.5
28 46.6 110.5
29 46.6 110.5
30 70 109.5
31 44.4 110
32 46 110.5
33 57 109.5
34 44.2 120
35 90 120
36 37 120
37 90 120
38 44.2 120
39 80 120
40 37 120
41 90 120
42 90 120
43 90 120
44 90 120
45 75.1 114
46 27.5 120
47 60 109.5
48 60 109.5
49 46.6 110.5
50 45 109.5
51 40 120
52 68 120
53 68 120
54 46.6 110.5
55 45 109.5
56 70 109.5
57 57 109.5
58 46.6 110.5
59 44.4 110
60 44.2 120
61 37 120
62 40 120
63 46.6 110.5
64 44.4 110
65 70 109.5
66 60 120
67 122.8 110
68 145 123
69 50 112
70 58.5 106
71 80 120
72 46.6 110.5
73 40 120
74 46 109.5
75 46.6 110.5
76 80 120
77 70 112.7
78 60 120
79 50 109.5
80 62 109
81 45 109
82 58 99
83 50 109.5
84 51.5 109.5
85 50 120
86 37 120
87 50 120
88 102 120
89 102 120
90 90 120
91 46.6 110.5
92 46.6 110.5
93 44.4 110
94 80 120
95 80 120
96 80 120
97 80 120
98 89 114
99 88.7595 111.039
100 80 120
101 80 120
102 44.2 120
103 46.6 110.5
104 44.4 110
105 46 110.5
106 46.6 110.5
107 126.506 92.567
108 46.6 110.5
109 122.8 110
110 50 109.5
111 51.5 109.5
112 50 120
113 60 120
114 50 109.5
115 57 109.5
116 58.5 106
117 50 109.5
118 46 109.5
119 50 120
120 75.1 114
121 46 109.5
122 46.6 110.5
123 44.4 110
124 30 124
125 30.2723 119.9
126 46.6 110.5
127 44.4 110
128 44.4 110
129 50 109

Dihedral Coeffs # harmonic

1 0.1581 1 3
2 0.1581 1 3
3 0.1581 1 3
4 0.1581 1 3
5 0.1581 1 3
6 0.1581 1 3
7 0.1581 1 3
8 0.1581 1 3
9 0.1581 1 3
10 0.1581 1 3
11 0.1581 1 3
12 0.1581 1 3
13 0.1581 1 3
14 0.1581 1 3
15 0.1581 1 3
16 0.1581 1 3
17 0.1581 1 3
18 0.1581 1 3
19 0.1581 1 3
20 0.1581 1 3
21 0.1581 1 3
22 0.1581 1 3
23 0.1581 1 3
24 0.1581 1 3
25 0.1581 1 3
26 0.1581 1 3
27 0.1581 1 3
28 0.1581 1 3
29 0.1581 1 3
30 0.1581 1 3
31 0.1581 1 3
32 0.1581 1 3
33 0.1581 1 3
34 0.1581 1 3
35 0.1581 1 3
36 0.1581 1 3
37 0.1581 1 3
38 0.1581 1 3
39 0.1581 1 3
40 0.1581 1 3
41 0.1581 1 3
42 0.1581 1 3
43 0.1581 1 3
44 0.13 1 3
45 0.13 1 3
46 0.13 1 3
47 0.1581 1 3
48 0.1581 1 3
49 0.1581 1 3
50 0.1581 1 3
51 0.1581 1 3
52 0.1581 1 3
53 0.13 1 3
54 0.13 1 3
55 0.1581 1 3
56 0.1581 1 3
57 0.1581 1 3
58 0.13 1 3
59 0.13 1 3
60 0.13 1 3
61 0.1581 1 3
62 0.1581 1 3
63 0.1581 1 3
64 0.1581 1 3
65 0.1581 1 3
66 0.1581 1 3
67 0.1581 1 3
68 0.1581 1 3
69 0.1581 1 3
70 0 1 2
71 0 1 2
72 0 1 2
73 0.13 1 3
74 0.13 1 3
75 0.13 1 3
76 3 -1 2
77 3 -1 2
78 3 -1 2
79 3 -1 2
80 3 -1 2
81 3 -1 2
82 3 -1 2
83 3 -1 2
84 3 -1 2
85 3 -1 2
86 3 -1 2
87 3 -1 2
88 3 -1 2
89 0 1 2
90 0 1 2
91 0 1 2
92 0 1 2
93 3 -1 2
94 3 -1 2
95 3 -1 2
96 3 -1 2
97 3 -1 2
98 3 -1 2
99 1 -1 2
100 1 -1 2
101 1 -1 2
102 1 -1 2
103 3 -1 2
104 3 -1 2
105 3 -1 2
106 0.13 1 3
107 0.13 1 3
108 0.1581 1 3
109 0.1581 1 3
110 0.1581 1 3
111 0 1 0
112 0 1 0
113 0 1 0
114 0 1 0
115 0 1 0
116 0 1 0
117 0 1 0
118 0 1 0
119 0.1581 1 3
120 0.1581 1 3
121 0.1581 1 3
122 0.1581 1 3
123 0.1581 1 3
124 0.1581 1 3
125 0.13 1 3
126 0.13 1 3
127 0 1 2
128 0 1 2
129 3 -1 2
130 3 -1 2
131 3 -1 2
132 3 -1 2
133 3 -1 2
134 1 -1 2
135 1 -1 2
136 0 1 2
137 0.1581 1 3
138 0.1581 1 3
139 0.1581 1 3
140 0.13 1 3
141 0.13 1 3
142 0.13 1 3
143 0.1581 1 3
144 0 1 2
145 0 1 2
146 3 -1 2
147 3 -1 2
148 0.75 -1 2
149 0.1581 1 3
150 0.1581 1 3
151 0.1581 1 3
152 0.1581 1 3
153 0 1 0
154 0 1 0
155 2.25 -1 2
156 2.25 -1 2
157 0.1581 1 3
158 3 -1 2
159 0 1 2
160 0 1 2
161 0 1 2
162 3 -1 2
163 3 -1 2
164 0.1581 1 3
165 0.1581 1 3
166 0 1 0
167 0 1 0
168 0 1 0
169 0 1 0
170 0 1 0
171 0 1 0
172 0.1581 1 3
173 0.1581 1 3
174 0 1 2
175 3 -1 2
176 3 -1 2
177 3 -1 2
178 3 -1 2
179 3 -1 2
180 6.4517 -1 2
181 1.5 -1 2
182 6.4517 -1 2
183 1.5 -1 2
184 3 -1 2
185 3 -1 2
186 0.75 -1 2
187 0.13 1 3
188 0.13 1 3
189 0.1581 1 3
190 3 -1 2
191 3 -1 2
192 3 -1 2
193 0.1581 1 3
194 0.1581 1 3
195 0.14 1 3
196 0.14 1 3
197 0.1581 1 3
198 0.1581 1 3
199 0 1 0
200 0 1 0
201 0 1 0
202 0 1 0
203 2.5 -1 2
204 2.5 -1 2
205 2.5 -1 2
206 2.5 -1 2
207 0 1 0
208 0 1 0
209 0 1 0
210 0 1 0
211 3 -1 2
212 3 -1 2
213 3 -1 2
214 0 1 2
215 3 -1 2
216 3 -1 2
217 3 -1 2
218 1 -1 2
219 0 1 0
220 0 1 0
221 0 1 0
222 0.1581 1 3
223 0.1581 1 3
224 1.5 -1 2
225 1.5 -1 2
226 1.5 -1 2
227 6.4517 -1 2
228 3 -1 2
229 3 -1 2
230 3 -1 2
231 3 -1 2
232 3 -1 2
233 1.5 -1 2
234 1.5 -1 2
235 12 -1 2
236 12 -1 2
237 1.5 -1 2
238 1.5 -1 2
239 3 -1 2
240 3 -1 2
241 3 -1 2
242 0 1 2
243 0.675 1 4
244 3 -1 2
245 3 -1 2
246 0 1 2
247 0 1 2
248 0 1 2
249 0 1 2
250 0 1 2
251 0 1 2
252 0 1 2
253 0 1 2
254 0.1581 1 3
255 0.1581 1 3
256 0.13 1 3
257 0.1581 1 3
258 0.1581 1 3
259 0.1581 1 3
260 0.1581 1 3
261 0.1581 1 3
262 0 1 0
263 0 1 0
264 0 1 0
265 2.25 -1 2
266 0.1581 1 3
267 0.13 1 3
268 0.1581 1 3
269 0.1581 1 3
270 0.1581 1 3
271 3 -1 2
272 3 -1 2
273 1 -1 2
274 1 -1 2
275 0.675 1 4
276 0 1 2
277 0 1 2
278 3 -1 2
279 3 -1 2
280 0.75 -1 2
281 0.75 -1 2
282 0.75 -1 2
283 0.13 1 3
284 0 1 0
285 0 1 0
286 1 -1 2
287 0.1581 1 3
288 0.1581 1 3
289 0.1581 1 3
290 0.1581 1 3
291 0 1 2
292 3.9316 -1 2
293 0.1581 1 3
294 0.1581 1 3

Improper Coeffs # cvff

1 0.37 -1 2
2 0.37 -1 2
3 0.37 -1 2
4 0.37 -1 2
5 0.37 -1 2
6 0.37 -1 2
7 0.37 -1 2
8 0.37 -1 2
9 10 -1 2
10 0.37 -1 2
11 0.37 -1 2
12 0.37 -1 2
13 0 -1 2
14 11.6 -1 2
15 0.37 -1 2
16 10 -1 2
17 0.37 -1 2
18 0.37 -1 2
19 0 -1 2
20 0.37 -1 2
21 0.05 -1 2
22 0.37 -1 2
23 0.37 -1 2
24 0.37 -1 2
25 0.37 -1 2
26 0.37 -1 2
27 0.37 -1 2
28 0.37 -1 2
29 11.6 -1 2
30 0.37 -1 2
31 0 -1 2
32 0.37 -1 2
33 2.9998 -1 2

Atoms # full

5153 1 5 0.1 51.77391996281685 30.545541268846666 28.244344342631752 0 1 1
5119 1 5 0.1 55.28529133163421 32.137863183683066 27.098401758160314 0 1 1
4742 1 5 0.1 54.522417015855744 27.934910659788876 25.604965890993334 0 1 1
4798 1 5 0.1 55.35078269438506 29.87849531617259 26.801425174141322 0 1 1
4799 1 5 0.1 55.368030137876794 28.35403099881368 27.716977614773935 0 1 1
5186 1 4 -0.2 52.12203330589469 26.699774408258182 27.808274811628245 0 1 1
1208 1 4 -0.2 52.75915715895201 31.29261143499407 25.071718726019544 1 0 0
1207 1 2 -0.1 52.738403273951654 32.34126921297339 24.047065677738075 1 0 0
1239 1 5 0.1 52.28307130194044 33.186451507455786 24.48159730547062 1 0 0
4743 1 4 -0.2 55.50555215323059 26.062139446491457 25.58562481620787 0 1 1
5133 1 1 -0.3 50.08886258063581 27.14421651635037 24.70275784935603 0 1 1
1206 1 4 -0.2 51.83619107529271 31.7833937625455 22.90323540736581 1 0 0
1240 1 5 0.1 53.1457491666392 31.61873916329883 26.090997225026694 1 0 0
5000 1 5 0.1 53.42212827274346 32.00718529792081 28.30165843622899 0 1 1
1209 1 10 0.38 54.078489371801936 32.82976278180363 23.55869706451056 1 0 0
1697 1 4 -0.2 51.320256288998664 30.81732573089338 25.054845568500028 1 0 0
5150 1 4 -0.2 51.7968105409133 30.179536011184435 29.30492100509961 0 1 1
4987 1 4 -0.2 53.935911309984434 31.60994201611643 29.225446308975364 0 1 1
5002 1 5 0.1 53.142283793069744 34.01719629021673 29.350875909422033 0 1 1
1205 1 2 0.05 50.71187815278762 31.163587834961497 23.716545076991675 1 0 0
4649 1 5 0.1 49.79943061800871 25.587022474869936 28.230267645223844 0 1 1
5189 1 5 0.1 52.000121973393036 27.212173646732126 26.855090307553006 0 1 1
5190 1 5 0.1 53.25535995375799 26.686537528158844 27.976088002395322 0 1 1
4988 1 2 -0.1 54.854398237597096 32.67964525788021 29.83330750355099 0 1 1
4634 1 2 -0.1 50.45093567369338 25.67670026686661 25.01786315423936 0 1 1
1698 1 5 0.1 50.71735546205286 31.30989031640463 25.82377024459098 1 0 0
1242 1 12 -0.38 55.044511545445516 32.16805391716663 23.908280386636733 1 0 0
4744 1 5 0.1 55.088074228621075 25.759707377603807 26.576087315628364 0 1 1
5128 1 2 -0.1 51.77567815137906 25.20912861646046 27.747292080758886 0 1 1
1204 1 6 -0.3 49.704255918480925 32.04767262477451 24.02090631932407 1 0 0
4745 1 5 0.1 54.707777778926385 25.602422512030667 24.98660028188446 0 1 1
5122 1 5 0.1 55.846603207501516 33.58792954373707 27.088676426890775 0 1 1
5115 1 2 -0.1 56.13626850208692 32.84352119890815 29.055941997428455 0 1 1
4752 1 4 -0.05 55.982924559460365 29.04678380061802 27.20301353895465 0 1 1
5116 1 4 -0.2 56.153198485350785 32.639558111873995 27.557752397357117 0 1 1
5575 1 10 0.41 49.584256972519206 33.7932865342615 29.469080441143717 1 1 -1
5185 1 4 -0.2 51.42011497064865 27.575349732010743 28.894603170542574 0 1 1
5151 1 5 0.1 53.11949523736108 28.793368229232236 28.661146142054875 0 1 1
1241 1 5 0.1 53.356269745545056 30.410367859972496 24.70623339038731 1 0 0
1699 1 5 0.1 51.25542146846171 29.726473057946137 25.18183208309777 1 0 0
4637 1 2 -0.1 50.31093230875433 24.832209359691866 27.61132820242323 0 1 1
4999 1 5 0.1 54.49520174146123 30.779326245907804 28.84190284126344 0 1 1
5139 1 5 0.1 50.63805400703912 27.60576646633623 23.88257957385656 0 1 1
5149 1 2 -0.1 52.29760600122457 28.749106445217485 29.332963224413852 0 1 1
4800 1 5 0.1 56.46113553417645 30.090610117993496 28.99435665821865 0 1 1
4653 1 6 -0.3 49.68430910960036 25.567095817944526 22.65297279217911 0 1 1
5137 1 5 0.1 51.56713644022233 25.597532332930996 24.803152457227394 0 1 1
1210 1 4 -0.2 54.264246833031734 34.18745326093853 22.924354432388743 1 0 0
4741 1 2 0.05 55.54344021947375 27.651992740269016 25.31253277490895 0 1 1
4740 1 5 0.1 54.80062917642612 28.302162155510793 23.31176497770002 0 1 1
4989 1 4 -0.2 54.08868181411775 34.01402513715174 29.95291499474277 0 1 1
5187 1 5 0.1 50.47541728262684 27.892894556037877 28.544709916468243 0 1 1
4751 1 6 -0.3 56.55853305185273 28.38066625139561 26.062206526098493 0 1 1
4738 1 4 -0.2 55.73861352804914 27.9233147860409 23.814569638983365 0 1 1
1236 1 5 0.1 50.247087561677944 30.304664673581932 23.221864426108496 1 0 0
5138 1 5 0.1 49.0880327198701 27.373488392712407 24.256296051838756 0 1 1
5118 1 5 0.1 56.86133212947412 32.18709828880613 29.44396451813619 0 1 1
4749 1 4 -0.2 56.273504746796505 26.64080222966029 23.071853036784294 0 1 1
1238 1 5 0.1 52.473088946534105 31.120420752938024 22.323661783346783 1 0 0
1245 1 5 0.1 56.363754087244374 33.879619125690866 22.86025225840669 1 0 0
5120 1 5 0.1 52.457809366598624 25.429761981103127 29.79543436978634 0 1 1
5129 1 5 0.1 52.24444218733736 24.758603044326243 26.881104924015936 0 1 1
4739 1 5 0.1 56.568786548892916 28.728431667774835 23.587923657597752 0 1 1
1174 1 5 0.1 48.84516686986099 33.79106569537437 25.541668677435204 1 0 0
4635 1 2 -0.1 49.871887291840665 24.84138122404649 26.167855325886606 0 1 1
5136 1 5 0.1 50.16484655620317 27.775102859806225 25.556061327792907 0 1 1
5577 1 12 -0.38 49.1523253540897 33.86156653868675 28.30257567746907 1 1 -1
5130 1 5 0.1 53.589240823866646 24.595768435379913 28.686537782456327 0 1 1
5126 1 2 0.05 49.744775665967644 24.930377773664766 23.904331099261615 0 1 1
4746 1 4 -0.2 56.80435059228808 25.371792938572465 25.218065773624158 0 1 1
1244 1 5 0.1 53.4987498761186 34.366855144306264 22.19481836563419 1 0 0
5152 1 5 0.1 50.83653170872948 30.14503493237047 29.77864114248118 0 1 1
4736 1 5 0.1 55.38236629659836 26.036654919102823 22.756532384104236 0 1 1
5117 1 5 0.1 57.00681941237349 34.686421354770474 28.46312547020302 0 1 1
5114 1 2 -0.1 56.90453600345479 34.1133890929124 29.317272670211725 0 1 1
1211 1 2 -0.1 55.566729365298855 34.330443074510555 22.19604370851377 1 0 0
4753 1 4 -0.2 56.96891047034144 29.63568136511835 28.13349195043623 0 1 1
1237 1 5 0.1 51.49888333962802 32.553020308197695 22.22193389941661 1 0 0
5131 1 5 0.1 50.10588130264396 24.442765784125346 30.19670011182587 0 1 1
5008 1 5 0.1 54.884430659731464 28.567691617585627 30.134290585857087 0 1 1
4674 1 9 -0.5600000000000001 56.84089170323457 26.240028427370262 30.204680713386956 0 1 1
4641 1 4 -0.2 52.53177049002189 24.66976256387238 29.011365488279594 0 1 1
4995 1 2 -0.1 52.78093157687223 31.047572074669894 30.086303230205857 0 1 1
5576 1 13 -0.38 50.19629979341412 32.77617658650126 30.02439471614223 1 1 -1
4850 1 11 0.28 56.84116453012241 27.266917863245027 30.11947844977568 0 1 1
5007 1 5 0.1 54.052217131096 27.020254765702283 30.11817274855543 0 1 1
5188 1 5 0.1 50.97340628345769 26.98094902640699 29.68967010567473 0 1 1
5573 1 2 -0.1 49.06593424848003 34.82979979747197 30.46526048056821 1 1 -1
5197 1 5 0.1 63.9136182639885 24.93751507863692 28.59318363985692 0 1 1
5193 1 1 -0.3 63.82492196136111 25.151925306539475 29.6414127661181 0 1 1
4670 1 7 -0.1 59.24844699861425 24.616635278426617 28.148098012045704 0 1 1
5200 1 5 0.1 59.98082693546776 24.955841084934125 27.42015361030394 0 1 1
4748 1 5 0.1 57.46226235341946 25.443749756328877 26.02064505599616 0 1 1
4735 1 2 -0.1 57.37820693427653 25.983765525708698 23.917111372136464 0 1 1
4975 1 7 0 57.37892743305758 31.901210033596332 27.030176866727306 0 1 1
4797 1 5 0.1 59.107573053506506 25.695037646690324 22.897656132352157 0 1 1
5174 1 5 0.1 57.84712694350022 33.7331015446028 26.008014814295134 0 1 1
4667 1 8 0.14 57.67912777042666 25.322210494152902 29.575456796090634 0 1 1
5113 1 5 0.1 57.646239002354555 28.85850973932391 28.593910463479098 0 1 1
5210 1 5 0.1 58.39825971087312 26.6412996432361 28.22140218425782 0 1 1
5199 1 7 -0.1 58.53460465308172 25.636545059974875 28.67955860036656 0 1 1
4966 1 7 0 57.740731164452214 30.57011391347428 27.294582647051648 0 1 1
4976 1 7 -0.1 58.18003690154422 32.70523504171781 26.207025433406372 0 1 1
4750 1 5 0.1 58.11259945384066 26.76588311819801 24.28999542047879 0 1 1
4970 1 5 0.1 59.99108083449421 34.0021101408695 24.839751812764504 0 1 1
5094 1 5 0.1 63.69834448255465 27.31564915282822 26.499357098523646 0 1 1
4967 1 7 0 61.6058110017554 31.090593589233684 24.715642902863642 0 1 1
4973 1 17 -0.15 58.89427903978285 30.13099648828139 26.58666823654199 0 1 1
4971 1 7 0 59.311592121721986 32.225333715803124 25.63477607465828 0 1 1
4972 1 8 0 59.595336300137845 30.948178257391067 25.853236895366802 0 1 1
4986 1 18 0.3 59.7748170295605 28.67545918910542 26.910545079992264 0 1 1
4977 1 17 -0.15 60.98096594608865 29.21419122361739 25.894149275764992 0 1 1
5093 1 4 -0.2 62.5973401907528 27.326896571347255 26.40175843070673 0 1 1
4974 1 8 0 60.726917186526066 30.42206960777817 25.4702958584645 0 1 1
4978 1 7 0 62.19699454101993 28.522354008965184 25.652599136446575 0 1 1
4969 1 7 -0.1 60.19182653012226 32.93392064209416 24.957736431798125 0 1 1
5095 1 5 0.1 62.220816137322316 27.295606331679718 27.464572828848272 0 1 1
5037 1 8 0.14 62.10937374658537 26.034134458266266 25.75178490155204 0 1 1
4968 1 7 -0.1 61.33148529474383 32.3478245842181 24.42530300593317 0 1 1
5045 1 11 0.28 60.25126043720886 26.512785427662312 24.70606393319114 0 1 1
4979 1 8 0 63.07073522987639 29.281464948375643 24.847841101135693 0 1 1
4980 1 8 0 62.80456120177427 30.522962470962895 24.341834208304213 0 1 1
5041 1 9 -0.5600000000000001 60.93855782737364 25.8089312164472 25.067852441506247 0 1 1
5081 1 5 0.1 58.851091220408556 33.33789246351434 28.871673640711023 0 1 1
4848 1 4 -0.2 63.23435331429401 34.633890644546625 27.2525725339604 0 1 1
4982 1 4 -0.2 63.95272937028741 31.043573366240796 23.428182773837186 0 1 1
5164 1 5 0.1 62.01821365348051 32.922246595340695 23.83117455247677 0 1 1
5074 1 5 0.1 63.319010125194595 32.63907802409855 26.796511182467516 0 1 1
4845 1 4 -0.2 64.51374852625773 32.80326808049204 28.628219489287517 0 1 1
4846 1 4 -0.2 64.00648959354648 33.319301784333916 27.333589512904133 0 1 1
5165 1 5 0.1 64.1055758236262 32.12019959494146 23.491103756037617 0 1 1
4981 1 2 -0.07000000000000001 64.4769622874153 28.87176000933644 24.417907634512673 0 1 1
5079 1 13 -0.38 64.18604809446053 28.08605652645917 23.2521931581713 0 1 1
5077 1 5 0.1 62.30099950325177 34.62501872599657 27.83502569740365 0 1 1
4843 1 4 -0.2 62.43721868587812 31.260605526224033 28.880861756274932 0 1 1
5080 1 14 0.35 63.57322296673276 27.430162253359683 23.595952688403727 0 1 1
4844 1 4 -0.2 63.39878620780139 32.222442815213725 29.58745631393267 0 1 1
5027 1 4 -0.2 58.33910851548383 33.894114452908674 29.711609578210485 0 1 1
4863 1 5 0.1 61.7116457811292 31.856613292404795 28.248188553378437 0 1 1
4864 1 5 0.1 63.02825592556148 30.506054259689964 28.2267061435486 0 1 1
5195 1 5 0.1 61.590842720634505 25.25571356628908 29.348813186998854 0 1 1
5038 1 8 -0.13 62.92863408827792 24.889197997216506 25.586336026606766 0 1 1
4862 1 5 0.1 60.763559404184136 30.010431173296574 29.232337443216633 0 1 1
4985 1 4 -0.2 65.11796927041311 30.24500824932803 24.028277977559938 0 1 1
5078 1 5 0.1 64.91440643048968 33.43768462842665 26.727599653832655 0 1 1
6602 1 5 0.1 60.45256893959811 27.207768274209773 22.490454271727963 1 0 1
4734 1 2 0.05 58.287221970106266 24.993773216686368 23.202038034848115 0 1 1
4849 1 5 0.1 62.881148243594296 34.57193559726491 26.158816299810468 0 1 1
5196 1 5 0.1 64.18757783415906 26.112873146314683 29.64449387018057 0 1 1
4867 1 5 0.1 65.21372138440977 31.974126415234867 28.48949809175947 0 1 1
5060 1 5 0.1 64.9728778105711 28.31850123296291 25.244313535225814 0 1 1
4868 1 5 0.1 65.00448850578785 33.56495289223091 29.1811416577998 0 1 1
5046 1 5 0.13 63.97824566530882 24.828898979683586 25.94571064769096 0 1 1
4866 1 5 0.1 62.779415572340056 33.01218896196893 30.056418572235515 0 1 1
5192 1 4 -0.2 62.35268027563377 25.01401675910087 30.15668921566945 0 1 1
5040 1 8 0.14 61.0437312266846 24.493812913169798 24.5767136814367 0 1 1
4842 1 4 -0.05 61.56382736363133 30.497900811706415 29.846295851092854 0 1 1
5166 1 5 0.1 63.66022103814242 30.784143648601937 22.4052387974717 0 1 1
6605 1 5 0.1 60.7859904340537 29.644311650045402 22.16778944045386 1 0 1
5211 1 5 0.1 64.58022003477839 24.482969717300303 30.124617922376814 0 1 1
1220 1 5 0.13 57.363755608751646 31.59791274535575 22.31571732102115 1 0 0
4865 1 5 0.1 63.900616337193995 31.765669955741412 30.423498777889805 0 1 1
3129 1 5 0.1 64.81475057370321 29.14977056009118 30.41520986837117 0 0 1
4984 1 5 0.1 65.99801897740244 30.131265967311485 23.27606657668908 0 1 1
3155 1 7 0 71.8314955626677 28.191854772414214 29.933512512434145 0 0 1
3341 1 5 0.1 65.43377958564399 28.704018420358828 27.97502087081064 0 0 1
4983 1 5 0.1 65.50825192741969 30.656060507525922 25.014594141227587 0 1 1
1476 1 5 0.1 72.3344695858707 30.308049982963176 23.111080628990496 0 0 0
1418 1 7 0 71.86407063413077 34.51391502551491 22.28458052659703 0 0 0
3337 1 5 0.1 66.83529934776627 29.35209230742406 27.315120617571615 0 0 1
1425 1 4 -0.2 72.19727491337312 33.17591599056708 22.918635124060874 0 0 0
3287 1 5 0.1 70.90533018738421 25.471628132093766 25.906958061195844 0 0 1
3338 1 5 0.1 66.71165064246856 27.357053398352328 26.090246035108844 0 0 1
3292 1 5 0.1 66.69049664692542 25.242700924955027 24.860355287214635 0 0 1
3276 1 4 -0.2 67.72692644111794 25.124936388055808 25.24190955343746 0 0 1
3109 1 4 -0.2 66.48082499507753 28.80707823003412 28.15697970313107 0 0 1
3339 1 5 0.1 65.83502600220795 26.3161320620933 27.068042723643774 0 0 1
3438 1 5 0.1 68.84770151273898 25.765452827624248 26.92150258055591 0 0 1
3279 1 4 -0.2 70.01122241902428 25.552840508007378 23.961831618530926 0 0 1
3288 1 5 0.1 71.56591776914021 27.732507844956682 26.077539803747307 0 0 1
3110 1 4 -0.2 66.83544052024295 26.680768460324046 26.943534783486108 0 0 1
3289 1 5 0.1 71.4412433204579 27.932607200812427 24.322372546995844 0 0 1
3278 1 12 -0.38 68.23107458243078 27.17115610143403 24.258066289815048 0 0 1
3277 1 10 0.38 68.65629605300961 26.04118712301418 24.45215559857829 0 0 1
3285 1 4 -0.2 71.76491418621279 27.245510195483135 25.07805552065006 0 0 1
3284 1 2 0.05 71.24962177262475 25.76421754549073 24.94639980691798 0 0 1
3165 1 15 0.1 69.33656762482295 31.693103979168228 28.651230639004556 0 0 1
3166 1 4 -0.25 68.70431043619946 33.03566075293772 27.62610933200155 0 0 1
3215 1 5 0.1 67.71631530707175 33.28167365999712 28.030668195311026 0 0 1
3164 1 4 -0.25 70.2964711937808 30.715716694016496 27.43449421206141 0 0 1
4886 1 8 0.01 67.27945316653928 33.35712714760507 23.70841381680549 0 1 1
4890 1 9 -0.5600000000000001 68.26198752211741 32.36883032610032 23.481465741863904 0 1 1
4894 1 11 0.28 69.11479868407416 32.08008951968813 24.004553668967965 0 1 1
3214 1 5 0.1 70.75349040663264 31.415782720200255 26.713448992752763 0 0 1
3213 1 5 0.1 69.70749829886641 30.13386554298356 26.725592784640316 0 0 1
3112 1 5 0.1 68.28339052231021 27.61354770377896 28.034530217574478 0 0 1
3111 1 4 -0.2 67.24355880459014 27.51727191913225 28.123400260761507 0 0 1
3340 1 5 0.1 67.08654719100532 26.970581578033123 29.09590284501365 0 0 1
3163 1 4 -0.2 71.33326762995394 29.791576390204003 28.126174093262485 0 0 1
3162 1 4 -0.2 70.84204300781008 28.654031580649352 28.956269368943936 0 0 1
3216 1 5 0.1 68.59544081122317 32.64691166573377 26.587219850138666 0 0 1
3132 1 2 -0.1 67.79672682464904 25.492101984570407 26.69999110720256 0 0 1
3210 1 5 0.1 70.46502176317475 27.76736580085775 28.36368605644075 0 0 1
4895 1 5 0.13 66.99290277429765 33.61357890735454 24.684975227845722 0 1 1
3283 1 6 -0.3 72.27490071252649 24.905636190979656 24.576161886994637 0 0 1
3286 1 5 0.1 73.09564716303586 25.40374276301544 26.32223767582075 0 0 1
3154 1 7 -0.1 72.76350274847084 27.34467576725598 29.513577105081836 0 0 1
3211 1 5 0.1 71.90919186628332 30.349562115731153 28.80081382009917 0 0 1
3281 1 2 0.05 73.31424946614068 25.510025119146515 25.289261167956926 0 0 1
3212 1 5 0.1 72.08822468577732 29.417913553998403 27.409564114578558 0 0 1
3294 1 5 0.1 70.26207308537165 26.030414170367393 23.030755981508864 0 0 1
1473 1 5 0.1 72.74560768944029 33.25127426911994 23.85944373729724 0 0 0
3160 1 5 0.1 72.81311581169167 27.139379328972844 28.49080029830113 0 0 1
3217 1 5 0.1 70.63759603080287 33.83918372406615 27.803621106122286 0 0 1
3167 1 4 0.02 69.603179192791 34.2451780363066 27.920101326854578 0 0 1
3314 1 5 0.1 69.9607168833548 34.440842760595764 25.341033741440583 0 0 1
3282 1 2 -0.1 73.30818291651593 26.981114102928295 24.89821924961049 0 0 1
3249 1 18 0.3 73.74539828756193 33.13682741010668 29.09271354788203 0 0 1
3218 1 5 0.1 69.46760076175075 34.51880770951552 28.996712122510456 0 0 1
3131 1 5 0.1 66.75065513553459 30.61915961163742 29.18569049469899 0 0 1
3209 1 5 0.1 69.89956838043958 28.861039139996254 29.488960973830917 0 0 1
3293 1 5 0.1 69.93214892053719 24.500521893697897 23.696913313682558 0 0 1
4887 1 8 -0.13 66.41688502113008 33.434699365302116 22.645252320677564 0 1 1
4889 1 8 0.14 67.95625063738167 31.906707485284226 22.173118210194318 0 1 1
4896 1 5 0.13 65.52516795314935 34.01352619947851 22.534513734108106 0 1 1
1472 1 5 0.1 71.23029694043203 32.721840252038334 23.219161732615074 0 0 0
3404 1 5 0.1 73.65221597253499 27.110124132771492 23.843916006393215 0 0 1
3201 1 5 0.1 66.59088206569689 24.616537263905066 28.216458613968655 0 0 1
3130 1 5 0.1 67.84195846848988 29.37499742392963 29.751440087285772 0 0 1
1427 1 4 -0.25 73.29271695367846 30.762593347411016 22.751958860522016 0 0 0
3108 1 4 -0.2 66.7876208448592 29.57871508162929 29.49484048177042 0 0 1
4952 1 5 0.1 66.16930296263781 25.16593656064612 22.862047080114426 0 1 1
3468 1 5 0.1 68.74775863505295 24.665972587968003 29.102511295039477 0 0 1
3148 1 7 0 73.61057340631294 26.738144194092428 30.423999949393373 0 0 1
4951 1 5 0.1 66.91863368445246 27.904870353645414 22.127406951493818 0 1 1
4898 1 5 0.1 69.04256268827555 30.212244589442307 22.157905523958387 0 1 1
3256 1 2 -0.1 79.62944620422621 24.63672613480414 30.091841964947246 0 0 1
1272 1 4 -0.2 81.27774994705013 30.047305479329232 22.650969238604496 0 0 0
1477 1 5 0.1 73.95914123254711 30.887618789808954 23.63476853840575 0 0 0
3063 1 5 0.1 74.07692161510475 32.415865329730856 26.28884819295959 0 0 1
3413 1 4 -0.2 79.04089575569557 27.086864457922108 30.157882853000075 0 0 1
3273 1 5 0.1 79.41003708796507 24.787255449986738 28.00224604071131 0 0 1
3012 1 4 -0.2 78.5747345457494 34.596763981199416 30.158020470366125 0 0 1
3384 1 5 0.1 73.96932681186001 27.88239415677125 26.822122825638367 0 0 1
3344 1 5 0.1 74.31671450090411 28.81655708841889 25.33903315532294 0 0 1
3295 1 5 0.1 74.88718913591043 25.074595154137988 23.806696280115784 0 0 1
3290 1 4 -0.2 74.24375450166521 27.793121784684125 25.774515682540994 0 0 1
3280 1 4 -0.2 74.63257345315161 24.89964036156061 24.85079524871166 0 0 1
3274 1 5 0.1 80.83557174348748 27.18468269961658 28.934500805865284 0 0 1
3376 1 5 0.1 75.21029658292353 31.394414607985507 25.440784660451556 0 0 1
1269 1 4 -0.2 81.05387134369573 31.51220279660215 23.032856571285457 0 0 0
3236 1 17 -0.15 74.71132454339678 31.7220259168387 28.8387358691629 0 0 1
3440 1 5 0.1 79.14161883645195 25.509079156018608 25.85012423713078 0 0 1
3380 1 5 0.1 76.05610547436555 27.678413582201213 24.733530238066486 0 0 1
3016 1 4 -0.2 75.14872341866366 31.996456239252158 26.377443362580824 0 0 1
1267 1 2 0.05 79.58628021204765 31.769389454233508 23.14367415486469 0 0 0
1268 1 5 0.1 79.4111851524988 32.80049807192267 23.594840092665702 0 0 0
1573 1 5 0.1 80.34393740318801 25.297410542053157 23.394578879508174 0 0 0
3352 1 2 -0.1 75.71317739359756 25.712792967140803 25.615313124523578 0 0 1
3377 1 2 -0.1 75.65275393147161 27.241654838537418 25.679676824948764 0 0 1
3229 1 7 0 75.29311875498296 31.166804566591207 27.652322341111727 0 0 1
1265 1 5 0.1 78.04803552503319 30.41157436814543 23.770533146578064 0 0 0
3353 1 5 0.1 75.63272947289039 25.412714222034836 26.69194710007228 0 0 1
1263 1 5 0.1 79.32812058374101 29.019556323689663 25.31044517540395 0 0 0
1264 1 4 -0.2 78.91947129865795 30.88365277470378 24.248009636450757 0 0 0
3062 1 5 0.1 76.29272699675754 33.43580956279394 25.337122377504713 0 0 1
3262 1 5 0.1 78.82730836025382 28.49293275858111 28.15245131302997 0 0 1
3238 1 7 0 76.05266025427228 30.071645030981593 27.831429309677645 0 0 1
3381 1 5 0.1 75.90727549380986 27.496656235345526 27.786961245927735 0 0 1
3378 1 2 -0.1 76.50176194297916 27.665693442360197 26.854745874980058 0 0 1
3251 1 2 -0.1 77.79121208949402 26.815147446700397 27.084650233652994 0 0 1
3252 1 4 -0.2 78.21567073556692 26.081411909127333 25.785385816638644 0 0 1
3379 1 4 -0.2 76.71715295774936 29.238285864163608 26.764229946455163 0 0 1
3265 1 5 0.1 78.49983021311743 26.782779610516915 25.02915141210375 0 0 1
3385 1 5 0.1 76.38259420049779 29.486718032737187 25.762365852501027 0 0 1
3014 1 6 -0.3 77.28875626813132 32.87535121218629 27.11471798069084 0 0 1
3015 1 4 -0.05 76.05976981682822 33.20743835935831 26.403169472710992 0 0 1
3382 1 5 0.1 77.67731164146886 29.733364747526068 26.78017019882869 0 0 1
3250 1 4 -0.2 79.05768945174775 27.474735973802915 27.64571864131181 0 0 1
1323 1 5 0.1 80.82311858698888 27.204597216032703 24.592875376027028 0 0 0
3264 1 5 0.1 77.52733727137712 26.037690902439167 27.87943932298394 0 0 1
3263 1 5 0.1 79.81695472943112 27.727705116433725 26.83735962451218 0 0 1
3258 1 2 -0.1 79.75653507315633 26.80334364805009 28.812682260197946 0 0 1
1261 1 2 -0.1 80.60346775060086 29.07876846946257 23.613563057064077 0 0 0
1275 1 4 -0.2 79.90348596992894 29.863930953830945 24.788096033772735 0 0 0
1262 1 5 0.1 80.50639055935982 30.30108889417457 25.54619779656752 0 0 0
3239 1 7 -0.1 76.21577703251893 29.573147961598156 29.13451760802048 0 0 1
1266 1 5 0.1 78.55387300319069 31.533419631786973 24.998319093603495 0 0 0
3001 1 4 -0.2 77.66508386362867 33.72478135406309 29.312686547622285 0 0 1
3437 1 5 0.1 76.80796880556348 28.689004735551997 29.258358098590474 0 0 1
3061 1 5 0.1 75.55863786387735 34.009150478554034 26.860188512208776 0 0 1
1276 1 5 0.1 79.6615837515258 28.615506169452882 23.110108979567524 0 0 0
1260 1 2 0.05 81.51463683239028 27.89030604326257 24.06552241937646 0 0 0
3004 1 2 0.05 77.81333777860239 34.05024195032339 27.812856982773727 0 0 1
3002 1 5 0.1 77.80723375373083 32.67476433297888 29.64802046869871 0 0 1
3253 1 4 -0.2 77.11046544501006 25.295647379153728 25.099101660574394 0 0 1
3257 1 2 -0.1 79.99789755275442 25.235991370877226 28.79786786115908 0 0 1
3003 1 5 0.1 76.5886081941383 33.937751891768826 29.587577473443986 0 0 1
3207 1 5 0.1 74.74253854903884 25.859613044135628 28.85321201831864 0 0 1
1679 1 5 0.1 81.87650784052455 33.83554485596596 24.0930627493378 0 0 0
3007 1 5 0.1 79.90138680004674 33.33372771173804 27.83382167934589 0 0 1
3006 1 4 -0.2 79.26717922568253 34.233683783566086 27.52232578809494 0 0 1
1585 1 6 -0.1782 82.14601251387603 27.28396234918677 22.94493195836796 0 0 0
3259 1 10 0.41 81.4474984610512 24.898614481921953 28.48794159043241 0 0 1
3235 1 8 0 74.93309901071126 31.20136559198012 30.04682754502854 0 0 1
1271 1 5 0.1 81.58855622877121 31.694974759094343 23.952886089239012 0 0 0
3266 1 5 0.1 77.08662316156709 25.572168691860266 23.998739547595505 0 0 1
1270 1 5 0.1 81.58685413420113 32.180086339264854 22.274623787507213 0 0 0
3147 1 4 -0.2 74.62915335414817 25.647638015294877 29.959334269727613 0 0 1
1569 1 7 -0.1 80.25923104184406 25.800162239641434 22.399781363141603 0 0 0
3208 1 5 0.1 75.71955568048926 25.78041525010153 30.359814348271946 0 0 1
3416 1 5 0.1 77.98505136701114 27.26354537312048 30.038113085483154 0 0 1
3234 1 7 0 75.6681370717056 30.175515309147237 30.246424841063664 0 0 1
3008 1 5 0.1 79.52980135734245 34.375229362189344 26.413023621187445 0 0 1
3005 1 5 0.1 77.20379615743056 34.85138869389582 27.38711636875394 0 0 1
1526 1 5 0.1 80.00412948228956 34.8214100251494 23.0602084559651 0 0 0
1325 1 5 0.1 78.3759367352574 33.66184418851661 22.13030126914503 0 0 0
1291 1 7 -0.1 85.09711617224929 25.47246925180978 22.18012523004302 0 0 0
4636 1 3 0 90.29594703810253 24.696782867024424 25.962953601392368 -1 1 1
1178 1 5 0.1 90.44666041914141 33.60733953273112 22.338311107672858 0 0 0
3261 1 12 -0.38 82.3730638790904 25.062563470910554 29.270326953062604 0 0 1
5132 1 4 -0.2 90.2716320519454 24.732875107944274 24.392244587725934 -1 1 1
1321 1 5 0.1 82.29275114800764 28.96282141363465 25.74429588514377 0 0 0
5135 1 5 0.1 89.6892457551974 25.552610187642365 23.916348978601683 -1 1 1
1300 1 5 0.1 84.56333433792939 24.96385837842856 22.91727950247155 0 0 0
5239 1 7 0 84.26857297615214 34.23681434696548 29.77112834808713 0 1 -1
5285 1 5 0.1 83.99680850666508 32.14977994926889 29.957547574896655 0 1 -1
1707 1 5 0.1 89.35700699055734 29.220505067083156 29.849084074491092 0 0 0
1660 1 5 0.1 90.4831592207172 30.64371735456752 25.70470065069435 0 0 0
1689 1 5 0.1 90.10144450779143 28.72391594401585 22.644505421623798 0 0 0
1166 1 2 0.05 90.3359133021003 31.821848839467087 23.607932235417294 0 0 0
1623 1 5 0.1 90.1187435194675 30.751876045986315 23.457428727987878 0 0 0
5637 1 14 0.35 82.45181819717274 31.984253126844575 28.37791277374951 0 1 -1
1666 1 5 0.1 89.11642130441764 34.07251003847286 26.00511746095515 0 0 0
1310 1 5 0.1 84.98031623638116 25.99279468902744 28.92593179566715 0 0 0
5629 1 13 -0.38 82.49114340467 32.93293869802296 28.7046556159884 0 1 -1
1622 1 5 0.1 89.80949180655375 34.54509398842308 24.406704307187283 0 0 0
1259 1 4 -0.2 82.69228816437223 28.348369032794228 24.927167511979064 0 0 0
1320 1 5 0.1 82.70937163362626 26.881382459831226 26.24514734933903 0 0 0
1317 1 5 0.1 85.63463892856043 25.186507776801907 24.50667694860392 0 0 0
1661 1 5 0.1 89.84640245397057 31.961342727956737 26.728550672817544 0 0 0
5584 1 5 0.1 88.20527671403318 33.80419094419312 29.36812900822136 0 1 -1
5096 1 5 0.1 88.3456475124536 25.503867586458306 26.440015252132977 -1 1 1
4648 1 5 0.1 89.5884380818517 26.676901500923115 25.96107033376598 -1 1 1
5140 1 5 0.1 89.46193387913158 25.91662137767709 27.5073613258238 -1 1 1
1716 1 5 0.1 84.07569471965044 32.83934284852265 22.88886175966123 0 0 0
1318 1 5 0.1 87.3543040763972 25.917491737430925 24.321919990633646 0 0 0
1313 1 5 0.1 86.24503313037965 26.08362839406349 26.791739212192255 0 0 0
1159 1 1 -0.3 89.75096461343605 33.75041490591482 25.174480736017184 0 0 0
4633 1 1 -0.3 89.37462208189761 25.75466305977499 26.44710154635164 -1 1 1
1322 1 5 0.1 83.27009831391628 29.042611573971666 24.373289023627823 0 0 0
1258 1 4 -0.2 83.40523377127128 27.172917059528473 25.46384633377481 0 0 0
1319 1 5 0.1 83.45973253369732 26.317953325256706 24.754073381737857 0 0 0
1253 1 4 -0.05 85.05288007431326 26.83587486859222 28.348849329977526 0 0 0
1315 1 5 0.1 86.52289555221287 28.12214039023908 24.548077743931824 0 0 0
1257 1 4 -0.2 86.24229153660981 26.04085573895526 24.104370066714775 0 0 0
1715 1 5 0.1 84.86002183281747 32.35158362545573 24.257178729373305 0 0 0
1255 1 2 -0.1 84.88006226703246 27.433907191251823 25.864081924198334 0 0 0
1658 1 4 -0.2 89.61439198908323 31.311502268676126 25.878050322580233 0 0 0
1162 1 3 0 89.41253398925409 32.29657036860111 24.70332841729414 0 0 0
1624 1 5 0.1 87.85129071542022 31.119447576573695 23.60749009416345 0 0 0
1179 1 6 -0.3 88.02488775831213 30.3897820448642 27.39300204274626 0 0 0
1653 1 5 0.1 88.14094353471549 29.759798153361636 25.474875161762096 0 0 0
1652 1 2 0.05 88.24888024089897 30.70396298221105 26.034583671009727 0 0 0
1663 1 5 0.1 86.27429032820666 31.039244825488883 25.17894559232074 0 0 0
1160 1 2 -0.1 87.17560766346517 31.627203075884783 25.519104369349908 0 0 0
1161 1 2 -0.1 87.95756987960041 32.041978744575296 24.236828449399447 0 0 0
1659 1 1 -0.3 86.78095862104627 32.67503855126147 26.504407896223356 0 0 0
1163 1 2 -0.1 87.60284238259905 33.079042381758555 23.15848474685498 0 0 0
1314 1 5 0.1 84.9436935188213 28.389029299107534 26.39692629895512 0 0 0
1256 1 4 -0.2 85.71720720900831 27.411034415018527 24.59636956050823 0 0 0
1316 1 5 0.1 85.17305866428032 27.893777828662138 23.73808961228257 0 0 0
1712 1 4 -0.2 84.97615101539824 33.13155137746641 23.476723693696822 0 0 0
1254 1 4 -0.2 85.16934648676956 26.411775529654644 26.907651222461983 0 0 0
1180 1 4 -0.05 88.66735022817875 29.081298533169143 27.790675647577046 0 0 0
1226 1 5 0.1 88.18685824449038 28.237874992136266 27.26282779272889 0 0 0
1203 1 6 -0.3 86.1542159773939 27.681157091019816 28.7755147559469 0 0 0
1181 1 4 -0.2 87.19490495234899 29.39900076136904 29.84028183533799 0 0 0
1202 1 4 -0.05 85.88069499741752 28.893050536248516 29.36655992241441 0 0 0
1662 1 5 0.1 86.78949996672428 33.66538937941612 26.03532729789882 0 0 0
1175 1 5 0.1 87.81156012263288 34.14896303193315 23.487827683054373 0 0 0
1665 1 5 0.1 85.8214933760512 32.43145952927067 26.947635362690143 0 0 0
1311 1 5 0.1 84.02673732225048 27.334070297486637 28.404098346541353 0 0 0
1296 1 5 0.1 88.37190934035617 27.38601233914771 23.152494339426802 0 0 0
1201 1 4 -0.2 88.50900857879961 28.847499294089104 29.33236733430807 0 0 0
1227 1 5 0.1 87.2197565738321 30.487796111626515 29.72278818924052 0 0 0
1713 1 5 0.1 84.56704561471382 34.17207869849599 25.331782455576903 0 0 0
1711 1 4 -0.2 84.74044453177552 34.42834035450736 24.272818465679023 0 0 0
1654 1 2 -0.1 86.1589764754093 33.00666709535555 22.553623646339798 0 0 0
1664 1 5 0.1 87.49894161477955 32.741127292827564 27.351481440573618 0 0 0
1280 1 7 0 86.21625991261168 26.108080493802557 22.588943726577394 0 0 0
1225 1 5 0.1 89.743235865672 29.05066585522072 27.575834029139802 0 0 0
1235 1 5 0.1 85.4276097506463 29.726994863017474 28.72875967616005 0 0 0
1312 1 5 0.1 84.58579364465793 25.49476021840744 26.81184150126534 0 0 0
1233 1 5 0.1 88.56550383525372 27.789392218385835 29.47734957696202 0 0 0
1678 1 5 0.1 82.45367782227798 34.486399191608015 25.48010714196497 0 0 0
5240 1 7 -0.1 85.58729558894595 34.058732545322485 29.825804296480335 0 1 -1
5238 1 2 -0.07000000000000001 83.39358849502253 33.058400856607044 29.796372782025244 0 1 -1
1165 1 4 -0.2 90.0406741287739 32.62668446909463 22.310588023382525 0 0 0
1273 1 5 0.1 82.35713842066467 29.816662783092653 22.549782170250943 0 0 0
1234 1 5 0.1 85.23515550245361 28.8444099369386 30.21168582463679 0 0 0
5250 1 5 0.1 85.92259522494203 33.08555717712039 29.953053382638238 0 1 -1
1676 1 4 -0.2 82.26648692139075 34.77075072909343 24.4492583915953 0 0 0
5570 1 4 -0.2 87.9796232773961 34.80406405650932 29.753633593382727 0 1 -1
1292 1 7 -0.1 88.1612605299322 27.38658209005436 22.13952574843605 0 0 0
4174 1 4 -0.2 50.93660854707618 45.33219198267315 23.77057531292504 0 0 1
5089 1 2 -0.1 56.14686155692161 35.129890087769 30.26944541063925 0 1 1
4589 1 5 0.1 54.80754323246006 45.251940648943645 25.931869592391163 0 0 1
4219 1 5 0.1 49.35587731857632 44.9142225925514 25.044707875126033 0 0 1
5609 1 5 0.1 54.37404878004241 45.19747407676071 28.2839846504989 1 1 -1
1243 1 5 0.1 54.16494975782233 35.021300085124196 23.614224554994465 1 0 0
4632 1 5 0.1 51.34091103012018 35.18922776756777 27.2754575355456 0 0 1
5603 1 5 0.1 52.13212894034022 45.14081367707612 27.683168244604232 1 1 -1
4221 1 5 0.1 51.66824191835609 44.96385694213028 24.519193321850274 0 0 1
4591 1 5 0.1 53.74992356994009 44.56516647880733 23.394599392403585 0 0 1
4618 1 5 0.1 52.35386214631628 36.40161477768385 26.529213696263593 0 0 1
4617 1 5 0.1 51.33415859039637 36.89957469448195 27.981999937191887 0 0 1
294 1 5 0.1 51.01685075888746 35.967108107726375 22.710439092418902 1 0 0
4258 1 5 0.1 54.56171743310595 43.13452835721834 22.815884364351184 0 0 1
4246 1 7 0 55.99168432134827 44.78934380962009 23.0137520448369 0 0 1
4534 1 5 0.1 50.67595446914047 44.56363633532787 23.101496387302994 0 0 1
4590 1 5 0.1 53.7278962583485 43.17952447057547 25.187850072860815 0 0 1
5600 1 2 0.05 52.34165041887017 44.45684692403391 28.484751606159076 1 1 -1
4278 1 5 0.1 53.55780414467568 39.52257797288886 25.676426022947016 0 0 1
5596 1 4 -0.2 52.908493966683444 40.982406908640485 28.92871241809945 1 1 -1
5601 1 4 -0.2 51.04659968132849 44.014222135031204 29.165319974437445 1 1 -1
4614 1 1 -0.3 51.394221283388696 36.25694911101609 27.01502938002897 0 0 1
5602 1 5 0.1 51.2474067249749 41.72264157603625 27.82630264179795 1 1 -1
4242 1 2 -0.1 54.78897836396341 43.3845551404891 24.850888589070024 0 0 1
4282 1 5 0.1 56.001555833459435 41.7406934763729 25.6774311804304 0 0 1
4239 1 10 0.38 54.51380495775627 40.906326068692934 24.404823377810075 0 0 1
4240 1 4 -0.2 55.48400726267049 41.97392895598374 24.678577176283255 0 0 1
4569 1 5 0.1 51.76673710260608 38.018597071572785 25.047057230038863 0 0 1
4280 1 12 -0.38 54.6804701425874 40.24466065740465 23.379594864858554 0 0 1
4245 1 4 -0.2 54.700004727064055 44.001110175622024 23.464313102378636 0 0 1
4613 1 4 -0.2 50.17846057802916 36.57262253127482 26.16673566614072 0 0 1
4277 1 5 0.1 51.871969752578096 41.460931875136566 23.885359109935138 0 0 1
4279 1 5 0.1 53.03538308903466 41.26617874084348 25.91271672481837 0 0 1
4238 1 4 -0.2 53.23847614854477 40.504086782607644 25.124550834718896 0 0 1
4567 1 7 -0.1 50.9516169476883 38.65276130256033 25.360746945921157 0 0 1
4276 1 5 0.1 52.20275398644253 39.937239814019435 23.3494066706234 0 0 1
4237 1 4 -0.2 52.0601769018228 40.466046307514226 24.26172599948964 0 0 1
4566 1 7 0 50.839425734058764 39.91276919473419 25.039389159514712 0 0 1
5669 1 5 0.1 51.322778743992586 39.32817289066335 28.825858649967454 1 1 -1
5599 1 6 -0.3 52.80422241779949 43.20263276380759 27.922896900244183 1 1 -1
5755 1 5 0.1 53.553804727743746 40.58628479415104 28.026595011528673 1 1 -1
5597 1 2 0.05 52.062167042384885 42.1329388584144 28.499749698379883 1 1 -1
5604 1 5 0.1 50.18976530167771 43.952374115199575 28.45691558060857 1 1 -1
4568 1 7 0 49.943035185566956 37.9901095255287 25.93003304936687 0 0 1
4612 1 5 0.1 50.56592238364482 42.75354648927429 25.668877859884155 0 0 1
5700 1 5 0.1 49.63768495196019 41.45995426824761 29.535871280114506 1 1 -1
4236 1 8 0 49.85796288081446 40.60592477984903 25.52018303380268 0 0 1
4241 1 4 -0.2 49.74181032777623 42.086480277473285 25.34809964432229 0 0 1
4615 1 5 0.1 50.324763989574045 36.15552777836198 25.127304317589786 0 0 1
4243 1 4 -0.2 55.39883916892064 44.31377345063762 25.79263461399436 0 0 1
4257 1 5 0.1 55.50754535703039 43.881821342203736 26.77199505964702 0 0 1
4563 1 5 0.1 49.375155119941006 42.22971548139233 24.3339094310727 0 0 1
5003 1 5 0.1 54.808575592316366 35.58051508246037 28.58128483418524 0 1 1
4616 1 5 0.1 49.32541255094067 36.0090940569278 26.496642153597207 0 0 1
5668 1 2 -0.1 52.008767531036234 39.86632077777137 29.614441009375057 1 1 -1
5598 1 2 -0.1 51.44515247545227 42.64670392353254 29.77803020122009 1 1 -1
4281 1 5 0.1 56.2913353055401 42.004386493747944 23.946831365293214 0 0 1
524 1 5 0.1 50.414736818206535 38.372408640350365 22.686839818531773 1 0 0
4235 1 8 0 48.85666474028911 39.99809612301694 26.211479134846584 0 0 1
4565 1 7 0 48.787429954751524 38.63423197855009 26.278572876457368 0 0 1
5580 1 5 0.1 50.34279552203167 37.49923305811006 30.13996823418134 1 1 -1
1247 1 5 0.1 56.24587791966246 36.21598545185748 23.122263284671217 1 0 0
4990 1 4 -0.2 54.81366403748679 35.30512441433902 29.671516656139616 0 1 1
5589 1 5 0.1 48.85653339368743 35.738584019608325 29.911234249783725 1 1 -1
5032 1 5 0.1 56.913408639321 36.84383825282286 29.36747246565746 0 1 1
5595 1 4 -0.2 53.65216834495292 45.15602895524489 29.14297741495714 1 1 -1
5606 1 4 -0.2 50.38520701587379 41.67096082849399 30.239247370051075 1 1 -1
5605 1 5 0.1 50.66358132545591 44.805506577500466 29.844844887543037 1 1 -1
5017 1 4 -0.2 56.86762969176074 36.41044794046798 30.383358341560722 0 1 1
4247 1 7 0 56.98533212511275 44.99561938537631 23.916345169438696 0 0 1
4244 1 4 -0.2 56.81292648351037 44.59516794410057 25.412766393601444 0 0 1
5004 1 5 0.1 54.330899184163336 36.240370099916504 30.105227665088634 0 1 1
5583 1 5 0.1 53.280466127724935 38.07963325931353 29.337544520253747 1 1 -1
5611 1 5 0.1 53.72769125863924 41.46294866085452 29.5656809549341 1 1 -1
5569 1 4 -0.2 52.88186727708557 38.755098228321 30.1474620580505 1 1 -1
5610 1 5 0.1 54.15946460206397 44.49885466310447 29.838840984455082 1 1 -1
5026 1 5 0.1 61.19807554004322 35.143977989327496 29.687195949052175 0 1 1
4370 1 5 0.1 58.455700194803185 44.490988462402626 28.555517390333335 0 0 1
4321 1 4 -0.2 58.7828727952046 45.19991215040865 29.302380375832065 0 0 1
5022 1 4 -0.2 60.399484856176066 35.50649197986528 30.349306350984367 0 1 1
4314 1 7 -0.1 61.99090411756477 45.22612558696841 28.7104553964909 0 0 1
5075 1 5 0.1 65.08053709041741 35.65357704650297 27.191670213783667 0 1 1
4311 1 9 -0.5600000000000001 63.821503612773924 45.293437155738246 27.136369743852278 0 0 1
4320 1 4 -0.2 59.959768966996386 44.89546738618712 30.177171543695984 0 0 1
5076 1 5 0.1 64.26176306592134 36.034509292204945 28.641713764021148 0 1 1
5019 1 2 -0.1 58.94085596506067 35.28413821833882 29.769796104829226 0 1 1
4847 1 4 -0.2 64.09896214940997 35.82085080666346 27.613921662433878 0 1 1
7258 1 5 0.1 63.25085164154514 44.63860446690022 22.47375100004875 1 0 1
4302 1 10 0.38 61.61437391688016 40.03492863314207 22.34579545077825 0 0 1
5205 1 5 0.1 63.534901930726534 35.70484350803292 24.675398846051117 0 1 1
5015 1 12 -0.38 62.90970722327364 38.150798376563266 29.518427140847358 0 1 1
5141 1 5 0.1 58.88755368608818 35.737335557508175 28.754226142498897 0 1 1
4256 1 5 0.1 57.47180574496321 43.73983526656877 25.69648377224943 0 0 1
5016 1 4 -0.2 60.5501112379656 37.829388286718256 29.246249081255506 0 1 1
4307 1 8 0.01 64.33445017066929 44.29846192028805 26.24856341797608 0 0 1
4875 1 4 -0.2 63.81445651393893 37.24159287522011 23.09747767819716 0 1 1
4362 1 5 0.1 59.175514271765955 41.36172765962414 24.841155050666657 0 0 1
4361 1 5 0.1 59.82605443805911 42.89073312008692 25.512638617323763 0 0 1
4318 1 5 0.1 60.202775144875794 42.39806104517001 29.155015531758277 0 0 1
4310 1 8 0.14 62.76266797668197 44.69179117111315 27.746534639577586 0 0 1
5014 1 10 0.38 62.004166551157894 37.866380908883436 28.70443155553025 0 1 1
4308 1 8 -0.13 63.642652093909206 43.13949352967868 26.444781481903547 0 0 1
4309 1 8 0 62.65445134343578 43.42370869654087 27.36831578761757 0 0 1
4365 1 5 0.1 62.39861051466249 40.883055360367905 26.655751948339372 0 0 1
4306 1 7 0 61.7360669452292 42.64439549974584 27.82292782523576 0 0 1
4366 1 5 0.1 61.66962096649773 40.52243338247516 28.216171752923135 0 0 1
4301 1 5 0.1 62.02690036038784 39.616072593819375 24.409025200658267 0 0 1
4363 1 5 0.1 60.109478819682266 39.94892254096074 26.444157007286503 0 0 1
4299 1 4 -0.2 61.20082769783603 40.08212174663701 23.828348384599835 0 0 1
4625 1 5 0.1 61.928653637785295 41.97672672037004 24.524774715955242 0 0 1
4294 1 4 -0.2 61.00603994546399 41.53452552362495 24.235894887193332 0 0 1
4303 1 4 -0.2 60.0235890999179 41.82932118329035 25.371234475913738 0 0 1
4304 1 4 -0.2 60.25277579063073 41.012723916229916 26.677960992056164 0 0 1
4869 1 2 -0.1 63.73051681663347 37.20069819623804 26.95943682128296 0 1 1
5013 1 4 -0.2 62.26411049914894 37.67730450153579 27.177586725516804 0 1 1
4871 1 4 -0.2 63.344164316619455 36.7869402463846 24.510249492506524 0 1 1
4874 1 5 0.1 62.27647559165631 36.84293250136825 24.622961335133837 0 1 1
5028 1 5 0.1 62.19147677441978 38.67063848138984 26.670569768894048 0 1 1
5029 1 5 0.1 61.56033690591787 36.91392198883353 26.78856406243105 0 1 1
4300 1 5 0.1 60.32454916260993 39.41612308767521 24.060158892001468 0 0 1
4364 1 5 0.1 59.39726153479029 41.30368246383486 27.34427918086898 0 0 1
4305 1 4 -0.2 61.627212564757805 41.196183892045724 27.390741775971676 0 0 1
4312 1 7 -0.1 60.92025129298708 43.15195225136452 28.78227991610427 0 0 1
4317 1 5 0.13 63.835238240368625 42.2695885530906 25.95108421643566 0 0 1
5031 1 5 0.1 59.81110145425879 37.55313208728613 28.47061401951864 0 1 1
4313 1 7 0 60.97518421388574 44.41641952402105 29.14192967831405 0 0 1
4870 1 4 -0.2 64.33000239430311 37.51418002896618 25.564946652008263 0 1 1
4293 1 5 0.1 60.82250529529489 42.03541881746209 23.29474427784596 0 0 1
3190 1 5 0.1 64.4215400651745 42.375820234180594 29.014285109693446 0 0 1
5175 1 5 0.1 64.39681746511432 37.918771696006935 27.562566068959494 0 1 1
4876 1 5 0.1 63.81059961311534 38.35597338309114 23.044748538264578 0 1 1
4938 1 5 0.1 64.4161671118218 38.6512912364474 25.3345590630459 0 1 1
4316 1 5 0.13 65.15840757146859 44.37716129117692 25.54423137508286 0 0 1
3186 1 4 -0.2 65.0027293114041 42.21931288386925 29.978199457026307 0 0 1
4877 1 5 0.1 64.80528863984826 36.97054529018909 22.844226146931014 0 1 1
5030 1 5 0.1 60.18799341415666 38.83561252980467 29.4716944543665 0 1 1
4939 1 5 0.1 65.36711979783679 37.015993361466315 25.55583890707785 0 1 1
729 1 12 -0.38 67.28283071772545 44.86212929073955 27.563941874011633 0 -1 0
3387 1 5 0.1 73.75953154223114 43.095956673799535 22.315927999569322 0 0 1
1419 1 7 -0.1 72.87242029847374 35.47174420053595 22.262217086128498 0 0 0
3069 1 5 0.1 72.90516067714725 44.967529447332915 24.6593126834749 0 0 1
756 1 14 0.35 65.65162479719801 44.78031114824926 29.241321859317488 0 -1 0
3346 1 9 -0.22 66.89084534591777 37.089648200718095 30.189255261189892 0 0 1
1070 1 5 0.1 69.70645466163218 45.375979339653924 28.356018582192537 0 -1 0
723 1 4 -0.2 70.02798081574974 45.149458671922815 30.47427790903274 0 -1 0
3336 1 5 0.1 68.93116710703397 40.52453179183224 22.15247240548309 0 0 1
1149 1 14 0.35 68.34963907949641 43.064699952521664 30.133141333311308 0 -1 0
722 1 4 -0.2 70.66915616668986 43.780100991463975 30.013898341008446 0 -1 0
3228 1 5 0.1 70.09193170098887 44.59519677673785 25.834056179164055 0 0 1
3316 1 5 0.1 72.09489001678996 35.02380036969848 26.716641034882063 0 0 1
3425 1 5 0.1 69.91971045987903 38.61214335016371 29.708290054673878 0 0 1
3023 1 7 -0.1 70.81756445634998 39.17048557415677 29.88270669046822 0 0 1
3223 1 5 0.1 70.01407420780124 41.74595525643036 22.829339733749435 0 0 1
3199 1 2 -0.1 70.25190335572321 45.2068363774481 23.81455166889158 0 0 1
3418 1 5 0.1 65.86549097921639 42.95572533001341 30.003629817303946 0 0 1
3182 1 7 0 65.5295588743599 40.76601525433739 30.018531719334987 0 0 1
3040 1 4 -0.2 71.3664239100143 44.22277821945244 23.451828069925668 0 0 1
3471 1 5 0.1 71.12233893828366 43.21956314007955 23.92614113619303 0 0 1
3041 1 4 -0.2 72.81147093487402 44.61307995158837 23.63196873822479 0 0 1
3224 1 5 0.1 68.38286761879436 43.34349879336233 25.019155404984115 0 0 1
3191 1 5 0.1 66.36568969481871 42.01927750503937 27.83822737106298 0 0 1
3026 1 7 0 73.11136549792239 40.5547578903566 29.94848879863229 0 0 1
3315 1 5 0.1 72.05443224713555 35.56581943502478 25.03936301238419 0 0 1
3168 1 16 -0.55 69.36147385888701 35.43385990509209 27.062903468740974 0 0 1
3296 1 2 0.12 70.16686116762764 35.45187843945281 25.880934764280333 0 0 1
3195 1 4 -0.2 69.12066079883262 41.169286428322984 23.111310513086128 0 0 1
748 1 5 0.1 70.16672316016171 43.4067838682607 29.100929190590946 0 -1 0
3225 1 5 0.1 67.0215396966804 43.99291266735635 24.048275288168448 0 0 1
3406 1 5 0.1 66.99228061543255 41.82447850909014 23.496682906914547 0 0 1
3177 1 7 -0.1 66.69044549762529 41.028810444515955 27.97019490775576 0 0 1
3176 1 7 0 66.26353573096416 40.303790452481735 28.968407503598417 0 0 1
3347 1 5 0.1 67.52542439008329 35.446271128453546 29.076243824263884 0 0 1
3309 1 5 0.13 71.21971209714546 36.15663268661938 29.023491685814335 0 0 1
3197 1 4 -0.2 68.08490477154271 43.543082297720574 24.016922093952562 0 0 1
3221 1 5 0.1 70.32801942920321 39.803942654130246 24.09472093872545 0 0 1
3196 1 4 -0.2 67.95058713962332 42.2135115853128 23.16365706370827 0 0 1
3025 1 7 0 72.31834937375687 40.70026128693623 28.912432303038955 0 0 1
3175 1 7 0 66.7781601378062 39.03047119240134 29.040722657009894 0 0 1
3345 1 7 0.01 67.43306362559741 36.526700460924474 29.18367214027504 0 0 1
3030 1 7 0.03 72.57554402621355 41.672701427438476 28.02189407395463 0 0 1
3222 1 5 0.1 69.54376441411455 41.03835345239857 25.235919353668717 0 0 1
3422 1 5 0.1 68.93271832213352 35.989737050578405 24.18333353132793 0 0 1
3169 1 8 0.11 68.57794882535748 36.65763981590699 27.061822766421777 0 0 1
3192 1 5 0.1 67.33387907526735 41.26783405422344 26.057892274455284 0 0 1
3178 1 7 -0.1 67.33728507205055 40.5517724157998 26.934760133874367 0 0 1
3172 1 7 0 67.89119392310937 37.19212551663142 28.153448267718872 0 0 1
3173 1 7 0 67.41272716651315 38.46765852882491 28.003957355644552 0 0 1
3220 1 5 0.1 67.27402684810892 39.73620664801368 24.341849354145396 0 0 1
3193 1 4 -0.2 68.28940339841415 39.24807220822082 24.462861459480195 0 0 1
3421 1 4 -0.2 69.52505279966284 36.52286887069692 24.950732661329738 0 0 1
3194 1 4 -0.2 69.38795343065027 40.34688365776849 24.35073571180552 0 0 1
3170 1 8 0 68.64476604830524 37.371750138902236 25.90509683818203 0 0 1
3171 1 7 0 68.2566117737079 38.626565877800935 25.789807321607814 0 0 1
3174 1 7 0 67.67833271378167 39.240369640055505 26.880380343932703 0 0 1
3317 1 5 0.1 71.23229553316061 37.382083736824185 27.257673031240753 0 0 1
3423 1 5 0.1 70.19714393558542 37.10732701634922 24.329483696429385 0 0 1
3297 1 4 -0.2 71.64511683699094 35.75375116880899 26.02918491515678 0 0 1
3464 1 13 -0.38 71.62794316458923 42.03302971849297 27.112343589409488 0 0 1
3465 1 14 0.35 71.00525900435673 41.285333856516715 27.203539125312545 0 0 1
3298 1 4 -0.2 72.00353526781166 37.13659513556235 26.538319998251765 0 0 1
3219 1 5 0.1 68.35597810581582 38.461992460616344 23.75685634787223 0 0 1
3318 1 5 0.1 71.99649228801307 37.77567902540168 25.584570270956927 0 0 1
3035 1 5 0.1 70.6069914484252 39.9148185019144 27.964101543274285 0 0 1
3024 1 7 -0.1 71.2082046738329 39.929029351523184 28.852192938114904 0 0 1
3302 1 8 0 73.31121198073834 36.86707839349633 28.540456242798577 0 0 1
3299 1 7 0 73.33813082112238 37.17650773486226 27.247362772269323 0 0 1
3301 1 8 -0.13 72.2683818313752 36.28574980288271 29.28057985573383 0 0 1
3065 1 5 0.1 72.97976196545608 43.74708380613825 26.547757798428176 0 0 1
3198 1 10 0.38 69.03141960379699 44.61254155240832 23.304036900420588 0 0 1
3388 1 5 0.1 73.37849649905753 42.609605739489226 24.01624444171259 0 0 1
3031 1 7 0 73.6653087108439 42.408495403122274 28.151403337449192 0 0 1
3067 1 5 0.1 71.19749468951174 44.06076323804113 22.394400054151024 0 0 1
3226 1 12 -0.38 68.68033271073368 44.95289712963307 22.190739607908892 0 0 1
3042 1 4 -0.2 73.77775594454006 43.45591973397039 23.402736538956198 0 0 1
3320 1 5 0.1 73.21093948902978 39.63872751145608 25.59596644377199 0 0 1
749 1 5 0.1 71.74038177385751 44.03377781915952 29.734313246660115 0 -1 0
3179 1 7 0.11 66.48898111217531 38.25008457262307 30.11099062833252 0 0 1
3470 1 5 0.1 67.68120876114617 42.57221093970454 22.12021178804719 0 0 1
3300 1 8 0.14 72.88255463607472 35.73720763079594 30.42211531691069 0 0 1
1616 1 5 0.1 78.65894990576369 39.54560249668347 22.86796200064303 0 0 0
1525 1 5 0.1 81.240102560235 35.74706553878322 22.22244939394196 0 0 0
1615 1 2 -0.1 77.77726573711293 38.94743763818178 22.46118351884721 0 0 0
3351 1 5 0.1 74.78190288023796 45.17241431390785 25.667677830972725 0 0 1
1543 1 4 -0.2 76.5651684189437 39.837523355057606 22.222331307287764 0 0 0
5395 1 4 -0.2 77.82757647286218 44.82566313038857 30.24457283540644 0 1 -1
3058 1 5 0.1 77.8298079536451 39.07891686896134 30.21285375542984 0 0 1
5434 1 5 0.1 76.88213739553926 44.7945069671296 29.707920381774507 0 1 -1
3044 1 10 0.41 77.13835045780299 44.56325556446055 22.337758585534875 0 0 1
3064 1 5 0.1 74.15352739737915 44.47452169669416 27.727287354545073 0 0 1
3038 1 4 -0.2 73.95365820530097 43.531225146862184 27.160020460034588 0 0 1
3304 1 9 -0.5600000000000001 74.26322962823083 36.077230291566416 30.410083851094583 0 0 1
1424 1 5 0.1 73.81337033550581 35.204330501007206 22.726713013697896 0 0 0
3371 1 5 0.1 74.51567833581551 39.55456634791747 24.410132423994202 0 0 1
5433 1 5 0.1 80.85392292613273 39.51037465700222 30.14661796712804 0 1 -1
3045 1 12 -0.38 77.90300454812677 43.63529946512965 22.777779994924295 0 0 1
3043 1 4 -0.2 75.79322363248889 44.917164199934064 22.88282500430819 0 0 1
3319 1 5 0.1 74.91363067144928 39.89834694608418 26.051579798470065 0 0 1
3011 1 5 0.1 80.72964756205903 35.464595714479316 28.35026149160919 0 0 1
3312 1 1 -0.15 74.26958365230114 39.28092229398298 25.375722414357124 0 0 1
3066 1 5 0.1 74.78348556401217 42.21619115471722 25.63340304469208 0 0 1
3386 1 5 0.1 76.50158288392058 44.462154985796126 25.459563704850613 0 0 1
3305 1 7 0.0282 74.52974502726818 37.49605061244648 26.709978233867528 0 0 1
3303 1 8 0.14 74.491040622741 36.761449448110184 29.259840332499092 0 0 1
3311 1 6 -0.1782 74.45346424686176 37.861689170543166 25.395982870682232 0 0 1
4124 1 5 0.1 81.34161136815908 43.956259613010204 23.87252408210361 -1 0 1
3350 1 5 0.1 75.70409343807383 42.795202968087715 23.568169201964984 0 0 1
2997 1 2 0.05 77.97577671605052 36.99298208918853 29.445974273459164 0 0 1
3032 1 7 -0.1 74.51828088078743 42.16824586114155 29.110875863182653 0 0 1
3039 1 4 -0.2 75.11271598548981 43.11994829005601 26.216151325768926 0 0 1
3348 1 2 -0.1 75.1960403128264 43.79877710778773 23.7772772071448 0 0 1
2998 1 2 -0.1 79.04180903937338 35.91680764970539 29.53787025544239 0 0 1
1529 1 5 0.1 76.38800184440161 37.72494397322566 23.53846496037548 0 0 0
3036 1 5 0.1 75.45156038017187 42.803028191916624 29.20759151563061 0 0 1
5432 1 5 0.1 80.48802542157998 39.53543912653075 28.457832937413347 0 1 -1
5727 1 5 0.1 77.91730031131438 43.524348028645505 28.005008073041324 0 1 -1
3349 1 4 -0.2 75.38150990746584 44.29908289624434 25.30354013033478 0 0 1
3009 1 4 -0.2 79.66921462806631 35.56707602432275 28.163304855635115 0 0 1
1514 1 2 -0.1 79.51313293033289 36.94982015311518 22.743799877926882 0 0 0
3472 1 5 0.1 75.95634437586702 42.71994699780073 26.769740768186423 0 0 1
1516 1 4 -0.2 77.41377424805454 38.04693320351619 23.577529400597175 0 0 0
1528 1 5 0.1 77.65799809332583 35.889641130666206 23.438776495179244 0 0 0
1530 1 5 0.1 77.49572486170283 38.58794166025103 24.536417447322698 0 0 0
4123 1 5 0.1 80.22341243087425 44.32184294644049 25.27193310840759 -1 0 1
4078 1 4 -0.05 81.2073659004027 44.535818971558605 24.820311706054355 -1 0 1
1513 1 4 -0.2 80.4677634493238 35.81093905862072 23.054307647462412 0 0 0
3060 1 5 0.1 78.12041237208024 37.62807353264862 28.487580873636162 0 0 1
1515 1 4 -0.2 78.25505353248383 36.77209150169104 23.62539409938293 0 0 0
5725 1 7 -0.1 78.47773869608935 43.047664027326746 28.809928498820096 0 1 -1
5790 1 5 0.1 78.01823445583213 40.3978566906204 25.84159390474312 0 1 -1
5775 1 5 0.1 77.37892272260925 40.33825361413301 27.46412548018349 0 1 -1
5774 1 5 0.1 79.0479788706652 42.34708862192329 26.381770284803984 0 1 -1
5776 1 5 0.1 78.84920492931586 39.460997841981374 27.050087138477725 0 1 -1
5726 1 7 0 79.23789397314471 41.96531989730399 28.520402134577743 0 1 -1
3307 1 7 0.0282 75.70978013375301 37.00440809823991 28.717587257250003 0 0 1
5772 1 1 -0.3 78.29693177339443 40.40846085762337 26.897888938716868 0 1 -1
3010 1 5 0.1 79.5306363542158 36.35349931515352 27.39944125367944 0 0 1
1537 1 5 0.1 80.62872657540953 35.98967146046749 25.11293976674835 0 0 0
5773 1 5 0.1 80.23480204168334 41.165285828743606 26.7598441479844 0 1 -1
1703 1 5 0.1 78.62887658171691 36.69899091672959 24.629289860849244 0 0 0
3306 1 7 -0.1 75.7190796412487 37.38014266345338 27.443451985542858 0 0 1
3310 1 5 0.1 76.68311409269992 37.44413741209945 26.963474172376408 0 0 1
5771 1 4 -0.2 79.26876555102189 41.51417878392343 27.087777027130855 0 1 -1
1521 1 2 -0.1 81.31843086514453 35.97311260392943 24.276047636582987 0 0 0
1527 1 5 0.1 79.97144626431916 37.877954430474205 23.16067515560585 0 0 0
4471 1 13 -0.38 81.80289256666249 41.8625833374861 24.800876524661085 -1 0 1
5392 1 4 -0.2 80.83826144060822 40.22022380837994 29.261076627619733 0 1 -1
5723 1 7 0 79.89703044116374 41.36637576998626 29.52119546701333 0 1 -1
3322 1 6 -0.1782 76.71465095816862 36.394455802838515 29.45399526252397 0 0 1
3027 1 7 0 74.23130509844093 41.23992476049409 30.078719855993434 0 0 1
1702 1 5 0.1 76.42618983853995 40.56409626875761 23.064666633432022 0 0 0
5724 1 7 0 78.52792241673005 43.57423295343705 30.011891368710106 0 1 -1
4479 1 14 0.35 81.84722353462266 40.9840277648824 25.05676964380835 -1 0 1
4126 1 5 0.1 81.86282644715753 43.99014256755529 26.74080621474376 -1 0 1
1536 1 5 0.1 81.90042921375027 37.97966634049284 23.643889747390933 0 0 0
5415 1 5 0.1 81.95788846935153 44.015923003915 29.362522921306713 0 1 -1
3013 1 5 0.1 79.77933689041818 36.26330646744215 30.24569333209589 0 0 1
1646 1 5 0.1 86.20490415375764 35.124223474552664 22.160114304490765 0 0 0
4082 1 7 -0.1 84.30687524966231 43.421749784384104 23.655834992793213 -1 0 1
5759 1 17 -0.28 88.60471574392096 45.3247266368418 29.560222879172137 0 1 -1
4530 1 10 0.38 90.54718099337202 42.25286835545438 26.314236551173366 -1 0 1
4089 1 7 -0.1 87.18311861082043 39.40002667682181 24.587558995575293 -1 0 1
5402 1 4 -0.2 84.06383695441303 44.187517308215526 29.123263310342917 0 1 -1
5405 1 7 0 85.15473725829881 45.19344284725457 29.007031244094854 0 1 -1
1524 1 12 -0.38 82.3119110545561 39.09239654996237 25.790994929541334 0 0 0
1522 1 10 0.41 82.23093067362015 37.86373198637886 25.66320221596597 0 0 0
4085 1 8 0 86.01812123617384 41.50600391184561 24.03474689315573 -1 0 1
5409 1 8 0 86.42678250152198 44.86423198607715 29.144807001948966 0 1 -1
5253 1 9 -0.5600000000000001 86.65673415085169 37.42107320569079 29.202319368564208 0 1 -1
5585 1 5 0.1 88.55617441365717 35.454219280048804 29.0821900666827 0 1 -1
1533 1 5 0.1 84.23449365482094 38.55970013471031 23.737706480909264 0 0 0
5249 1 7 -0.1 84.59212049339833 40.30502425224548 28.527219772169836 0 1 -1
5241 1 7 0 86.45130255010613 35.08415257461238 29.721215412593597 0 1 -1
5763 1 5 0.13 86.2940870036407 42.71613724127164 29.550738739495742 0 1 -1
4092 1 5 0.1 83.55263821278447 44.13201250149059 23.42215630465161 -1 0 1
4620 1 7 -0.1 88.88714999933609 40.21182769982121 22.636944812846863 -1 0 1
4274 1 5 0.1 88.69447899337027 38.69479107215098 27.17410565021335 -1 0 1
5247 1 7 -0.1 83.28630138939506 38.555632972154385 29.060208669210084 0 1 -1
5244 1 8 0.14 85.99122879791412 36.28778344408584 29.49281385942287 0 1 -1
4090 1 7 0 88.36256493982405 38.753308615794744 24.388931356345637 -1 0 1
5252 1 5 0.1 82.37689928352972 38.071448766366316 29.156149348855948 0 1 -1
5401 1 4 -0.2 82.74556413728376 44.766027545209724 29.63823743211556 0 1 -1
1675 1 2 -0.1 83.54070864451019 35.228441264772904 23.814046394978366 0 0 0
4234 1 4 -0.2 89.3708576657658 38.00371551872551 26.61012571298406 -1 0 1
5778 1 7 -0.1 85.73336903132571 39.55811245709006 28.566319202015933 0 1 -1
5391 1 4 -0.2 82.28552823331091 40.84059292080214 28.983272509872148 0 1 -1
4079 1 4 -0.2 82.28904607334496 43.954068918462866 25.737571850512943 -1 0 1
1538 1 14 0.35 82.33831408683257 36.133481151049025 26.279686559306864 0 0 0
1523 1 13 -0.38 82.2124247807881 37.0028465388613 26.693045944904625 0 0 0
4233 1 4 -0.2 88.65484211481026 37.546130891690694 25.321885944034094 -1 0 1
4081 1 7 0 84.09189991161807 42.55725480312883 24.627643397180197 -1 0 1
4087 1 8 0 87.03508403400099 40.54001617140143 23.936293541425336 -1 0 1
4275 1 5 0.1 89.46896061521994 37.203169827227676 27.40196704426468 -1 0 1
5431 1 5 0.1 82.47923571679809 41.49134956868727 29.8173707608945 0 1 -1
4621 1 5 0.1 90.1034667761528 38.63984965143253 23.213567550897196 -1 0 1
5246 1 8 0.14 85.62658979486972 38.315899735802816 28.98464572913724 0 1 -1
4532 1 12 -0.38 90.26704314843036 43.31695386184482 26.75682830312392 -1 0 1
5251 1 5 0.1 82.74628446277549 35.710826716314166 29.56866397474373 0 1 -1
1677 1 5 0.1 83.466957808057 35.05245972644926 22.679619797222205 0 0 0
4273 1 5 0.1 87.74989989061122 36.942093060695186 25.53909263434704 -1 0 1
1519 1 2 -0.1 83.63377882401687 36.66804705725607 24.208343321638175 0 0 0
5248 1 7 0 83.3759504317004 39.86130273045565 28.78148918278538 0 1 -1
4084 1 7 -0.1 84.93535720178097 41.48868374779083 24.793453460859226 -1 0 1
1518 1 4 -0.2 84.35302808731015 37.56788322810566 23.245628960875905 0 0 0
4086 1 8 0.14 86.27158472100712 42.475141603884 23.104173081668744 -1 0 1
4127 1 5 0.1 83.06823988203645 41.979063251406444 26.388306236504086 -1 0 1
4093 1 5 0.1 84.74042621054042 40.66630451341128 25.46920252794337 -1 0 1
1714 1 5 0.1 85.59786774174688 35.171052679606916 24.351106364924753 0 0 0
4080 1 2 -0.07000000000000001 82.8085884455439 42.575320868254906 25.47895190389452 -1 0 1
1520 1 2 -0.1 82.21095838289197 37.20767800784289 24.33711846213744 0 0 0
5746 1 5 0.1 84.37699603838706 43.44807966320382 29.88756373251857 0 1 -1
4531 1 4 -0.2 89.82679355058185 41.02654245006096 26.804800606369152 -1 0 1
5779 1 5 0.1 84.71673884633014 41.26940004001616 28.105319230994645 0 1 -1
4533 1 5 0.1 88.86007713477949 41.0471438336664 26.291734666867633 -1 0 1
1534 1 5 0.1 85.44460621669381 37.4103850310817 23.40401971498857 0 0 0
5758 1 18 0.3 88.48235716575064 43.64087788320545 29.88295211265636 0 1 -1
5242 1 7 -0.1 83.78302478401719 35.451305526464324 29.624658119436724 0 1 -1
5789 1 5 0.1 86.71906268071965 40.063948832496 28.450333613694767 0 1 -1
4619 1 5 0.1 89.67457859354684 41.03209357331352 27.90193206548603 -1 0 1
4088 1 8 0.14 87.87881852011708 40.98769918443807 22.961671386679896 -1 0 1
4095 1 9 -0.5600000000000001 87.43612019462142 42.25261809754976 22.388399346373898 -1 0 1
5757 1 17 -0.28 86.86351773287723 43.5978769110699 29.52759104747917 0 1 -1
4272 1 5 0.1 89.34837104995333 36.9325817985751 24.71860085328973 -1 0 1
5245 1 8 0 84.4203755512678 37.811667082840046 29.087902654177313 0 1 -1
5414 1 5 0.1 84.04238521074471 43.677522291944726 28.140781898643525 0 1 -1
4091 1 7 -0.1 89.17729522704917 39.11673853697342 23.357480413901648 -1 0 1
5429 1 11 0.28 87.664029800304 37.44313643667974 29.251077791922768 0 1 -1
1535 1 5 0.1 84.16079039637322 36.707387602329824 25.187033440599336 0 0 0
5243 1 8 0 84.64537852236082 36.45864060360786 29.382728150766646 0 1 -1
5430 1 5 0.1 82.20492262597702 41.49324038360133 28.136953922262936 0 1 -1
4083 1 7 0 85.41936539841426 43.41862298025849 22.89273224804381 -1 0 1
4094 1 5 0.1 86.46138892363456 39.14968293284931 25.390953417952264 -1 0 1
4125 1 5 0.1 83.20667374488805 44.57388794553387 25.786348656197138 -1 0 1
1376 1 11 0.28 82.28661648495074 39.63158603008094 22.226220201463647 0 0 0
3659 1 4 -0.2 54.72577231767407 30.83318680190268 36.3768002957085 0 1 0
5712 1 1 -0.3 49.52054465329489 31.597640637978365 36.94703212033234 1 1 -1
4996 1 10 0.41 52.662001290602305 30.554326504791085 32.55579397397236 0 1 1
3660 1 10 0.38 55.40765205566728 30.02264687289849 35.27123950840594 0 1 0
3703 1 5 0.1 55.89443910949432 30.410941552303584 33.051670935935604 0 1 0
5715 1 5 0.1 49.389224115059875 31.343873022019736 35.863694683916776 1 1 -1
5718 1 5 0.1 50.02960856785105 32.54364351084372 36.87667017234827 1 1 -1
4671 1 5 0.1 54.36011558934902 25.472827923102447 33.90656895318768 0 1 1
4661 1 7 -0.1 55.02588005665335 25.160398401814177 33.116915302827564 0 1 1
4998 1 12 -0.38 53.31559077384825 31.249419682188012 33.383511798321635 0 1 1
5731 1 5 0.1 50.51382792250412 33.399270722653554 32.380884240754376 1 1 -1
4997 1 13 -0.38 51.32731051550881 30.30093661052681 32.72319042256186 0 1 1
3661 1 4 -0.2 56.10993216871368 30.796912090595992 34.11495689080062 0 1 0
3702 1 5 0.1 55.70305039977223 31.811986901726858 34.13719533231546 0 1 0
3699 1 5 0.1 55.372081408376076 31.41567286267638 37.03240280575832 0 1 0
5846 1 8 0 50.743145708063395 26.40553381941101 34.335153594178976 0 1 2
5850 1 8 0.14 51.81125048814467 25.847996201633677 36.1820538461994 0 1 2
5847 1 8 0.01 51.95400437946137 26.926989233205603 34.333937795104816 0 1 2
5848 1 9 -0.5600000000000001 52.59483874335359 26.78678731084797 35.5419368838736 0 1 2
3700 1 5 0.1 54.19869041813442 31.6365504575925 35.845375167275755 0 1 0
4662 1 7 0 55.39641479186068 26.05558503114473 32.19708687462804 0 1 1
5852 1 5 0.13 52.227867671677494 27.596039651264313 33.52715478518511 0 1 2
5851 1 11 0.28 53.59027320400877 27.081186982014742 35.779731401060886 0 1 2
5880 1 5 0.1 50.38356411012875 26.49965218877613 32.24024495046615 0 1 2
5005 1 5 0.1 54.32586348750328 27.81742972521559 33.02161460661925 0 1 1
4991 1 4 -0.2 54.901971685812434 27.580163158417367 32.10714103857959 0 1 1
3701 1 12 -0.38 55.34903315685634 28.801281801141407 35.27361662872786 0 1 0
5717 1 5 0.1 50.19194010499415 30.922653440802822 37.4428723524671 1 1 -1
6453 1 12 -0.38 55.34878310759399 34.04146338589868 37.80739916826561 1 0 0
5729 1 4 -0.2 50.050341493927824 34.37555185376304 32.60313010016138 1 1 -1
3658 1 4 -0.2 53.68701107615756 30.078327704742698 37.25117423318952 0 1 0
6431 1 5 0.13 54.09660243691316 33.64550322494066 34.40169823724601 1 0 0
5849 1 8 0 50.62868814346502 25.74089273030793 35.48263658188063 0 1 2
5845 1 4 -0.2 49.76198567402838 26.211941358406026 33.14694118234661 0 1 2
5766 1 5 0.1 49.22348750620582 32.530995934521464 33.90100842406248 1 1 -1
5856 1 7 -0.1 52.06395028595856 25.237795590301015 37.35456047012647 0 1 2
3697 1 5 0.1 52.982568829911486 29.554724440247472 36.69754229145723 0 1 0
3698 1 5 0.1 53.03926770544886 30.93877212618071 37.58970579897293 0 1 0
5006 1 5 0.1 55.84591692187086 28.129787573632253 32.21119319898855 0 1 1
6460 1 5 0.1 51.98078504192195 34.15936204904139 35.66637828463884 1 0 0
4665 1 8 0.14 56.255033152499095 25.556811386580495 31.259952719241063 0 1 1
5010 1 5 0.1 54.233725117892305 30.155819319672617 31.347189437356306 0 1 1
4994 1 2 -0.1 53.159588818544464 30.11907239388581 31.178711828174798 0 1 1
5009 1 5 0.1 52.17852395371728 28.236356700755277 31.435517068305614 0 1 1
5012 1 14 0.35 50.82506925063735 29.81252466427471 32.06444963578391 0 1 1
5884 1 5 0.1 53.012753709666214 25.329060471415907 37.911843356433835 0 1 2
5881 1 5 0.1 49.67224997786768 25.138823132130693 33.05340682831746 0 1 2
5090 1 5 0.1 56.09043440157362 34.709806411803754 31.29411627942916 0 1 1
5853 1 7 -0.1 49.67713315865413 25.036743198981547 35.91130180124344 0 1 2
4993 1 2 -0.1 52.88907180970939 28.689220413827897 30.754041578079082 0 1 1
4992 1 4 -0.2 54.223726157095115 27.896560686232338 30.73454182595096 0 1 1
6455 1 5 0.1 52.95639272242738 33.1253855804735 37.43732321463179 1 0 0
6420 1 10 0.38 54.42126278251843 34.27409387850454 38.600947676900915 1 0 0
6421 1 4 -0.2 52.998392423284805 34.03830373022173 38.0914993645343 1 0 0
5968 1 13 -0.38 49.05494602049427 28.853585114067428 31.892805905179777 0 1 2
3984 1 5 0.1 51.36298083579252 28.375799978774044 38.03161740643405 0 1 0
5878 1 5 0.1 49.35732838762261 28.882681799762587 33.9097374321611 0 1 2
5227 1 5 0.1 48.97200995643736 28.857024417639533 36.68192708966979 1 1 -1
5591 1 14 0.35 50.11470727659201 32.81648687965658 31.022838400858774 1 1 -1
5001 1 5 0.1 55.234714300789385 32.3881786036894 30.85300818691124 0 1 1
5855 1 7 -0.1 51.03886017510632 24.43242781102111 37.73539069985223 0 1 2
5177 1 5 0.1 53.71144451627641 33.94124998452388 31.019414856561752 0 1 1
5882 1 5 0.1 48.807993853277004 24.768435280181883 35.321977066058615 0 1 2
5844 1 4 -0.17 48.6585231294181 28.490017087555984 33.18484201014219 0 1 2
6426 1 8 0.01 54.21893440325825 34.700310263758745 34.41390057927743 1 0 0
5732 1 5 0.1 50.42938308707166 34.763226146864476 33.53121142791914 1 1 -1
5011 1 5 0.1 52.32898427707141 31.94459031858897 30.504331816249234 0 1 1
3990 1 5 0.1 56.19361727578626 29.59826244227679 38.49871530926794 0 1 0
3987 1 7 0 54.082895281534405 29.249958077518684 38.46581708534694 0 1 0
5854 1 7 0 49.86958860024617 24.4148807528723 37.102598430001464 0 1 2
5121 1 5 0.1 58.49474704758808 33.24666337327173 30.584828336802126 0 1 1
4819 1 4 -0.2 59.331813209647365 24.614784553738737 36.29591250590572 0 1 1
4010 1 5 0.1 57.845582201917445 31.473302517240484 32.3391787675687 0 1 0
5169 1 5 0.1 57.29784772665826 25.362255754371958 36.012457972268066 0 1 1
3679 1 5 0.1 57.20183419909558 32.337591351475794 35.89063689489612 0 1 0
5170 1 5 0.1 57.68536520506413 27.444413710089485 35.01963855312265 0 1 1
5168 1 5 0.1 57.61010351936767 27.352977166880894 37.34367776819873 0 1 1
3678 1 5 0.1 57.74002634470454 32.84397996164948 33.35271556502231 0 1 0
3663 1 2 -0.1 57.62555270554323 30.953277419448195 34.33448020817531 0 1 0
3664 1 4 -0.2 58.13974043280291 31.860750144104387 33.27804717472345 0 1 0
4011 1 5 0.1 58.16536325754803 29.956249380624953 34.23166196348292 0 1 0
4012 1 5 0.1 58.013223976189906 30.6257968654907 36.40294365889325 0 1 0
3666 1 4 -0.2 57.99105333034457 31.513407545865977 35.71401493036882 0 1 0
3125 1 5 0.1 64.36517429367949 27.70543791889732 32.79952709874422 0 0 1
4838 1 5 0.1 58.92840261697867 27.265843434363735 32.40173206136193 0 1 1
4837 1 5 0.1 58.21417771609204 26.1880255831215 34.03896575022255 0 1 1
4821 1 2 -0.1 58.31606663144311 25.759230632737964 36.1402711628655 0 1 1
4824 1 4 -0.2 58.527886394539536 26.767332640887872 34.99038336953531 0 1 1
4825 1 7 0 59.86681258349975 27.528869151951202 34.9250881253051 0 1 1
4826 1 7 0 60.369208976764625 27.818841416865503 36.16621784825503 0 1 1
4829 1 8 0 62.13392144103023 28.974852710057213 35.12750825455448 0 1 1
3667 1 7 0 59.45875318848583 32.08903620428358 35.89519349645322 0 1 0
4830 1 8 0 61.49888119858298 28.477895832939858 36.209105349990566 0 1 1
4827 1 7 0 60.38560995300733 28.062269074730086 33.832289418490255 0 1 1
4828 1 7 0 61.60177098833691 28.6940621229445 33.921916682125385 0 1 1
5180 1 17 -0.28 63.24076903945402 29.67999922242104 35.43174952793627 0 1 1
4831 1 7 -0.1 59.802663059619135 27.898938905988885 32.57064302837426 0 1 1
4009 1 5 0.1 60.02527407420946 31.08537187374168 32.97579165121732 0 1 0
5183 1 5 0.13 63.931636693964734 30.254651333297318 34.81656600500979 0 1 1
5178 1 17 -0.28 62.1798127893895 28.739364765945115 37.37812995085349 0 1 1
5179 1 18 0.3 63.523193813689375 29.694889117124923 37.13425201144776 0 1 1
3669 1 7 0 59.99744143593642 32.316632521640784 37.14461113835432 0 1 0
4834 1 7 -0.1 62.16801967992351 29.230851206017597 32.832452722629704 0 1 1
4840 1 5 0.1 63.09906725955814 29.81621415460534 32.77105491694606 0 1 1
3668 1 7 0 60.17933228232942 32.31896776990138 34.774357755258535 0 1 0
3665 1 4 -0.2 59.6774551124512 32.052159596775375 33.35248091363786 0 1 0
3670 1 7 0 61.253905863538236 32.80809316728282 37.28524781746523 0 1 0
4823 1 4 -0.2 59.74561981812775 27.283661240430053 37.46392953594529 0 1 1
3671 1 8 0 62.033496768341315 32.974534495566225 36.18763558961656 0 1 0
3672 1 8 0 61.45284749886591 32.756280044543004 34.95161559683939 0 1 0
4022 1 17 -0.28 63.430915086133496 33.32245723020906 36.16291139705671 0 1 0
4020 1 17 -0.28 62.38412062585651 32.89731006094948 33.90744927217392 0 1 0
4832 1 7 -0.1 60.48559466696227 28.34644803880183 31.49857070235965 0 1 1
4026 1 5 0.13 62.26281571384697 32.54469967881319 32.903104200003284 0 1 0
3677 1 5 0.1 60.02741625517172 32.82542561814779 32.623237267035556 0 1 0
4822 1 4 -0.2 58.40786829862196 26.60797483628828 37.3959908433832 0 1 1
4833 1 7 0.0282 61.620518417148155 29.035371822491932 31.59395286264694 0 1 1
4021 1 18 0.3 63.96279862983491 33.27393332959526 34.493144055977865 0 1 0
4025 1 5 0.13 64.16515460793474 33.60152533221826 36.93409232387153 0 1 0
4860 1 5 0.1 60.37738180151068 24.83760862974805 35.96957276526312 0 1 1
4835 1 5 0.1 60.464167878447384 26.656218885568446 38.01724277663443 0 1 1
3102 1 5 0.1 64.38047265153503 25.148840293930622 34.10957201826077 0 0 1
4836 1 5 0.1 58.13141518876199 26.117995291147032 38.353569560466276 0 1 1
5148 1 5 0.1 62.08285422246219 24.74071173759837 32.4020901668585 0 1 1
3812 1 5 0.1 65.19549805389813 26.01843767052588 37.299153355775424 0 1 0
3676 1 7 -0.1 61.7582988756926 32.95718571477063 38.500281346872384 0 1 0
5194 1 5 0.1 62.33405656582938 25.87249873459752 30.880153942025455 0 1 1
3095 1 7 -0.1 65.41503379467511 24.940395656232525 33.786326298861866 0 0 1
5184 1 5 0.13 61.95467037644102 28.3473365471129 38.37615805571315 0 1 1
4841 1 6 -0.1782 62.32549770795066 29.515032067986898 30.50010676476849 0 1 1
3682 1 5 0.1 62.768984015345254 33.12388097142936 38.72370618894516 0 1 0
5167 1 5 0.1 59.608953284162006 28.144205938086728 38.079959934320165 0 1 1
3673 1 7 -0.1 59.29156351480823 31.97176953492155 38.24169482359849 0 1 0
3680 1 5 0.1 58.315680090110924 31.498511906902152 38.23192519881306 0 1 0
3923 1 5 0.1 61.6675397377948 24.54089770345656 38.83381558074248 0 1 0
5091 1 5 0.1 61.108796503534414 31.104666570245872 30.66029383526096 0 1 1
4839 1 5 0.1 59.96332445412161 28.243559370002277 30.57304394115319 0 1 1
3809 1 7 0 68.208305471103 24.463686006386183 37.35188255255856 0 1 0
3105 1 4 -0.05 65.4545417308057 28.009883050993746 32.91778871769394 0 0 1
3354 1 5 0.1 65.51432193980521 29.012771438596495 33.43483952355899 0 0 1
3922 1 14 0.35 71.37005566046268 24.730958753864623 35.26124882046855 0 1 0
3107 1 4 -0.2 65.88584436408681 29.325390017948486 30.678692353778015 0 0 1
3104 1 6 -0.1782 66.0551919848822 27.186864880844848 33.9728778237167 0 0 1
3126 1 5 0.1 66.0655924257667 27.125696537057625 31.050028737591752 0 0 1
3127 1 5 0.1 67.24600503897366 28.151078562647385 31.780672795328808 0 0 1
3106 1 4 -0.2 66.18468613321201 28.100873319964432 31.58122412308336 0 0 1
3096 1 7 0.0282 66.34800380752591 25.876264281408105 33.664958897510765 0 0 1
2988 1 5 0.1 68.24750276369028 32.79046549803931 31.382590345674394 0 0 1
3811 1 7 -0.1 65.93474187150943 25.20509801800506 37.344593067968304 0 1 0
2989 1 5 0.1 69.17455140589973 30.543546914115915 31.446617161531435 0 0 1
3827 1 4 -0.2 71.67080772606657 25.53661907193245 37.67517740419807 0 1 0
3446 1 5 0.13 70.265763744927 25.709091792398162 32.89135674820776 0 0 1
2956 1 11 0.28 69.90346744128863 28.631991736748315 33.56997560857164 0 0 1
3824 1 4 -0.2 70.23597924869264 25.993781760733967 37.37724664425576 0 1 0
3810 1 7 -0.1 67.27800919486197 25.46660576579643 37.29516874084846 0 1 0
2953 1 9 -0.5600000000000001 69.07288001421796 29.119850485081145 33.93337827863832 0 0 1
2952 1 8 0.01 68.60978393762922 28.900366606724184 35.17909734696164 0 0 1
2961 1 7 -0.1 68.66494580251013 30.919310427604593 32.362091353287674 0 0 1
2960 1 7 -0.1 68.20375119068129 32.14512396630899 32.271385245402925 0 0 1
2955 1 8 0.14 68.56093712568823 30.314254102146595 33.5357020007202 0 0 1
2958 1 7 -0.1 67.36298871369623 32.046298051654894 34.46593034372376 0 0 1
2954 1 8 0 67.95354485887474 30.924109358219173 34.57016186326852 0 0 1
2959 1 7 0 67.55717480782468 32.73472234834884 33.31961528044534 0 0 1
3153 1 9 -0.5600000000000001 72.3319763179586 27.857226971263543 33.48879183768582 0 0 1
3157 1 11 0.28 71.87141095693222 28.62257699778989 34.036316471397285 0 0 1
3244 1 2 -0.07000000000000001 72.10680491605174 33.46605555638389 34.055227495485134 0 0 1
3103 1 5 0.1 68.3113420143558 26.285966446177202 33.38875626154788 0 0 1
2987 1 5 0.1 66.83123615843806 32.57748975694227 35.25618671066022 0 0 1
3342 1 13 -0.38 70.8214609432658 33.40009485812085 33.55202016391581 0 0 1
3242 1 8 0 72.9840876873695 33.05605315354725 32.919901378865575 0 0 1
4008 1 5 0.1 70.09294108790104 26.42818513814333 36.365905494134104 0 1 0
2951 1 8 0 67.91161316666661 30.04509336285333 35.67115997946895 0 0 1
3247 1 5 0.1 71.36180971266428 31.74866483619366 35.22733446480404 0 0 1
4006 1 5 0.1 67.53930719820775 26.51586395089486 37.138270432270794 0 1 0
3152 1 8 0.14 72.45899832928116 27.80368186818095 32.090801658576204 0 0 1
2957 1 5 0.13 68.57119800149897 27.98524907311044 35.65059837567699 0 0 1
3826 1 5 0.1 72.45285843173974 26.21913630667924 37.401026558997344 0 1 0
3241 1 7 0 72.92811671117572 33.512251346092995 31.66255828470765 0 0 1
2950 1 4 -0.2 67.3291918062341 30.213759042364128 37.090129070294324 0 0 1
2985 1 5 0.1 66.4485839103856 30.862275045282278 36.93883430892851 0 0 1
3161 1 5 0.1 70.83727501746853 29.1374643270938 31.439077504058353 0 0 1
3248 1 4 -0.2 72.24930193624064 32.32723682493963 35.08372340164981 0 0 1
3097 1 7 -0.1 67.64448758561085 25.44106094253714 33.411762585881604 0 0 1
2982 1 5 0.1 68.84971404285768 31.665162549923295 37.80405536566911 0 0 1
3343 1 14 0.35 70.81763957174917 33.88005919619262 32.732299583153086 0 0 1
3323 1 5 0.1 72.40009899520616 34.398875378163204 34.45222975862295 0 0 1
3156 1 7 -0.1 71.71591883229527 28.497917416920092 31.215909925903908 0 0 1
2986 1 5 0.1 66.89563473811691 29.282968480896137 37.44863176082068 0 0 1
3149 1 8 0.01 73.27224154696125 26.883005759513185 33.894011288397984 0 0 1
4007 1 5 0.1 69.87914611939688 26.777613045225884 38.13264728221773 0 1 0
2979 1 12 -0.38 70.67597868538886 30.358579637376888 37.07733188080907 0 0 1
3246 1 5 0.1 72.50400088329353 32.640847774310544 36.095892352912614 0 0 1
3151 1 8 0 73.40034063547844 26.916791183208623 31.679442373409294 0 0 1
3332 1 4 -0.2 67.00315560754629 34.18198435391861 33.20801061587686 0 0 1
3334 1 5 0.1 66.32867660793723 34.40504488067147 34.07715985003682 0 0 1
3356 1 4 -0.2 72.23411303654652 34.83324238752987 31.397083014814726 0 0 1
3443 1 17 -0.28 70.32412016430021 24.6043821066745 32.864606543719745 0 0 1
3335 1 5 0.1 66.29194637696614 34.27571703530441 32.274668936874335 0 0 1
3429 1 5 0.1 72.78047067425393 30.285892046671425 34.66943365598717 0 0 1
3245 1 4 -0.2 73.30600042364048 31.294958324709857 34.629679623875404 0 0 1
3158 1 5 0.13 73.52588672616122 26.74878798511013 34.95273411384716 0 0 1
2975 1 5 0.1 72.4594521430671 28.584124620858397 37.17204951939166 0 0 1
2946 1 10 0.38 70.61060514089364 29.948693836626244 38.2367685482982 0 0 1
3240 1 17 -0.15 73.57349243388666 32.758441777576785 30.72372833957794 0 0 1
3128 1 5 0.1 65.99625808473614 30.164798124730567 31.302630260807405 0 0 1
2981 1 5 0.1 68.75819137115386 28.865660520358244 38.692562912554266 0 0 1
3357 1 5 0.1 71.22348614686229 34.7247747115656 30.939512991420315 0 0 1
1018 1 5 0.1 66.72370588718627 34.38635988529655 37.175359150609864 0 -1 0
2948 1 2 -0.1 68.25399542524343 30.78661598301867 38.13472828738796 0 0 1
3243 1 8 0 73.59223113578477 31.850776921274974 33.19893432408651 0 0 1
2943 1 4 -0.2 72.84526351535881 28.868983263120974 38.1977247118863 0 0 1
3825 1 5 0.1 71.71386009752987 25.347025853915873 38.786297429272764 0 1 0
3822 1 8 0 69.50511775430704 24.675182106779182 37.296980456866414 0 1 0
2974 1 5 0.1 72.97297038502646 27.89209127372051 38.62052265323119 0 0 1
638 1 8 0 70.42396382471071 34.79749913369653 38.82369899678079 0 -1 0
2978 1 5 0.1 72.39609382800462 31.764804509693704 38.738733870135334 0 0 1
6340 1 5 0.1 79.97976605241419 24.768008517178377 38.13908166467047 -1 1 2
5387 1 5 0.1 81.3486998734871 28.556253050850252 38.30848916722228 0 1 -1
3383 1 5 0.1 79.04978686419885 24.567038155825667 35.04195840706559 0 0 1
5281 1 5 0.1 81.33704484367345 31.45397875690478 30.650960696487445 0 1 -1
3150 1 8 -0.13 74.00899465579934 26.336862428708937 32.76052289422381 0 0 1
3366 1 5 0.1 76.084332941185 24.489434116783382 34.08972968645731 0 0 1
2999 1 5 0.1 78.07351172299806 34.80113310502456 31.12398278705886 0 0 1
2942 1 2 0.05 74.11481805909388 29.744778369455755 38.192380819318814 0 0 1
2973 1 5 0.1 74.13956149893306 30.33565752895305 37.25979342897642 0 0 1
3428 1 5 0.1 74.25274841043475 31.276938143837864 35.17578064852006 0 0 1
667 1 5 0.1 74.50411960397344 33.99172012588536 35.85277617635636 0 -1 0
3237 1 8 0 74.26454510231908 31.72438213661782 31.07326705127152 0 0 1
3230 1 7 0 74.37565983804421 31.264329556306524 32.26946537939513 0 0 1
3159 1 5 0.13 74.72148588866735 25.540821164255707 32.60192100176478 0 0 1
3412 1 2 -0.1 79.1420675849638 25.80211520534003 30.914993556933148 0 0 1
3414 1 5 0.1 78.10464832758329 25.54045616634164 31.31328806439127 0 0 1
3448 1 4 -0.2 80.03008482022591 25.971636545231604 32.138792170522045 0 0 1
3233 1 5 0.1 76.66858481674127 28.988215423905142 31.660683718162655 0 0 1
3232 1 7 -0.1 75.84415249265432 29.690084247565018 31.481462296466056 0 0 1
3391 1 2 -0.1 78.1407139844865 26.330044085749858 34.03481087195384 0 0 1
2912 1 5 0.1 78.75669609079387 26.692123038066395 36.02680996637068 0 0 1
3449 1 4 -0.2 79.43457930149087 26.71675429060046 33.328391935627046 0 0 1
3231 1 7 -0.1 75.1872958800934 30.187508247179284 32.53352639275568 0 0 1
3453 1 5 0.1 79.16416028975924 27.69633104856566 32.827002144787016 0 0 1
3427 1 5 0.1 75.20903807897534 29.710972775625834 33.47669445706413 0 0 1
3363 1 5 0.1 75.8295476344921 26.460570688725056 35.20524961390087 0 0 1
3360 1 5 0.1 75.09906748832856 28.635025651798497 36.231645718348624 0 0 1
3402 1 5 0.1 80.63310479400343 28.526607979184732 35.40754720074668 0 0 1
3395 1 4 -0.2 77.16829293192504 30.51215252890917 36.500198826234886 0 0 1
3399 1 5 0.1 80.2412572367881 30.01607073278974 36.47474589038208 0 0 1
2962 1 5 0.1 78.61647417518734 32.20113181340758 33.428277726169924 0 0 1
2899 1 3 0 77.1698626911339 28.995770662194747 36.74045857058206 0 0 1
2898 1 2 -0.1 77.67752084434662 28.43477023537661 35.408537397661334 0 0 1
3361 1 5 0.1 76.87070286258054 28.59640064106317 34.697995184195534 0 0 1
2897 1 2 -0.1 78.7335435932296 29.458134126890236 34.9013284220672 0 0 1
3390 1 5 0.1 77.31645595465055 31.068879536837443 34.47350629882528 0 0 1
3400 1 5 0.1 78.85340149043128 29.48607003541808 33.86758018597537 0 0 1
3389 1 2 0.05 78.03235604644887 30.728719952001267 35.31497920309618 0 0 1
3396 1 1 -0.3 80.15442040187669 29.490546070333973 35.466557054570146 0 0 1
2916 1 6 -0.3 78.87892486077303 31.814466173946045 35.527166175481106 0 0 1
2917 1 4 -0.05 79.02134950759094 32.620287112364664 34.35180071529268 0 0 1
2903 1 2 0.05 75.76032484458241 28.403346091752514 37.04623275842359 0 0 1
3397 1 5 0.1 76.13230360832489 30.900062154223022 36.47478855110294 0 0 1
2963 1 5 0.1 80.09859715053533 32.7421495569546 34.13517654096135 0 0 1
2902 1 4 -0.2 75.87712271088621 26.911094213759704 37.17200872769152 0 0 1
3401 1 5 0.1 80.81701433124897 29.98852323639213 34.67817391775577 0 0 1
2900 1 2 -0.1 77.89180276253606 26.913685417215195 35.423295936107536 0 0 1
2901 1 2 -0.1 76.56943128209127 26.254503772153036 35.98568590044762 0 0 1
3398 1 5 0.1 77.62366081515376 31.047324860692225 37.370709835010096 0 0 1
3392 1 5 0.1 77.33652392751507 26.572348336805824 33.35930758378141 0 0 1
3452 1 5 0.1 80.26028680781785 26.915127264719217 34.02882056320705 0 0 1
3450 1 5 0.1 80.936165186268 26.44950490450082 31.841329751194213 0 0 1
5282 1 5 0.1 81.33052945771144 31.94369853459331 32.31807667328269 0 1 -1
5631 1 5 0.1 81.64626702365999 33.821296524064905 37.49454588402128 0 1 -1
3362 1 5 0.1 74.87274968294327 26.51452885444399 37.07093051200522 0 0 1
2896 1 1 -0.3 78.132991756611 28.68627644372702 37.87735012803142 0 0 1
2906 1 2 -0.1 76.68671323535855 24.718785479103023 36.18764602793395 0 0 1
3445 1 5 0.1 79.92246683445683 34.17292088783858 36.21816406654116 0 0 1
2938 1 4 -0.2 78.44157537449897 34.03271545325768 34.50283386610656 0 0 1
5632 1 5 0.1 80.3729895195585 32.56951966040094 37.808150823529516 0 1 -1
5613 1 4 -0.2 81.38257648968437 33.014832532926995 38.22535661983261 0 1 -1
2915 1 5 0.1 76.32575913579215 26.44453546826138 38.09732434405184 0 0 1
3451 1 5 0.1 80.4131851095951 25.00926403582953 32.55628563000637 0 0 1
2904 1 4 -0.2 78.26935461789175 24.835431583217517 34.30207202232531 0 0 1
2941 1 6 -0.3 75.29274856425549 28.93151694345517 38.31435191358422 0 0 1
3394 1 5 0.1 77.5167656053985 24.54598535472085 36.89630803452975 0 0 1
3403 1 5 0.1 78.52051636823597 27.66771853578006 37.85622407399488 0 0 1
5283 1 5 0.1 81.6858208493422 33.79365647656336 30.7460992537507 0 1 -1
3444 1 5 0.1 77.40437723331046 34.03022112662702 34.905860942871584 0 0 1
2911 1 5 0.1 78.99508186280886 29.33886752071155 37.92781989940016 0 0 1
5236 1 4 -0.05 81.94008758147572 31.817738311483307 31.447749590623257 0 1 -1
5362 1 13 -0.38 81.8032166811439 26.490900367890315 36.919412847487976 0 1 -1
666 1 5 0.1 74.28091087255856 34.370463265591845 38.192132300775725 0 -1 0
2970 1 5 0.1 78.3896262676005 34.58994818107888 33.530115004196915 0 0 1
2918 1 4 -0.2 79.38942554175031 34.79455271403852 35.46337540430454 0 0 1
3359 1 5 0.1 77.57207200015475 28.651919733892544 38.83980055569823 0 0 1
5359 1 4 -0.2 82.09968561828238 27.89833934398392 38.80635989232373 0 1 -1
3415 1 5 0.1 79.44886978228506 27.963667571407314 30.655811562528594 0 0 1
3000 1 5 0.1 79.40815995638744 33.97996346529427 30.55916164935614 0 0 1
5969 1 14 0.35 90.23743488813079 28.963873867839588 31.387333124423108 -1 1 2
5728 1 2 -0.1 90.51096848700021 34.236369112022416 32.73463018094624 0 1 -1
5588 1 5 0.1 89.89423009924306 33.20323447248369 30.981220258383445 0 1 -1
5633 1 5 0.1 82.49260530637781 31.45448412481476 37.39064029282792 0 1 -1
5614 1 4 -0.2 82.54213984408801 31.99185709109426 38.30417285050848 0 1 -1
5388 1 14 0.35 82.36857439353565 26.007017328161982 36.26688265122182 0 1 -1
5719 1 5 0.1 89.42667693521935 27.998418454100754 36.12769279871051 0 1 -1
5675 1 5 0.1 90.20557018000333 27.558457754916155 37.70789601735924 0 1 -1
5360 1 10 0.41 82.73326887463472 27.000078135284696 37.814944627426925 0 1 -1
5876 1 5 0.1 90.04264718440331 26.455134190935027 31.42375553615225 -1 1 2
5213 1 2 -0.1 90.09223865280451 31.75988087545561 37.63860733008411 0 1 -1
5716 1 5 0.1 89.78362454924329 32.833277715701215 37.52550915684734 0 1 -1
5212 1 1 -0.3 89.97523498815413 28.41347743454236 37.038615224589236 0 1 -1
5875 1 5 0.1 88.72078814302004 27.43833398590305 32.08550710903262 -1 1 2
5764 1 4 -0.2 90.22972609064847 32.92230006394904 33.495163335233045 0 1 -1
5767 1 5 0.1 89.81740971172377 32.102406867316915 32.94027913593259 0 1 -1
5684 1 5 0.1 82.79945751405813 29.062178059601994 33.699344491568496 0 1 -1
5235 1 6 -0.3 82.94083590596185 30.870776026764254 31.714593253688328 0 1 -1
5219 1 2 0.05 87.71590583371957 28.98555293839909 38.089687305644645 0 1 -1
5879 1 5 0.1 89.61550130180578 29.002760826636838 33.47026788771851 -1 1 2
5843 1 2 -0.1 90.40750134059192 26.96704304567224 33.29559692920525 -1 1 2
5768 1 5 0.1 89.75103474325013 33.629661423861855 35.60117988220455 0 1 -1
5877 1 5 0.1 90.0038005009954 26.771444856466577 34.31679392607584 -1 1 2
5572 1 2 -0.1 89.93957308053862 34.21876838216424 31.347908107872584 0 1 -1
5625 1 5 0.13 83.21703395369687 33.50298781851469 35.8319482050073 0 1 -1
5678 1 5 0.1 85.75895717868315 28.732490835627587 37.055783445988894 0 1 -1
5840 1 4 -0.2 86.6785394129051 25.66268996220552 34.23654846952665 -1 1 2
5872 1 5 0.1 86.63802074000111 26.7960458493589 34.42429293574976 -1 1 2
5708 1 5 0.1 87.34802084521891 32.82667437571803 35.468129044455225 0 1 -1
5228 1 5 0.1 88.65105563667441 30.00509772275622 35.16094411733603 0 1 -1
5214 1 2 -0.1 88.88013406626342 30.9428366784612 37.11297613509736 0 1 -1
5765 1 4 -0.2 89.20239790270733 33.21730479878595 34.66484888440828 0 1 -1
5216 1 2 -0.1 88.15155504851958 30.86498122177769 35.706751926385024 0 1 -1
5707 1 2 -0.1 88.07836357313329 32.183140765485476 34.94063791951089 0 1 -1
5231 1 5 0.1 87.1047806766428 28.19291318055962 36.15710269557927 0 1 -1
5679 1 5 0.1 86.11980301670846 31.049722771663056 36.65863734246828 0 1 -1
5220 1 4 -0.2 87.34515288993299 31.81832270768799 33.663261744618346 0 1 -1
5217 1 2 -0.1 86.72822309979844 30.31241314872041 36.021888920963036 0 1 -1
5224 1 2 0.05 83.6378671361965 30.925129779793192 32.96759617048645 0 1 -1
5230 1 5 0.1 84.57547113739139 28.502695388570178 35.25178928085086 0 1 -1
5710 1 5 0.1 86.56098741743835 29.48185344913317 34.03760674883732 0 1 -1
5225 1 4 -0.2 83.77508877347957 29.598349684481132 33.5694778736834 0 1 -1
5226 1 4 -0.2 84.56677221282033 29.576390557720504 34.87512207723712 0 1 -1
5222 1 2 -0.1 85.96969022271097 30.071811726031164 34.72956615445127 0 1 -1
5680 1 5 0.1 84.04975418713096 30.166072338237537 35.59601364579592 0 1 -1
5221 1 2 -0.1 85.91219625989787 31.360998782441477 33.9932646285742 0 1 -1
5685 1 5 0.1 84.33092594338139 28.970598349809062 32.8260338644612 0 1 -1
5223 1 4 -0.2 85.00171120579296 31.533380378134353 32.77286396950952 0 1 -1
5681 1 5 0.1 83.07908278765005 31.43179634002935 33.77319363131569 0 1 -1
5682 1 5 0.1 85.5174800569953 31.995296932597924 34.709599158718376 0 1 -1
5229 1 5 0.1 85.54567363952876 31.178720674618436 31.812714475435463 0 1 -1
5683 1 5 0.1 84.79081183792441 32.59615748588277 32.65499346042749 0 1 -1
5218 1 4 -0.2 86.79303438277861 29.002119527435028 36.828702954466245 0 1 -1
5709 1 5 0.1 87.19813628267983 32.694809080405214 33.03613622698488 0 1 -1
5699 1 5 0.1 87.93875708940465 31.063072525878233 33.02163038950555 0 1 -1
5617 1 8 -0.13 84.16196084511532 33.791687357909346 36.35466056454114 0 1 -1
5284 1 5 0.1 82.95061673988684 33.64829129254852 31.913229622811144 0 1 -1
5618 1 8 0 84.5272961275407 33.49213908571449 37.625390651859206 0 1 -1
5215 1 3 0 89.10882344389417 29.550155275881373 37.77101292919731 0 1 -1
5677 1 5 0.1 88.01929163971988 31.39697448324911 37.73241668143697 0 1 -1
5769 1 5 0.1 88.68987598015447 34.125448623739786 34.29412870275112 0 1 -1
5619 1 8 0.14 85.7178128762722 34.09552257457514 37.902558263080245 0 1 -1
5841 1 10 0.38 88.63079209237549 25.344139503841667 32.68177988302365 -1 1 2
6330 1 5 0.1 84.61330435409033 25.71577187454437 33.86545195252208 -1 1 2
5839 1 2 -0.1 87.13188787142694 25.390782169652763 32.8252388909395 -1 1 2
5842 1 4 -0.2 89.37865999675918 26.586067251272745 32.23071745315042 -1 1 2
5871 1 5 0.1 86.75189147873115 26.240974715007997 32.18897244397249 -1 1 2
6329 1 4 -0.2 85.29414917960236 25.03341237403564 34.31674407073693 -1 1 2
5873 1 5 0.1 87.2757493595419 25.384893797456513 35.09897989973624 -1 1 2
5615 1 7 0 83.91551312492395 32.663086380465614 38.48504227251502 0 1 -1
5361 1 12 -0.38 83.93624225114115 26.733546809894555 37.725382839132976 0 1 -1
6331 1 5 0.1 85.0069276511382 24.80116580413608 35.41795451173644 -1 1 2
5673 1 5 0.1 84.53547267932498 34.60588945347402 33.72333888792419 0 1 -1
1708 1 5 0.1 87.2530698111417 29.34137636306288 30.91761420212979 0 0 0
5237 1 4 -0.2 82.49817926137035 33.16619005089761 31.04850089170795 0 1 -1
5290 1 5 0.1 86.67693140695425 25.400024390640326 38.74353138425603 0 1 -1
5257 1 6 -0.3 87.86711251899888 27.655976689569908 38.59328875949859 0 1 -1
5676 1 5 0.1 87.18212508214573 29.6337693975983 38.831152241439526 0 1 -1
5674 1 5 0.1 86.23463596336556 34.65193587860166 34.072066660913464 0 1 -1
5586 1 5 0.1 87.92403809490654 34.42854929219695 31.94706161986301 0 1 -1
5616 1 8 0.14 85.14054088863753 34.628560604732705 35.82940916665948 0 1 -1
5693 1 2 -0.1 51.1201293976026 40.40061089565981 30.75089826188175 1 1 -1
5697 1 5 0.1 49.193903924854645 39.54734325526028 30.5949680775692 1 1 -1
5582 1 5 0.1 53.70275262264364 39.27603868223581 30.645805215001445 1 1 -1
5450 1 4 -0.2 52.51601636448447 45.31000706766263 33.01289805342731 1 1 -1
5176 1 5 0.1 56.265614698186525 37.11671377747267 30.968518416300117 0 1 1
786 1 5 0.1 53.87888542519755 45.2673878863672 36.14147698100294 0 -1 0
6798 1 7 -0.1 52.401699898841 42.61790578581948 38.82711964933853 1 0 0
5720 1 5 0.1 52.1824752580339 42.81564972554682 30.666565850233468 1 1 -1
5660 1 5 0.1 49.80423194977567 42.15902155424162 31.0597738435429 1 1 -1
6547 1 13 -0.38 50.08963460342537 35.43940408446743 37.73696739061854 1 0 0
6430 1 11 0.28 55.959801555476986 35.07681803140017 33.14154503860931 1 0 0
5590 1 5 0.1 51.28370127034061 35.039410159985714 31.021500091888807 1 1 -1
774 1 7 0 56.4911852695009 45.169871036680306 38.17601707674248 0 -1 0
5782 1 12 -0.38 50.99714673608519 43.096251624881376 33.4148772501551 1 1 -1
5459 1 5 0.1 50.21047118838696 44.40883581837048 36.28119029607692 1 1 -1
5458 1 5 0.1 50.66602747803509 42.796403236435324 35.86011680184952 1 1 -1
5453 1 5 0.1 53.14670461010466 44.45851279703251 33.42611892560532 1 1 -1
778 1 7 -0.1 55.670373504699725 44.82310749838369 37.22354274647148 0 -1 0
5568 1 4 -0.2 52.122484029418295 37.969839034834536 31.21079305498896 1 1 -1
6456 1 5 0.1 53.462960560537304 36.01600652220878 37.35944476860895 1 0 0
6424 1 4 -0.2 52.17936122805627 35.19626667413898 35.97254146959082 1 0 0
6422 1 2 -0.1 52.55867844569484 35.34271577993812 37.39198265783943 1 0 0
6427 1 9 -0.5600000000000001 55.21705792840866 35.42307815875563 33.74013319068411 1 0 0
5574 1 2 -0.1 50.22696790455119 35.281575662589916 31.41240116409254 1 1 -1
5694 1 2 -0.1 50.046590916288565 39.40607954163518 31.29021619343722 1 1 -1
5460 1 10 0.38 50.78180675954687 44.02570586535361 34.17409937178371 1 1 -1
6809 1 5 0.1 53.226026395600556 41.2658601420173 34.58437558229034 1 0 0
5581 1 5 0.1 52.35807254159675 38.25212898517603 32.25902868452062 1 1 -1
5379 1 5 0.1 50.175621050060215 37.88663905112949 34.90648225823875 1 1 -1
5696 1 5 0.1 51.80607639354367 40.82640411760998 31.592779465778776 1 1 -1
5698 1 5 0.1 50.46172296860197 39.295870732110544 33.3841177968396 1 1 -1
5695 1 4 -0.2 49.79479612507731 39.78036948087948 32.70382772780456 1 1 -1
6433 1 7 0 53.786747966357765 39.14903786472086 34.88598863309853 1 0 0
6434 1 7 -0.1 54.90979836815598 39.10051475848604 34.131335678444636 1 0 0
6429 1 8 0.14 54.82416667458055 36.785975863151705 33.97993476207176 1 0 0
6462 1 5 0.1 55.45180750140593 40.01363101646395 33.78621540505775 1 0 0
6435 1 7 -0.1 55.38921498060175 37.92660522546049 33.63472833695555 1 0 0
6428 1 8 0 53.71705093237146 36.85632710882011 34.80120028948499 1 0 0
6432 1 7 -0.1 53.182183697777226 38.00932018017209 35.22931924670837 1 0 0
6425 1 8 0 53.39087454958874 35.625626681959375 35.13600254654292 1 0 0
6461 1 5 0.1 52.31591598749328 37.971011311233326 35.81039273743788 1 0 0
6806 1 4 -0.2 53.20291937511881 40.48947140830404 35.340585591475666 1 0 0
5701 1 5 0.1 49.90155066261832 40.87494950048042 32.855386199382934 1 1 -1
6459 1 5 0.1 51.34487389886557 35.827780425582546 35.78951067041902 1 0 0
6805 1 10 0.38 53.83065268657518 40.91737658544357 36.59886789568118 1 0 0
6808 1 5 0.1 52.11610317143019 40.441130000849 35.48294238195505 1 0 0
6807 1 12 -0.38 54.798694010620665 41.641057690859896 36.50223059661921 1 0 0
5566 1 4 -0.2 50.09642321059688 36.73716082054974 31.88667545852477 1 1 -1
6463 1 5 0.1 56.270713414012526 38.040581539310764 33.00584448810992 1 0 0
5378 1 5 0.1 49.808733087807326 39.47551786385192 36.345908698413595 1 1 -1
5579 1 5 0.1 50.509395098036094 36.734687898183786 32.888800646572236 1 1 -1
5457 1 4 -0.2 50.15298436158101 43.669495721942155 35.48513966311913 1 1 -1
785 1 5 0.1 55.67119085606288 43.91491841702289 36.607134240740585 0 -1 0
5567 1 2 -0.1 50.625334904551856 37.92742883320418 31.127968548487733 1 1 -1
5332 1 4 -0.2 49.061492503742315 37.93215579412016 35.09522875066169 1 1 -1
6801 1 5 0.1 52.36179077514866 39.93392867051498 37.89934091531932 1 0 0
5578 1 5 0.1 49.026581883985834 36.972370067554124 31.910701386452757 1 1 -1
5756 1 5 0.1 52.60276211157216 36.96628320239214 31.300092727488487 1 1 -1
5330 1 6 -0.3 48.78084948413165 38.047181539859096 37.51544838098082 1 1 -1
6799 1 4 -0.2 53.352633216622664 40.45408282100914 37.910738374883685 1 0 0
5331 1 4 -0.05 48.90621175934568 38.76448575150133 36.28173987419418 1 1 -1
6804 1 5 0.1 51.558662533358365 42.29074865524882 38.331445910718905 1 0 0
6899 1 5 0.1 50.02937962585476 43.68411214528337 38.35858195237685 1 0 0
6457 1 5 0.1 51.33819285183677 37.130180767639175 37.80848826460861 1 0 0
6423 1 4 -0.17 51.36663393842821 36.01133468370345 38.110438712147655 1 0 0
6802 1 5 0.1 54.15471714506403 39.79930606437577 38.31809516888592 1 0 0
6548 1 14 0.35 49.41097987716318 35.96697894633839 38.14354220027692 1 0 0
5452 1 4 -0.2 48.67710853284745 43.54489530363673 35.19876449250291 1 1 -1
5784 1 5 0.1 52.33227674364342 44.86686586616739 32.005513059689726 1 1 -1
5692 1 5 0.1 48.89194632349865 36.88318929951058 35.364324154318844 1 1 -1
5025 1 5 0.1 60.47828290416003 35.0971158485789 31.36321752961889 0 1 1
4368 1 5 0.1 59.642880018323126 44.07094972870971 30.914607470181146 0 0 1
613 1 8 0 60.192176029780796 37.54480748147203 38.69021874045315 0 -1 0
4371 1 5 0.1 57.1523753022999 44.67628671142122 30.783718838127704 0 0 1
3188 1 5 0.1 62.776041355174264 40.85437500434189 30.90261971812 0 0 1
5021 1 2 0.05 60.33719165649347 37.059944676845376 30.52679584054351 0 1 1
5018 1 2 0.05 58.29848467972068 36.18632649548687 30.840714675332453 0 1 1
3189 1 5 0.1 63.310837355815515 43.31978286594493 30.84079898082385 0 0 1
5020 1 6 -0.3 59.03879148459281 37.40464699423688 31.025918529672794 0 1 1
1144 1 5 0.1 57.603501413574435 40.60239688498562 32.37720854157741 0 -1 0
1146 1 7 -0.1 58.37450068794071 38.93828253366313 38.11562052362544 0 -1 0
1147 1 5 0.1 57.35420096566436 38.283380085302994 36.41551551615676 0 -1 0
768 1 2 -0.1 59.4061716043011 42.65047486812762 37.87699333894167 0 -1 0
1143 1 5 0.1 59.304042712855605 41.32010173593679 32.40949946042455 0 -1 0
5023 1 5 0.1 58.228362023816814 35.58997443856788 31.81204913774468 0 1 1
806 1 12 -0.38 62.75671098770119 43.770456989909455 38.02894062790024 0 -1 0
1158 1 5 0.1 59.049019387602854 39.63537492490848 32.12822709156079 0 -1 0
799 1 5 0.1 59.66508262178204 35.45441835653405 35.5299926551924 0 -1 0
5024 1 5 0.1 61.16677751304865 37.38163783282851 31.223862305726005 0 1 1
798 1 5 0.1 57.97632799479483 35.9480384895489 35.23470949007323 0 -1 0
1142 1 5 0.1 58.04466940666213 39.61257046981003 34.80893060758297 0 -1 0
784 1 5 0.1 58.14511258661622 43.504456421883674 36.431918511771336 0 -1 0
771 1 4 -0.2 58.01199308183716 43.24634064738656 37.514599434846524 0 -1 0
766 1 4 -0.2 60.574897483357574 43.44344671016379 37.302983886230834 0 -1 0
617 1 7 -0.1 58.140031009077056 38.055914530891464 37.10346755231968 0 -1 0
764 1 4 -0.2 62.490371360086726 41.50402710440224 37.48145465174698 0 -1 0
616 1 7 0 59.03790321777966 37.088797151950935 36.771716669675634 0 -1 0
802 1 5 0.1 64.00207328903836 41.19445360746425 35.88582992041062 0 -1 0
1141 1 5 0.1 58.54262292140031 41.14516755215907 34.68889380205656 0 -1 0
1140 1 1 -0.3 58.654783184549466 40.45112772676355 32.703199377575075 0 -1 0
759 1 4 -0.2 58.99642949413399 36.31459888772298 35.42088331709236 0 -1 0
801 1 5 0.1 58.71696309767144 37.50664672306897 33.575424346089974 0 -1 0
800 1 5 0.1 59.942020732421 36.293480761446105 33.625016744497906 0 -1 0
1145 1 5 0.1 62.686274280664314 36.61665058053039 33.16417195349909 0 -1 0
760 1 4 -0.2 59.4889585501266 37.1324088897233 34.236679971119706 0 -1 0
1139 1 4 -0.2 58.74449158014437 40.149004524120215 34.18248194670121 0 -1 0
1091 1 7 0 60.498500021942256 38.292995169134564 34.517683741235906 0 -1 0
1094 1 7 0 60.0801071714887 39.571851309421994 34.57408330025393 0 -1 0
761 1 8 0 61.79084568172498 38.080959240467394 34.63230883539469 0 -1 0
762 1 8 0 62.63171703197908 38.98544065550173 35.1414154441868 0 -1 0
1095 1 5 0.1 60.55708333103096 41.52218686935466 34.94480424944728 0 -1 0
1093 1 7 -0.1 60.957862485059294 40.498166484506356 34.97936498719116 0 -1 0
1092 1 7 0 62.139150402253 40.17451108788206 35.41220801721316 0 -1 0
763 1 4 -0.2 62.880148917531116 41.28561866716591 35.99821891271974 0 -1 0
1057 1 4 -0.2 62.59693053541207 36.80222090544051 34.276902101844854 0 -1 0
803 1 5 0.1 62.852123575258865 42.16421837167675 35.40621048983403 0 -1 0
767 1 4 -0.2 64.03972860580224 38.59467485719482 35.41697145556029 0 -1 0
1059 1 5 0.1 62.24548277838248 35.87999992010246 34.748376727118114 0 -1 0
3184 1 4 -0.2 63.33128106078777 41.37633389116502 31.675538417990072 0 0 1
1056 1 10 0.38 63.970736295017524 37.326008315577994 34.63181389993618 0 -1 0
615 1 7 -0.1 60.098323619205196 36.81792064391926 37.59758827890577 0 -1 0
620 1 5 0.1 60.74720594890403 36.00172614323757 37.28116967058533 0 -1 0
1089 1 5 0.1 64.00829857586528 38.57945636894047 36.51973448706708 0 -1 0
765 1 10 0.38 61.95993881948718 42.94247699098206 37.67147388647896 0 -1 0
805 1 5 0.1 61.71756759009201 40.78250736038946 37.70754059556082 0 -1 0
807 1 5 0.1 60.54646599017494 43.41320718694057 36.206235197105784 0 -1 0
3183 1 4 -0.2 64.35092638129186 40.416774002006555 32.189659822994535 0 0 1
3370 1 5 0.1 63.858914723335005 39.50840516724317 32.534700851059924 0 0 1
3419 1 5 0.1 62.512089962359696 41.71056119545969 32.39002290224446 0 0 1
808 1 5 0.1 60.47542669900064 44.46764017913539 37.66774092237445 0 -1 0
804 1 5 0.1 63.369596138909316 41.247625660411444 38.13383445910449 0 -1 0
1116 1 5 0.1 59.42637686748232 41.68861578156532 37.466409538460695 0 -1 0
772 1 7 0 57.589297014597435 44.409598640652945 38.448041427672365 0 -1 0
3420 1 5 0.1 64.93174074903902 40.71524601163661 33.09815659043055 0 0 1
3185 1 4 -0.2 64.07815204811716 42.556936578833884 31.14792530409347 0 0 1
3181 1 7 0 65.24105092976052 39.96383712703043 31.044501585572796 0 0 1
1138 1 5 0.1 64.79101957322412 39.24817630756027 35.02532694473772 0 -1 0
1058 1 12 -0.38 64.98772596198606 36.63563145518307 34.399957187581734 0 -1 0
1117 1 5 0.1 57.3559255664873 42.39269728072327 37.50479354441315 0 -1 0
3417 1 5 0.1 64.68541505079759 42.97045472954258 31.970177730388485 0 0 1
1017 1 12 -0.38 65.06040574016066 36.083205650981476 37.742472088977465 0 -1 0
1157 1 5 0.1 57.70094917029868 39.77347564022279 38.31125473607198 0 -1 0
1011 1 5 0.1 65.96056538682876 38.46502315203344 38.27402727702865 0 -1 0
669 1 5 0.1 72.09287140731567 35.13389677375787 36.64943584598032 0 -1 0
743 1 5 0.1 72.01404947934836 44.93268289703761 38.5159847280469 0 -1 0
635 1 8 0 71.73648797983782 34.979063320810866 38.710616248619054 0 -1 0
1009 1 4 -0.2 66.72452463830297 37.739572772730426 38.48669241431717 0 -1 0
718 1 7 -0.1 69.0475197131421 38.31876100228206 38.54876780269263 0 -1 0
642 1 7 -0.1 69.52879049916213 35.04175057488345 37.99474213707968 0 -1 0
696 1 4 -0.2 68.91374165759463 43.78744383043547 38.50704375684106 0 -1 0
643 1 7 0 68.26206935139346 35.06916297297159 38.414607141446965 0 -1 0
1108 1 7 -0.1 70.17558318102138 38.86995290699135 38.094747670232664 0 -1 0
697 1 5 0.1 68.37724452327433 45.2548098898301 37.05727265928275 0 -1 0
995 1 6 -0.1782 67.63959266783954 44.96670034702905 33.20666046572446 0 -1 0
3333 1 12 -0.38 68.67416932845647 35.07210653842607 31.752163865166388 0 0 1
3187 1 5 0.1 65.58033994364722 38.08423775174756 31.909188160948165 0 0 1
1004 1 5 0.1 67.56651985705075 43.754077576073435 34.92474714398847 0 -1 0
3180 1 7 -0.1 65.75294226870417 38.750996345301004 31.08980244345849 0 0 1
1055 1 5 0.1 66.54852322903093 43.08685601138864 33.59247993705311 0 -1 0
3331 1 10 0.38 68.11555133439997 35.21228907375408 32.831580796290766 0 0 1
1003 1 5 0.1 66.18717349790471 44.62023724161132 34.59982725835593 0 -1 0
3021 1 7 0 72.77262115883173 39.71941954935069 30.94484314210352 0 0 1
3358 1 5 0.1 72.04823781266421 35.42350426789641 32.27058528201857 0 0 1
634 1 4 -0.2 72.583159760263 35.5161369978049 37.56980896177735 0 -1 0
671 1 5 0.1 69.73769265291959 35.26801063997356 36.986245866722214 0 -1 0
1016 1 4 -0.2 67.21468007542941 35.393103808445886 37.35378902393799 0 -1 0
1010 1 7 0 67.95138654965717 38.36013208072984 37.81365406793137 0 -1 0
1019 1 5 0.1 67.7179769303887 35.76785181505207 36.43863615918019 0 -1 0
670 1 5 0.1 72.50598970600453 36.65406290213726 37.47213887043261 0 -1 0
682 1 2 -0.1 69.29137669401864 45.111469487634125 37.74049041524897 0 -1 0
1148 1 13 -0.38 68.34836826542201 42.251420240024686 30.72158006894552 0 -1 0
681 1 2 0.05 70.51016677837737 44.92021932191579 36.85811105559817 0 -1 0
994 1 5 0.1 69.92299236649215 44.69270468176144 34.03971980341966 0 -1 0
996 1 1 -0.15 66.9294496118383 44.04003892937692 34.06667366322833 0 -1 0
680 1 4 -0.2 71.77100829907873 44.32747857257277 37.60951967771011 0 -1 0
3327 1 5 0.1 67.37359500011505 37.29601865100884 32.86262296544969 0 0 1
715 1 7 0 70.59969354166424 42.905911693641436 31.198383003815103 0 -1 0
714 1 7 0.03 69.48796730484023 42.21718911285889 31.53054257725593 0 -1 0
744 1 5 0.1 70.32628485039704 44.1623549104026 36.07732806065026 0 -1 0
3329 1 5 0.1 70.20332804467829 36.668631095951014 35.20917700532372 0 0 1
3325 1 4 -0.2 68.19878054306518 36.65953019088427 33.36281859675878 0 0 1
3328 1 5 0.1 67.99652729644977 36.70489343936423 34.373362947215995 0 0 1
3034 1 7 -0.1 70.4817712467343 37.02771545237209 34.23425927816385 0 0 1
716 1 7 -0.1 71.55519572868151 42.93541325005712 32.09567247610651 0 -1 0
3330 1 5 0.1 69.1845731344777 38.14494329704897 31.628419537171304 0 0 1
3326 1 7 0 69.58344057668172 37.11804836715574 33.24466823523507 0 0 1
3424 1 7 -0.1 71.72973832164979 37.471526617844226 34.08597972924717 0 0 1
719 1 5 0.1 67.41439182052831 40.857326609623634 32.38164070011963 0 -1 0
3324 1 7 -0.1 69.98803488137447 37.81233306192692 32.15695546716487 0 0 1
3018 1 7 0 72.08249607787518 38.16925323488152 32.97222753442504 0 0 1
3019 1 7 0 71.1999249825077 38.43692904826199 32.07662819391842 0 0 1
1109 1 5 0.1 67.29846888068425 39.57654976881745 34.25870413106839 0 -1 0
708 1 7 -0.1 68.15896983870604 41.03284833053387 33.077162445617034 0 -1 0
1014 1 5 0.1 66.91630788103893 39.239659736223985 36.22395408709622 0 -1 0
1008 1 7 -0.1 67.931848303737 39.10935626895323 36.67008184652386 0 -1 0
707 1 7 -0.1 68.10975130131902 40.33232180620324 34.20284398216862 0 -1 0
709 1 7 0 69.3194188588956 41.67744596437985 32.72122137406299 0 -1 0
703 1 7 0 69.0675359969413 39.62961331450435 36.19983446765513 0 -1 0
704 1 7 0 69.11886831992246 40.36330856443012 35.06628520815403 0 -1 0
705 1 7 0 70.24651712334955 41.05708836354239 34.789519280045546 0 -1 0
710 1 7 0 70.32792479779876 41.69788944402847 33.63917300120079 0 -1 0
702 1 7 0 70.17412865600984 39.53769433726906 36.947712007257046 0 -1 0
706 1 7 0 71.3866921340864 40.878028208661156 35.57333499219712 0 -1 0
711 1 7 0 71.44643295617051 42.31837149272488 33.293610815671656 0 -1 0
713 1 7 -0.1 71.36228215177928 40.10583293596177 36.62082955593069 0 -1 0
3426 1 5 0.1 72.39466100801619 37.671719985792215 34.94554110902192 0 0 1
701 1 7 0 72.49411468061564 41.59707854165012 35.22031882984041 0 -1 0
717 1 5 0.1 72.2812213258194 39.90447196410887 37.177784179026006 0 -1 0
720 1 5 0.1 72.4008770785034 43.63825056886827 31.858545979546044 0 -1 0
712 1 7 -0.1 72.49309999663913 42.34853414333854 34.093417128046454 0 -1 0
741 1 5 0.1 72.81254001156219 44.390521770552404 35.57279718003894 0 -1 0
679 1 4 -0.2 72.99186666535843 44.530600507870616 36.711951682925736 0 -1 0
1015 1 10 0.38 66.24450040692243 36.395494343916894 37.90776147395721 0 -1 0
3029 1 7 -0.1 73.29547163920627 38.65376328787403 32.907874482957226 0 0 1
3020 1 7 0 71.57882848656357 39.095954020960065 30.945820057211407 0 0 1
684 1 5 0.1 68.73379955789783 42.84815564942423 37.86116188927382 0 -1 0
3022 1 7 0 73.58647036181823 39.56326379665809 31.975773821386397 0 0 1
742 1 5 0.1 71.47061231336292 43.30056955519092 38.035310294220395 0 -1 0
721 1 5 0.1 73.32647223186133 42.85500247420754 33.81969233530972 0 -1 0
736 1 5 0.1 73.37709195346419 41.89025869301017 38.01418950847801 0 -1 0
686 1 5 0.1 66.66929518480316 44.17609330606028 38.3860379368661 0 -1 0
1156 1 5 0.1 69.12573148844129 44.873369865979605 30.921616096213263 0 -1 0
1110 1 5 0.1 71.12939691069445 38.87757834738061 38.62547342167919 0 -1 0
5435 1 5 0.1 77.71241220722959 45.120060623805486 31.27191290347418 0 1 -1
668 1 5 0.1 75.72445896543003 35.15406714675815 36.0112121945744 0 -1 0
633 1 4 -0.17 74.63890276743105 35.01142364852497 36.187349078460535 0 -1 0
5663 1 5 0.1 80.29143549027341 37.69574733437049 38.492315330753044 0 1 -1
664 1 5 0.1 75.8831757349099 36.61783353150167 37.58074704873336 0 -1 0
2791 1 5 0.1 79.50345304213437 44.991750623023016 36.819052936677714 -2 1 -2
3059 1 5 0.1 79.07942351068243 38.0772232311773 30.982159902013606 0 0 1
2996 1 4 -0.2 78.01692394529753 38.00737508061373 30.593554998472378 0 0 1
5394 1 8 0 79.11071086042259 42.98934597058887 31.03145989207769 0 1 -1
3037 1 5 0.1 75.86633545623084 41.78445507806353 31.162980176869972 0 0 1
2971 1 5 0.1 77.7656163505289 35.2417621484754 36.9999437783882 0 0 1
3028 1 7 -0.1 75.0514675584532 41.10727938402283 31.119097163739053 0 0 1
5393 1 8 0 79.79185885768231 41.86402325936367 30.826044668073322 0 1 -1
6173 1 12 -0.38 75.75366476699284 44.92282094417485 33.806589459550395 -1 0 2
675 1 4 -0.2 74.96976118747646 44.3438269733778 38.35546466064661 0 -1 0
3033 1 5 0.1 74.0431027217675 38.30514121078527 33.61170060891336 0 0 1
2939 1 4 -0.05 78.57276441518944 35.795715690120225 36.41077679216653 0 0 1
3308 1 11 0.28 75.0400944535273 35.8007621746417 31.04407456614517 0 0 1
2609 1 5 0.1 81.19088777152953 44.62381618323713 35.01228304756515 -2 1 -2
632 1 2 -0.1 74.09297311550854 35.29150901657179 37.60722582886265 0 -1 0
2964 1 5 0.1 80.133803204717 35.29487128133653 34.863714277417195 0 0 1
758 1 14 0.35 74.52814167132132 35.81841645020972 34.461823948531155 0 -1 0
665 1 5 0.1 74.43321847970134 37.469484280955626 37.559433776000375 0 -1 0
678 1 4 -0.2 73.84244292857213 41.5059092316133 35.90695103684348 0 -1 0
5770 1 5 0.1 79.66823946534727 44.42078244125755 32.56561024755047 0 1 -1
757 1 13 -0.38 74.00224740629554 35.89607522373689 35.22784024803068 0 -1 0
738 1 5 0.1 74.12084405046124 40.464416608818325 36.276294511054715 0 -1 0
677 1 4 -0.2 74.12608431269823 42.22601863322591 37.214168670588236 0 -1 0
735 1 5 0.1 75.06048294846381 43.91650356770754 36.16857101372338 0 -1 0
5721 1 5 0.1 78.13579501489889 43.49297438175405 32.98689110822029 0 1 -1
5399 1 4 -0.2 79.12604016642793 43.44282416731625 32.46820563733252 0 1 -1
676 1 2 -0.1 74.29977127875142 43.747031576861616 37.07931954115071 0 -1 0
739 1 5 0.1 74.57021730998463 41.767767733620516 35.117050240219015 0 -1 0
3056 1 5 0.1 77.1616376943794 36.522953248528445 31.902651108695583 0 0 1
2972 1 5 0.1 79.27576759661116 36.189773759206 37.09020001577344 0 0 1
2940 1 6 -0.3 77.86194210953911 36.74676531957203 35.717641804779475 0 0 1
3052 1 5 0.1 77.57836254848712 40.283642210858844 32.09951652927558 0 0 1
3053 1 5 0.1 77.70792282563859 40.19612491647298 33.83327396943754 0 0 1
2995 1 4 -0.2 77.09734761066761 37.574156976902145 31.848779007821722 0 0 1
3048 1 5 0.1 79.65077982112072 37.70857774141127 35.654032937648935 0 0 1
3047 1 5 0.1 78.1970482920538 38.75449446115688 35.651651220451946 0 0 1
2990 1 4 -0.05 78.6694686818438 37.83265746540371 35.266367506118684 0 0 1
3017 1 7 0 74.76485375108186 40.23251028849235 32.05660627045665 0 0 1
3051 1 5 0.1 76.59934873369575 37.97338282688244 33.94004481623628 0 0 1
3050 1 5 0.1 79.54503298012179 38.619207910906844 33.38328466683373 0 0 1
2992 1 2 -0.1 77.3285672064288 38.37048932884919 33.183700073429684 0 0 1
3055 1 5 0.1 75.32254530443343 39.95061661669113 34.20772288648409 0 0 1
2991 1 4 -0.2 78.69406952584478 37.94700174190129 33.74693038775936 0 0 1
3049 1 5 0.1 78.90803899690238 36.9862462494369 33.36660972714415 0 0 1
2994 1 4 -0.2 75.77301407160265 40.30928386948776 33.2562075760498 0 0 1
2993 1 4 -0.2 77.1809156598108 39.82182468632616 33.030070506250816 0 0 1
3054 1 5 0.1 76.04800987491757 41.433333403885044 33.30401210429923 0 0 1
5691 1 5 0.1 80.26220092156365 40.293218010714945 32.33869269709047 0 1 -1
5689 1 4 -0.2 80.47271230458462 41.32692091296191 32.06216894738818 0 1 -1
5688 1 10 0.38 79.84994897190144 42.276789517643714 33.092140058651964 0 1 -1
5690 1 12 -0.38 79.89499775066506 42.12104731048869 34.304277423472406 0 1 -1
5563 1 5 0.1 81.19074146166078 37.789475009423676 32.28125876041823 0 1 -1
3057 1 5 0.1 75.95693532310077 37.66396224437831 31.646234177807926 0 0 1
5777 1 5 0.1 81.5301933072258 41.46627792755833 31.98952619726574 0 1 -1
737 1 5 0.1 75.06877631296561 41.87863597724677 37.63508353756233 0 -1 0
5532 1 5 0.1 81.87069255419169 37.33948348696554 37.266896055747864 0 1 -1
733 1 5 0.1 76.01155549448072 44.12405225028907 38.32815400727689 0 -1 0
5525 1 5 0.1 82.16125690754362 41.583262024798074 37.4200111898633 0 1 -1
5658 1 13 -0.38 82.09613168990013 37.08974558660618 34.633463946472006 0 1 -1
631 1 4 -0.2 74.86423969304644 36.52626744242286 38.02165914230772 0 -1 0
661 1 5 0.1 74.71037393255199 39.63537901240899 38.879864507656755 0 -1 0
6509 1 5 0.1 90.22249843186972 44.98838491558813 38.6466946198912 0 0 0
2612 1 5 0.1 85.362741230815 45.239680757115316 37.60351774924178 -2 1 -2
2598 1 7 -0.1 84.81462401978838 45.022582220297714 38.50280136709499 -2 1 -2
5481 1 15 0.1 84.17285122268076 37.355799038400875 37.987196850027416 0 1 -1
2611 1 5 0.1 83.4478738568545 45.01662688667728 35.72095667342694 -2 1 -2
5547 1 7 -0.1 85.83330581368722 40.0385914593428 32.15767116936523 0 1 -1
2597 1 7 0 83.4728029506289 45.14771178013879 38.59148625134855 -2 1 -2
5743 1 5 0.1 85.01258197154851 40.474210429664126 31.632667332251373 0 1 -1
5552 1 17 -0.15 88.71463355218864 38.14831577576459 34.03832037901347 0 1 -1
5560 1 2 -0.07000000000000001 82.80072605985345 36.868307466055 33.45800630278226 0 1 -1
5639 1 5 0.1 82.75745158772438 35.68996527734461 33.298749312478144 0 1 -1
5479 1 4 -0.2 83.4707597153845 39.94880295055012 38.19387449761118 0 1 -1
5524 1 5 0.1 87.60258868440957 43.4670483222211 37.21157103247242 0 1 -1
5548 1 7 -0.1 87.0629605935247 40.48467289314013 32.00037802881782 0 1 -1
5467 1 8 0 85.48221490289284 43.07084502879705 34.74533911064779 0 1 -1
5473 1 11 0.28 82.91075411307344 43.184723577370875 32.823793320408214 0 1 -1
5744 1 5 0.1 83.22249363507285 39.51119304351468 31.5936368850982 0 1 -1
5747 1 5 0.1 82.69431239794366 44.751507388489074 30.73430016831397 0 1 -1
5624 1 11 0.28 86.9338649219184 35.6134339679063 36.83229921249006 0 1 -1
5783 1 5 0.1 90.27220682600887 44.60763839702534 35.2447127870798 0 1 -1
5519 1 5 0.1 90.54801226190102 41.55795851620255 35.95608378210684 0 1 -1
5520 1 5 0.1 90.06884540028756 42.72866453535407 37.14928858800233 0 1 -1
5321 1 5 0.1 90.28540847415267 39.80639206245846 38.32684947187499 0 1 -1
5464 1 7 0 86.12941220419151 42.86744224176684 35.92890812407214 0 1 -1
5521 1 5 0.1 88.03197424550876 41.245139458971224 36.12607078458888 0 1 -1
5753 1 5 0.1 89.63090429268104 40.9707377623928 31.88335766255345 0 1 -1
5620 1 9 -0.5600000000000001 86.14046169582673 34.90276295099815 36.87346458389864 0 1 -1
5523 1 5 0.1 87.7471725402267 44.25678063243645 35.74408220691548 0 1 -1
5672 1 4 -0.2 85.26938282008904 35.07659169544991 34.41959085259269 0 1 -1
5730 1 5 0.1 90.16250098310374 35.10491385796129 33.3705502168885 0 1 -1
5571 1 4 -0.2 88.57657745746032 34.91604152989819 31.168798572616915 0 1 -1
5377 1 5 0.1 89.993951685511 39.502494171609136 36.15719405126514 0 1 -1
5471 1 7 0 84.06475216770282 41.92526842645411 36.66095498664251 0 1 -1
5451 1 5 0.1 90.53955710552997 43.15975281323707 34.16342987221579 0 1 -1
5466 1 8 -0.13 85.94188208183823 43.76530452445205 33.673851584482804 0 1 -1
5469 1 9 -0.5600000000000001 83.7988053185299 43.14707104771676 33.275084010975974 0 1 -1
5468 1 8 0.14 84.20218074629736 42.68986968857617 34.57685127966812 0 1 -1
5472 1 7 -0.1 83.4813598257704 42.11792754736917 35.500924701619155 0 1 -1
5462 1 4 -0.2 88.47302126060313 42.154043832171396 35.691934969751834 0 1 -1
5531 1 5 0.1 82.45737761286 35.83508769563288 36.87629402352748 0 1 -1
5564 1 4 -0.2 82.28927862937158 37.74965481210825 32.35034728698218 0 1 -1
5318 1 5 0.1 88.21769438337559 39.042313135813444 37.2990824193467 0 1 -1
5328 1 4 -0.2 88.24334927497377 36.9976448212637 38.232322041350564 0 1 -1
5526 1 5 0.1 83.28227732161722 42.114519930648726 38.58903661791905 0 1 -1
5549 1 5 0.1 87.2731169544162 41.25426751603504 31.338265257178733 0 1 -1
5316 1 5 0.1 88.65270881241905 36.53966844512641 37.383277619115226 0 1 -1
5320 1 2 0.05 90.0426677996125 38.73975384267063 38.507570497809354 0 1 -1
5530 1 5 0.1 83.3774420320216 38.97793096634324 36.27453998872617 0 1 -1
5562 1 5 0.1 82.65681875565966 37.35625642973049 31.38182345732399 0 1 -1
5482 1 4 -0.25 82.4976736311761 36.55267047886683 37.70880121180225 0 1 -1
5557 1 7 0 85.23717479923772 36.596365190982226 34.284655446305194 0 1 -1
5470 1 7 -0.1 85.33447083716486 42.3284989412752 36.88873701951116 0 1 -1
5476 1 5 0.1 85.79463251731384 42.09405612655076 37.8550715136321 0 1 -1
5555 1 7 -0.1 89.38886962410442 40.16431259056072 32.48851383859323 0 1 -1
5551 1 8 0 87.79714871121942 38.89649194177559 33.42303080773646 0 1 -1
5554 1 7 0 90.3311754615633 39.45730675183751 33.11191667222242 0 1 -1
5315 1 5 0.1 87.10850889734601 36.98120552994126 38.267750064675866 0 1 -1
5545 1 7 0 90.08760757876439 38.420086694117984 34.002115899259735 0 1 -1
5561 1 4 -0.2 83.0346429601249 39.02854529164995 32.581076381771396 0 1 -1
5550 1 7 0 88.08075601785588 39.873594480897815 32.65098404107952 0 1 -1
5465 1 8 0.01 84.90572776891938 43.802211189398946 32.77732373547569 0 1 -1
5480 1 4 -0.25 83.95530437251895 38.99896810743635 37.19803721255093 0 1 -1
5477 1 5 0.1 82.47668857783846 41.79971285257113 35.200813040640114 0 1 -1
5587 1 5 0.1 88.66294382334502 36.02136510070799 31.480119295955667 0 1 -1
5556 1 17 -0.15 86.47349043448521 37.28735705644753 34.20982247264571 0 1 -1
5529 1 5 0.1 84.9357647242376 39.27357093341549 36.759837408005495 0 1 -1
5478 1 4 -0.2 83.18800671471746 41.419180966542996 37.76925398445654 0 1 -1
5558 1 8 0 84.20817244626821 37.32023631078073 33.71299534086282 0 1 -1
5745 1 5 0.1 82.51441770816393 39.685695508150104 33.326329659311035 0 1 -1
5659 1 14 0.35 82.73402757311999 37.109244474317016 35.31812649537192 0 1 -1
5522 1 5 0.1 88.3953945596592 42.095445127810464 34.60319930398397 0 1 -1
5565 1 18 0.3 88.02358806539122 36.747262870694016 34.706900469198885 0 1 -1
5553 1 8 0 86.54806296838294 38.446998578820775 33.63280317735245 0 1 -1
5461 1 4 -0.2 89.9569003975744 42.45861557821216 36.071446138424946 0 1 -1
5463 1 4 -0.2 87.5289351195595 43.3014954514493 36.132443284065886 0 1 -1
5317 1 4 -0.2 88.55542672935763 38.53786253521709 38.22611270132993 0 1 -1
5546 1 7 0 85.54917569107772 39.10842879227552 33.07152231299251 0 1 -1
5475 1 5 0.13 86.90181439293713 44.202095473952724 33.558740454873664 0 1 -1
5474 1 5 0.13 85.04259341619664 44.36921441039888 31.82162433580163 0 1 -1
5559 1 8 0 84.36036228519276 38.56905716483462 33.14956698729905 0 1 -1
5528 1 5 0.1 82.56321991862802 39.59149622920053 38.715993647501584 0 1 -1
5527 1 5 0.1 84.34065752205329 40.11925787666513 38.87132746966063 0 1 -1
3655 1 4 -0.2 54.877077760336455 26.890904261330636 42.108598997592 0 1 0
3654 1 4 -0.2 54.68097634301077 25.35576041344552 42.110406884453155 0 1 0
5650 1 5 0.1 51.362013344870675 27.872469476386552 44.64180924845128 1 1 -1
5648 1 4 -0.2 52.15447625393303 27.359543076043842 45.24143946441573 1 1 -1
5303 1 5 0.1 50.43121904461241 26.094030030398475 43.49526657033358 1 1 -1
5275 1 7 0 51.98964887039524 25.905730424088155 45.02082029603585 1 1 -1
3695 1 5 0.1 54.271970982688 27.336400604089068 42.86500827668016 0 1 0
5233 1 4 -0.05 49.45891658422166 31.58062459801618 41.10268912410814 1 1 -1
5274 1 7 -0.1 51.096735448871655 25.474084642399788 44.08909148707651 1 1 -1
5254 1 4 -0.2 50.88662682197443 31.772772322688553 41.534978618516945 1 1 -1
3989 1 7 0 55.60864280779809 28.327782843615513 40.05910098377164 0 1 0
3986 1 7 0 54.70342418180626 27.59984189901094 40.72419419148107 0 1 0
3952 1 4 -0.2 52.25706743180245 27.270953230687375 40.993341140239025 0 1 0
4040 1 5 0.1 51.99296020537354 27.715060342183378 41.96932093653484 0 1 0
3656 1 8 0 53.44812458142338 27.77760435054324 40.27970099502189 0 1 0
3954 1 5 0.1 52.167519181227156 26.23734859918456 41.0413633798708 0 1 0
6417 1 4 -0.2 55.968847863410865 33.97723624763935 40.495107962149646 1 0 0
5234 1 4 -0.2 50.8890147674604 31.515461441003374 43.04522286597461 1 1 -1
5761 1 5 0.1 50.17434089263481 30.676991288440384 43.28149670426127 1 1 -1
5280 1 5 0.1 51.911813488892214 31.056751374125326 43.2779254597078 1 1 -1
5651 1 5 0.1 53.07938999739778 27.81016620238966 44.8288977063836 1 1 -1
5286 1 5 0.1 51.632693835283284 31.15249272489773 40.98915384174225 1 1 -1
5255 1 4 -0.05 50.61141632567833 32.78177822945061 43.863028956359 1 1 -1
3951 1 10 0.38 51.198404878544366 27.78667167894172 40.07122466564522 0 1 0
3953 1 12 -0.38 50.06390267502513 27.43142809385413 40.138018482459536 0 1 0
5287 1 5 0.1 51.105596435778665 32.6920037926031 44.832369462394794 1 1 -1
3696 1 5 0.1 55.91335387227537 27.009445986078386 42.489239083886645 0 1 0
6448 1 5 0.1 55.766891963487076 33.3119448899289 41.256219384536436 1 0 0
5760 1 5 0.1 51.13640079020084 32.819363174741994 41.28192164507969 1 1 -1
5278 1 5 0.1 49.18792485388262 30.527531535370056 41.283327380125776 1 1 -1
3693 1 5 0.1 55.36283455045469 24.92081520384802 42.85670211166022 0 1 0
3694 1 5 0.1 53.67218097081534 25.221717687070523 42.37906338817254 0 1 0
5232 1 6 -0.3 49.412750101985885 31.851150418265938 39.68169018049582 1 1 -1
6591 1 5 0.1 56.29268640500456 27.19672553022597 46.3104192310388 1 0 0
5279 1 5 0.1 48.779857939068 32.21616482333302 41.70465812878297 1 1 -1
5256 1 6 -0.3 49.15826368537686 32.87102567786273 44.06110074444995 1 1 -1
5742 1 5 0.1 49.08192623859444 31.59930549066335 46.91598456394982 1 1 -1
5640 1 7 -0.1 48.81691696006185 27.93447803606224 46.42276032338305 1 1 -1
3657 1 8 0 53.15923538221235 28.670326223653863 39.21407072237267 0 1 0
3511 1 7 0 54.84385560770671 24.576256979157016 40.807312779101494 0 1 0
5288 1 5 0.1 51.001586073420036 33.69674276575188 43.39000335716783 1 1 -1
5304 1 5 0.1 53.652518712759516 25.29724891487354 46.228340445177 1 1 -1
5646 1 5 0.1 48.86706398862185 26.894000646838126 46.33737904792888 1 1 -1
3988 1 7 -0.1 55.36633114888733 29.04525291921914 38.93394849123817 0 1 0
6418 1 2 -0.1 54.72697788125351 34.77607326941718 40.00725846255203 1 0 0
4033 1 5 0.1 51.43157995705279 29.847300374072933 39.04686624373659 0 1 0
5740 1 7 -0.1 48.90050835284469 30.541402001739336 46.823348022026586 1 1 -1
4038 1 5 0.1 56.710737390319785 30.40291343853737 41.41075576751804 0 1 0
5714 1 5 0.1 48.875519515237976 29.36454764484159 39.036288830396714 1 1 -1
5306 1 4 -0.05 48.813876101331466 34.25070731440278 44.304564222153346 1 1 -1
3662 1 4 -0.2 51.67923116314884 28.800816680132737 38.98882296282488 0 1 0
6550 1 4 -0.2 56.774188593335495 27.70317089089709 47.139104762682436 1 0 0
4053 1 5 0.1 56.60940674963798 29.13096052638821 42.540327484477636 0 1 0
5276 1 7 -0.1 52.82902560376262 25.069856894436167 45.60496425811327 1 1 -1
4042 1 5 0.1 56.91977721123345 25.23751747290417 40.673178216841805 0 1 0
5642 1 7 0 49.824153616730136 28.45971891654805 47.102726221568105 1 1 -1
6449 1 5 0.1 56.46755870967557 33.38004918058549 39.73059801656832 1 0 0
5301 1 5 0.1 48.770133413667274 24.845774555487186 42.42297988624871 1 1 -1
5647 1 10 0.38 52.16054423557891 27.797162299144023 46.64229884784443 1 1 -1
6948 1 5 0.1 56.33910908759938 24.8823416926476 45.771497291108886 1 0 0
5363 1 5 0.1 49.324980815719336 34.46554740231605 45.27087383528942 1 1 -1
6454 1 5 0.1 52.363068429751806 33.75437438548986 38.954714521240675 1 0 0
6450 1 5 0.1 53.75622717819271 34.56588843154833 40.61506084753915 1 0 0
3512 1 7 -0.1 56.08680193893276 24.610717169722243 40.26318290392362 0 1 0
314 1 5 0.1 50.963162797019166 34.16758069298145 47.06148971242855 1 0 -1
5649 1 12 -0.38 53.28308053185316 28.136119746246163 47.10525467331229 1 1 -1
6930 1 1 -0.3 57.33224005984308 24.493232958263633 45.58942024347618 1 0 0
6589 1 5 0.1 57.08477765651827 29.44998524015984 45.70518497398431 1 0 0
4034 1 4 -0.2 57.039387073199904 28.32299600690688 40.53125708792342 0 1 0
4035 1 1 -0.3 57.17171133155691 29.382377534687663 41.65220731074418 0 1 0
3983 1 5 0.1 59.89034174712594 24.910643686226656 40.58216374573931 0 1 0
4037 1 5 0.1 57.39156217596 27.34346170803222 40.77787698419463 0 1 0
4039 1 5 0.1 58.213877828629975 29.677012585530978 41.984436976013896 0 1 0
6549 1 4 -0.2 57.49161803312108 28.987365954391166 46.66979532561841 1 0 0
4036 1 5 0.1 57.69575897096374 28.69943179677219 39.707258537756 0 1 0
3704 1 5 0.1 62.114798466335905 30.5808238659636 41.24835489910837 0 1 0
3870 1 5 0.1 60.86536919259619 27.725940332159464 45.91563697981144 0 1 0
3864 1 4 -0.2 61.373300934221135 26.266603521183686 41.083578698343324 0 1 0
3872 1 5 0.1 59.506067061922494 27.036882787310198 43.58477133655625 0 1 0
3858 1 4 -0.2 60.32216287104463 27.567376183349605 43.09223607598054 0 1 0
3856 1 10 0.38 60.91626797071555 28.64115850997063 44.030717373670434 0 1 0
3855 1 4 -0.2 61.419201272725196 28.469907946970814 45.41706620106747 0 1 0
3711 1 2 -0.1 62.950714766857125 28.25468850421715 45.49802427801663 0 1 0
4017 1 5 0.1 63.29575140812731 27.753588564536393 44.59998802467811 0 1 0
3857 1 12 -0.38 60.950762893545075 29.728484441023895 43.52426138168886 0 1 0
3863 1 2 0.05 61.19178471366867 26.37537819184203 42.64287787786092 0 1 0
3871 1 5 0.1 61.20933846154871 29.317708813890267 45.96973960663563 0 1 0
6388 1 5 0.1 59.95837612362965 32.981974948892045 44.277137533627325 1 0 0
3873 1 5 0.1 59.86198489094734 28.014794214621478 42.25170508458736 0 1 0
3868 1 5 0.1 60.634132516082346 26.898860296184655 40.52791198212409 0 1 0
6384 1 4 -0.2 60.86591132978205 33.40408619878366 44.600946656447405 1 0 0
6842 1 5 0.1 62.02301885831999 31.765586615085468 44.97631131982 1 0 0
6383 1 4 -0.2 61.59564413810926 32.53244129513602 45.61488378009871 1 0 0
3689 1 4 -0.2 63.648331246279035 29.590545677652536 45.515051979167396 0 1 0
3681 1 5 0.1 59.35226472194749 31.620208411138652 40.227225703424324 0 1 0
3683 1 6 -0.1782 61.61719636258584 32.550150647776164 40.867321157172846 0 1 0
3684 1 4 -0.05 62.580224862006546 31.49197436848568 41.079935405985715 0 1 0
6838 1 5 0.1 61.47499093718431 33.52967237459098 43.66165416659203 1 0 0
3685 1 4 -0.2 63.66486558054906 31.909451580521974 42.12201781774071 0 1 0
3917 1 5 0.1 63.09790547100001 30.236740008825528 44.875122629725965 0 1 0
3866 1 5 0.1 62.19063495740178 26.422154994474404 43.1804792829689 0 1 0
3705 1 5 0.1 63.24021950294103 32.067707110300105 43.101580105461395 0 1 0
6839 1 5 0.1 63.61254088500294 33.42380892923607 45.753021240256004 1 0 0
3933 1 5 0.1 63.15520183278774 31.28647020805413 40.122014234809534 0 1 0
3706 1 5 0.1 64.12769813605712 32.79131329451768 41.637127260502496 0 1 0
3674 1 7 -0.1 59.91221679009968 31.975592722474943 39.386594087690575 0 1 0
3867 1 5 0.1 62.41400759079121 26.381599173436783 40.642427132967 0 1 0
6932 1 5 0.1 58.18415611518857 26.458624282930007 45.36457185105084 1 0 0
3918 1 5 0.1 63.639769641524396 30.02274384087616 46.52031579315437 0 1 0
3716 1 5 0.1 63.11184120409996 25.500356612773118 45.40779550769953 0 1 0
3708 1 5 0.1 64.22971382264039 29.771310361192928 42.598527268403764 0 1 0
3686 1 4 -0.2 64.69960786439773 30.71586715026038 42.28331958732362 0 1 0
6836 1 5 0.1 59.138933177764564 34.476400185950425 42.981615620150635 1 0 0
3712 1 4 -0.2 63.2755962732539 27.329178601595594 46.695524038725154 0 1 0
3690 1 4 -0.2 65.08164531150373 29.441102184374415 45.06934015965345 0 1 0
3675 1 7 0.0282 61.06386037352975 32.56854996838608 39.5540411381456 0 1 0
6588 1 5 0.1 58.476189829422836 28.797758327193392 46.361931932125415 1 0 0
6868 1 5 0.1 59.84019336224131 34.26096352491825 46.10966753659776 1 0 0
6389 1 5 0.1 58.058737812619995 34.29423640899321 44.38778743032176 1 0 0
3738 1 5 0.13 64.30717998064934 25.42628980994286 41.637400466275025 0 1 0
3691 1 5 0.1 65.19991951771202 28.736475535831737 44.208351552632806 0 1 0
650 1 5 0.1 64.76069660971227 33.900075105198226 43.70500902052916 0 -1 0
3707 1 5 0.1 64.99671754461248 30.458852804608284 41.25606134044399 0 1 0
3737 1 5 0.13 65.18164402253399 27.74994901353147 40.54220080530436 0 1 0
3862 1 6 -0.3 60.63534470699771 25.089905665428834 43.109115585285934 0 1 0
6447 1 5 0.1 58.088309663250186 34.62952454641482 40.94283260552593 1 0 0
6380 1 2 -0.1 60.46918153857945 34.65930487764742 45.33152420396323 1 0 0
3729 1 8 -0.13 65.30662191127186 25.711837700827964 41.321665456836584 0 1 0
3861 1 2 -0.1 60.988750432917335 24.795566661097514 40.84151791081338 0 1 0
6382 1 2 0.05 62.762805102098376 33.250586396098555 46.40595927052141 1 0 0
6929 1 4 -0.2 58.41237137383881 25.525475237745443 45.92676474755771 1 0 0
651 1 5 0.1 62.99137582317943 34.75683290145112 42.280011500452034 0 -1 0
604 1 4 -0.05 65.0160353309127 34.8745912485884 43.24037520908071 0 -1 0
6931 1 5 0.1 59.403575896337614 25.104093090501507 45.53046775826738 1 0 0
3713 1 4 -0.2 62.97178268374627 25.838841542603486 46.46070835542818 0 1 0
3916 1 5 0.1 64.88034367778862 31.60981961704551 45.019573792426826 0 1 0
6843 1 5 0.1 60.79345958550838 32.06831816768751 46.339917801160134 1 0 0
6381 1 4 -0.2 62.29823189742447 34.558692346257466 46.98961073531606 1 0 0
3780 1 5 0.1 64.32003830234568 27.480310102058798 46.747034500604585 0 1 0
4047 1 5 0.1 61.884389036616824 25.602285599946214 46.668148699392546 0 1 0
3688 1 4 -0.2 65.58978066962 30.826319403758742 44.66002672586522 0 1 0
2297 1 4 -0.2 73.28068563093487 24.708587399974704 44.3274564124352 1 0 0
3728 1 8 0.01 65.78209915055739 26.89955331189619 40.80124396807062 0 1 0
3919 1 5 0.1 65.78026117684911 29.014146384765372 45.82483779581064 0 1 0
2697 1 4 -0.2 72.36090555449479 34.32445020815505 46.36246483027439 -2 1 -2
3687 1 4 -0.2 65.92531663151608 31.043613436454887 43.17244741559612 0 1 0
3710 1 5 0.1 66.77167750354951 30.331452485926224 42.912852803706244 0 1 0
3735 1 7 -0.1 68.6585478385928 25.101631663890412 40.881648072059676 0 1 0
2976 1 5 0.1 71.5692487435276 29.011711711972627 39.76419814285756 0 0 1
3709 1 5 0.1 66.32858024840324 31.992692567935805 43.03148412887846 0 1 0
3920 1 5 0.1 66.42353297708118 31.07599384206575 45.35535018084832 0 1 0
3740 1 5 0.1 69.56531819899192 25.672710999371812 40.60130359327647 0 1 0
2252 1 7 0 71.8462380714024 25.267188578564117 44.259199676889736 1 0 0
3731 1 8 0.14 67.42481316092926 25.612590840402273 40.89017442843635 0 1 0
3732 1 9 -0.5600000000000001 67.11552954225206 26.934127984566185 40.59612966674398 0 1 0
2247 1 5 0.1 67.62859988960379 27.360819600980776 43.36493793055817 1 0 0
1919 1 8 0 69.58257680526962 25.25493547967865 44.680298079919275 1 0 0
2296 1 5 0.1 68.06460793932438 28.059035728019015 44.906140048059335 1 0 0
1925 1 4 -0.2 68.13017649663134 27.16362436472162 44.29226778527189 1 0 0
1961 1 5 0.1 69.45044101040301 28.911759759137418 43.12665284962831 1 0 0
1920 1 8 0 69.48514374757728 26.556558716688315 44.29147174732981 1 0 0
1921 1 4 -0.2 70.45024289696752 28.561289391378367 43.228853664388865 1 0 0
2250 1 7 0 70.57712996600077 27.164694255210836 43.829560400559046 1 0 0
1960 1 5 0.1 70.81891982854007 28.526483669011725 42.21905515886941 1 0 0
2251 1 7 -0.1 71.66006505101353 26.486921331828825 43.74830035973529 1 0 0
1922 1 4 -0.2 71.35225482375826 29.52111010819947 44.02953830903469 1 0 0
1962 1 5 0.1 71.24564446517573 30.46351666217105 43.53508508107889 1 0 0
1923 1 10 0.38 70.72198117729562 29.66204448168278 45.374781777625365 1 0 0
1964 1 12 -0.38 69.49269750805489 29.76718991067546 45.41142082291989 1 0 0
1963 1 5 0.1 72.43552802781007 29.29420417327492 44.10129014990655 1 0 0
2253 1 5 0.1 72.5271715100161 26.918740427798827 43.25211169363546 1 0 0
2214 1 10 0.38 67.35559216743992 26.044189357603802 44.941971487571465 1 0 0
2274 1 5 0.1 72.53637122355394 27.812551154938085 46.43281696758087 1 0 0
2216 1 12 -0.38 66.19784079783996 26.100186685545072 45.15746248688602 1 0 0
640 1 11 0.28 71.26168040192402 34.028996080871664 41.822745566053555 0 -1 0
637 1 9 -0.5600000000000001 71.25962763867463 34.21848583269674 40.82715376041729 0 -1 0
2977 1 5 0.1 72.17131772284904 31.323720276878916 40.47601657313457 0 0 1
673 1 5 0.1 68.83250423181401 34.12709275048426 41.55131352741307 0 -1 0
1053 1 5 0.1 67.40852918050265 34.12033063323234 44.157358681689004 0 -1 0
3736 1 11 0.28 67.74146066276455 27.630210464058685 40.11001033891625 0 1 0
645 1 7 -0.1 68.92860240445532 34.43569824670074 40.51681554143945 0 -1 0
639 1 8 0.14 70.12706812222528 34.44045063704677 40.097190609760794 0 -1 0
2215 1 4 -0.2 68.21229403558591 24.72595903745016 45.17564508792135 1 0 0
2980 1 5 0.1 69.34073431006217 30.03847876098815 39.988948768728484 0 0 1
2945 1 4 -0.2 72.55013781908922 30.96603831437657 39.48170251174522 0 0 1
2712 1 5 0.1 72.80717039408538 33.35980715717413 46.00451318341193 -2 1 -2
3730 1 8 0 66.37242641841013 24.878034087942517 41.30393989643741 0 1 0
636 1 8 0.01 72.19860129712609 34.684563875049996 39.96154085163391 0 -1 0
2984 1 5 0.1 67.75793145547817 32.057181357431496 39.97082060431145 0 0 1
2713 1 5 0.1 71.27396300923323 34.06967300022198 46.364740615026854 -2 1 -2
649 1 5 0.1 65.76269888775215 34.66773653592493 42.53042580996026 0 -1 0
3074 1 14 0.35 66.88372059784925 30.495309962053817 40.99966941450392 0 0 1
3073 1 13 -0.38 66.99528114641566 30.169064599713167 40.03996850376663 0 0 1
641 1 5 0.13 73.2451442065712 34.68189031195301 40.18982535970104 0 -1 0
1924 1 4 -0.2 71.54512369653446 29.79465753703179 46.71880535689651 1 0 0
1966 1 5 0.1 72.43532321012182 30.431399152610105 46.38095427350255 1 0 0
644 1 7 -0.1 67.90028891157212 34.767452415893274 39.63206914239876 0 -1 0
1049 1 5 0.1 65.87649037548167 34.86404608378341 46.00400349079315 0 -1 0
2249 1 7 0 70.75685542178077 24.613466411496596 44.79461696132287 1 0 0
2949 1 4 -0.17 67.31407447119985 31.301802834913094 39.26182184293192 0 0 1
2944 1 2 -0.1 71.82874497201065 29.691243905529674 38.998298074177924 0 0 1
1942 1 5 0.1 70.22163631684465 27.47470697504495 47.19528277624017 1 0 0
2299 1 5 0.1 73.64669803138239 24.77903351786981 43.32199827455271 1 0 0
2983 1 5 0.1 66.4136440685668 31.828848404592136 38.89129627870845 0 0 1
2316 1 5 0.1 73.74962627827014 25.836612480742694 46.158118828905046 1 0 0
1052 1 5 0.1 68.28068575857523 34.69235259183943 45.553149434388885 0 -1 0
2947 1 4 -0.2 69.25686401494723 29.831703707888508 38.88889414719314 0 0 1
1926 1 2 -0.1 72.0656672765521 28.404351328446154 47.250962508220624 1 0 0
495 1 5 0.1 77.3067225633308 24.55903581089531 46.44072068611352 0 0 -1
2302 1 5 0.1 75.13789697889365 24.91427156619054 45.39744588246262 1 0 0
3434 1 4 -0.2 73.9880709426539 30.584475131421044 39.41376867108917 0 0 1
2301 1 5 0.1 74.58486951604274 26.467827093974538 44.74754070156246 1 0 0
3435 1 5 0.1 74.23248307175754 29.95939474317707 40.28864346416631 0 0 1
67 1 5 0.1 76.77390989632414 27.004028022467587 46.350798381572275 0 0 -1
2298 1 1 -0.3 74.23024184144327 25.540873873784662 45.20340403474903 1 0 0
5612 1 2 0.12 81.18134602738641 33.74356895858894 39.55586914954682 0 1 -1
5540 1 5 0.1 76.78287656339498 30.406277642665003 41.962588938051425 0 1 -1
5542 1 12 -0.38 75.9354951752333 28.675364288253334 44.48333541011136 0 1 -1
5787 1 5 0.1 78.29803099627522 29.165641292967344 41.52194971305965 0 1 -1
5356 1 4 -0.2 78.40754940575835 28.2499941939412 42.125852835959904 0 1 -1
5785 1 5 0.1 76.020464340158 28.00322285892886 40.785559990705465 0 1 -1
5515 1 2 -0.1 77.06839921903102 27.75478794595386 42.602936563020705 0 1 -1
5543 1 5 0.1 77.25719266095439 26.906950142685613 43.23275936157617 0 1 -1
5513 1 4 -0.2 76.04486968550346 30.220299467737043 42.769740262025095 0 1 -1
5512 1 4 -0.2 76.1579876623974 31.276125073768522 43.89694702340611 0 1 -1
5786 1 5 0.1 77.19824067154448 31.243139870498254 44.31183808502304 0 1 -1
5722 1 5 0.1 75.51958625844898 30.969918060962314 44.72242982876068 0 1 -1
5514 1 10 0.38 76.27746906014745 28.839329949743316 43.348217499055224 0 1 -1
5516 1 1 -0.3 76.09886600016979 27.283436033019893 41.59936359763211 0 1 -1
5671 1 5 0.1 76.41051107806078 26.272225135883716 41.26490017064521 0 1 -1
5544 1 5 0.1 75.09663040618551 27.12699745576496 42.04575344561279 0 1 -1
5541 1 5 0.1 75.05194829298998 30.38317434214956 42.370211746735976 0 1 -1
5511 1 4 -0.2 75.84275037107813 32.772516506179 43.507827517508275 0 1 -1
5539 1 5 0.1 76.06642758802742 33.39756284427884 44.46621910295012 0 1 -1
5357 1 4 -0.2 79.25240098201495 27.266916104565656 41.294742832322186 0 1 -1
5383 1 5 0.1 78.93380620095522 28.550673660961564 43.081689952428135 0 1 -1
5535 1 5 0.1 78.52991505676276 32.70641937996125 42.401671363837295 0 1 -1
5738 1 5 0.1 80.19778888513187 32.57422733234736 41.101281194101304 0 1 -1
5652 1 5 0.1 74.7710239034358 32.897228063669886 43.493126669796666 0 1 -1
5510 1 4 -0.2 76.42223244412521 33.4168376413442 42.29768480336732 0 1 -1
5737 1 4 -0.2 79.92927585313278 33.302655114466695 40.30699055148909 0 1 -1
5537 1 5 0.1 76.11694938866623 32.90051588224913 41.38135504346091 0 1 -1
5384 1 5 0.1 79.68542288774466 26.469489131392116 41.905205015334865 0 1 -1
5358 1 4 -0.2 80.35501237279523 28.00858890600636 40.66151921798808 0 1 -1
5385 1 5 0.1 78.64659646523546 26.94403998143547 40.38101790710583 0 1 -1
68 1 5 0.1 78.30085925565463 26.944503450925616 45.402434441437855 0 0 -1
549 1 5 0.1 78.33354871985448 29.12751286774771 46.30640450979645 0 0 -1
5509 1 4 -0.2 77.94357448614156 33.64851462355487 42.61436186012557 0 1 -1
5536 1 5 0.1 78.03025412826015 33.890498385142315 43.72775876548695 0 1 -1
5538 1 5 0.1 75.87932863671493 34.36690527694853 42.33637590161464 0 1 -1
22 1 4 -0.05 77.91086360903037 27.0382145554164 46.451799437203604 0 0 -1
5703 1 5 0.1 80.9584793523537 28.58395498830203 41.34658466654746 0 1 -1
5664 1 2 -0.1 81.32045472647562 27.062038069640035 39.879692898357746 0 1 -1
5739 1 5 0.1 79.24586207825962 32.86350210308867 39.58248306751532 0 1 -1
2580 1 5 0.13 80.8946973155331 33.917452117929344 45.56804314265632 -2 1 -2
5704 1 5 0.1 79.95808977907198 28.763863407812842 39.98313312753475 0 1 -1
5702 1 5 0.1 81.61727167352905 25.31838874650552 41.269563326706304 0 1 -1
2579 1 5 0.13 81.15932783745437 32.113577453370944 43.55021449489094 -2 1 -2
5630 1 5 0.1 82.12294902422127 33.66913965141394 40.15020536744122 0 1 -1
2571 1 8 -0.13 81.6586295665 33.839425696567865 44.79857974900095 -2 1 -2
2570 1 8 0.01 81.7966201831828 32.88801238671051 43.769354082644625 -2 1 -2
2558 1 5 0.1 75.15119283718288 34.428220433918185 46.844540443137916 -2 1 -2
43 1 4 -0.2 78.47012715108971 28.359089608834832 47.0782349020191 0 0 -1
3436 1 5 0.1 74.64954417408643 31.45257990215888 39.39188009505451 0 0 1
5486 1 8 0 79.30955646182244 34.603729899468966 40.70832284823916 0 1 -1
5380 1 5 0.1 82.06306357286672 27.284826195597006 43.547400008689465 0 1 -1
534 1 5 0.1 82.09554531609649 31.263654288108036 46.57197754564281 0 0 -1
75 1 5 0.1 79.58278611431163 28.281517695740163 47.17189586236145 0 0 -1
2889 1 5 0.1 75.48488195720834 32.784498689842025 47.237935007786234 -2 1 -2
5666 1 5 0.1 80.65764971036938 26.26643630614137 39.34054412702446 0 1 -1
5487 1 7 0 78.48137121642279 34.80237331435893 41.69116496513374 0 1 -1
5705 1 2 0.05 90.12558024481291 31.468162205004163 39.14535427674947 0 1 -1
5289 1 5 0.1 86.04421995346053 27.854138725482255 39.46942532515325 0 1 -1
5623 1 7 0.0282 86.39674192369034 33.744695894725666 38.947752874621564 0 1 -1
5781 1 14 0.35 85.68895604314046 25.08104270159208 43.04058149819241 0 1 -1
5780 1 13 -0.38 85.15312300353847 25.11796302381009 43.85060886434709 0 1 -1
5665 1 4 -0.2 82.2270986363624 26.108079205043964 40.69827164360538 0 1 -1
5667 1 5 0.1 82.83082390200155 25.529388001223722 39.89069639066934 0 1 -1
5351 1 5 0.1 87.21620350520209 25.085789521869472 45.10490716138182 0 1 -1
5636 1 5 0.1 85.80656620364203 30.853788209051206 41.700572877318855 0 1 -1
5382 1 5 0.1 84.06894394348294 26.09816216973475 41.56462566837116 0 1 -1
5381 1 5 0.1 82.78538510272165 25.715215289102385 43.573717751263274 0 1 -1
2578 1 11 0.28 83.01006566505077 32.955995179175645 41.999585287288646 -2 1 -2
2574 1 9 -0.5600000000000001 82.74204359338736 33.29165706439274 42.89783650010479 -2 1 -2
5687 1 5 0.1 85.12449649629866 29.867042894539125 40.214629396513814 0 1 -1
5635 1 5 0.1 84.3026732878981 29.866608176508393 41.666465793284274 0 1 -1
5788 1 5 0.1 83.6742808516883 27.632911298077616 41.256623159501565 0 1 -1
5334 1 7 0 89.75910524425171 29.928567063740026 46.282515218486466 0 1 -1
5335 1 7 0 89.65663409115479 28.645143095918858 46.193361847937695 0 1 -1
5293 1 5 0.1 89.64119592405333 26.75014870096096 40.94460759899619 0 1 -1
5713 1 5 0.1 89.39227010287229 29.50429713302936 39.92145883096991 0 1 -1
5355 1 4 -0.2 83.21519130308286 26.73524962091929 41.640092003534086 0 1 -1
5354 1 4 -0.2 82.91301151607102 26.72200015199504 43.18173970913207 0 1 -1
5628 1 1 -0.15 84.90617394318758 30.564890239936062 41.109625942509496 0 1 -1
5291 1 5 0.1 86.07128267864172 25.60983476178854 40.45834163107925 0 1 -1
5751 1 5 0.1 87.83437288738557 28.70194047884447 41.33092965184369 0 1 -1
5292 1 5 0.1 88.94386767173552 25.169852344157555 39.549992407187986 0 1 -1
5261 1 4 -0.2 88.5746619585966 26.59386154028693 41.19093812248913 0 1 -1
5294 1 5 0.1 88.58536878349564 26.19526854822695 42.22209090607559 0 1 -1
5367 1 5 0.1 88.91622086289448 32.4912766463485 43.513767235857856 0 1 -1
5750 1 4 -0.2 87.5755552080391 27.71718834490962 41.063125878898774 0 1 -1
5752 1 5 0.1 86.823165756706 27.571259987304916 41.81891108720163 0 1 -1
5345 1 7 -0.1 88.79171330727561 30.719663458002334 45.83242018316214 0 1 -1
5368 1 5 0.1 86.27811622406189 33.09740147683986 43.08188739148773 0 1 -1
5260 1 2 -0.1 88.13368199190353 25.379003852765 40.31905621019184 0 1 -1
5258 1 2 0.05 86.99291084467811 27.384963657680586 39.69684652535737 0 1 -1
5371 1 5 0.1 87.26598859180007 32.92284877013868 46.004805493538974 0 1 -1
5338 1 7 0 87.68410301745476 30.178228763485123 45.298596097051416 0 1 -1
5336 1 7 0 88.54594307427281 28.039877163720455 45.73108375264276 0 1 -1
5310 1 4 -0.2 86.67143872425073 32.5445621388584 45.139819580732336 0 1 -1
5352 1 5 0.1 83.34350209705833 29.18198442346454 43.81033343115786 0 1 -1
5339 1 7 -0.1 88.3915592726946 26.729101835316474 45.71535547472327 0 1 -1
5333 1 7 0 86.65517815173536 30.98231205187709 44.930584397011316 0 1 -1
5337 1 7 0 87.54607301782568 28.820662995560582 45.24836698005197 0 1 -1
5347 1 7 0 84.17955483065464 27.25836366290116 43.79730414203432 0 1 -1
5346 1 7 0.03 85.13984845764412 26.40434980035381 44.22986467245586 0 1 -1
5341 1 7 0 86.29996115696558 26.95980182706257 44.64944432212676 0 1 -1
5348 1 7 -0.1 84.19856299857695 28.566188752041036 44.096480132758074 0 1 -1
5343 1 7 0 85.31768656279965 29.122527594784913 44.561598343589246 0 1 -1
5342 1 7 0 86.35553240596818 28.306414080178246 44.75403276805173 0 1 -1
5344 1 7 -0.1 85.44886348402264 30.418963674033627 44.6603561653856 0 1 -1
5353 1 5 0.1 84.71165413679049 31.093536791060586 44.34275692416198 0 1 -1
5340 1 7 -0.1 87.22916098863877 26.187674084863502 45.21145430493496 0 1 -1
5259 1 4 -0.2 86.8653015757684 25.902721149143463 39.723193277332115 0 1 -1
5370 1 5 0.1 85.60268870905321 32.81012897471699 45.44401500868154 0 1 -1
5627 1 6 -0.1782 84.07879687770118 31.65967019306563 40.64602123857344 0 1 -1
5626 1 5 0.1 86.48210149279402 32.61954862359857 40.590728998115665 0 1 -1
5622 1 7 -0.1 85.85836251748236 32.85565041313184 39.79508233680546 0 1 -1
5373 1 5 0.1 88.57350056975622 33.144120943432355 41.30017540689766 0 1 -1
5349 1 5 0.1 89.05761785335051 31.74940025638172 45.93627902752341 0 1 -1
5309 1 4 -0.2 86.96563301435773 33.39771349550625 43.90488965949825 0 1 -1
5308 1 2 -0.1 88.53090595935578 33.544898163009464 43.49166879453563 0 1 -1
5311 1 4 -0.2 88.71282843663369 33.97977656534374 42.003766743751655 0 1 -1
5741 1 5 0.1 89.01606361691802 26.01394794627364 46.16744924542779 0 1 -1
5372 1 5 0.1 89.68873551886998 34.34246468383689 41.810394691304126 0 1 -1
5366 1 5 0.1 89.03480011773141 34.11262497220035 45.491499524232395 0 1 -1
5369 1 5 0.1 86.61383851350706 34.33344538259999 44.26183373540981 0 1 -1
5307 1 4 -0.2 89.31711389980167 34.38158948571735 44.4964839741182 0 1 -1
2573 1 8 0.14 83.1485402083453 34.5220830521656 43.3042199271423 -2 1 -2
5706 1 5 0.1 89.20007917216351 31.99559030421629 39.53426065847876 0 1 -1
5621 1 7 0.0282 84.651031795472 32.3564992716169 39.639571382627985 0 1 -1
448 1 14 0.35 83.79493183420416 33.23147465368546 46.47673350493356 0 0 -1
5711 1 4 -0.2 89.89479900779216 29.947599267377427 39.01654357445132 0 1 -1
5638 1 6 -0.1782 87.6726394197909 34.18606773696629 39.248515998299666 0 1 -1
5634 1 5 0.1 82.29988966955142 31.27313068785307 39.14102113357363 0 1 -1
5386 1 5 0.1 82.94938293438437 28.487995521799185 39.2539274398452 0 1 -1
5374 1 5 0.1 86.62147779434412 34.62032926485675 41.73256404807573 0 1 -1
2572 1 8 0 82.55834884816946 34.8803448845167 44.47075432155144 -2 1 -2
447 1 13 -0.38 84.1603992530452 33.71023103105894 47.236920253135175 0 0 -1
6533 1 5 0.1 55.286313813410175 44.967248367839396 46.49848329879491 1 0 0
6416 1 2 0.05 57.023337338017484 34.98381612467674 40.99783703697044 1 0 0
6496 1 7 0 52.166539673120944 45.29129740001078 41.835054930451236 1 0 0
6503 1 7 -0.1 53.38344391589139 44.74198416184308 41.556206701637464 1 0 0
6523 1 5 0.1 55.80085674330695 44.930644006066146 44.58221281442613 1 0 0
6452 1 5 0.1 54.80139064175031 36.59055612892393 38.96130271109858 1 0 0
6507 1 5 0.1 54.272227047071965 44.854259078064956 42.197441898985964 1 0 0
6793 1 5 0.1 50.116671886412064 45.30306804466112 46.141496980752024 1 0 0
6495 1 7 0 51.074545608253125 45.11952701934369 41.05860757859934 1 0 0
6529 1 5 0.1 53.59664780004129 45.22016757165574 44.28101336752644 1 0 0
6803 1 5 0.1 55.372553017408855 41.38895894452011 39.55973869383017 1 0 0
6497 1 7 -0.1 50.1365647426584 44.288487884385006 39.1750514013892 1 0 0
6451 1 5 0.1 54.76299355047878 36.868829911218725 40.71426353046387 1 0 0
6415 1 6 -0.3 56.587172919732204 35.39196221480035 42.312869183117215 1 0 0
6508 1 7 -0.1 54.500861587266776 41.99957763067147 39.55357381685154 1 0 0
5323 1 5 0.1 49.470197785770665 37.56647694530168 39.83375581428142 1 1 -1
2489 1 5 0.1 52.82521516997714 41.142019251751414 46.495216332842546 -1 1 -2
6385 1 5 0.1 55.28172540170688 36.090693774419286 44.247295935312906 1 0 0
6833 1 5 0.1 56.46849116452817 35.4947960075297 45.3449375702254 1 0 0
6877 1 5 0.1 55.71129952295799 37.0697118402334 45.663860453581904 1 0 0
2462 1 4 -0.2 52.55706547030799 42.221825952867164 46.589583475783115 -1 1 -2
6492 1 7 0 53.4125760892979 43.89258805249435 40.501348823821296 1 0 0
6900 1 5 0.1 55.51155164078959 43.24222395091695 40.94896024704708 1 0 0
6370 1 1 -0.3 56.09586395436027 36.43019352824503 44.89886422151601 1 0 0
2490 1 5 0.1 53.48295328922044 42.6130438311128 46.1939438279023 -1 1 -2
2461 1 4 -0.2 51.358778622561154 42.67355312281319 45.7060251868149 -1 1 -2
2620 1 2 -0.1 51.02359843678053 41.679587333465996 44.604008082726 -1 1 -2
6872 1 5 0.1 55.28383270420372 38.36791840908569 43.25197031433889 1 0 0
2648 1 5 0.1 50.5085978383487 40.751744225835594 44.97039559909861 -1 1 -2
2619 1 10 0.38 49.94892542003506 42.381534912217674 43.70978687332679 -1 1 -2
2892 1 5 0.1 51.733478421032174 43.583882617613085 45.24066074370939 -1 1 -2
6898 1 7 -0.1 54.52366463209966 43.11864789504998 40.39113611912927 1 0 0
2621 1 1 -0.3 52.260868287771395 41.455544409158435 43.76106886535044 -1 1 -2
2890 1 5 0.1 53.0526951166319 40.9572338664066 44.33158427906828 -1 1 -2
2649 1 5 0.1 52.62280247137026 42.48861071166468 43.53031900860465 -1 1 -2
2776 1 5 0.1 52.086195633658726 40.948358966853284 42.779997187739156 -1 1 -2
2647 1 12 -0.38 49.57724713402954 43.4927222504333 44.12408593242203 -1 1 -2
6390 1 6 -0.3 56.20867836479146 40.56202544399412 44.1532873859885 1 0 0
6493 1 7 0 52.36210632296292 43.6113158284437 39.72457561336135 1 0 0
6436 1 5 0.1 55.18909673236097 42.225522542116124 43.26631908797909 1 0 0
2488 1 5 0.1 50.489924719263634 42.94359771068262 46.28851465700896 -1 1 -2
6494 1 7 0 51.200829551105564 44.33322808979891 39.941560568363215 1 0 0
2645 1 5 0.1 49.81380089726002 41.776673452680704 41.702389245401406 -1 1 -2
2618 1 4 -0.2 49.214271262231186 41.74039796931126 42.56272580526026 -1 1 -2
6391 1 4 -0.05 56.13530650471869 41.599627980173864 43.12614216737096 1 0 0
6919 1 5 0.1 56.99626856534288 42.98995623494423 45.35730979526246 1 0 0
6437 1 5 0.1 56.12145476960388 41.182833225720096 42.117986434504374 1 0 0
6869 1 4 -0.2 56.42604857911353 38.31861699148756 43.16655460027707 1 0 0
6876 1 5 0.1 55.986721419595106 39.05937007857558 46.03170908448012 1 0 0
6419 1 4 -0.2 55.173516364005394 36.22597908230727 39.92756350164963 1 0 0
2646 1 5 0.1 49.171011463564334 40.685462424382074 42.755637862032366 -1 1 -2
6871 1 5 0.1 56.68798976951501 38.22671282359618 42.05869795715529 1 0 0
6918 1 5 0.1 56.97898152546222 43.40634230670398 42.77951762282197 1 0 0
5364 1 5 0.1 49.12476703770291 35.071630205476765 43.567377894054 1 1 -1
6908 1 4 -0.2 56.740347020686926 36.08260265896319 40.002904500451365 1 0 0
6498 1 7 -0.1 48.96933433002301 44.93216991676697 39.447411955277886 1 0 0
6458 1 5 0.1 51.338165602233424 36.04800722214035 39.24127587723957 1 0 0
5324 1 5 0.1 48.65653479918422 38.85409352016313 40.64358804103876 1 1 -1
6800 1 7 0 53.38970630806868 41.661268802784576 38.932542022691386 1 0 0
6910 1 5 0.1 57.19184176419587 35.73201569414557 39.10340106092332 1 0 0
6376 1 4 -0.2 58.57354465134151 35.019695089021724 43.690434669462185 1 0 0
614 1 8 0.14 59.411451270394345 38.62857039305637 38.96509662442445 0 -1 0
745 1 5 0.1 64.81559983891725 45.36716861011375 38.92267721248636 0 -1 0
6870 1 1 -0.3 57.0796221634905 39.38172957996784 46.18994820146076 1 0 0
6875 1 5 0.1 57.353920590699474 38.78527489924204 47.11218294124964 1 0 0
6873 1 5 0.1 57.049375764050566 40.438612865595346 46.46908343798842 1 0 0
6373 1 3 0 57.08088243550491 37.16661651599706 43.95772708232355 1 0 0
6863 1 2 0.05 57.11778460596373 39.57417897187826 43.79614624272877 1 0 0
6392 1 4 -0.2 57.83907298936934 42.83928850780397 44.71034276368529 1 0 0
6412 1 4 -0.2 57.37208529268259 42.5146219115385 43.25351901667234 1 0 0
619 1 5 0.1 62.22908477288506 35.70504913224812 39.442768446964955 0 -1 0
6414 1 6 -0.3 58.462014723122444 45.06592203604703 44.056652036784946 1 0 0
6840 1 5 0.1 62.42913566311859 35.04561847618825 44.97865097606588 1 0 0
6909 1 5 0.1 57.29015926364584 37.00058054496934 40.30435877515792 1 0 0
997 1 13 -0.38 64.37267251325903 35.188424596167195 40.28568960050637 0 -1 0
934 1 4 -0.2 62.68388714808697 45.07727818940285 43.98656868340863 0 -1 0
782 1 5 0.1 60.33742953737983 44.30199137510179 39.97394542824025 0 -1 0
6445 1 5 0.1 59.023921667554994 44.087206557805004 45.92112167716456 1 0 0
947 1 5 0.1 61.79768394479055 44.95156874135145 44.643387476451764 0 -1 0
1114 1 5 0.1 59.154017807285534 43.50861760892878 41.04216757734801 0 -1 0
6438 1 5 0.1 58.30895032703024 41.947884870861365 45.09495155453243 1 0 0
6413 1 4 -0.05 58.84770370314054 43.90375331253951 44.79623972844769 1 0 0
6446 1 5 0.1 59.81019788627069 43.5105754768268 44.327123329650874 1 0 0
1005 1 14 0.35 64.44421450011171 35.674655547867324 39.4617661050658 0 -1 0
6379 1 2 -0.1 61.74375252694393 35.28021198702208 45.82025028027098 1 0 0
6377 1 2 0.05 57.63783693831768 36.055759122852294 42.96840794446467 1 0 0
6444 1 5 0.1 58.24776853661858 42.17404785791498 42.65117379056301 1 0 0
1115 1 5 0.1 58.68100287924621 41.80284759816853 39.72563617620066 0 -1 0
6375 1 2 -0.1 59.680116169309926 35.71179640918105 44.53168050976922 1 0 0
605 1 4 -0.2 63.837221940469256 35.46678008793684 42.548627424089126 0 -1 0
770 1 4 -0.2 59.41820780260329 43.78114557686318 40.02662180004447 0 -1 0
611 1 8 0 61.18219526030286 37.53147144013708 39.700534127735594 0 -1 0
610 1 7 -0.1 62.212582429182426 36.6574300685503 39.99924800450938 0 -1 0
621 1 9 -0.5600000000000001 59.72224257494948 39.221563032021514 40.142328895301816 0 -1 0
944 1 13 -0.38 62.78519823591833 43.578757940725865 40.68236987502634 0 -1 0
797 1 11 0.28 59.067892278773925 39.566778215694114 40.82576279816431 0 -1 0
6378 1 4 -0.2 61.65153773492706 36.85359295512069 45.86376395967988 1 0 0
6371 1 2 -0.1 57.9645237983035 39.16393506636787 45.06485364769898 1 0 0
6864 1 5 0.1 57.93200510071739 39.91669066194378 43.12151965705766 1 0 0
652 1 5 0.1 63.41690134480791 36.091479178623544 43.27542840535958 0 -1 0
6386 1 5 0.1 58.46815699909604 36.33621572449079 46.245722677215156 1 0 0
6865 1 2 -0.1 60.28505376049364 37.41408827217784 46.34101551976272 1 0 0
6834 1 5 0.1 58.30693656752669 36.515303800187475 42.22667287781296 1 0 0
6837 1 5 0.1 60.33431802582638 36.09811203630939 43.86343060986211 1 0 0
6866 1 5 0.1 60.353286282186446 38.46634308347475 46.24823594221428 1 0 0
6374 1 2 -0.1 59.12712108051609 36.8027957853598 45.52442150171059 1 0 0
6372 1 2 -0.1 58.2668384281455 37.737667485228485 44.63814022555515 1 0 0
942 1 2 -0.1 63.63520801583688 43.80857663151971 43.96319559989144 0 -1 0
6835 1 5 0.1 59.026480504244724 37.92376159843584 43.82040589537648 1 0 0
612 1 8 0.14 60.86798157045076 38.546998186226986 40.54465055317438 0 -1 0
607 1 7 0 63.048840973780834 37.0523691710608 40.97353384376079 0 -1 0
939 1 4 -0.2 62.1467607273396 40.49235016677794 43.60776411153424 0 -1 0
957 1 5 0.1 62.017170024280496 43.02193992694471 42.74616044463625 0 -1 0
941 1 2 -0.1 63.14457822235201 42.796281368775794 42.87901723894022 0 -1 0
609 1 7 0 61.656120863424015 38.8639409045733 41.5841082655406 0 -1 0
938 1 4 -0.2 61.37267699026437 40.21307977683429 42.3154763464873 0 -1 0
608 1 7 -0.1 62.84121086660401 38.22922209113364 41.66215403818612 0 -1 0
955 1 5 0.1 61.494937841309444 41.141948828256616 44.26215436468627 0 -1 0
952 1 5 0.1 61.66860283415595 41.035739982816445 41.62352374674669 0 -1 0
618 1 5 0.1 63.53353564483341 38.43757867059026 42.44078695145282 0 -1 0
953 1 5 0.1 60.25461363434974 40.235987985704384 42.368192956017644 0 -1 0
954 1 5 0.1 62.41137636794221 39.55023025303242 44.168156729854125 0 -1 0
940 1 2 -0.1 63.37271762573671 41.33915991620743 43.372785719360934 0 -1 0
6874 1 5 0.1 58.88490406728374 39.74754653371355 45.25429172626038 1 0 0
606 1 2 -0.07000000000000001 64.2029978256764 36.181811883208745 41.29612561251695 0 -1 0
943 1 10 0.41 63.69563090733479 42.913891472436525 41.47266500253545 0 -1 0
956 1 5 0.1 64.10541827590222 40.77770670801975 42.770564200028545 0 -1 0
1096 1 2 -0.1 63.97510908616727 41.651151654184176 44.713594192824274 0 -1 0
1098 1 5 0.1 63.62201261531082 40.91105500688679 45.472891152628826 0 -1 0
1097 1 4 -0.2 63.55338883577518 43.002951822506716 45.25611899139919 0 -1 0
1100 1 5 0.1 62.499548681303935 42.958754744194266 45.68968726405154 0 -1 0
6857 1 5 0.1 62.35546836463322 37.25800102683064 46.53011922709525 1 0 0
6867 1 5 0.1 61.95502164361569 37.177119685375956 44.790884189215234 1 0 0
783 1 5 0.1 60.48309598065223 41.917019922564585 39.76458944096831 0 -1 0
959 1 14 0.35 62.930017478015365 43.43340287075014 39.77679169774473 0 -1 0
769 1 4 -0.2 59.53021383856472 42.384589131282496 39.38561817618684 0 -1 0
958 1 5 0.1 64.73577036835677 44.044050917628084 43.80446858092063 0 -1 0
1099 1 5 0.1 64.25681978012842 43.44331723118704 45.973573494354824 0 -1 0
945 1 12 -0.38 64.89838973789215 42.78553270426198 41.20124597492265 0 -1 0
653 1 5 0.1 65.09087839235846 36.79537895147637 41.43907327110909 0 -1 0
773 1 7 0 58.33958779539337 44.71429043319419 39.52093080141962 0 -1 0
1136 1 5 0.1 65.3195742054961 39.98069505874301 46.10466269590136 0 -1 0
1129 1 5 0.1 72.1754543605557 44.422077083942845 41.430742753528776 0 -1 0
685 1 4 -0.2 67.51195066538315 44.08731906313318 39.07330488949204 0 -1 0
683 1 5 0.1 69.50320573964436 43.50187728524243 39.41232218901631 0 -1 0
672 1 5 0.1 66.9077233390226 34.957568668636185 40.08185477663206 0 -1 0
2702 1 2 0.05 73.59751020411638 39.558639039510446 47.200036172398086 -2 1 -2
602 1 4 -0.2 72.73859958441453 45.305487677365974 41.902222626198295 0 -1 0
622 1 4 -0.2 73.39728804921637 44.92499501308146 43.216286965583485 0 -1 0
689 1 5 0.1 67.07586349437335 45.04904752658663 40.942668801068436 0 -1 0
603 1 6 -0.3 65.47462566610115 35.885043765835036 44.19448238239328 0 -1 0
688 1 2 0.05 67.43152884332798 45.37627087544432 39.92518818688481 0 -1 0
2698 1 10 0.38 72.85159141979187 35.50918375243609 45.492821399423754 -2 1 -2
593 1 4 -0.2 67.6387100871875 35.04106325102047 44.71365734137349 0 -1 0
2715 1 5 0.1 71.9233349011312 37.00392162161078 46.703385419263206 -2 1 -2
1132 1 4 -0.2 65.5106634139095 41.56947513164046 44.78616604532875 0 -1 0
597 1 5 0.1 65.46680437599278 37.34046100564997 46.10604776058115 0 -1 0
601 1 4 -0.05 72.47730309327522 44.72356903182889 44.430412488818234 0 -1 0
687 1 5 0.1 67.28394308545771 43.178040781319474 39.78834443210231 0 -1 0
1135 1 5 0.1 65.98319914938074 41.933617052145166 43.81136323301088 0 -1 0
1137 1 5 0.1 65.71005613034583 39.452805557655424 44.482127335525846 0 -1 0
592 1 2 0.05 66.31679043169632 35.56775445058203 45.31425370103125 0 -1 0
1083 1 5 0.1 68.10632829131802 43.89812816981392 44.57920975386554 0 -1 0
591 1 4 -0.2 66.43778124071076 36.76922424461614 46.2004756932989 0 -1 0
1134 1 5 0.1 65.95522728606743 42.28417150451317 45.409438980989485 0 -1 0
1133 1 4 -0.2 65.97167879423041 40.17142601242774 45.240841665268306 0 -1 0
1012 1 5 0.1 66.77825193308477 37.778288176907495 39.58230324297135 0 -1 0
2700 1 4 -0.2 72.38376090530771 36.86639317442561 45.76401016112057 -2 1 -2
1084 1 5 0.1 69.41068799261518 42.579750391939406 45.74870804660209 0 -1 0
588 1 4 -0.2 67.78047257946469 38.947432796845 46.50259023056243 0 -1 0
1076 1 5 0.1 67.71035118692006 41.102423055221166 46.04215674336848 0 -1 0
1086 1 5 0.1 69.15436165489821 43.885101289918815 43.07151619990195 0 -1 0
600 1 6 -0.3 71.25896753583388 44.151747076034056 44.023086645596514 0 -1 0
1048 1 5 0.1 69.38368343048445 35.9201539191515 43.687958322364885 0 -1 0
1080 1 1 -0.3 68.58185968625106 43.28671441547848 43.863019905953294 0 -1 0
1087 1 5 0.1 69.99682911340511 42.46042028029845 41.767291962838 0 -1 0
589 1 2 -0.1 67.7144578084289 37.55647296720933 45.92369722094102 0 -1 0
1075 1 2 -0.1 67.47929390050243 40.129626345098984 45.51863090768829 0 -1 0
595 1 5 0.1 70.34794992852983 40.95345336449621 40.90821462441538 0 -1 0
581 1 2 -0.1 69.58932261178374 42.40998844462261 44.67104475485405 0 -1 0
1078 1 5 0.1 67.0642041135689 37.85061720396768 43.79055089684287 0 -1 0
590 1 2 -0.1 68.01209825273135 37.585354249245725 44.35872942871957 0 -1 0
596 1 5 0.1 67.80002853766754 40.2755340172441 43.39487168202869 0 -1 0
584 1 2 -0.1 68.41889154301339 39.98935704632619 44.25849872621971 0 -1 0
594 1 4 -0.2 68.2532719632941 36.138907902794145 43.82835198845761 0 -1 0
582 1 2 -0.1 69.66432394670662 40.91281243290024 44.35908804294063 0 -1 0
599 1 5 0.1 69.18929997055923 38.98788649746118 42.05060319919211 0 -1 0
585 1 2 -0.1 69.08341932654261 38.61094322953532 44.10274228743859 0 -1 0
586 1 4 -0.2 69.77599108477071 38.467291053807266 42.7866112110018 0 -1 0
1047 1 5 0.1 69.83072568207638 38.428947565920765 44.93870125162334 0 -1 0
1045 1 5 0.1 70.24805236454341 40.5141094992762 45.151122693823766 0 -1 0
583 1 3 0 70.61149999835102 40.837312441059176 43.122811798290456 0 -1 0
598 1 5 0.1 67.79668760936539 36.04699695188688 42.837488903755315 0 -1 0
1046 1 5 0.1 70.07026778592075 37.51549438852626 42.361467339607245 0 -1 0
580 1 1 -0.3 69.90473720071199 41.35414523246428 41.83555191484217 0 -1 0
587 1 2 0.05 71.04501594931615 39.31976768149239 42.9417403842132 0 -1 0
1044 1 5 0.1 71.64575841790807 38.952923156557304 43.80329254995398 0 -1 0
1073 1 2 0.05 71.07132855207239 42.80631638184276 44.46394042338343 0 -1 0
1043 1 5 0.1 68.81057448365877 41.23234333683071 41.704478015539785 0 -1 0
1074 1 5 0.1 71.60828421859176 42.70567746784931 45.399070703278056 0 -1 0
625 1 6 -0.3 71.80698327082465 39.125434195115616 41.68445142557675 0 -1 0
1079 1 4 -0.2 71.76630611773814 41.78155669722838 43.54256201165154 0 -1 0
1081 1 5 0.1 72.48720704996441 41.171363013091096 44.049299122696866 0 -1 0
1082 1 5 0.1 72.20030154436141 42.29851684467344 42.683120433792865 0 -1 0
1085 1 5 0.1 67.77506775756434 42.806608519610265 43.368406738193976 0 -1 0
2714 1 5 0.1 71.57066720353421 36.96223403824189 45.10203773517739 -2 1 -2
1013 1 5 0.1 69.16564235247938 37.72088102527599 39.451555454464994 0 -1 0
2704 1 6 -0.3 72.95746281075694 39.1037018954488 46.025273483192 -2 1 -2
1050 1 5 0.1 68.5046620604868 37.004852317267584 46.41314523848802 0 -1 0
658 1 5 0.1 73.2607061206394 36.855867001254225 41.846000238634026 0 -1 0
660 1 5 0.1 73.12990519018147 37.936242721539145 39.55946313134936 0 -1 0
646 1 5 0.1 72.99946174286018 44.09223293577129 45.216678257817065 0 -1 0
626 1 2 0.05 73.26597148562479 39.12971462086223 41.808595143809 0 -1 0
2705 1 2 0.05 73.52606579335936 37.89683114133194 45.62837252950287 -2 1 -2
1119 1 5 0.1 72.87603891667361 40.65066071367454 40.19056096196454 0 -1 0
1077 1 5 0.1 68.70937611606696 39.21176676362322 46.98522585505785 0 -1 0
657 1 5 0.1 73.54768431507341 39.54729246533965 42.81464733184869 0 -1 0
732 1 5 0.1 73.57797807637256 43.659752439433916 39.77177344476071 0 -1 0
2699 1 12 -0.38 73.61382586900716 35.370975411679694 44.551144568927555 -2 1 -2
2708 1 5 0.1 73.76964027754627 38.04272553539187 44.55228659164834 -2 1 -2
1118 1 4 -0.2 73.74837327638515 40.131089316056986 40.74315972087845 0 -1 0
1051 1 5 0.1 66.40134395018147 36.46288809333566 47.26900285661471 0 -1 0
1067 1 5 0.1 67.035041810641 39.08158919570555 47.2335605353683 0 -1 0
2601 1 7 -0.1 80.81091572848442 45.28818046012913 39.06391180185976 -2 1 -2
2177 1 5 0.1 81.64952619675327 45.309753998573015 45.38587924539723 1 -1 0
2172 1 5 0.1 76.32558069598055 44.50525106113276 47.15460859328722 1 -1 0
2608 1 5 0.1 79.75787666931245 45.37557498704069 39.282335685741565 -2 1 -2
2173 1 10 0.38 79.76228546957161 45.18854688281543 46.48583570287026 1 -1 0
624 1 6 -0.3 74.85538926106406 44.80088268359599 40.777049829031085 0 -1 0
2707 1 5 0.1 74.32042819389886 40.40889809744334 46.90160353997918 -2 1 -2
2628 1 5 0.1 82.1954913291224 35.64364965067453 47.106641946381366 -2 1 -2
5483 1 4 0.02 82.17252992304552 36.02820741293055 39.06255657143278 0 1 -1
2706 1 4 -0.2 74.70441617772642 37.687029521226115 46.6126108670663 -2 1 -2
2556 1 5 0.1 78.84869889873256 35.74217940422173 46.37885634550856 -2 1 -2
1128 1 5 0.1 73.9008442945943 43.957311013486475 43.031270913214605 0 -1 0
627 1 4 -0.2 73.84332001108234 37.77459530261763 41.51925022331112 0 -1 0
2767 1 9 -0.22 81.12808734822985 44.911170552567334 41.22430860049421 -2 1 -2
2709 1 5 0.1 75.45734849335972 38.35305939539059 46.185325841973295 -2 1 -2
5484 1 16 -0.55 80.95395841077789 35.1433402712069 39.27739291304586 0 1 -1
630 1 10 0.38 74.89403602465114 36.7263861311515 39.52581335687924 0 -1 0
628 1 2 -0.1 74.07809439419994 37.87461740241726 40.054895783854434 0 -1 0
5733 1 5 0.1 76.14363613898915 42.21992945941503 45.34501515424937 0 1 -1
2627 1 5 0.1 80.4605991293599 37.02850106209716 45.350386138302454 -2 1 -2
2567 1 4 -0.2 81.02666037975172 37.35161329906622 46.2694374364688 -2 1 -2
2626 1 5 0.1 81.29353660130843 38.415109742477604 46.068113137970876 -2 1 -2
2768 1 5 0.1 81.54707326957518 44.449942773343636 43.18094068271485 -2 1 -2
2766 1 7 0.01 81.82857044625533 44.408012205627145 42.15061335120579 -2 1 -2
659 1 5 0.1 74.80926941005141 37.61900196127365 41.972848706642175 0 -1 0
662 1 5 0.1 75.72873017688504 39.2500565210445 40.22897098815794 0 -1 0
1120 1 5 0.1 74.35963702605063 40.95633564222854 41.211543089870176 0 -1 0
674 1 4 -0.05 74.60858385929451 43.857708336223375 39.76030891307825 0 -1 0
731 1 5 0.1 75.12639474705378 42.94652356715262 39.96119217229723 0 -1 0
663 1 12 -0.38 75.38546225758915 35.86222093677527 40.25552693149619 0 -1 0
5735 1 5 0.1 75.65464000020243 42.653412608850346 43.048124862856284 0 1 -1
5508 1 5 0.1 77.26126600664278 35.75934755204052 43.96864341486496 0 1 -1
629 1 4 -0.2 74.70309164328575 39.268564402239875 39.90985370394232 0 -1 0
5734 1 5 0.1 75.82521547332544 40.095269285863864 44.43100534895005 0 1 -1
5501 1 4 -0.2 76.96497552356686 41.92767615149736 44.665080593012476 0 1 -1
5504 1 5 0.1 76.81218175373729 43.84738443131795 43.68642604484142 0 1 -1
5686 1 5 0.1 78.69215974572315 42.8063280646936 42.56966429844053 0 1 -1
5500 1 4 -0.2 76.70112487898024 42.74123742085486 43.361850461932576 0 1 -1
5507 1 5 0.1 76.74941422716441 38.006067539873925 44.25576859226145 0 1 -1
5736 1 5 0.1 77.46644971743486 43.00769948776096 41.313149710409576 0 1 -1
5499 1 4 -0.2 77.702810012444 42.45433211989379 42.27059811513466 0 1 -1
5661 1 7 0.01 79.71935962093283 37.897516670602116 39.36957449835708 0 1 -1
5662 1 9 -0.22 79.31195535989991 39.0532472703906 39.550596273923155 0 1 -1
5503 1 5 0.1 79.04861723497302 41.373511176365525 40.38224006794066 0 1 -1
5497 1 7 0 77.95309552479173 40.950484780964466 42.029855705482866 0 1 -1
5496 1 7 -0.1 78.59849523267435 40.590020912348166 40.98234600989586 0 1 -1
5495 1 7 0.11 78.73399689290787 39.31036706177291 40.60314951752934 0 1 -1
5493 1 7 -0.1 77.31866026036917 37.71852476656955 43.43672076479289 0 1 -1
5494 1 7 -0.1 77.56973494262232 36.4195767479748 43.20345436844811 0 1 -1
5490 1 7 0 78.20445823159999 36.080304157720605 42.01089774413542 0 1 -1
5489 1 7 0 78.5217202681037 37.081102335137864 41.18354726968114 0 1 -1
5488 1 7 0 79.41570529786893 36.847999929421604 40.15847945411994 0 1 -1
5498 1 7 0 77.44475280368455 40.02068789162224 42.89222792025013 0 1 -1
5492 1 7 0 77.68768478985632 38.69238251551278 42.56141697208166 0 1 -1
5491 1 7 0 78.19586732782352 38.33919213817812 41.40754705868248 0 1 -1
5485 1 8 0.11 79.84077427224113 35.60327452421012 39.97075102578319 0 1 -1
5502 1 4 -0.2 76.85766201637179 40.50773201749551 44.25195844875019 0 1 -1
5506 1 5 0.1 77.53963236129945 39.965386081980824 44.98112580764078 0 1 -1
5505 1 5 0.1 77.94751991036583 42.16233791040827 45.092278879904455 0 1 -1
2639 1 5 0.1 81.19390338418157 42.680584871964754 43.93311499167789 -2 1 -2
2637 1 5 0.1 80.96652215946787 40.06093311867852 43.81485569998729 -2 1 -2
2638 1 5 0.1 81.65649002800205 41.99355939944011 45.43900926344206 -2 1 -2
2588 1 4 0.02 81.9589034545902 42.04595757076612 44.382348616412216 -2 1 -2
2587 1 4 -0.25 81.95124325871686 40.59973021421918 43.81023418117579 -2 1 -2
2175 1 12 -0.38 79.90613900346548 43.95652036773643 46.60861123124867 1 -1 0
2600 1 7 0.11 81.60366553662836 44.876479281655634 40.03937974603393 -2 1 -2
2710 1 5 0.1 75.05913929082269 36.58597448145274 46.70563951247674 -2 1 -2
5329 1 5 0.1 89.60932099845651 35.554971936040545 39.08319524179338 0 1 -1
2581 1 5 0.1 84.00160268669707 37.80690410761625 44.987744699057416 -2 1 -2
2592 1 7 0 85.77236644989625 43.71604426284662 41.77164768058893 -2 1 -2
2589 1 16 -0.55 83.26640856412253 42.7564006365626 44.19497163687203 -2 1 -2
2583 1 4 -0.2 85.02123543881143 37.66015875783171 42.48084359795378 -2 1 -2
2615 1 4 -0.2 87.51859580721813 41.99269245114404 41.2880165635722 -2 1 -2
2717 1 2 0.12 84.47804231737217 42.54410103686797 45.13106610692459 -2 1 -2
5319 1 5 0.1 87.96794649340302 38.96938553296132 39.07118439277734 0 1 -1
5365 1 5 0.1 89.0398266286218 35.5033636231078 44.38268339987828 0 1 -1
5376 1 5 0.1 86.71149721783696 35.90083943018102 39.895410540518355 0 1 -1
2636 1 5 0.1 82.70925844972903 40.07777806930548 44.40850113834539 -2 1 -2
2596 1 7 0 82.9535666122542 44.77044437929298 39.79766363218022 -2 1 -2
2635 1 5 0.1 82.97004530011702 38.80576751227876 40.88687005328465 -2 1 -2
2843 1 5 0.1 86.15147839688424 41.77695531997357 43.998847285910045 -2 1 -2
2569 1 7 0 82.9546052684826 35.99704146020845 45.11763342662385 -2 1 -2
2617 1 4 -0.2 89.74774836083031 42.300032521153156 42.458793546389686 -2 1 -2
5325 1 4 -0.2 89.34345702050595 37.13546200597829 40.51734158094567 0 1 -1
2643 1 5 0.1 86.9859178924904 41.24962629662182 41.976262562396776 -2 1 -2
2757 1 5 0.1 89.43700165677629 41.9071552539919 40.297230047721214 -2 1 -2
2736 1 5 0.1 84.28241052486482 44.66709927375997 45.92196957387537 -2 1 -2
2616 1 4 -0.2 88.96971232746746 41.66220737048691 41.31168863949013 -2 1 -2
2735 1 5 0.1 84.49643873622242 41.47344466586322 45.52641417345558 -2 1 -2
2599 1 7 -0.1 85.52836271472702 44.56919569525753 39.55787058305824 -2 1 -2
2718 1 4 -0.2 84.3986123722733 43.57374796216746 46.24578853169124 -2 1 -2
2613 1 5 0.1 86.60013130864871 44.606096416510006 39.390448667683856 -2 1 -2
2792 1 5 0.1 84.96915566294554 39.457551632967856 47.15751742660326 -2 1 -2
5314 1 2 -0.1 88.79970098615364 36.20153494403648 39.49994169378109 0 1 -1
2633 1 5 0.1 85.18311998703791 39.65751193191731 42.000029656426875 -2 1 -2
5534 1 5 0.1 83.04103682452086 35.35061390072315 39.17226816934638 0 1 -1
2629 1 5 0.1 83.06742899572036 37.196237746594186 46.962779489838354 -2 1 -2
2642 1 5 0.1 87.05351037773065 41.73748954308577 40.28897692856269 -2 1 -2
5327 1 5 0.1 89.748345054624 36.4850977987184 41.249271842170984 0 1 -1
2595 1 7 0 85.04285832525993 44.19005487130383 40.72203474352164 -2 1 -2
5533 1 5 0.1 82.29236126368936 36.77561156443327 39.8135208667757 0 1 -1
2577 1 7 -0.1 84.00309483629471 35.35859715070036 42.67626072248895 -2 1 -2
5322 1 4 -0.2 90.43538475167281 38.04864580901977 39.90275926181213 0 1 -1
2738 1 5 0.1 82.99442568604377 42.220482754501646 47.132643424389954 -2 1 -2
2585 1 4 -0.25 82.9663044743813 39.15965322185889 41.943752962660994 -2 1 -2
2632 1 5 0.1 84.42812878886399 39.497879124455345 43.51156832709002 -2 1 -2
2630 1 5 0.1 85.23657364834077 37.36518101088643 41.48275693187094 -2 1 -2
2644 1 5 0.1 89.03205381868369 40.568507461134686 41.59918431887361 -2 1 -2
2568 1 4 -0.2 82.298600976715 36.49282753123697 46.45017622258388 -2 1 -2
2590 1 8 0.11 83.76594160532845 43.381065442123166 43.01742760511448 -2 1 -2
2827 1 5 0.1 89.3222685416553 42.17080175410196 43.50426575120099 -2 1 -2
2641 1 5 0.1 87.75176316011942 43.802814294512196 42.616694072647 -2 1 -2
2631 1 5 0.1 86.05709757926716 37.867380722260044 42.86436327189339 -2 1 -2
2594 1 7 0 83.74426609646491 44.34381899781076 40.83779881128295 -2 1 -2
2576 1 7 0 84.26337766211225 36.562230792018795 43.28383266085159 -2 1 -2
5326 1 5 0.1 88.45540245800859 37.68705203595161 40.967677524824026 0 1 -1
2586 1 15 0.1 82.32837101357535 40.79688273011909 42.10579326292142 -2 1 -2
2634 1 5 0.1 82.29760580384661 38.50888586192819 42.51601783386053 -2 1 -2
2591 1 8 0 85.1292674488814 43.40709178353575 42.95195101517639 -2 1 -2
5375 1 5 0.1 87.85463450484039 35.8502466694167 42.23106813750468 0 1 -1
2737 1 5 0.1 85.3918682635061 43.5587094719567 46.673152445069405 -2 1 -2
5312 1 4 -0.2 87.64452970917445 35.006384415514276 41.572603496380815 0 1 -1
2582 1 5 0.1 84.46078521918216 35.10868804741078 41.76060398969261 -2 1 -2
2640 1 5 0.1 87.88567407847513 43.97072227400941 40.99033625978401 -2 1 -2
5313 1 2 0.05 87.62014501872673 35.32373433564192 40.05585279136156 0 1 -1
2842 1 4 -0.2 85.68403869137462 42.797581794682394 44.23097805952402 -2 1 -2
2584 1 4 -0.2 84.41403731658858 39.0814717211471 42.519774143529204 -2 1 -2
2614 1 4 -0.2 87.26929272141004 43.4423494119699 41.72007446319416 -2 1 -2
2891 1 5 0.1 89.82766763350267 43.45260556488359 42.41988920577561 -2 1 -2
2575 1 7 -0.1 83.755605239434 36.8858838016627 44.49941584513723 -2 1 -2
2593 1 7 0 83.08623344924465 43.951468921022666 41.9917898573829 -2 1 -2
2844 1 5 0.1 86.41075997902234 43.50161324407145 44.63557647976991 -2 1 -2
2739 1 5 0.1 82.43192073357154 43.87295104053875 47.246538582035946 -2 1 -2
241 1 4 -0.2 53.52165108018004 29.058482906648305 52.43395593931898 1 0 -1
251 1 4 -0.2 53.770650521874785 31.230406346255855 51.140220637882116 1 0 -1
250 1 4 -0.2 54.47263118810935 30.227798336325897 52.06388373177383 1 0 -1
311 1 5 0.1 54.42599451746463 32.05904139660814 50.81577475684851 1 0 -1
252 1 4 -0.2 52.614089828783584 31.935898781504854 51.79694364096932 1 0 -1
572 1 5 0.1 52.806158046817856 29.347332088165007 53.28283743301474 1 0 -1
259 1 7 -0.1 51.8284264215085 33.27101428105479 50.0206465295216 1 0 -1
253 1 7 0 51.56035459579754 32.28929994590787 50.89491369322185 1 0 -1
310 1 5 0.1 53.45723359947864 30.72556453066471 50.24421566550889 1 0 -1
256 1 8 0 50.37833428573421 31.677968597345032 50.784106767436725 1 0 -1
313 1 5 0.1 52.179617141339136 31.34179710166575 52.630218213933986 1 0 -1
265 1 5 0.1 52.81913929492643 33.77783311737915 49.92981016582361 1 0 -1
312 1 5 0.1 53.112488448346646 32.85067595402191 52.114878756415656 1 0 -1
255 1 8 -0.13 49.80143941791542 30.67166239856339 51.58524082436496 1 0 -1
257 1 8 0.14 49.3374701726057 32.141431584863014 50.016219540809075 1 0 -1
264 1 5 0.13 50.3093432040857 30.122533837541045 52.27913040159234 1 0 -1
247 1 5 0.1 53.33898245864104 28.113395612894106 50.37241409350284 1 0 -1
246 1 4 -0.2 52.823440084169334 28.309647110019082 51.33133856215429 1 0 -1
248 1 5 0.1 51.94542923435742 28.851275242041307 51.04800779195997 1 0 -1
249 1 10 0.38 52.1582209432803 27.048892098931148 51.83155174045613 1 0 -1
528 1 5 0.1 50.2886563763251 32.41569395488443 54.06416815347316 1 0 -1
526 1 4 -0.2 50.64399097198663 33.451821749705736 54.13731190177498 1 0 -1
308 1 5 0.1 54.94490053538979 30.758305919478836 52.920735004965834 1 0 -1
240 1 5 0.1 54.06383085878627 28.318213008683276 53.005938272684695 1 0 -1
309 1 5 0.1 55.38817675683486 29.8811121288642 51.597404561912654 1 0 -1
5644 1 5 0.1 51.2455152986351 27.990780442141208 48.57019738787476 1 1 -1
261 1 7 -0.1 49.53823631595036 33.23004343340769 49.236113527513 1 0 -1
244 1 5 0.1 53.98549301779334 26.181715137970375 52.38771811921068 1 0 -1
571 1 12 -0.38 50.97530865021291 27.06677281216323 52.078416818798914 1 0 -1
243 1 4 -0.2 52.99282582631543 25.79239793789763 52.043712187387115 1 0 -1
6935 1 5 0.1 55.934013752629824 27.750186670210407 50.077761614909065 1 0 0
527 1 5 0.1 51.67089130627345 33.49795196482046 53.71827260454048 1 0 -1
6609 1 5 0.1 54.0584862784565 32.9326683962215 54.45118864327576 1 0 0
6941 1 5 0.1 55.76444662806286 32.582454372875205 54.17588231185701 1 0 0
6610 1 4 -0.2 55.07925946526661 33.36350043281448 54.602553993232 1 0 0
245 1 5 0.1 53.167957046865524 25.328157707206234 51.06449548489327 1 0 -1
260 1 7 0 50.83821221250502 33.625496839568285 49.17623849922756 1 0 -1
239 1 4 -0.2 52.50223292996098 24.865079347414195 53.1655178984397 1 0 -1
242 1 5 0.1 52.63552913066354 25.275691880082423 54.19231797104576 1 0 -1
441 1 5 0.1 50.68758671763401 30.12755010956079 55.05293075161532 1 0 -1
573 1 5 0.1 51.46779143035367 24.579917891001926 53.15401858037861 1 0 -1
5641 1 4 -0.2 50.94927369068465 27.666649850760127 47.58406853549039 1 1 -1
6947 1 5 0.1 55.50330633680252 32.37803212473731 49.19254926093936 1 0 0
6936 1 7 -0.1 56.43263514933194 31.972106849518287 48.78227958473678 1 0 0
401 1 2 0.12 49.72671446037395 34.37788442678387 53.37685541099702 1 0 -1
266 1 5 0.1 48.87949615799668 33.60471455609503 48.45323622533739 1 0 -1
6572 1 5 0.1 55.64920435292013 24.928292167300093 54.54700282342015 1 0 0
6937 1 5 0.1 55.389684834783246 30.472756297400743 47.74204881006432 1 0 0
267 1 4 -0.2 51.22905791876848 34.590074106781564 48.058236842596415 1 0 -1
5643 1 5 0.1 50.741032635419316 26.551836095052064 47.67563108858631 1 1 -1
6678 1 5 0.1 55.15989276131984 34.53544968857322 52.73786106570396 1 0 0
6619 1 4 -0.2 55.20846772304486 34.71267339545445 53.91634851676047 1 0 0
5645 1 5 0.1 50.73254867635309 30.21740296614088 47.95229185937746 1 1 -1
6590 1 5 0.1 55.96645855212082 27.96663923587336 47.72855267950804 1 0 0
6560 1 4 -0.2 56.78122463018529 25.044195432361615 54.56928769864918 1 0 0
6847 1 4 -0.2 56.98052855908709 28.06700745376327 50.149600289411 1 0 0
6848 1 12 -0.38 56.750297705276026 27.877262849773075 52.556566728970736 1 0 0
6904 1 5 0.1 57.02641775699592 25.95160260401197 54.05942989321914 1 0 0
5350 1 7 -0.1 49.879735897224975 29.795611755254626 47.33932144091936 1 1 -1
419 1 5 0.1 50.231352773721646 34.43657972283164 52.38820150992661 1 0 -1
315 1 5 0.1 52.34824811217452 34.715538565112695 47.98783430286716 1 0 -1
6407 1 7 -0.1 56.371439365946046 30.845408194453896 47.96654209464694 1 0 0
329 1 5 0.1 52.10476325408428 27.516698547564314 55.21366060507067 1 0 -1
6921 1 5 0.13 55.118360903956685 27.29914005785941 55.280621927835526 1 0 0
275 1 8 0 50.701617643296984 34.08768232204797 55.56158331312099 1 0 -1
2542 1 5 0.1 60.728220923607935 25.804583777143016 54.96047620206984 -2 1 -2
6587 1 11 0.28 57.25195900390852 34.00999778847331 50.769287878974765 1 0 0
6393 1 6 -0.3 63.14715153530066 32.41708272367627 47.592775311934204 1 0 0
6440 1 5 0.1 65.0059186296416 33.49073069295957 47.66672551362922 1 0 0
6849 1 5 0.1 57.13536490288539 29.1711656633187 50.11549728525217 1 0 0
6882 1 7 0 59.513580683804875 25.423080015257636 49.481443538753595 1 0 0
6846 1 10 0.38 57.36762262648009 27.567249797740192 51.50856822657514 1 0 0
6404 1 8 0.14 57.6124539985133 32.35167365231982 49.33730211830474 1 0 0
6411 1 9 -0.5600000000000001 57.84739772056823 33.43387966809243 50.18546416847154 1 0 0
6439 1 5 0.1 64.86608629728613 31.891173981055346 48.44175663372553 1 0 0
2545 1 5 0.1 61.75230413603589 26.62052694620357 52.338664352477906 -2 1 -2
6551 1 8 0 57.910770130551924 27.144181153767605 49.26898034256563 1 0 0
6557 1 4 -0.2 58.63539585825332 26.747506726707034 51.590826143783374 1 0 0
6552 1 8 0 58.77385801429621 26.383259707040576 50.06240669660656 1 0 0
6402 1 8 0.14 59.23258726217432 33.395175875568256 50.230653141509364 1 0 0
6401 1 8 0 59.70168210259256 32.285381469310295 49.5396617118401 1 0 0
6400 1 7 -0.1 60.976610098619645 31.877078960210095 49.63795919785912 1 0 0
6397 1 7 0 61.75027018299906 32.644894156147046 50.400348485037725 1 0 0
2507 1 4 -0.2 64.66648802781893 28.30532002498359 50.16649356379806 -2 1 -2
2519 1 5 0.1 64.4724549151622 28.44395357553336 49.04179309210612 -2 1 -2
2506 1 4 -0.2 63.299176913983636 28.170547452846375 50.830512878695714 -2 1 -2
6409 1 5 0.1 61.3482343343131 31.034969978750667 49.160621857857606 1 0 0
2505 1 2 -0.1 63.56253488998449 27.768632108476034 52.274666013689384 -2 1 -2
6396 1 2 -0.07000000000000001 63.17420389621337 32.30987202251321 50.434855074503176 1 0 0
6443 1 5 0.1 63.286559590133166 31.321189803469366 49.94093977790213 1 0 0
6787 1 13 -0.38 63.64514075622347 32.192741074245035 51.71371290623085 1 0 0
6395 1 4 -0.2 64.11185479422595 33.30815351199263 49.68817566443042 1 0 0
6398 1 7 -0.1 61.30134987099305 33.6546395746259 51.161168846593355 1 0 0
6399 1 7 0 60.036871246243614 34.10797782043454 50.99186885354834 1 0 0
6879 1 5 0.1 59.44517667081565 27.327535301192412 51.81601963909217 1 0 0
2503 1 4 -0.2 62.246136581681775 27.41657702306644 52.922493446937004 -2 1 -2
2520 1 5 0.1 62.75516897140074 29.09380756538876 50.777900680302125 -2 1 -2
2508 1 4 -0.2 64.43137939893553 28.765247289535687 52.9452580501802 -2 1 -2
2544 1 5 0.1 61.57011622671867 28.27761502308453 52.79036411448002 -2 1 -2
2853 1 5 0.1 64.05579551609927 26.788015298749123 52.14742953439736 -2 1 -2
6403 1 8 0 58.66906375118706 31.64875280008811 48.96612718401845 1 0 0
2880 1 5 0.1 57.62394022970508 31.017646869946237 54.50153754678233 -2 1 -2
6795 1 14 0.35 64.07283720773725 31.345044120190757 51.770059904506596 1 0 0
6442 1 5 0.1 63.9207646565939 34.38890326731119 49.81709516900526 1 0 0
6408 1 5 0.1 62.007286138505805 34.13654344861815 51.912635364717296 1 0 0
2521 1 5 0.1 63.704647486239146 29.456604621410882 53.39948676084039 -2 1 -2
6441 1 5 0.1 65.13401229392714 33.218659085314 50.08851334618316 1 0 0
2854 1 5 0.1 64.91038748361962 28.157919432785686 53.78855599447466 -2 1 -2
2852 1 5 0.1 62.56077073957559 27.423730441568953 50.430711327628714 -2 1 -2
2877 1 1 -0.3 58.54340454635046 31.360896699095413 53.94283461864829 -2 1 -2
2851 1 5 0.1 65.21457561635884 27.340470644807915 50.22039930968191 -2 1 -2
2895 1 5 0.1 58.03792587583514 32.04888257868911 53.27039294252538 -2 1 -2
2881 1 5 0.1 58.93760113110155 30.60769174292121 53.2026408616297 -2 1 -2
6394 1 4 -0.05 64.32742244563688 32.85253245351656 48.261400641527295 1 0 0
2536 1 5 0.1 62.52264818387245 33.74229922554153 54.425355214783565 -2 1 -2
6881 1 7 0 57.74438712261876 26.867951352978512 47.97660506355721 1 0 0
6928 1 5 0.1 58.497751857103204 25.78006850254245 52.168182488687044 1 0 0
2535 1 5 0.1 63.603069727966556 32.661529682573985 55.19666110965664 -2 1 -2
6883 1 7 -0.1 59.32679660654469 25.17477510556608 48.16534199610635 1 0 0
6743 1 5 0.1 59.754892350053595 34.63518965753563 52.9831915781629 1 0 0
6593 1 5 0.1 60.61519600079245 25.16534601800715 51.20955765088796 1 0 0
6387 1 5 0.1 61.49237322362707 34.466236613064716 47.804409839357824 1 0 0
2876 1 4 -0.2 59.60916983025195 32.058873985751376 54.80705785389143 -2 1 -2
2878 1 5 0.1 60.341261598371545 32.47279326078155 54.17173100821934 -2 1 -2
2522 1 5 0.1 65.34896491726545 30.412560666441774 54.70496402504466 -2 1 -2
3781 1 5 0.1 62.77963015595265 27.768495473551457 47.57778293876102 0 1 0
3719 1 5 0.1 63.43107571090073 25.082384433427613 48.38827705544642 0 1 0
6405 1 7 -0.1 58.623863765065316 30.492548688505433 48.1917340979483 1 0 0
2502 1 10 0.38 62.250261122192065 27.139872324451833 54.39872648835911 -2 1 -2
2496 1 4 -0.2 62.94996407689789 33.53247790262055 55.37384117634989 -2 1 -2
6553 1 4 -0.2 60.32558347430836 24.523422814138495 50.370883211251126 1 0 0
2501 1 4 -0.2 60.90892857022394 26.860006177644873 55.02308581993417 -2 1 -2
6406 1 7 0 57.48008483722179 30.084570380176373 47.737902064644445 1 0 0
2543 1 12 -0.38 63.242129658054075 27.0989694735225 55.138085127513875 -2 1 -2
3717 1 4 -0.2 63.77912840549448 24.9566385682 47.37278006169066 0 1 0
2832 1 5 0.1 59.253079899415056 29.47178111166918 55.27256583501063 -2 1 -2
6410 1 5 0.1 59.50854708538262 30.02561179750395 47.78980300314275 1 0 0
2541 1 5 0.1 60.120120260685525 27.287425694893436 54.328182500627086 -2 1 -2
6906 1 5 0.1 59.30689756633479 24.526324222376925 53.74393831652127 1 0 0
6884 1 7 0 58.47065187584853 25.90525019787032 47.45753400041285 1 0 0
2879 1 5 0.1 59.04184795701557 32.85350960288365 55.24025182329167 -2 1 -2
3718 1 5 0.1 64.90748027117488 25.111226541791222 47.284586524459925 0 1 0
82 1 5 0.1 70.7111544468424 25.359327251634053 51.665062159079405 0 0 -1
541 1 5 0.1 72.47034300191764 24.53153999819113 49.48479673512064 0 0 -1
2509 1 7 0 65.51575585320934 29.586509791839916 52.200608502588906 -2 1 -2
2510 1 7 0 65.57709156015352 29.36721116611261 50.87773664466028 -2 1 -2
2553 1 2 -0.1 72.71506184604984 34.55636006463514 47.829154335066406 -2 1 -2
1972 1 5 0.1 65.88130558002112 25.105598945399485 54.410480693612165 1 0 0
1946 1 6 -0.1782 66.55037755468062 24.77592253004816 51.37767725636633 1 0 0
2515 1 7 -0.1 66.24749395709702 30.816364283229206 54.14338908267852 -2 1 -2
2868 1 5 0.13 66.5332106451921 28.912394287691402 48.259542833450624 -2 1 -2
2511 1 7 0 66.32326228506471 30.491242009332495 52.78271175666491 -2 1 -2
2514 1 8 0 66.52554186889398 29.919512603804172 50.187543279054665 -2 1 -2
2760 1 5 0.1 71.82002441049927 34.53510289911706 49.74711561175124 -2 1 -2
2863 1 18 0.3 68.19072602133518 30.621328392653425 48.360338309398344 -2 1 -2
2862 1 17 -0.28 66.88546635590667 29.68104435624395 48.86472113600039 -2 1 -2
1938 1 7 0.0282 67.42696713738086 25.682124831226538 50.762110183761166 1 0 0
1945 1 5 0.1 67.73171541835362 26.63500585441989 52.52303713072996 1 0 0
2513 1 8 0 67.42646404257385 30.81393757042769 50.80738560508756 -2 1 -2
2864 1 17 -0.28 68.34830740342156 31.337636357663662 49.91402883953236 -2 1 -2
2512 1 7 0 67.28161066011751 31.11723590929168 52.098368854091035 -2 1 -2
2288 1 5 0.13 68.43850297770359 28.323153055568508 53.61287006312821 1 0 0
2867 1 5 0.13 69.15106681063047 32.09222387828115 49.97425823320138 -2 1 -2
2516 1 7 -0.1 66.99558683097356 31.78848726047196 54.65998995333951 -2 1 -2
2518 1 7 -0.1 68.11328647432636 32.00960025354833 52.66629295316139 -2 1 -2
2524 1 5 0.1 68.96416094208149 32.451671436701595 52.16969192633226 -2 1 -2
2517 1 7 0.0282 67.80694689758074 32.480423265048344 53.86086822816818 -2 1 -2
2525 1 6 -0.1782 68.51714658668368 33.57837052082471 54.280871741580206 -2 1 -2
1932 1 7 0 69.48076246881557 27.1212154013839 49.737235831499994 1 0 0
1933 1 7 0 69.04568042602992 27.233641262007136 51.060191644686014 1 0 0
1934 1 8 0 69.71529836113741 28.11655986106187 51.85536940855134 1 0 0
1930 1 7 0 70.59329494440827 27.802529411797288 49.29703584219865 1 0 0
2285 1 17 -0.28 69.37742779587465 28.500348921502273 53.13841622022611 1 0 0
1931 1 7 0 71.32861999546066 28.603714328366973 50.160304385117186 1 0 0
1935 1 8 0 70.89452325811824 28.758284908824574 51.428492604228445 1 0 0
2284 1 18 0.3 70.43230205516652 29.701243700876294 53.767703488569914 1 0 0
2283 1 17 -0.28 71.43780629162357 29.604387664600438 52.34901718097743 1 0 0
1936 1 7 -0.1 68.69764000071062 26.34656438710052 48.91254400800145 1 0 0
1939 1 7 -0.1 68.04406727435024 26.531629547263822 51.52358356382162 1 0 0
1937 1 7 -0.1 67.68216492022802 25.668532965633947 49.47512599221352 1 0 0
1928 1 4 -0.2 72.49767041680677 29.480216874351697 49.55036506835577 1 0 0
1940 1 5 0.1 72.13725264426935 30.473106773934767 49.19184815555687 1 0 0
2289 1 5 0.13 72.40664031791987 30.148915574814485 52.35914111492252 1 0 0
2531 1 4 -0.2 71.50864748046334 34.41511178240639 48.706279664715254 -2 1 -2
2272 1 5 0.1 73.27567871318192 29.695940274330148 50.24957735175373 1 0 0
1927 1 4 -0.2 73.138484640074 28.668534993563263 48.4218586172989 1 0 0
540 1 5 0.1 72.82939622216792 25.91932740136223 50.57268978876033 0 0 -1
2759 1 5 0.1 70.98041352079828 33.418622721195774 48.60094833358035 -2 1 -2
62 1 5 0.13 69.9753760749907 26.23579055293493 54.96795026609157 0 0 -1
2762 1 5 0.1 69.30143794798678 34.375565033735356 49.88429324363251 -2 1 -2
81 1 5 0.1 71.95579295248253 25.01396616255632 53.4370795017675 0 0 -1
2526 1 4 -0.05 67.76336386242231 34.66537336280613 53.822981324647536 -2 1 -2
2549 1 5 0.1 70.28324773324391 34.58671239932263 52.3011006332122 -2 1 -2
539 1 4 -0.2 72.63920826082605 24.805413931563994 50.528088184881135 0 0 -1
1965 1 5 0.1 70.82528082496117 30.433150760300524 47.42998815083488 1 0 0
2273 1 5 0.1 73.4396569981164 27.737066059630205 48.90480828993947 1 0 0
61 1 11 0.28 71.94378340524953 27.818023141425524 54.88558788958827 0 0 -1
57 1 8 0.01 70.84015651973459 26.181795258284403 55.52467833855022 0 0 -1
1944 1 5 0.1 67.13698360971283 25.052990169390473 48.765119905482166 1 0 0
58 1 9 -0.5600000000000001 71.95723903127382 27.046158750763553 55.51104811278491 0 0 -1
2546 1 5 0.1 66.77066128255288 34.38259652122522 53.85105348062657 -2 1 -2
1929 1 4 -0.2 71.03799136839336 27.497388876885125 47.86742743022741 1 0 0
2523 1 5 0.1 66.74241959629214 32.35591148560548 55.57053002156809 -2 1 -2
50 1 4 -0.2 71.44730095243534 24.548359785283886 51.436304295320426 0 0 -1
2378 1 5 0.13 73.72323976116223 31.552692489007796 53.47985392775539 -2 1 -2
2622 1 5 0.1 73.74372636025086 33.341784452826516 49.37464848795491 -2 1 -2
2554 1 4 -0.2 73.68314013156979 33.45696072403362 48.28282349591122 -2 1 -2
1943 1 5 0.1 68.78514345849521 26.202628770009092 47.834791061388934 1 0 0
2623 1 5 0.1 73.3051643452736 32.51523835415122 47.90849823454667 -2 1 -2
2275 1 5 0.1 71.50219214810855 26.446940697682543 47.78298177355673 1 0 0
2548 1 5 0.1 67.75618795060396 34.48817353562704 51.62535513788694 -2 1 -2
2196 1 5 0.1 67.79998539234543 24.528575553218786 53.10921226811793 1 0 0
507 1 5 0.1 80.30019978332075 24.991115047194363 47.516095171126196 0 0 -1
506 1 5 0.1 80.10658103462534 24.6345030678553 49.24234849990512 0 0 -1
502 1 5 0.1 75.62387216377789 24.664118298102203 47.87085344489623 0 0 -1
494 1 2 0.05 77.71155372087397 24.82957222919968 47.41135544786076 0 0 -1
550 1 5 0.1 76.67929430380977 29.065748544320662 48.111930008093424 0 0 -1
2887 1 12 -0.38 78.07051797403312 33.65737802613001 47.521193771039336 -2 1 -2
350 1 4 -0.2 82.19541206282892 31.206268791744005 47.68876740895152 0 0 -1
134 1 7 -0.1 79.6198647289953 24.662109869889754 54.162483901763096 0 0 -1
79 1 5 0.1 73.96933375912143 25.098462313209247 52.81169616795461 0 0 -1
1941 1 5 0.1 74.03326280775372 29.10844873182587 48.11262139343147 1 0 0
2565 1 10 0.38 77.39537216340024 34.51119370032434 48.133352816123576 -2 1 -2
2555 1 4 -0.2 75.11577641812804 33.72152940438516 47.71517904218336 -2 1 -2
531 1 5 0.1 77.16015756636573 25.23765156217095 53.78552097857286 0 0 -1
76 1 5 0.1 78.43674034913121 30.924139898320494 48.46061235040614 0 0 -1
69 1 5 0.1 77.7458119241066 27.902403427161627 48.979424522369385 0 0 -1
2377 1 11 0.28 74.04444682858252 34.102089860724064 53.47065361943761 -2 1 -2
2559 1 4 -0.2 76.09332699481493 34.08695343501382 48.83853963072042 -2 1 -2
2405 1 5 0.1 75.60463847780463 26.727221703847675 54.06678338851609 -2 1 -2
2368 1 4 -0.2 77.57258814543152 28.904496715280263 53.90829470003691 -2 1 -2
2404 1 5 0.1 74.35520738287244 27.588054844631227 53.38419759544171 -2 1 -2
44 1 4 -0.05 78.42434267294756 29.979321981530294 49.087010869380975 0 0 -1
2406 1 5 0.1 74.8056452694483 29.61561857217766 52.30602884143247 -2 1 -2
2372 1 8 0 75.76305128467553 31.338840600975594 52.81601942278448 -2 1 -2
2379 1 7 -0.1 77.96460612427911 32.33825303278149 52.18981698063182 -2 1 -2
2375 1 8 0 76.72259521028504 32.413107998062756 52.63377189067424 -2 1 -2
2408 1 5 0.1 78.39082846385767 31.374140248214474 51.95864542431937 -2 1 -2
2407 1 5 0.1 76.41621943354656 29.423939933369564 51.7118573855504 -2 1 -2
2371 1 4 -0.2 75.8328078055073 29.77900702118192 52.56840535185176 -2 1 -2
2373 1 8 0.01 74.58567490688407 32.03558358555701 53.19369483043795 -2 1 -2
2380 1 7 0 78.63881528127843 33.501472114852724 52.032448750086004 -2 1 -2
157 1 5 0.1 80.178076761395 27.468069174171298 52.96178572059492 0 0 -1
2376 1 8 0.14 76.1084469430038 33.61494818112358 52.857138211436606 -2 1 -2
2374 1 9 -0.5600000000000001 74.75576017851219 33.399894145889576 53.19073334187422 -2 1 -2
2753 1 4 -0.2 79.96999975668386 33.2094998058608 51.441122707987695 -2 1 -2
153 1 5 0.1 79.87435025717383 27.73619801107047 49.69391922601896 0 0 -1
45 1 6 -0.3 79.77080727844614 29.787611200285895 49.64715049415267 0 0 -1
95 1 4 -0.05 80.02244451886087 28.591530593690635 50.35615559178201 0 0 -1
2756 1 5 0.1 80.35049108870618 32.15377759583804 51.528592107573694 -2 1 -2
77 1 5 0.1 77.67880311698346 30.229018899405695 49.9064784330795 0 0 -1
2494 1 13 -0.38 75.76108303931302 27.183203040544676 52.027839420087005 -2 1 -2
2370 1 4 -0.17 75.48237402915376 27.5723488636415 53.36886938198188 -2 1 -2
2369 1 2 -0.1 76.06715367416757 28.925256216304348 53.786425805864326 -2 1 -2
2495 1 14 0.35 75.23729343839003 26.409309065993078 51.86402780210172 -2 1 -2
2402 1 5 0.1 77.98159519339788 29.6391254717959 53.166431331084034 -2 1 -2
160 1 5 0.1 81.0523326299965 25.665736442631 51.92694481561699 0 0 -1
152 1 5 0.1 79.34716969241741 28.37104691820808 51.206533255139036 0 0 -1
98 1 4 -0.2 81.26351597780771 27.407064907159608 53.09363181646825 0 0 -1
2403 1 5 0.1 75.56371240671541 29.319893203390087 54.65476441443442 -2 1 -2
138 1 5 0.1 79.33332228283693 25.424966373959702 53.39845611498172 0 0 -1
2752 1 10 0.38 80.99947068033292 34.09993679695482 51.996587166147094 -2 1 -2
503 1 5 0.1 76.58375259007605 26.127152582125735 48.67736122615556 0 0 -1
2561 1 5 0.1 76.31852770467167 33.19518945441398 49.424142832429844 -2 1 -2
156 1 5 0.1 81.13204572708511 29.48841774598956 52.78922072225626 0 0 -1
23 1 4 -0.2 77.77344507381741 28.805867317637237 48.332162311190615 0 0 -1
2398 1 5 0.1 80.21040497629319 31.054793495982562 54.22795403518165 -2 1 -2
16 1 5 0.1 78.49778733167584 25.60537264740248 50.16452657923405 0 0 -1
158 1 5 0.1 81.49090843868365 27.503124558560213 54.106117805599055 0 0 -1
464 1 5 0.1 77.10442880723204 25.416297138631652 51.334790977304294 0 0 -1
1 1 1 -0.3 77.768405048708 24.84813887319036 50.587439343161876 0 0 -1
2401 1 5 0.1 78.03775737309174 27.963981619690887 53.79593119913366 -2 1 -2
2748 1 5 0.1 81.2412311627643 33.59602476915027 54.08234324362299 -2 1 -2
2755 1 5 0.1 80.0239480631758 33.50980205310359 50.394707160002206 -2 1 -2
2382 1 7 -0.1 76.8057933173802 34.75894806271528 52.77994679250989 -2 1 -2
2381 1 7 -0.1 78.07474515897191 34.72382661686979 52.24870789652587 -2 1 -2
99 1 4 -0.2 81.77344845672692 26.01750025896412 52.66827412262333 0 0 -1
122 1 7 0 81.9651639992934 25.032333531779827 53.802031610571575 0 0 -1
96 1 4 -0.2 81.45458725087167 28.552091968926582 50.87972335076437 0 0 -1
97 1 2 -0.1 81.77983236599772 28.669435076377873 52.35353891820594 0 0 -1
155 1 5 0.1 82.0320885101177 27.710585036900227 50.4503787789377 0 0 -1
2746 1 4 -0.2 81.9423396689902 33.6764214033866 53.17666933302036 -2 1 -2
533 1 5 0.1 81.34554412128169 30.579777650165 48.09863354516203 0 0 -1
500 1 4 -0.2 76.59301251339014 25.015203567363354 48.36650696658408 0 0 -1
2399 1 5 0.1 80.31870405651719 29.534643641153373 55.183147245299665 -2 1 -2
154 1 5 0.1 81.9289750712746 29.4503845164787 50.44856388728665 0 0 -1
351 1 5 0.1 81.87872210923031 32.483206170711405 49.42696232578699 0 0 -1
352 1 5 0.1 81.68258326208601 33.36236557306471 47.95656404773965 0 0 -1
21 1 6 -0.3 78.35822730115319 26.08183025109167 47.36485217038478 0 0 -1
46 1 6 -0.3 75.01534914391891 24.43914950389261 50.68225682536172 0 0 -1
2366 1 4 -0.2 80.10356283962678 30.604267720285417 55.21389334535873 -2 1 -2
2397 1 5 0.1 78.15266695700502 31.420069024684757 55.18933708195831 -2 1 -2
2367 1 10 0.38 77.92780442799398 29.314024021216536 55.31046084712191 -2 1 -2
254 1 8 0.01 90.39800403689163 30.593652959974847 51.23841927692157 0 0 -1
420 1 5 0.1 90.14106876806765 32.784708684666285 53.77571758136291 0 0 -1
490 1 5 0.1 88.52080557565507 24.49964218752737 50.0003255945189 0 0 -1
402 1 4 -0.2 90.24658220571025 33.786436740987774 53.275232178211056 0 0 -1
532 1 5 0.1 82.3245027119095 28.27921533299277 47.503132347310114 0 0 -1
166 1 5 0.1 90.45516941408309 27.142400830275633 51.532274415301345 0 0 -1
542 1 5 0.1 85.1649843033582 24.876243340499013 48.46219857567037 0 0 -1
338 1 5 0.1 83.36024824460492 26.25710854294859 47.8914543179239 0 0 -1
258 1 9 -0.5600000000000001 90.1927733626191 31.488774108924677 50.196849449310506 0 0 -1
421 1 5 0.1 90.10865938822215 33.5260813946166 52.22329632298215 0 0 -1
336 1 7 -0.1 83.35841388662863 28.26234574426259 47.73620105542924 0 0 -1
2749 1 5 0.1 82.42952601403243 32.73941079721409 52.92432354107109 -2 1 -2
353 1 4 -0.2 82.27330124442048 32.58363366055117 48.392875186759326 0 0 -1
116 1 5 0.1 85.17686199286725 27.080840811227993 54.21482812612255 0 0 -1
113 1 5 0.1 87.31312649825657 25.704088167889307 54.28704642217189 0 0 -1
263 1 5 0.13 89.62840775711805 30.08303236700607 51.722326209886646 0 0 -1
337 1 7 -0.1 83.96325810313988 27.082048533463 47.89408956060224 0 0 -1
262 1 11 0.28 89.267000086156 31.39173705952515 49.80839100015541 0 0 -1
159 1 5 0.1 82.66429532911644 26.059764972268315 52.079952883029804 0 0 -1
105 1 5 0.1 87.80781696982763 29.87809856430951 52.83431291737203 0 0 -1
481 1 5 0.1 89.89390262472905 26.31454868045424 49.13797497438705 0 0 -1
107 1 5 0.1 89.56088910109574 28.95819057897463 54.10943220317883 0 0 -1
110 1 5 0.1 89.26797171751414 26.485803794205204 53.72587861719181 0 0 -1
142 1 5 0.1 84.08144220710234 25.133316117474468 53.635572613871815 0 0 -1
168 1 5 0.1 89.51770912586912 27.909553632291825 49.41254561882384 0 0 -1
411 1 7 -0.1 86.39224476438358 32.51420000383684 54.75576082311756 0 0 -1
167 1 5 0.1 89.47413196977733 25.80013475293878 51.67563991056291 0 0 -1
348 1 8 0 83.57984664244424 30.645123134474368 47.924922415904156 0 0 -1
120 1 4 -0.05 89.4668335674446 26.82953031103242 51.29620456783517 0 0 -1
112 1 5 0.1 86.76492980421065 26.25693439808672 52.72713883390365 0 0 -1
114 1 4 -0.2 86.15031664750876 27.54896110761427 54.36480234726029 0 0 -1
335 1 7 0 84.06192588867201 29.37546241620675 47.94185016985702 0 0 -1
349 1 2 -0.07000000000000001 83.74226970144905 32.97795266446268 48.382417186289175 0 0 -1
343 1 7 0 87.0737607333254 25.68307464653106 49.078946896586345 0 0 -1
346 1 7 0 85.85830236477892 31.517933265431772 48.585985096293584 0 0 -1
339 1 7 0 85.19761346176264 26.926553132846728 48.35657424776163 0 0 -1
428 1 5 0.1 83.89149618086432 33.562127620408255 49.345948501151405 0 0 -1
342 1 8 0 85.3369971582986 29.19544930264593 48.264350538292774 0 0 -1
340 1 8 0 85.88682898935801 28.026136410212256 48.48113103581461 0 0 -1
347 1 8 0 84.45946777319736 31.662765853088686 48.331348180357 0 0 -1
462 1 5 0.1 87.75530064811406 32.593116412100535 48.43494782096562 0 0 -1
344 1 7 -0.1 85.77525452321345 25.74585531380385 48.577897380952955 0 0 -1
121 1 4 -0.2 89.21127757783452 26.953119120661356 49.728639877925744 0 0 -1
345 1 17 -0.15 86.2162970635762 30.19511325414499 48.60479537536104 0 0 -1
461 1 4 -0.2 86.7336505191949 32.669042795400244 48.86358850695008 0 0 -1
109 1 2 0.05 88.55348885501922 27.229688293040468 53.45245263798851 0 0 -1
162 1 5 0.1 83.36508452019572 29.97996401926835 52.02132551609998 0 0 -1
100 1 4 -0.2 83.25209917275775 29.02009080533612 52.57297766491362 0 0 -1
119 1 6 -0.3 88.56183947458233 27.644593206166128 52.08872337233849 0 0 -1
161 1 5 0.1 83.92801611189213 28.24630726284131 52.05419566560703 0 0 -1
102 1 2 0.05 85.03974409820555 29.89455567059068 54.233638852715465 0 0 -1
334 1 7 0 87.73975165884463 26.830426296315206 49.31528132557267 0 0 -1
412 1 7 0.0282 85.88624287627862 32.0219633319987 53.63071711028867 0 0 -1
406 1 8 -0.13 87.71629974658393 33.65903340282181 51.134101815709656 0 0 -1
413 1 11 0.28 85.32449706728114 31.410863610682433 51.09810808493864 0 0 -1
407 1 8 0 87.26187314943894 33.52727795299357 52.47946379199638 0 0 -1
409 1 9 -0.5600000000000001 85.95629746205869 32.135130257293326 51.2528181725291 0 0 -1
405 1 8 0.14 86.83596925169165 32.83946045991702 50.399012731516976 0 0 -1
408 1 8 0.14 86.25465619829718 32.667588253459556 52.49478944001781 0 0 -1
427 1 6 -0.1782 84.9224683031383 31.0450976585532 53.523443656991844 0 0 -1
103 1 2 -0.1 86.12547117125769 28.928778224077984 53.719958707035374 0 0 -1
404 1 7 0 87.75959849850898 34.00062162049794 53.58110855899133 0 0 -1
341 1 17 -0.15 87.07839362168392 27.99806861318933 49.018854444372906 0 0 -1
118 1 5 0.1 85.96165406563009 28.72387655212554 52.6332285565111 0 0 -1
354 1 18 0.3 87.6644650656215 29.593358236806367 49.22410679618011 0 0 -1
101 1 4 -0.2 83.67467347373179 29.24820712026583 54.056131505380804 0 0 -1
111 1 4 -0.2 87.15688702337354 26.625423925541806 53.69362168139057 0 0 -1
463 1 5 0.1 86.33823426479833 33.543283720914346 48.398917976872696 0 0 -1
106 1 4 -0.2 88.56266451787783 28.508698549457772 54.231783803291506 0 0 -1
117 1 4 -0.2 87.53674708156117 29.50569540815841 53.852544257830814 0 0 -1
163 1 5 0.1 82.99022406228215 30.003752904495975 54.53796974602251 0 0 -1
164 1 5 0.1 83.666832906884 28.425379069635202 54.72082666594708 0 0 -1
414 1 5 0.13 88.46553138725524 34.25675679293818 50.77512197927503 0 0 -1
410 1 7 0.0282 87.25827010896936 33.50880512246677 54.72125588518709 0 0 -1
133 1 7 -0.1 83.20776355318989 24.752741405465454 54.182695988968156 0 0 -1
104 1 5 0.1 87.55253977554946 30.27586595253503 54.543342596013794 0 0 -1
108 1 5 0.1 88.5817198018097 28.292966220166107 55.35234436755397 0 0 -1
165 1 5 0.1 85.12394684126943 30.02680544500867 55.31590888786414 0 0 -1
2747 1 7 0 83.07938205381245 34.61765009864616 53.56575134142473 -2 1 -2
115 1 5 0.1 86.25903669406546 27.534874978243273 55.41128068394774 0 0 -1
403 1 4 -0.2 89.0891216148485 34.781648123269164 53.66714142016946 0 0 -1
2455 1 7 -0.1 83.31013864983255 34.76048038990268 54.892580598623894 -2 1 -2
415 1 5 0.1 86.08946727037568 32.07139361852024 55.664139170957306 0 0 -1
2750 1 5 0.1 82.76976843727128 34.12229914657917 55.63895026755229 -2 1 -2
6622 1 7 0 53.94163211466094 37.978970877871916 55.498413158127725 1 0 0
316 1 5 0.1 50.715672847294336 36.61263514923556 47.30264354110723 1 0 -1
2809 1 5 0.1 53.6342958352641 42.72485150369928 48.21147094491708 -1 1 -2
6689 1 5 0.1 48.67822913164797 44.84466424530503 53.7154296328985 1 0 0
6688 1 5 0.1 50.41527690422985 43.64406429261108 54.78573223670506 1 0 0
6677 1 5 0.1 56.18665026537315 35.2083663802755 53.98492522553711 1 0 0
6723 1 18 0.3 54.6756593476368 44.9588368941956 53.5077115884717 1 0 0
319 1 5 0.1 51.88811721547153 36.566598656799925 49.86891890640267 1 0 -1
2807 1 5 0.1 49.90196064423519 42.39308529846147 48.66805437808368 -1 1 -2
2771 1 5 0.1 52.25375937562749 40.58149508240592 49.09425432794498 -1 1 -2
6680 1 5 0.1 53.379640802348135 35.934356956684546 53.51731703112158 1 0 0
6620 1 4 -0.2 54.11057194322973 35.7446007849815 54.32926308325906 1 0 0
2769 1 2 -0.1 51.87933606671401 41.58457663833036 49.11618552946764 -1 1 -2
2770 1 4 -0.2 50.38062159000158 41.415210301999586 48.791667608399706 -1 1 -2
2466 1 12 -0.38 52.50802056523696 39.939491381939504 51.5008546243924 -1 1 -2
2464 1 4 -0.2 52.334164731111386 42.11701298680638 50.51690735755832 -1 1 -2
2493 1 14 0.35 54.86333235216656 40.3215518370293 51.38554903079182 -1 1 -2
2491 1 5 0.1 51.5216855117359 42.51807885609311 51.16837213206831 -1 1 -2
273 1 16 -0.55 49.75333662653806 35.65471502245352 54.21344731820754 1 0 -1
270 1 15 0.1 49.706588270822024 36.38638373116508 50.83447793216577 1 0 -1
318 1 5 0.1 50.69233876680119 37.7352274464338 49.06240347664858 1 0 -1
321 1 5 0.1 51.50845789601927 37.01069638005475 52.338008500885394 1 0 -1
272 1 4 0.02 49.74570720869738 37.049825063770925 53.63679633994683 1 0 -1
269 1 4 -0.25 50.8472462376714 36.70957068451625 49.46221459612062 1 0 -1
271 1 4 -0.25 50.47588065080923 37.232149845906434 52.26336107715054 1 0 -1
323 1 5 0.1 50.07882669296861 37.91871861757372 54.3246055248301 1 0 -1
6790 1 5 0.1 48.88882439458529 43.5954089980827 51.62105949286744 1 0 0
6681 1 5 0.1 55.071250501426974 37.52512509207259 53.61812450486592 1 0 0
6710 1 17 -0.15 55.15139367252996 43.5611470772232 54.39620303273602 1 0 0
6703 1 7 0 56.08198353413944 42.678207802897276 53.92979684887307 1 0 0
6634 1 5 0.1 53.09922788031318 39.03596182372297 53.89217487655212 1 0 0
320 1 5 0.1 50.56331885622029 38.29113520392876 51.96898950394703 1 0 -1
2467 1 13 -0.38 54.457274504036 41.11775644641521 51.05761732216099 -1 1 -2
2460 1 4 -0.2 49.67618060067515 40.566092217297594 49.80820777403811 -1 1 -2
2465 1 10 0.41 53.08333383824103 40.93681132225416 51.12480893496053 -1 1 -2
2492 1 5 0.1 53.091801658460696 42.95654785704163 50.38011929737324 -1 1 -2
2487 1 5 0.1 50.193376765961574 39.637647975636106 50.01109037190801 -1 1 -2
6537 1 5 0.1 55.69138834390581 43.27047162624106 51.76177402316374 1 0 0
6712 1 7 0 56.33263056210186 41.66953365412368 54.73321562190817 1 0 0
6621 1 4 -0.2 54.7665156019236 37.08586008427917 54.5647475742012 1 0 0
6628 1 7 -0.1 53.14288132631066 38.94601510937264 54.98470058201943 1 0 0
268 1 4 -0.2 50.471109334189215 35.9243013201136 48.17445776634918 1 0 -1
2893 1 5 0.1 49.63288049977559 41.06471190086191 50.70290621125669 -1 1 -2
6687 1 5 0.1 49.78897842065384 42.33239264678036 53.838095692984055 1 0 0
6474 1 5 0.1 56.33098544777855 43.826459480399784 49.470290335012734 1 0 0
6734 1 13 -0.38 56.74386230589769 37.688804595636746 49.78810191823065 1 0 0
6490 1 4 -0.2 56.54233643403371 42.9465350907589 52.420936160287454 1 0 0
6683 1 5 0.1 51.64435221769066 40.80832675956255 54.04411598044861 1 0 0
6638 1 4 -0.25 49.84582263256517 42.70337433842252 54.83922261988675 1 0 0
6636 1 4 -0.2 51.82883808070166 41.07432242425819 55.05753791783423 1 0 0
6859 1 5 0.1 56.74684422434224 39.4967021163752 54.80402502773279 1 0 0
317 1 5 0.1 49.337073159829465 35.73275003874198 48.069585264615455 1 0 -1
6684 1 5 0.1 52.54150938851413 41.850013033939504 55.01999075068408 1 0 0
6735 1 12 -0.38 55.9070069821186 39.010769331288 51.51991608823067 1 0 0
322 1 5 0.1 48.710890153369895 37.231083382525185 53.330249844848474 1 0 -1
6733 1 10 0.41 56.86856470716546 38.412231880858734 50.990621263409665 1 0 0
2463 1 4 -0.2 52.51214421101121 42.582489627605796 48.04756089321521 -1 1 -2
6486 1 4 -0.2 56.75925331874295 44.71761101653398 48.98769513413082 1 0 0
6473 1 5 0.1 56.87095114762959 44.512815774798234 47.92184871460678 1 0 0
6850 1 5 0.1 56.82904557856045 42.09289665381151 51.76918432618187 1 0 0
6534 1 5 0.1 53.954147457438474 45.01589171368414 48.564671840992915 1 0 0
2808 1 5 0.1 52.010869904757854 43.522782354010644 48.11741887411509 -1 1 -2
6679 1 5 0.1 53.62279623367699 35.459898927996015 55.22800692616482 1 0 0
6682 1 5 0.1 55.75553199175866 36.941125925293505 55.086362669598614 1 0 0
2772 1 5 0.1 50.22221788559897 40.89957578357297 47.86416421553455 -1 1 -2
6709 1 8 0 54.751091354857145 43.53793704811108 55.61791986637624 1 0 0
274 1 8 0.11 50.13504987134424 35.300266610199124 55.540473195122324 1 0 -1
2064 1 5 0.1 65.09661578329809 45.323415604261726 47.78022709830261 1 -1 0
6728 1 4 -0.2 59.475076244454975 35.108045657965306 51.956809491730944 1 0 0
6742 1 5 0.1 58.37772820441796 35.16569357575899 52.00612562457222 1 0 0
2263 1 4 -0.2 63.49293004932609 45.32257211637993 52.23967707481648 1 -1 0
6856 1 5 0.1 57.06513370717271 40.2927764331637 53.246601994363886 1 0 0
6855 1 5 0.1 58.509426675285475 41.523586076609504 55.454205441057184 1 0 0
6749 1 14 0.35 57.601655053502675 37.29126046366763 49.56015767639269 1 0 0
6923 1 4 -0.2 59.972166869877654 37.078573022044 47.80126265444557 1 0 0
6853 1 4 -0.2 57.20052119824066 40.46112015291395 54.3517509489857 1 0 0
2156 1 5 0.1 61.66742947999212 44.90485381105165 53.37484081738686 1 -1 0
6927 1 5 0.1 58.95370603368595 37.41825072323563 48.06985461214749 1 0 0
6914 1 5 0.1 60.502069828794255 42.46333817542505 54.95924345979863 1 0 0
2178 1 5 0.1 63.784251085846314 43.27849491006779 48.114705317363985 1 -1 0
6854 1 5 0.1 59.287464730810974 38.60338572632857 54.986492071505616 1 0 0
6925 1 5 0.1 61.592758791508004 38.42581822291416 48.3395997760583 1 0 0
6924 1 5 0.1 61.703934916783126 36.948379969268004 49.05697459401061 1 0 0
6748 1 5 0.1 58.159430499427536 40.49237180114399 51.45547804823358 1 0 0
6747 1 5 0.1 58.16247907869827 38.030249679833496 52.702925988417235 1 0 0
6922 1 4 -0.2 60.943575209356794 37.70841034856474 48.8468734677776 1 0 0
6745 1 5 0.1 60.26225319066074 36.9887732196108 52.88979331220226 1 0 0
6729 1 4 -0.2 60.14919713962105 36.51680263846484 51.84098283046956 1 0 0
6746 1 5 0.1 58.79026663186555 36.86144761411828 50.17181967329175 1 0 0
6744 1 5 0.1 61.20205016160072 36.31173877052636 51.43039154879595 1 0 0
6889 1 5 0.1 58.851972885538174 39.681189745459605 49.377249110705264 1 0 0
6731 1 2 -0.1 58.30876756451129 38.34459281423052 51.633601522753715 1 0 0
6536 1 5 0.1 57.907134813747604 44.03637006753094 53.50516007525714 1 0 0
6489 1 4 -0.05 57.6679076148761 43.930023662784635 52.440462837788715 1 0 0
6740 1 5 0.1 61.94780128156932 39.774291380310274 54.671851781524595 1 0 0
6535 1 5 0.1 58.54236555827589 43.40560668336434 51.938108654814116 1 0 0
6726 1 4 -0.2 60.779599138908296 41.55939545285687 54.33697062886523 1 0 0
6725 1 2 -0.1 59.5600080007188 40.98384526904496 53.686155479207315 1 0 0
6730 1 2 -0.1 59.32606424100764 37.40537532452341 50.92557941537372 1 0 0
6888 1 5 0.1 61.30092441149276 38.4198164654768 50.84066675149287 1 0 0
6886 1 2 -0.1 60.404641352083516 38.26671501795096 50.17906995906706 1 0 0
6739 1 5 0.1 61.39438335790131 41.95646946323933 53.575529087190574 1 0 0
6738 1 5 0.1 59.1196381742876 41.81815515528354 53.15124216971188 1 0 0
6890 1 5 0.1 60.29352665972076 40.454253768312796 50.06017386140634 1 0 0
6732 1 2 -0.1 58.92817559196633 39.690744258997675 51.475814481135 1 0 0
6724 1 4 -0.2 59.95031249376694 40.00310105720665 52.600153644252714 1 0 0
6887 1 4 -0.2 59.66325185812999 39.61305916819683 50.15211070418768 1 0 0
6737 1 5 0.1 60.74226389520378 40.39519070736689 52.025257499640404 1 0 0
6736 1 5 0.1 60.34387416881533 39.0980999871177 53.0721704296192 1 0 0
2069 1 5 0.1 63.07352524218698 39.256788626196254 51.474619859623914 1 -1 0
2037 1 4 -0.2 64.15130460076729 43.70907150297106 49.0516226700974 1 -1 0
6852 1 2 -0.1 58.59826784673972 40.57916040868456 54.82843502745496 1 0 0
2065 1 5 0.1 63.2608260227196 44.06621102227345 49.572188054625826 1 -1 0
2264 1 5 0.1 63.11892828033449 44.44700619821028 51.74389783778723 1 -1 0
2039 1 4 -0.2 63.80805954240334 41.30162047136438 49.94285674282043 1 -1 0
2041 1 2 -0.1 64.1799237182969 39.29861775950192 51.53439179030805 1 -1 0
6476 1 5 0.1 58.785493828615266 44.038556010937924 49.555268918705835 1 0 0
2040 1 10 0.38 64.61195007630042 40.06070294000258 50.33665893407681 1 -1 0
2066 1 5 0.1 63.252452875724245 41.00875720339716 49.04037323855029 1 -1 0
2067 1 5 0.1 63.030866515502886 41.488261003536806 50.70336644370567 1 -1 0
1882 1 4 -0.2 64.5212728847026 40.109247348281 52.82707281793428 1 -1 0
1909 1 5 0.1 64.13171814571939 39.63469185774616 53.7244801481602 1 -1 0
2313 1 5 0.1 63.951536709582776 41.0523852997478 52.84199377899331 1 -1 0
2038 1 4 -0.2 64.75914202841444 42.52893299835983 49.748544306211954 1 -1 0
2197 1 5 0.1 64.61389867529866 37.55948764360463 50.34121667182954 1 -1 0
6926 1 5 0.1 59.96992360183243 35.972275825485646 47.92536053390403 1 0 0
2157 1 5 0.1 63.527095144905985 44.57339387625229 54.960985129648904 1 -1 0
2036 1 4 -0.2 65.20306883114375 44.85995350266205 48.80430349023587 1 -1 0
2311 1 5 0.1 64.35372854185903 37.10515982912085 51.988819688669025 1 -1 0
2042 1 1 -0.3 64.7506164720507 37.87407053947716 51.358744203727085 1 -1 0
2248 1 5 0.1 65.1195396289707 42.99938530001099 50.69246446904198 1 -1 0
6727 1 4 -0.2 61.48230063089665 40.59474657265956 55.22506653176858 1 0 0
6475 1 4 -0.2 58.15322432616071 44.92344217653014 49.510014833253926 1 0 0
2265 1 5 0.1 64.55183589309095 45.22204960280437 52.51115846604351 1 -1 0
6841 1 5 0.1 63.1336308131725 35.115091948911875 47.44995162671165 1 0 0
2884 1 5 0.1 62.93939032406038 36.145758014246596 54.750899740444844 -2 1 -2
2354 1 7 -0.1 63.66266349802109 35.98146580946784 55.49200741388893 -2 1 -2
6488 1 6 -0.3 57.35525411952075 45.077320962874126 51.801983505977006 1 0 0
2533 1 5 0.1 69.96921906897126 35.52584905056407 47.502129071315075 -2 1 -2
1877 1 5 0.1 72.13706605175142 43.99340031378149 47.51045737762444 1 -1 0
2682 1 12 -0.38 72.10827813874945 35.00122874872121 54.20134600575967 -2 1 -2
2068 1 12 -0.38 65.60004742402177 39.68641911604966 49.749780228420235 1 -1 0
2312 1 5 0.1 65.5705739833801 42.28795432649015 49.0666418416074 1 -1 0
2859 1 5 0.1 73.194510668916 35.55322649620594 47.96088093711295 -2 1 -2
2532 1 4 -0.2 70.44256361753446 35.51436891656854 48.50910344719338 -2 1 -2
2530 1 4 -0.2 69.44524988981813 35.42116387792337 49.692644314325676 -2 1 -2
2758 1 5 0.1 68.45054603971458 35.80669180613774 49.296909027139634 -2 1 -2
1879 1 5 0.1 72.37383194135352 44.582451545622575 53.91155770084832 1 -1 0
2834 1 4 -0.2 73.1454785575628 39.62160832733407 55.33402748252852 -2 1 -2
2837 1 5 0.1 72.35660231809553 40.254187631434355 54.96044343469238 -2 1 -2
1870 1 7 -0.1 72.91619328654187 44.81028940664211 52.992031818616695 1 -1 0
1887 1 12 -0.38 70.41014940884753 42.5304757427555 55.103924355214566 1 -1 0
2692 1 5 0.1 69.86130520740147 37.27532284482853 55.42648708189293 -2 1 -2
1878 1 5 0.1 70.41210417460792 44.733954094736134 52.99118265274446 1 -1 0
2528 1 4 -0.2 69.60987807354188 35.507113389100056 52.24368565783894 -2 1 -2
2551 1 5 0.1 70.88458139310335 36.567179975958325 50.95325365731545 -2 1 -2
2062 1 5 0.1 65.7653651007662 45.315189980716056 50.85216442284242 1 -1 0
2229 1 5 0.1 65.89574492405981 41.77614238086527 54.51745428369375 1 -1 0
2070 1 5 0.1 65.84022360897217 37.82525356137861 51.633133888932235 1 -1 0
2550 1 5 0.1 69.90947232731695 36.1420868611478 53.05354159320231 -2 1 -2
2775 1 5 0.1 67.76883965814557 35.487894967687275 54.531453844069375 -2 1 -2
2527 1 4 -0.2 68.11404089186694 35.19890346072498 52.429971482712624 -2 1 -2
2063 1 5 0.1 66.15312429514468 44.3951547623431 48.42799046237445 1 -1 0
2761 1 5 0.1 70.97298620979254 36.479612872109776 48.48468784749538 -2 1 -2
2529 1 4 -0.2 69.87799223024496 36.2658291271123 50.91628306766914 -2 1 -2
1883 1 4 -0.2 66.02217338188743 40.30083373227338 53.00747804394926 1 -1 0
1906 1 5 0.1 68.14768413117889 44.46359781031504 50.46446818816016 1 -1 0
1907 1 5 0.1 68.2588701932403 44.5666549916406 52.22727532461915 1 -1 0
2680 1 10 0.41 72.83618370545712 35.87716765258361 54.620101998339685 -2 1 -2
2678 1 2 -0.1 72.39816964473177 37.33206411064304 54.73426508097615 -2 1 -2
2860 1 5 0.1 72.18747516944555 41.157853458729335 47.93012514407667 -2 1 -2
1910 1 5 0.1 66.444590259361 39.50066233865282 53.670167124925655 1 -1 0
2230 1 5 0.1 65.85088406854567 42.39771531206913 52.833005583588026 1 -1 0
1866 1 7 -0.1 72.60741939216393 44.37876180330328 48.37165450874032 1 -1 0
1869 1 7 0 72.20107012209299 44.737091654084736 51.86088635054834 1 -1 0
2306 1 13 -0.38 69.8247622946772 43.984009367481015 48.68685439223975 1 -1 0
1867 1 7 0 71.99639484472209 44.593380717605555 49.54865984450905 1 -1 0
1868 1 7 0 72.78991451979351 44.657152638522746 50.64381095400171 1 -1 0
1911 1 5 0.1 66.51800490763108 40.23573827756436 52.0468774349573 1 -1 0
1912 1 5 0.1 68.932035054448 40.200700288731284 54.5065942478262 1 -1 0
2547 1 5 0.1 67.48735357063754 36.162138780220324 52.14595718523434 -2 1 -2
1884 1 4 -0.2 66.36230327590137 41.66116531701648 53.510373966263394 1 -1 0
2716 1 5 0.1 71.62392062564162 39.5293179938172 48.28407342332471 -2 1 -2
2552 1 5 0.1 69.36681290507171 37.24298171944595 50.900578593357714 -2 1 -2
2701 1 4 -0.2 72.60782378899668 40.15374410661985 48.22531394951322 -2 1 -2
1873 1 7 0 70.12951719071148 44.411047022980064 50.97754797879924 1 -1 0
1880 1 4 -0.2 68.7245342453084 44.067103302773134 51.31199348591767 1 -1 0
1874 1 7 -0.1 70.85937017951201 44.62202109138731 52.03505625075164 1 -1 0
1908 1 5 0.1 68.88788895031308 42.22813686443874 50.381365273369696 1 -1 0
2193 1 5 0.1 68.5368979163333 40.570235132462585 52.16857380093634 1 -1 0
2314 1 5 0.1 67.3582279287347 42.521337967465705 50.98930852332067 1 -1 0
2228 1 5 0.1 69.79484754714656 41.70758195112549 52.76921128099785 1 -1 0
2191 1 4 -0.2 68.69778253091215 41.64682974436326 52.439918822333766 1 -1 0
2190 1 2 -0.1 67.91879035621331 41.93657720642062 53.728392491885174 1 -1 0
2687 1 5 0.1 71.58992721241955 39.74101299891769 51.02491202177737 -2 1 -2
2694 1 5 0.1 71.53447616485842 37.34152111260173 54.12300961977773 -2 1 -2
1881 1 4 -0.2 68.38583907984346 42.59788327962634 51.27053386986671 1 -1 0
2686 1 5 0.1 72.22833205191702 41.074113663905436 52.91799681428397 -2 1 -2
2674 1 4 -0.2 72.24667543051001 40.65250725305697 50.798247801855624 -2 1 -2
2688 1 5 0.1 71.5703832989702 41.487476499570775 50.52523280831437 -2 1 -2
2673 1 4 -0.2 72.98124085379857 41.07962329317567 52.0875599885355 -2 1 -2
2684 1 5 0.1 72.315331190575 38.75999760040038 52.68212603927213 -2 1 -2
2192 1 5 0.1 68.05740039547125 42.99930550823794 54.006613854855395 1 -1 0
2671 1 4 -0.2 73.36608357812156 38.8011381186087 52.96151376257886 -2 1 -2
2679 1 2 -0.1 73.44378033393957 38.45538093519656 54.4545064637004 -2 1 -2
2773 1 2 -0.1 73.25054799060702 40.375368425037905 49.638886475333564 -2 1 -2
1872 1 7 0.03 70.65835550813472 44.3554652589479 49.70325437344656 1 -1 0
2861 1 5 0.1 73.39079654819352 42.09131165177917 52.00088393358665 -2 1 -2
1885 1 4 -0.2 68.46352447332272 41.124853565031785 54.919786742210626 1 -1 0
2825 1 5 0.1 73.31041244395792 37.7260381156499 48.16704019439119 -2 1 -2
2801 1 5 0.1 73.64497525927837 38.481418244453174 50.4439373740426 -2 1 -2
2307 1 14 0.35 68.95650782859727 43.94210004574155 49.09877098991126 1 -1 0
1894 1 5 0.1 73.61140922125476 43.314321141179036 55.22521915445647 1 -1 0
1913 1 5 0.1 67.5647580432618 40.77904477914937 55.516893738211564 1 -1 0
2691 1 5 0.1 70.20404900053114 38.98290978018993 55.47618330513991 -2 1 -2
2563 1 5 0.1 77.37246404753807 36.697931205965745 48.16842624165311 -2 1 -2
1861 1 7 0 76.0501936813578 44.935885299095986 49.246332526737184 1 -1 0
2888 1 5 0.1 79.98972121117858 35.13952360382601 47.683109934654894 -2 1 -2
2566 1 4 -0.2 80.0163729912368 37.30137770517681 47.43412496843782 -2 1 -2
1860 1 7 0 76.70436618374191 45.22503108956101 50.36893317050492 1 -1 0
2432 1 5 0.1 82.12907194010589 39.94107124519407 54.583210790077395 -2 1 -2
2780 1 5 0.1 79.2143360142619 35.0484501525753 54.91795910465165 -2 1 -2
2560 1 5 0.1 75.75848380234919 34.92635979963618 49.4359306694044 -2 1 -2
2166 1 7 -0.1 76.62730788461596 45.06242178862733 48.04875588034016 1 -1 0
1875 1 5 0.1 76.86055439059827 45.12379922231756 52.372835847127476 1 -1 0
2683 1 5 0.1 73.88830126233971 37.95170474912384 52.460357790264695 -2 1 -2
1865 1 7 -0.1 73.9197367552125 44.526774651944855 48.231698810355255 1 -1 0
2672 1 2 -0.1 74.00590145686516 40.07380243217422 52.47536618082737 -2 1 -2
2696 1 14 0.35 74.51261659781247 36.61532128528842 55.02930299096783 -2 1 -2
2774 1 5 0.1 73.81892419158567 41.33539713283011 49.62600412297697 -2 1 -2
2703 1 2 -0.1 74.16479033506565 38.32612577476151 47.826194202248885 -2 1 -2
1871 1 7 -0.1 76.1937471558762 44.99721210157472 51.55041832590054 1 -1 0
1863 1 7 0 74.1293276479449 44.65699083206617 50.590953945237885 1 -1 0
2662 1 7 0 80.62048834234994 45.29926511185598 52.819762465173525 -2 1 -2
2824 1 5 0.1 77.56011521868425 34.941309383609315 55.562912174044186 -2 1 -2
1864 1 7 0 74.87015108241287 44.74043742022451 51.68995823955012 1 -1 0
1835 1 4 -0.2 74.42307907447844 43.98109483116346 55.490251189660995 1 -1 0
2681 1 13 -0.38 74.16274766005394 35.756432134977246 54.90713679138466 -2 1 -2
2564 1 5 0.1 78.29260673176701 35.94144972929223 49.42378944414808 -2 1 -2
2562 1 4 -0.2 78.04981354386847 35.877637395228774 48.33975741719125 -2 1 -2
2625 1 5 0.1 80.53539798202502 37.51122660921764 48.37882118206004 -2 1 -2
2332 1 5 0.1 78.30332546132871 36.529278458432415 55.136473506159135 -2 1 -2
1859 1 7 0 74.25717122210837 44.7850533628818 52.908349050998794 1 -1 0
2798 1 2 -0.1 74.2614407526631 39.365288838577484 49.99722331386897 -2 1 -2
2685 1 5 0.1 74.478232408304 40.567483840840566 53.26597717596513 -2 1 -2
2754 1 12 -0.38 81.03139776487389 35.241021304096925 51.505357229789794 -2 1 -2
1862 1 7 0 74.70812995731899 44.67942084720026 49.342224692156435 1 -1 0
2409 1 5 0.1 78.71504444569248 35.607585748036776 52.10970507783333 -2 1 -2
1896 1 5 0.1 75.8219426680701 43.70950839969408 53.91026863940415 1 -1 0
1836 1 4 -0.2 75.13531224025395 44.565368051732634 54.180086014975586 1 -1 0
2410 1 5 0.1 76.28432480568338 35.69246741754236 53.072697814085146 -2 1 -2
2805 1 5 0.1 75.870781660125 39.613181140555284 48.39420009835669 -2 1 -2
2765 1 5 0.1 75.82679207049162 37.91475453619567 49.22912127229767 -2 1 -2
2711 1 4 -0.2 75.20086559784224 38.81890736160169 48.87791983145543 -2 1 -2
2661 1 17 -0.15 79.949627410337 44.105151866546606 52.67306771442253 -2 1 -2
2658 1 8 0 79.21619437390109 43.53400070811809 53.59999127977786 -2 1 -2
2799 1 2 -0.1 74.9842654903675 40.0139984347273 51.26289764685163 -2 1 -2
2802 1 5 0.1 75.27302321248825 41.10338085174368 51.067823630719744 -2 1 -2
2803 1 5 0.1 76.30083994262158 38.52167869958957 52.45450790168541 -2 1 -2
2428 1 5 0.1 80.2787249597509 39.17657789586243 53.460281965294 -2 1 -2
2858 1 5 0.1 76.52287438728784 40.12078605987698 54.208313229958236 -2 1 -2
2426 1 5 0.1 80.40589402818563 37.77820240794754 51.274983099990166 -2 1 -2
2806 1 5 0.1 76.88378113489007 38.81103426557078 50.918149057260976 -2 1 -2
2800 1 4 -0.2 76.31599289583397 39.32036259247871 51.70192991737217 -2 1 -2
2655 1 7 0 77.94855856664167 41.72418542650075 54.080707152722354 -2 1 -2
2482 1 5 0.1 80.10158694068706 39.80033322585592 48.95608134822051 -2 1 -2
2483 1 5 0.1 79.07179867303844 38.68646954112329 49.85041383966964 -2 1 -2
2436 1 4 -0.05 79.58980580300383 39.67406269705885 49.902044289280596 -2 1 -2
2797 1 5 0.1 77.55285251950201 40.3648758584727 49.536526092714055 -2 1 -2
2656 1 8 0 78.63898533355194 42.388690472919684 53.253970348349355 -2 1 -2
2650 1 7 0 78.10302117710003 41.055888379021795 51.40200869299792 -2 1 -2
2657 1 17 -0.15 78.68064408752436 42.14398306245286 51.96369668076852 -2 1 -2
2437 1 4 -0.2 78.45942944307328 40.75944563063432 49.9638611341292 -2 1 -2
2670 1 18 0.3 79.81402043143144 43.19910095381028 51.18052071309403 -2 1 -2
2484 1 5 0.1 78.6687062123261 41.69414073890029 49.426866154890476 -2 1 -2
2435 1 6 -0.3 80.50566886202927 39.92045802393781 51.002132279469464 -2 1 -2
2659 1 7 0 77.23151012976086 40.38263581705299 52.25864024052311 -2 1 -2
2660 1 7 -0.1 77.19606919798423 40.718305263542504 53.59395470894482 -2 1 -2
2425 1 2 0.05 80.97620319148494 38.60313606736921 51.59034320336731 -2 1 -2
2427 1 4 -0.2 81.11825415213073 38.65806497082338 53.08015918544558 -2 1 -2
2429 1 5 0.1 81.11957038232055 37.57999728456774 53.341786143421366 -2 1 -2
2695 1 5 0.1 74.45446274605395 38.161630690378885 54.735678422337045 -2 1 -2
2651 1 7 0 79.16498852444282 44.020192333923845 54.844882555444 -2 1 -2
2664 1 8 0 79.82651734261746 45.18247268955754 55.07330420708516 -2 1 -2
2653 1 7 -0.1 77.7500861800314 42.19947232590206 55.26793845240478 -2 1 -2
2820 1 5 0.1 78.99729477853438 38.4387206910727 55.50417004284481 -2 1 -2
2317 1 1 -0.3 78.49108297969138 35.534672745093694 55.619621609350745 -2 1 -2
2557 1 4 -0.2 79.2631375475213 35.95581737590072 47.367110149846326 -2 1 -2
2624 1 5 0.1 79.24686578135172 38.117420418569175 47.359636231695426 -2 1 -2
2267 1 5 0.1 74.2870951959368 44.28291573601055 47.27909545127406 1 -1 0
2740 1 5 0.1 83.5447769857893 40.094031225855474 47.78050041941859 -2 1 -2
2420 1 5 0.1 84.23064284113704 39.15795568189289 51.13914606263428 -2 1 -2
2430 1 4 -0.2 82.40316545108774 39.28984627626693 53.673783544962674 -2 1 -2
2452 1 7 0 89.41749032671325 39.34201714190976 50.36715368062512 -2 1 -2
2441 1 7 0 85.73527621618206 36.69077323707899 52.32852942316768 -2 1 -2
2846 1 5 0.1 85.1903241415516 35.78362731221992 50.538826278574106 -2 1 -2
2444 1 7 -0.1 85.73026448055569 36.51153099031875 50.986554677765696 -2 1 -2
6640 1 4 -0.25 89.80095446576175 44.63079570647945 54.360951077326455 0 0 0
2416 1 4 -0.2 85.98686737831159 41.707119261045385 54.84131564907842 -2 1 -2
2885 1 13 -0.38 88.09571234473859 38.59830667284844 48.522338343878346 -2 1 -2
2446 1 7 0 87.56382125865231 37.91265640246581 50.691544361956794 -2 1 -2
6896 1 5 0.1 87.27061780417091 43.67155541258424 49.72774083469845 0 0 0
2751 1 5 0.1 83.68636413198948 35.06619353929996 51.63096573108461 -2 1 -2
6789 1 5 0.1 90.5100304693772 43.771325371154305 49.948298907618984 0 0 0
2723 1 8 0 83.46762280256098 43.67569263016567 49.83984685586433 -2 1 -2
2419 1 2 -0.1 83.15077132596352 40.22484250536447 52.58724708002592 -2 1 -2
2725 1 9 -0.5600000000000001 83.25739333998523 44.17284015388118 52.03717446803438 -2 1 -2
6770 1 2 0.12 88.75862817856355 44.01989983230619 51.14804266384158 0 0 0
2421 1 5 0.1 82.97580889815285 40.373762004908684 50.605973422368464 -2 1 -2
2448 1 7 0 88.5870728060009 38.83880250174474 52.56931549571993 -2 1 -2
2719 1 4 -0.2 83.33932054028412 43.21121567423749 47.3623471243302 -2 1 -2
2479 1 5 0.1 84.95186303859514 39.87278181407679 54.99569360578524 -2 1 -2
2434 1 5 0.1 82.58474546820523 41.20808621763044 52.485207655858666 -2 1 -2
2478 1 5 0.1 86.7950287681206 41.371288283941595 54.13113065356506 -2 1 -2
2457 1 5 0.1 90.26464760348719 40.04680452984252 52.066752478755745 -2 1 -2
2730 1 5 0.13 82.21485936823953 45.190634558919115 49.04089213188115 -2 1 -2
2728 1 7 0.0282 84.82987257869044 42.42914986226495 51.26629138822209 -2 1 -2
2423 1 5 0.1 82.4027349092383 38.18487776432983 49.82103623495658 -2 1 -2
2422 1 4 -0.2 82.33417483477021 38.32490346768175 50.93190447210365 -2 1 -2
2447 1 7 0 87.61783920897722 38.068329009486604 52.014851566893626 -2 1 -2
423 1 5 0.1 89.25454181619756 35.32474723373018 54.58836352098157 0 0 -1
422 1 5 0.1 89.10508798677432 35.60180983839557 52.94311045076641 0 0 -1
2720 1 7 0 83.93980396779227 42.99930215545004 48.75570711460696 -2 1 -2
2442 1 7 0 86.68287555638054 37.49622328050525 52.828180752422014 -2 1 -2
6771 1 4 -0.2 90.27301947947247 44.23739801416981 50.86971588350899 0 0 0
6788 1 5 0.1 88.49980019224749 42.95871279556795 51.26639733655362 0 0 0
2743 1 6 -0.1782 85.07395395146679 42.01992253539365 52.57591008951157 -2 1 -2
2449 1 7 -0.1 88.60173100732182 39.10350551374151 53.828043492924486 -2 1 -2
2741 1 5 0.1 84.80955674689913 39.341294691685135 48.86897854631047 -2 1 -2
6641 1 4 0.02 88.6083689157584 44.12704164981987 53.614785508358416 0 0 0
2722 1 8 -0.13 82.48991304904268 44.642123624169784 49.892100202204716 -2 1 -2
2732 1 6 -0.1782 85.25327617514209 41.244354974561396 47.93683006870836 -2 1 -2
2440 1 7 0 84.86652592206849 36.00097940270107 53.13469726902535 -2 1 -2
2485 1 5 0.1 89.60485923074778 40.90362540779685 49.034791272142726 -2 1 -2
2886 1 14 0.35 88.73158656989959 39.1378555331448 48.01767902332901 -2 1 -2
2439 1 7 0 84.97848218317303 36.20437862433789 54.448579387850074 -2 1 -2
6693 1 5 0.1 86.61966423774058 45.110194965138504 47.92087986652008 0 0 0
2477 1 5 0.1 85.77539986822836 42.751363741026175 54.6749842200541 -2 1 -2
2726 1 7 0.0282 84.83188592822336 42.01619244411151 48.9424347169942 -2 1 -2
2733 1 1 -0.15 84.58432054568843 39.954987458266764 48.01223526424941 -2 1 -2
2727 1 7 -0.1 85.28844797832213 41.772170957160725 50.20413892081962 -2 1 -2
2424 1 5 0.1 82.88586872367591 37.504206707799874 51.324403853698946 -2 1 -2
2486 1 5 0.1 90.4481592729152 39.39283088451898 48.42289932860086 -2 1 -2
2417 1 4 -0.2 84.66581443173152 40.859983243084386 54.59951614635626 -2 1 -2
2745 1 7 -0.1 83.86457434718803 35.216863931642415 52.688472215457956 -2 1 -2
2731 1 5 0.1 85.87386827987271 40.84828318719204 50.417608373481116 -2 1 -2
2443 1 7 0 86.72127019986105 37.71803628779137 54.13006556982404 -2 1 -2
2418 1 2 0.05 84.55873717876109 40.73987865336521 53.026041695011756 -2 1 -2
2450 1 7 -0.1 85.96005743479718 36.976922429757295 54.94171736074816 -2 1 -2
2845 1 7 -0.1 84.21397514213055 35.58203000291098 55.35947039499464 -2 1 -2
2456 1 5 0.1 86.28459581106635 37.116549066998076 49.132400788826196 -2 1 -2
2480 1 5 0.1 83.69450120399283 41.27571601556203 55.01579912926991 -2 1 -2
6895 1 4 -0.2 87.95572613720063 44.4663402647224 49.97069232457299 0 0 0
2438 1 7 0 87.67176911942427 38.57335103262376 54.67503830522973 -2 1 -2
2433 1 4 -0.2 83.25579112727911 39.535832584015125 51.26887521021882 -2 1 -2
2431 1 5 0.1 83.13072487298359 38.48152681074055 53.99608857173156 -2 1 -2
6897 1 5 0.1 88.5115640792193 44.70312844638934 49.10759728633388 0 0 0
2481 1 5 0.1 85.32093346431554 39.96917107733553 52.868622143304776 -2 1 -2
2453 1 7 -0.1 89.47926062970029 39.484286321062854 51.70442876494509 -2 1 -2
2729 1 11 0.28 83.12232397369127 43.951211299824244 53.013882005731176 -2 1 -2
2724 1 8 0.14 83.95768037162046 43.42098860127767 51.059581409732516 -2 1 -2
6691 1 5 0.1 87.67730066390644 44.1393954189837 54.23825136652986 0 0 0
6692 1 5 0.1 88.77050322895354 43.04801349009021 53.50207260055571 0 0 0
2458 1 5 0.1 89.27688825510452 39.90696568885526 54.118405464360386 -2 1 -2
2445 1 7 -0.1 86.55869908454258 37.16608158777256 50.16656142054673 -2 1 -2
2721 1 8 0.14 82.40294387034517 44.97615687560614 51.18686811257453 -2 1 -2
2459 1 4 -0.2 90.25164488062677 40.06095067484661 49.31079134809272 -2 1 -2
6642 1 16 -0.55 88.32266681908854 44.715238114540384 52.31224444458411 0 0 0
2451 1 7 0.03 88.45964127505658 38.550329618390116 49.887901311194454 -2 1 -2
6639 1 15 0.1 90.24345000674549 43.26962524339716 55.487323803042656 0 0 0
297 1 5 0.1 52.68267832861481 33.16347323551949 58.893918241193475 1 0 -1
1217 1 8 0 55.015391099593515 31.124935570808454 62.14577050826123 1 0 -1
1221 1 7 -0.1 53.82728883990325 31.269047857164825 61.54346770419343 1 0 -1
1223 1 7 -0.1 53.81775753004298 28.916366640688736 61.12243131317437 1 0 -1
1222 1 7 0 53.24782415909786 30.16487131540734 60.9957678031827 1 0 -1
1251 1 5 0.1 53.32087833973645 28.048596622070647 60.81492822188125 1 0 -1
1595 1 4 -0.2 52.03947382882134 30.37584939361906 60.07573267166806 1 0 -1
1250 1 5 0.1 53.41732703618207 32.20992436261807 61.31735702017342 1 0 -1
1597 1 5 0.1 52.54264650634835 30.01702442053336 59.131700922574844 1 0 -1
1598 1 5 0.1 51.72647906326067 31.412485241126173 59.85952597989806 1 0 -1
327 1 5 0.1 49.85534714196934 31.299420728874406 57.80349846472676 1 0 -1
276 1 7 0 51.178871781356705 33.53674493711961 56.66366789913438 1 0 -1
325 1 5 0.1 52.207893838034266 31.80463226994025 57.41601411438048 1 0 -1
145 1 4 -0.2 49.935996986595875 25.457752111622142 58.1836451389918 1 0 -1
304 1 2 -0.1 51.098934057147666 25.391053906343668 57.145104839810934 1 0 -1
6916 1 18 0.3 55.0861215172197 28.09616660346541 57.5415315606554 1 0 0
283 1 7 -0.1 52.05058497891034 34.049605487143 58.85155940148686 1 0 -1
1594 1 10 0.38 50.859349968873865 29.514162305543188 60.540197669445 1 0 -1
1596 1 12 -0.38 51.03992665717059 28.31923391312126 60.77584249117975 1 0 -1
4709 1 5 0.1 53.1309617558748 25.883179944233138 60.86168295760721 0 1 0
4655 1 4 -0.2 51.78562335593256 25.50653660996946 62.45065215533247 0 1 0
303 1 10 0.38 51.703503420455604 26.738847421550826 57.20503706045079 1 0 -1
331 1 12 -0.38 52.37975675011124 26.999042881796424 58.17980206409943 1 0 -1
6613 1 5 0.1 55.23088024576056 30.549560864110546 58.353611702179656 1 0 0
6612 1 4 -0.2 55.55601378287964 31.574261199295687 58.14534923555779 1 0 0
1252 1 5 0.1 55.20128663297916 27.691443623232075 62.1344645093321 1 0 -1
1218 1 8 0.14 55.46160373099277 29.858420114244083 62.40693364376536 1 0 -1
1224 1 7 -0.1 54.87343695818754 28.727478635030124 61.92346316666151 1 0 -1
279 1 7 0 51.27854529415458 34.33171879472911 57.80234083152623 1 0 -1
1214 1 8 0 55.76849191876897 32.060916740367944 62.7687496492563 1 0 -1
1213 1 4 -0.2 55.64682986366835 33.585573881551916 62.77857581516282 1 0 -1
298 1 4 -0.2 51.57712761591627 32.019650007071995 56.64782238938225 1 0 -1
1248 1 5 0.1 56.550263453526014 33.905091552993326 62.20678944332645 1 0 -1
5182 1 5 0.1 51.13525306755438 26.365167351455177 62.0551607851571 0 1 0
296 1 5 0.1 52.291758884192625 34.20823511615951 60.849843006844694 1 0 -1
511 1 5 0.1 51.2227527924299 28.911159467334475 57.75311641031091 1 0 -1
299 1 4 -0.2 50.245010173377 31.31974616623253 56.699410268136454 1 0 -1
1592 1 5 0.1 49.63824444292264 29.80993499718394 63.254263187612985 1 0 -1
6915 1 17 -0.28 55.67710468182625 27.204754069632248 56.24671375223197 1 0 0
301 1 4 -0.2 51.399643126278725 28.949082405776124 56.679866091226764 1 0 -1
1588 1 4 -0.2 49.410391332058346 30.096736393674817 60.64354263799286 1 0 -1
1590 1 5 0.1 49.47282702520991 31.155273130069602 60.91628883095464 1 0 -1
282 1 7 -0.1 51.765908152341694 34.652793001619116 60.00452553610769 1 0 -1
1216 1 9 -0.5600000000000001 56.54101997891958 29.91035839473215 63.21791040582537 1 0 -1
1249 1 5 0.1 54.806099502589355 33.89438320079519 62.09861217398238 1 0 -1
6618 1 10 0.38 55.162218055324644 31.971115124242743 56.71423133020002 1 0 0
172 1 5 0.1 49.36286981506956 26.368498017757922 57.92281031880608 1 0 -1
576 1 5 0.1 50.22593366548733 25.59487555782653 59.25621044926773 1 0 -1
6614 1 5 0.1 55.026675353885636 32.317132323105035 58.75303882451534 1 0 0
6917 1 17 -0.28 56.08248629106377 27.3519137677715 58.711327763280835 1 0 0
6567 1 8 0 56.585854273072925 26.32858890727264 56.693728371865674 1 0 0
6920 1 5 0.13 56.276670403246385 27.90274830424182 59.661261499296316 1 0 0
302 1 4 -0.2 51.36080807063768 27.61102780175266 56.020689314987045 1 0 -1
6616 1 5 0.1 54.29872946136458 33.901388619734696 56.49409014953843 1 0 0
4654 1 4 -0.05 49.48331704832039 24.80295764753272 63.451471787785295 0 1 0
523 1 5 0.1 50.85086083405644 34.61669245496874 62.57880107662644 1 0 -1
1215 1 8 0.01 56.673670736862874 31.291437894094546 63.51364552406822 1 0 -1
1591 1 5 0.1 48.9823663422957 30.043305668481295 59.63236361145078 1 0 -1
4699 1 5 0.1 48.87967210685299 25.377197939258615 62.707817730399306 0 1 0
575 1 5 0.1 52.44766355175708 29.229136311866483 56.49430512565944 1 0 -1
1297 1 7 -0.1 48.820312248191165 29.29087728735988 62.80926791726644 1 0 -1
574 1 5 0.1 52.654025562650574 24.526892147081206 58.32302959662075 1 0 -1
6940 1 12 -0.38 54.74121499437555 31.071005835975612 56.03535967696033 1 0 0
4701 1 5 0.1 52.220415743830436 25.78520066279243 63.43212116436842 0 1 0
6566 1 8 0 56.86632540775114 26.463805931762863 58.050420368619335 1 0 0
333 1 5 0.1 52.7692268129777 24.529727305975005 56.58381136306429 1 0 -1
300 1 4 -0.2 50.36427917579222 29.890918037721306 56.07859614661786 1 0 -1
332 1 5 0.1 50.64566775457114 25.13462521594513 56.151368145853 1 0 -1
6617 1 5 0.1 55.97257192904473 34.141580800372154 56.41426784039657 1 0 0
4676 1 4 -0.05 52.830556674971454 24.961843459984593 61.45355752152805 0 1 0
328 1 5 0.1 49.27256856369811 29.50539409886069 55.997832011429956 1 0 -1
326 1 5 0.1 49.475736605958396 32.016558468429594 56.25922378284303 1 0 -1
6615 1 4 -0.2 55.19417454432186 33.42226448497825 56.10867261179713 1 0 0
330 1 5 0.1 50.31126816529566 27.46572599922692 55.700891878463985 1 0 -1
1625 1 5 0.1 48.65269350070569 32.122459788473385 63.53750455148839 1 0 -1
324 1 5 0.1 52.14455201193327 31.806010955572795 55.743451700924275 1 0 -1
4737 1 5 0.1 56.729922184006206 26.939165340723733 64.01477151450307 0 1 0
6564 1 7 0 58.44942681620228 24.840688867173057 57.86295663436854 1 0 0
2357 1 5 0.1 65.213115536035 33.351246814831384 56.7738271744186 -2 1 -2
6676 1 5 0.1 57.0348153010793 32.37641415163368 60.25507326201885 1 0 0
6608 1 4 -0.2 57.095516074225344 31.582523653319292 58.21067346770577 1 0 0
6942 1 5 0.1 57.36410977485756 32.55346971786457 57.81811624220336 1 0 0
6578 1 6 -0.1782 59.64422340955579 25.47848888204717 61.64749308443524 1 0 0
6611 1 5 0.1 57.64448095289351 30.858099804735165 57.590947967250074 1 0 0
6675 1 5 0.1 57.401611801820316 30.60212838618641 60.172746257693795 1 0 0
6607 1 4 -0.2 57.63262610011924 31.541706143596038 59.67859986050007 1 0 0
6765 1 5 0.1 58.931201422103165 32.90222775167889 61.72802028964014 1 0 0
6766 1 5 0.1 60.46743966261122 33.05285260281885 60.93429250710278 1 0 0
2539 1 5 0.1 61.24602137591934 26.96673250513911 57.003068474914635 -2 1 -2
6813 1 5 0.1 61.01229915071615 31.05363835614361 59.87005263424141 1 0 0
6585 1 4 -0.2 59.96248647162281 30.096882833333336 61.57878699196632 1 0 0
2499 1 8 0 62.05659019594483 29.473370026910107 57.127843513194165 -2 1 -2
2504 1 4 -0.2 62.92560807565975 28.73552739985561 58.15588930505691 -2 1 -2
2875 1 5 0.1 62.30378115754742 28.379015129387632 59.00450789415645 -2 1 -2
2498 1 8 0 62.211495647464545 30.776150156535863 57.25029182126075 -2 1 -2
2793 1 10 0.38 63.77299706379622 29.86625691351332 58.68062903660572 -2 1 -2
6584 1 4 -0.2 60.01632476046248 30.622441277995115 60.084638463700784 1 0 0
2826 1 5 0.1 63.63112315397181 27.939039267194133 57.70306731871252 -2 1 -2
6579 1 4 -0.05 61.073115513814415 25.970930028852926 61.49713626391426 1 0 0
2794 1 4 -0.2 63.358150678140966 31.200245637285807 58.08813058515346 -2 1 -2
2796 1 5 0.1 64.25277776527558 31.52014437109103 57.50975015751723 -2 1 -2
2882 1 5 0.1 63.10140199314861 31.82260401454406 58.96390236839175 -2 1 -2
6586 1 5 0.1 59.27550420688406 29.214855016562716 61.54026315250065 1 0 0
6912 1 5 0.1 59.51292423143976 32.202039359774936 58.79704972060859 1 0 0
6606 1 2 -0.1 59.123287451864684 31.804015480341146 59.79102804951164 1 0 0
6812 1 5 0.1 59.77738553022882 29.837731096717036 59.343393474926835 1 0 0
6750 1 4 -0.2 59.35101149130617 33.04111328275989 60.72625240387053 1 0 0
6577 1 5 0.1 57.670021328428575 26.707175231746334 60.450731243250274 1 0 0
6571 1 7 -0.1 58.16644001377976 25.862936300202538 59.91291812020491 1 0 0
2537 1 5 0.1 62.11833305717093 33.461126899147565 57.47690055432689 -2 1 -2
6583 1 4 -0.2 61.36808994517196 29.693727002779593 62.057420533374184 1 0 0
6814 1 5 0.1 59.50622279385413 30.819317764572762 62.30256954366381 1 0 0
6565 1 7 0 57.80261728058815 25.72319719179974 58.61683493448208 1 0 0
6580 1 4 -0.2 61.60134961773545 26.443928862482423 62.8078142566464 1 0 0
4945 1 5 0.1 64.27794116145628 32.934183433473336 62.866837811496225 0 1 0
4944 1 5 0.1 64.22151288452798 31.896989088975904 61.57421833824833 0 1 0
6751 1 10 0.38 58.8627963070528 34.35630312194722 60.194463096892555 1 0 0
6811 1 5 0.1 61.80013238895491 29.026725408017423 61.31320198621549 1 0 0
2829 1 7 0 60.96506346036856 28.98275343531255 56.44331047711763 -2 1 -2
2795 1 12 -0.38 64.7221653662094 29.68823488413928 59.431481972734346 -2 1 -2
2540 1 5 0.1 59.671991397715026 27.28097741341881 56.734267882218475 -2 1 -2
6828 1 5 0.1 61.07355450083708 26.669937545507793 60.67945745692969 1 0 0
2828 1 7 0 61.45720090845846 31.663387691923955 56.46268663757484 -2 1 -2
4940 1 5 0.1 63.08624094708986 33.80508976385012 60.156257368935684 0 1 0
2500 1 4 -0.2 60.676503768431914 27.51268434919863 56.35243553392919 -2 1 -2
6815 1 5 0.1 62.096442970264 30.539886788341054 62.03024827605267 1 0 0
6603 1 5 0.1 59.78317208033508 27.52903228971291 62.78796271708295 1 0 0
4884 1 4 -0.2 64.88471207592814 32.65330162639509 62.03318923455878 0 1 0
6582 1 4 -0.2 61.30885527499713 29.02041144758092 63.443039477201545 1 0 0
6570 1 7 0.0282 59.13118406595239 25.15464460485453 60.418121560615965 1 0 0
2830 1 7 -0.1 60.16589404036656 29.836805278035655 55.80663933457042 -2 1 -2
6600 1 5 0.1 62.66208114033954 26.63273790658571 62.58627238655334 1 0 0
5204 1 5 0.1 62.538925338716425 34.47413674941741 62.53943651074702 0 1 0
6581 1 4 -0.2 60.76112023792605 27.548855220926924 63.43629561151785 1 0 0
2497 1 4 -0.2 61.84246124413448 33.167358984138374 56.46931434307803 -2 1 -2
6768 1 5 0.1 59.33103772487752 34.806895642263065 58.22065075374479 1 0 0
6767 1 5 0.1 60.81517540062149 34.646619916812256 59.221617901830776 1 0 0
6563 1 7 0 57.211679513604466 25.37650132522113 55.94990646215517 1 0 0
2352 1 7 -0.1 65.00090134403973 34.367302425485384 56.48220839173535 -2 1 -2
6599 1 5 0.1 61.804960011492255 25.073002948357892 61.311196515187994 1 0 0
6752 1 12 -0.38 57.73050886333347 34.78502899777503 60.36165017557378 1 0 0
4883 1 4 -0.2 65.19543210203173 33.803569874966186 61.046389252737114 0 1 0
6601 1 5 0.1 61.64058761068988 25.62049625919119 63.54181608649879 1 0 0
4902 1 15 0.1 65.2828386969744 26.329845711547385 63.02086059946451 0 1 0
2353 1 7 0 63.91567349917992 34.69114157569557 55.79106522001509 -2 1 -2
4796 1 5 0.1 57.16832563880417 24.64328693231692 63.263393437474924 0 1 0
2831 1 7 0 60.37805775153311 31.157336714389036 55.77983200473574 -2 1 -2
4882 1 4 -0.2 63.80844613957385 34.50530457817706 60.675938492445084 0 1 0
2538 1 5 0.1 60.942167633332616 33.79246899878493 56.25235027919132 -2 1 -2
6562 1 7 0 58.18493630293425 24.68896380819131 56.55674630675537 1 0 0
6604 1 5 0.1 62.37193147411359 29.09255279388029 63.84893924514295 1 0 0
1219 1 11 0.28 57.31081741588132 29.18213529258582 63.32049757521873 1 0 -1
2183 1 5 0.1 64.8647839095405 25.41042666404639 56.48559713415902 1 0 0
2179 1 5 0.1 63.684312713519816 24.494537779371246 55.67625422803053 1 0 0
63 1 7 -0.1 73.1246717716399 24.629891117531116 57.70214738302738 0 0 -1
1682 1 5 0.1 67.23723146515024 27.31796181574391 55.87799644924684 0 0 -1
1474 1 5 0.1 72.57475497972499 32.065053178552375 63.08145768087106 0 0 -1
1426 1 4 -0.2 72.98969351360005 32.14502110180112 64.04841347064104 0 0 -1
1483 1 5 0.1 72.03754183350779 24.60641319111636 63.11251123168548 0 0 -1
1455 1 5 0.1 71.0616857080762 24.627021274189158 61.38743895947702 0 0 -1
1680 1 5 0.1 65.87041158612053 26.754960696834193 57.94737375181842 0 0 -1
4943 1 5 0.1 65.64328746298938 33.54985995103864 60.12831860799889 0 1 0
4903 1 4 -0.25 66.35209576367225 25.12082520106933 63.76408306801545 0 1 0
4948 1 5 0.1 66.75770417007524 27.9352297064099 60.99836714014049 0 1 0
4897 1 5 0.1 66.49670441402714 30.616180888808298 60.96189178509523 0 1 0
4901 1 4 -0.25 66.37544809848316 27.77485185888968 63.11254051423144 0 1 0
1452 1 5 0.1 66.33453671381 28.214935308047032 58.65232041856826 0 0 -1
1446 1 4 -0.2 68.191078741625 29.03674181806478 56.81245061665139 0 0 -1
1441 1 7 -0.1 71.19545020706785 25.46723403850769 60.751531492473376 0 0 -1
1434 1 7 0 73.24498601459575 25.9755315501397 61.827505796206395 0 0 -1
1453 1 5 0.1 67.46611549431108 26.318345207211923 59.43191706243936 0 0 -1
1440 1 7 -0.1 70.28324770312236 25.706700932400363 59.813357345702585 0 0 -1
4885 1 7 0 66.22330358083438 32.08112703199516 62.510612153838444 0 1 0
4947 1 5 0.1 68.50817504485886 29.434245643807323 60.81345454243193 0 1 0
4900 1 4 -0.2 67.33738174475752 27.91411181726912 61.890045209445695 0 1 0
4899 1 4 -0.2 68.34074748305268 29.025288012660436 61.85224768137896 0 1 0
1449 1 4 -0.2 67.82041925301573 26.703916175540446 58.45491284304152 0 0 -1
2347 1 7 -0.1 67.84864904055614 34.1252965134696 57.61663680960975 -2 1 -2
4892 1 7 0 67.83241830556338 30.33784980563732 62.443411344049565 0 1 0
4891 1 7 -0.1 66.82895735736054 31.010766262757507 61.8731285487554 0 1 0
2390 1 5 0.1 71.30188243107281 33.621868992738165 57.51195681674522 -2 1 -2
2388 1 5 0.1 70.87034193669278 31.553869615763542 58.9417486992951 -2 1 -2
1439 1 7 0 70.21575048597182 26.938552656466083 59.27242213101532 0 0 -1
1445 1 7 0 69.17708581276472 27.40299421938741 58.55934577522921 0 0 -1
1444 1 7 0 69.30773637380105 28.418330209374428 57.731800787196285 0 0 -1
1443 1 7 -0.1 70.47595259390329 29.067311795259133 57.68253008143281 0 0 -1
1442 1 7 0.11 71.41160351851292 28.77213922974166 58.5374903779847 0 0 -1
1450 1 5 0.1 70.76742838302697 29.73081076849069 56.90758484300598 0 0 -1
1438 1 7 0 71.3356034437748 27.70659270839918 59.33558389951493 0 0 -1
1609 1 9 -0.22 72.47548473454792 29.468977547516722 58.53906984384915 0 0 -1
1436 1 7 0 72.366049200627 27.351643202421368 60.1280065585487 0 0 -1
1437 1 7 0 72.26519119309347 26.259633622256448 60.911583569388455 0 0 -1
2341 1 4 -0.05 70.3692177337516 33.11803952940439 60.28571261352677 -2 1 -2
2340 1 6 -0.3 71.25052070222529 34.30307166831726 60.06110522242367 -2 1 -2
2386 1 5 0.1 70.66906365512423 32.5056072580666 61.151435076203704 -2 1 -2
2387 1 5 0.1 69.36355513030723 33.361176753520176 60.65377484068974 -2 1 -2
2389 1 5 0.1 69.15033669902641 31.68258000746985 58.93556864699423 -2 1 -2
2342 1 4 -0.2 70.0862269301121 32.31726774348854 58.90077099463443 -2 1 -2
2343 1 2 -0.07000000000000001 70.24896260026136 33.20189029855792 57.645128913691124 -2 1 -2
1448 1 4 -0.2 66.71606876561486 27.512509572720298 57.9545975066293 0 0 -1
2356 1 5 0.1 67.5099896365877 33.1108500550959 57.63328493510711 -2 1 -2
2329 1 2 0.05 72.61771010163828 34.12021481222314 60.47271054938611 -2 1 -2
2790 1 5 0.1 73.09239486451935 33.08869632429614 58.55737857106331 -2 1 -2
2734 1 13 -0.38 70.02735520075815 32.339260384047826 56.52434743443405 -2 1 -2
2786 1 5 0.1 72.61659452931663 33.77572978590882 61.49617069919814 -2 1 -2
1681 1 5 0.1 67.86340870938534 25.81433567076674 57.8938752673322 0 0 -1
2789 1 5 0.1 73.01970663693594 32.09964764762119 60.02361808693638 -2 1 -2
2330 1 4 -0.2 73.34272209949154 33.09221533819792 59.620489092309434 -2 1 -2
1435 1 7 0 73.39957156138789 28.193458908632486 60.21410090715851 0 0 -1
59 1 8 0 72.45705197114304 25.305611319952842 56.788776887762744 0 0 -1
2344 1 7 0 69.21890915035435 34.3259314040572 57.772592216290334 -2 1 -2
1608 1 7 0.01 73.46538532051665 29.25210553608229 59.345815691398485 0 0 -1
1633 1 5 0.1 67.89798449780224 30.058579013969158 57.18911431921143 0 0 -1
4949 1 5 0.1 67.90919700745805 27.00712518494038 61.845779942298826 0 1 0
1454 1 5 0.1 69.47985766082134 25.05367217326164 59.689507033777645 0 0 -1
4946 1 5 0.1 69.30154905999512 28.723107510895776 62.30236360597285 0 1 0
1447 1 4 -0.2 67.02566966588543 28.132515926465764 56.590831692946715 0 0 -1
60 1 8 0.14 72.89442122417675 26.41792492399946 56.297416402027075 0 0 -1
2742 1 14 0.35 69.50001071810291 32.84484233514917 55.8470331588567 -2 1 -2
1456 1 4 -0.2 73.11678105652122 24.851596673465043 62.80019008139437 0 0 -1
4888 1 8 0 66.852063963193 32.54006755399799 63.63769459357749 0 1 0
4893 1 7 -0.1 68.39688357033725 30.804424460033967 63.59182210557686 0 1 0
1417 1 7 -0.1 70.62744848203924 34.88579290558883 63.85280754133554 0 0 -1
56 1 8 0 71.15702098470712 25.139139937525616 56.36099083359563 0 0 -1
4953 1 5 0.1 67.4026789302601 25.387595148249318 63.53895163952781 0 1 0
1482 1 5 0.1 73.6629052757919 25.061369164584505 63.78478653044955 0 0 -1
4942 1 5 0.1 65.7564126326458 34.587748004637874 61.55060366848087 0 1 0
4950 1 5 0.1 65.62375838555423 28.571464913296467 63.12129623517911 0 1 0
1451 1 5 0.1 66.10828896810924 28.65599053448372 56.1960795673022 0 0 -1
1683 1 5 0.1 68.61568992073725 29.365610436126907 55.85464696290427 0 0 -1
1423 1 5 0.1 69.90847126118382 34.14558878183749 63.830821879510474 0 0 -1
440 1 5 0.1 76.3414796224496 24.581926904714745 58.65284215865207 0 0 -1
1475 1 5 0.1 73.97943013165013 32.68392335113128 63.95094488032082 0 0 -1
2856 1 5 0.1 81.58484088070315 32.17540261738489 55.95842394670086 -2 1 -2
1479 1 5 0.1 74.25250159916015 31.120331721481552 61.73193723809159 0 0 -1
1581 1 5 0.1 77.75696202527192 24.677326220123955 61.5281435055061 0 0 -1
94 1 5 0.1 74.39646120776322 27.90961829064048 56.18543515709146 0 0 -1
1610 1 5 0.1 74.35102346317089 29.855775843875847 59.23826458703645 0 0 -1
1433 1 8 0 74.25071283085533 26.72631897426948 61.84732613736318 0 0 -1
1432 1 8 0.11 74.38733988804447 27.828588036135255 61.107563483675904 0 0 -1
65 1 7 -0.1 74.91286021737481 26.150218314034497 57.329573558817515 0 0 -1
1478 1 5 0.1 75.54851881698842 31.332830816184334 62.86035505901509 0 0 -1
1568 1 7 0.0282 79.31124159503935 25.41563817305825 63.45401830595872 0 0 -1
2396 1 5 0.1 79.05342691779606 29.93616156421533 57.63059812445439 -2 1 -2
1579 1 5 0.1 76.5834270378182 26.482724000490546 60.02299372340552 0 0 -1
93 1 5 0.1 75.89418846634906 26.55288731446567 57.573056832379386 0 0 -1
1561 1 4 -0.2 78.25153873764262 25.586221427973587 61.22308680290453 0 0 -1
1480 1 5 0.1 76.93883012091476 29.98670706096028 61.965022635029655 0 0 -1
2331 1 4 -0.2 74.84266492378916 33.20956269570439 59.63298810461986 -2 1 -2
1566 1 8 0.14 81.16283273973912 27.208139537018774 62.83046295310477 0 0 -1
2362 1 6 -0.3 79.29353724112956 33.247175690131805 56.741021227460095 -2 1 -2
2335 1 5 0.1 75.35369548104764 32.48273936388501 58.89921116892246 -2 1 -2
2785 1 5 0.1 75.21119178675633 32.965259726841495 60.63944144757458 -2 1 -2
1560 1 4 -0.2 77.31271311369913 26.796835289594778 60.80454781984387 0 0 -1
1562 1 7 0 79.28008572231734 25.970757078799824 62.2401120774341 0 0 -1
1430 1 4 0.02 76.00191497112176 29.831997297528865 61.471103232951755 0 0 -1
2363 1 2 0.05 79.77127145044972 31.959671450841803 57.25279331737556 -2 1 -2
2394 1 5 0.1 80.24949301310566 32.092250586044216 58.249459196073765 -2 1 -2
1499 1 17 -0.15 80.48733051514009 32.917032968023726 61.22869915128728 0 0 -1
1559 1 2 0.12 76.55146022269129 27.460135814893736 61.960365820914454 0 0 -1
1431 1 16 -0.55 75.67982538617285 28.39691698257515 61.250935775647505 0 0 -1
1512 1 18 0.3 80.51746653457641 31.1608904673039 61.11343077619372 0 0 -1
1565 1 8 0 80.33428378076974 26.767084670929417 61.8707571268785 0 0 -1
1564 1 8 -0.13 80.62986379205336 27.33484788492582 60.63804948299658 0 0 -1
1572 1 5 0.13 80.07295845729124 27.055441266425976 59.760532173631724 0 0 -1
1492 1 7 0 79.45579232093965 33.67254440456709 61.76349776599902 0 0 -1
2323 1 4 -0.2 77.37798605023144 33.830804262652535 58.07000884085867 -2 1 -2
1481 1 5 0.1 76.07022255568157 30.223894891858347 60.44539032062185 0 0 -1
1279 1 4 -0.2 78.09994497296707 33.05416443131507 61.98595267993283 0 0 -1
1326 1 5 0.1 78.02487252364887 32.15669463585693 61.4456872382836 0 0 -1
1639 1 5 0.1 77.25425605323639 33.79983866790403 61.629697077642746 0 0 -1
1578 1 5 0.1 77.90018436941219 27.575188277854704 60.218717252370496 0 0 -1
2783 1 5 0.1 77.3670121379377 32.85325899252072 58.55913540070049 -2 1 -2
1498 1 8 0 81.62083099392973 33.463638916249145 60.79716473902589 0 0 -1
1563 1 8 0.14 81.74150102340188 28.121521387247892 60.917446627557275 0 0 -1
1577 1 5 0.1 77.19604253909728 27.960551817470495 62.713009384874994 0 0 -1
2336 1 5 0.1 76.7701402767737 33.54186553592488 57.19155534066912 -2 1 -2
1684 1 4 -0.2 75.52779249437503 26.514056093546188 62.67917272769289 0 0 -1
2781 1 5 0.1 79.42854915475414 34.095503937990216 58.59414752312638 -2 1 -2
1429 1 4 -0.25 74.97022672806824 30.549922562887044 62.337671425171195 0 0 -1
1686 1 5 0.1 75.8751935015765 25.43972248854398 62.641836712006004 0 0 -1
2324 1 2 0.05 78.85649121149562 34.209261731723856 57.715626963331175 -2 1 -2
2857 1 5 0.1 81.53026109555873 30.68328100222074 56.870978956208084 -2 1 -2
1580 1 5 0.1 78.74064482518278 25.282954689952174 60.241463400282825 0 0 -1
2855 1 4 -0.2 80.87293309737075 31.362627281359064 56.35452717468614 -2 1 -2
2364 1 4 -0.2 78.68819129194719 30.862834099176904 57.17736419095874 -2 1 -2
2395 1 5 0.1 77.62998113714374 31.10475263494429 57.55325112924795 -2 1 -2
2400 1 12 -0.38 77.69107517090393 28.47384695218135 56.17979035996349 -2 1 -2
1620 1 5 0.1 81.51358902345589 28.942755432453453 59.06539074378243 0 0 -1
64 1 7 0 74.432856019571 25.04230997198777 57.907571079692026 0 0 -1
1274 1 5 0.1 80.80531344241376 29.94488185964873 63.61072578511685 0 0 -1
1685 1 5 0.1 75.36015121097878 26.76091613987175 63.78061914599346 0 0 -1
66 1 7 -0.1 74.10297694404125 26.920658427419593 56.55738300086553 0 0 -1
1503 1 17 -0.15 82.11801861119235 31.28423190904102 60.55841982916579 0 0 -1
1497 1 7 0 81.79961227861563 34.739827675870565 60.767218196672005 0 0 -1
1278 1 4 -0.05 78.10754160865746 32.74790905357895 63.53254884704297 0 0 -1
1567 1 9 -0.5600000000000001 82.0963182366229 28.03739243221706 62.24627861569671 0 0 -1
1574 1 6 -0.1782 78.44215242175754 24.453401944388652 63.845651551156 0 0 -1
2327 1 2 -0.1 75.21160085576565 34.63222883223928 59.19065427951391 -2 1 -2
2815 1 5 0.1 74.6136348687954 34.785359956582624 58.24426723928731 -2 1 -2
1428 1 15 0.1 74.14975875654578 29.54911983937502 63.65759869918489 0 0 -1
1277 1 6 -0.3 78.89824027633168 31.628854766334968 63.842956077040405 0 0 -1
1324 1 5 0.1 77.116679781604 32.481017824741045 63.85595693635342 0 0 -1
1570 1 7 0.0282 81.20905611714771 26.723521655315917 64.03470404881105 0 0 -1
2365 1 2 -0.1 78.65163052214852 30.593426593421512 55.687720858975865 -2 1 -2
493 1 5 0.1 89.87275968095766 25.068371437279648 59.98071630504044 0 0 -1
1177 1 5 0.1 90.35427101154858 33.03394275477754 61.708086607411595 0 0 -1
147 1 4 -0.2 89.70901727077732 24.470632739467227 59.09441718621161 0 0 -1
1687 1 7 -0.1 89.94650025460928 28.61418579910566 63.55971504869413 0 0 -1
1655 1 5 0.1 85.92084268418529 32.164415821500384 63.8000325972672 0 0 -1
416 1 6 -0.1782 87.7538147607044 33.89040444371285 55.90324932253468 0 0 -1
476 1 5 0.1 88.66818354148764 32.06652342448254 55.882367959187114 0 0 -1
1589 1 7 0 90.57466883975925 29.221434238529394 61.49748629331332 0 0 -1
1619 1 4 -0.2 82.39166513407682 28.873423484244547 59.77803620880066 0 0 -1
1727 1 13 -0.38 84.20288690880483 24.690382238646666 58.93936210846858 0 0 -1
1500 1 8 0 82.57652073339804 32.60597640894994 60.405930319196536 0 0 -1
1621 1 5 0.1 83.17310965934848 28.25538997987389 59.27516120039457 0 0 -1
1504 1 7 0 82.99773618147859 30.272515542135853 60.08814924890587 0 0 -1
1627 1 5 0.1 88.780365458987 32.6239498306481 61.004155779597625 0 0 -1
1571 1 11 0.28 82.95790498369348 28.46276618674183 62.66236943872977 0 0 -1
1629 1 5 0.1 86.6847059473323 33.238850764451165 61.71855454081069 0 0 -1
1510 1 5 0.1 87.10958227913089 30.772600205314895 58.07338734374359 0 0 -1
1288 1 7 0 85.41997055122653 25.70116290466981 60.63866889622342 0 0 -1
1298 1 5 0.1 85.95165533455935 26.125655253909525 58.61350705559667 0 0 -1
1606 1 14 0.35 83.98577344193026 29.565935040117935 57.68011372872391 0 0 -1
1493 1 7 0 83.74140077416769 32.98541202934862 59.93109212702823 0 0 -1
1287 1 7 -0.1 86.18798788889173 26.23605483589228 59.714354403226615 0 0 -1
1283 1 7 0 87.60062295204833 27.155233688097653 61.46691723959904 0 0 -1
1286 1 7 -0.1 87.30566389786881 26.927670269797794 60.12331766357241 0 0 -1
1688 1 5 0.1 87.85551373048828 27.421769504876725 59.33127863989356 0 0 -1
1605 1 13 -0.38 84.94863444891044 29.34415593092116 57.686290935056185 0 0 -1
1505 1 8 0 84.25037184804499 30.69675212831054 59.668588238509535 0 0 -1
1507 1 2 -0.07000000000000001 85.30242453685005 29.814809942424993 58.956994340249935 0 0 -1
1586 1 5 0.1 85.52628658983741 28.9257155508259 59.50940980340947 0 0 -1
1506 1 8 0 84.59853726851333 32.04208257086555 59.66980265561904 0 0 -1
1511 1 4 -0.2 86.43891390705458 30.826525644316767 58.9042610815005 0 0 -1
1509 1 5 0.1 87.0465133868401 30.632140858116827 59.808071703147675 0 0 -1
1692 1 5 0.1 85.68971211657845 32.40850179488037 57.924994549778255 0 0 -1
1508 1 4 -0.2 85.84563067728399 32.206236151437594 58.96019418849301 0 0 -1
1691 1 5 0.1 86.54008569212527 32.95559439779599 59.37657982394338 0 0 -1
1593 1 5 0.1 89.23409132148939 28.678822634621014 60.01546324095036 0 0 -1
1587 1 7 -0.1 89.48304048521457 28.55264639594798 61.049195807502706 0 0 -1
1282 1 7 0 88.64360312768036 27.955619074772212 61.82956839933783 0 0 -1
1289 1 7 0 85.67927822646772 25.880491866893188 62.008535234130754 0 0 -1
1168 1 2 -0.1 87.09644805647794 34.04953393980074 62.40846986159796 0 0 -1
1494 1 7 -0.1 83.88779154389613 34.32172222406302 59.78875425191615 0 0 -1
1284 1 7 0 86.76392972784782 26.636685564052133 62.36846907465379 0 0 -1
1169 1 2 -0.1 88.51073719656716 33.86124344355265 62.81983825935977 0 0 -1
1281 1 7 0 88.94797772539489 27.918101997785147 63.108550777606446 0 0 -1
1173 1 4 -0.2 89.28313445150818 33.468648319642156 61.544957118764934 0 0 -1
1293 1 7 0.03 84.41735816962256 24.969875497232277 60.23542238339899 0 0 -1
417 1 1 -0.15 88.67970030851257 32.975312705496606 56.442341442147 0 0 -1
1290 1 7 0 84.81957375143112 25.35289430833932 62.87362915558171 0 0 -1
1656 1 5 0.1 85.0627240886208 34.16052990441474 63.11738264999675 0 0 -1
492 1 5 0.1 88.92142360653862 25.047797551969627 58.56359345000553 0 0 -1
1285 1 7 0 87.00389094218525 26.693469580774135 63.677649439929155 0 0 -1
1631 1 5 0.1 90.02491296231558 34.71731658906173 59.94709378456581 0 0 -1
1172 1 4 -0.2 89.34929291585107 34.76476761596879 60.85380158230316 0 0 -1
1657 1 5 0.1 88.79990070286999 34.861473603655384 63.27590913718425 0 0 -1
1167 1 4 -0.2 86.10147127404147 34.18880481832196 63.53800528625932 0 0 -1
425 1 5 0.1 89.68603313683724 33.338796222650146 56.41442189771195 0 0 -1
1626 1 5 0.1 88.24005277217529 31.792463855417544 63.36949004490973 0 0 -1
424 1 5 0.1 88.34398429771838 32.6859857801229 57.454491508291625 0 0 -1
1690 1 5 0.1 84.79856328547139 34.64806253224073 59.297358240425645 0 0 -1
1294 1 7 0 83.52671046233516 24.504941328716388 61.17049281650869 0 0 -1
1164 1 2 -0.1 88.55850482225438 32.762593408917795 63.90827290672737 0 0 -1
1295 1 7 -0.1 83.75597173496044 24.64526150470752 62.4696631069132 0 0 -1
6629 1 7 0 52.46480428709019 39.87881324040814 55.71808567860735 1 0 0
1246 1 5 0.1 56.91424927601792 35.91764280820199 63.517488336127364 1 0 -1
1212 1 4 -0.17 56.00080268564853 35.793817641752554 64.0384770502167 1 0 -1
289 1 4 -0.2 50.64413989855513 37.81175922686669 63.74324092658739 1 0 -1
1337 1 14 0.35 55.37500963786674 37.103355039056225 62.780713497578155 1 0 -1
6713 1 7 -0.1 55.83954634609962 41.67521667327971 56.05369636151407 1 0 0
4283 1 5 0.1 56.34997166748718 45.20422748084806 59.37514822894749 0 0 0
4449 1 5 0.1 56.37820824337295 40.507421138032775 63.58456367853771 0 0 0
295 1 5 0.1 52.19992488201075 35.713284240684 62.661546395159874 1 0 -1
6704 1 7 0 53.53270449493842 44.767085582835314 57.18296372145998 1 0 0
6911 1 5 0.1 56.1261677360895 40.87735964957772 56.761056601661636 1 0 0
6708 1 7 0 55.028145768867844 42.6240689454196 56.51767508412212 1 0 0
4452 1 5 0.1 53.3059109322373 39.66523679107195 63.100804004404445 0 0 0
291 1 4 -0.2 51.136187131081755 35.646407672312336 62.527287681544514 1 0 -1
6625 1 8 0 54.15402642202373 38.01497053543115 56.795626192309435 1 0 0
278 1 7 0 50.683235331982665 35.555609314326105 57.770712055523006 1 0 -1
4446 1 5 0.1 53.438564953010356 42.82379023262227 61.46067455769229 0 0 0
281 1 7 0 51.035401032154795 35.79820131727097 60.06907772808036 1 0 -1
277 1 7 0 50.09524590351928 36.08301606912305 56.670803846384885 1 0 -1
280 1 7 0 50.557631721482295 36.31549989992603 58.91182427672439 1 0 -1
4443 1 4 -0.2 53.000549133547956 42.00494665870723 62.005224247334 0 0 0
287 1 7 0 50.833394131431184 36.41154633537253 61.22595213507848 1 0 -1
284 1 7 0.11 49.938451349983815 37.53258382131262 58.92023552095277 1 0 -1
4511 1 5 0.1 49.916573687839 43.91318325547999 59.5718378108091 0 0 0
286 1 7 0 50.10736639757171 37.55990114397158 61.2196709137693 1 0 -1
6635 1 5 0.1 52.08121811201679 40.421672869692884 57.862052558654625 1 0 0
285 1 7 -0.1 49.70731901599236 38.151187510250516 60.08505591156072 1 0 -1
288 1 4 -0.2 49.750088815606865 38.260058833504885 62.53576843340894 1 0 -1
6633 1 5 0.13 55.65216596169437 36.298013624390805 57.42077216622894 1 0 0
6624 1 8 -0.13 54.96928339862224 37.19327692926161 57.642897775716456 1 0 0
6626 1 8 0.14 53.42140842939639 38.84861542777954 57.594518582985465 1 0 0
6901 1 5 0.1 53.50713525680408 44.185164671505404 59.20520318178298 1 0 0
4445 1 5 0.1 53.8265802442223 40.84786549817843 60.315709719542475 0 0 0
6706 1 7 -0.1 54.615789438501324 42.819477281004225 57.83223544268584 1 0 0
4439 1 2 0.05 51.22603695806539 41.822955501178306 60.49699670691473 0 0 0
4444 1 5 0.1 51.633673617570764 42.54471733202752 59.762789088152736 0 0 0
4441 1 6 -0.3 51.794754993369494 40.52527596057772 60.55829521797248 0 0 0
6707 1 5 0.1 54.896590648537575 42.075135378261734 58.54007835507105 1 0 0
6705 1 7 -0.1 53.841738016721415 43.8998191905913 58.13402605903549 1 0 0
4442 1 2 0.05 53.10765216467785 40.74053975502298 61.1610398966815 0 0 0
6623 1 8 0.01 54.544485708139234 37.449539077122964 58.92538315243044 1 0 0
6627 1 9 -0.5600000000000001 53.631509202745605 38.46873660262143 58.9459450466189 1 0 0
6632 1 5 0.13 54.84836256345428 36.89453633155601 59.76392933527406 1 0 0
6631 1 11 0.28 53.33514617056345 38.99543538557988 59.763317377566835 1 0 0
4438 1 4 -0.2 49.696816825540466 41.921962894396515 60.43291180658468 0 0 0
4535 1 2 -0.1 49.691848522576315 44.013866809407446 61.764091195191355 0 0 0
4510 1 2 -0.1 49.29371912896198 43.41496095967251 60.43207667426308 0 0 0
4448 1 4 -0.2 51.1653324147783 43.81066081096439 61.86082816226105 0 0 0
4542 1 5 0.1 51.65807488495294 44.31909809720891 60.95113493421238 0 0 0
4440 1 2 -0.1 51.562802306235994 42.404717914535624 61.8756175160315 0 0 0
4451 1 5 0.1 53.198322385521514 38.60375419710434 61.575044190280096 0 0 0
4450 1 5 0.1 55.68696637156228 41.68936429686115 62.611844366182225 0 0 0
4562 1 5 0.1 50.98776139339614 41.86143484368746 62.68695335868727 0 0 0
4437 1 4 -0.2 53.636254561541875 39.56889258166287 62.021214935675005 0 0 0
4435 1 10 0.38 55.16857560632827 39.54114401448575 62.05412718149954 0 0 0
4434 1 4 -0.2 56.127010851634836 40.68020573580306 62.55208749887208 0 0 0
4502 1 5 0.1 51.546264039963596 44.29019918588604 62.78098315975927 0 0 0
6630 1 7 -0.1 52.58193100425499 39.79333257148671 57.10748624916299 1 0 0
450 1 7 0.01 49.31139830513799 37.179710085437286 56.81697161110859 1 0 -1
4447 1 5 0.1 53.39661028643273 41.936952039716985 63.05339648454837 0 0 0
4436 1 12 -0.38 55.64691601882876 38.47539622647576 61.692956841034366 0 0 0
4538 1 5 0.1 49.22377219902749 43.474670177507576 62.62790739903951 0 0 0
451 1 9 -0.22 49.32381203657848 37.92938165967159 57.855996834483435 1 0 -1
4597 1 5 0.1 49.371618390498945 41.5125958332884 59.50474416865347 0 0 0
4453 1 5 0.1 49.180146048089895 41.313855764344225 61.18485045345541 0 0 0
475 1 5 0.1 49.97339416016026 39.32203567345204 62.36749159896477 1 0 -1
4259 1 5 0.1 54.206837749016195 44.62359198300948 63.15216435191711 0 0 0
292 1 5 0.1 49.17612221946065 39.07407037106182 60.048015498557035 1 0 -1
6686 1 5 0.1 50.83247686229329 42.17861564683201 56.64596594433187 1 0 0
1336 1 13 -0.38 54.92769357699316 36.55428023977887 63.45095452940341 1 0 -1
6711 1 8 0 53.988217053738865 44.59784194415181 55.979840319611846 1 0 0
4252 1 7 -0.1 55.16197282372387 45.01011664142075 62.80623290965257 0 0 0
4248 1 7 0 56.14876125099195 45.21602395234261 63.71760590321445 0 0 0
525 1 5 0.1 48.71939687665936 38.28426314792058 62.76401102144062 1 0 -1
4496 1 5 0.1 56.727347587650534 42.56743164577908 60.775077108584405 0 0 0
4596 1 5 0.1 56.84439023342056 40.298229362303616 60.70425208807784 0 0 0
290 1 4 -0.2 50.50155589872673 36.28628798210753 63.769172167454464 1 0 -1
522 1 5 0.1 49.43116044108364 35.9544187128058 63.88014444081276 1 0 -1
6685 1 5 0.1 49.89432845820596 40.847992150819096 55.92928748015834 1 0 0
293 1 5 0.1 51.70117738583953 37.97186676315363 63.64735042947401 1 0 -1
6637 1 4 -0.2 50.57214823247717 41.72034481067455 55.69002668485109 1 0 0
2894 1 5 0.1 64.27811003353226 38.08165908448119 55.86673943149204 -2 1 -2
6741 1 5 0.1 62.35731119613487 41.11015786209928 55.67015849845732 1 0 0
4624 1 12 -0.38 62.7567347103776 40.1990346336905 63.94950703547206 0 0 0
4297 1 5 0.1 60.193373627894005 38.477863151070814 63.77593476369627 0 0 0
4881 1 10 0.38 63.01764625551864 36.67012113334236 63.896085662600456 0 1 0
4287 1 5 0.1 57.98567689829402 45.31102038625288 56.574963123191296 0 0 0
4289 1 5 0.1 57.21534404168888 43.45449875591294 58.108434784551534 0 0 0
6753 1 4 -0.2 59.76243899837781 35.08365628510662 59.22348904406035 1 0 0
4290 1 2 -0.1 57.331252634654916 40.730618693988355 61.60024612085019 0 0 0
6763 1 5 0.1 57.66906282873173 36.40923940281412 58.578017670537555 1 0 0
4873 1 4 -0.2 63.11694877373514 35.14577313975033 61.86936958139605 0 1 0
4872 1 5 0.1 62.29980717667063 35.67327986641628 61.461971233100755 0 1 0
6818 1 5 0.1 57.28270474673518 38.52163327539013 56.44937254618783 1 0 0
7260 1 5 0.1 61.45762256868696 45.087428119352516 62.93604401690521 1 0 0
7261 1 5 0.1 61.510565686704 43.288914476847154 62.95647394169041 1 0 0
4941 1 5 0.1 63.98186580454259 35.32170171024429 59.92739606233449 0 1 0
6769 1 5 0.1 61.244278380613395 37.850928087333386 56.17956550543127 1 0 0
4265 1 4 -0.2 58.42261583761774 45.24527335887066 57.596821420242804 0 0 0
6826 1 2 -0.1 60.492544228173294 39.95688363958307 56.2192552768841 1 0 0
4626 1 5 0.1 59.91042571844178 41.49624086069531 62.69811783988991 0 0 0
4292 1 4 -0.2 59.48057452545505 40.42297132974352 62.97232969956368 0 0 0
6827 1 5 0.1 60.29768527641329 40.76823487553918 56.92525500466195 1 0 0
6764 1 4 -0.2 58.22129488385297 38.93554629697811 56.832047483871094 1 0 0
7214 1 5 0.1 62.979422817702556 44.508554013246055 57.34380489502305 1 0 0
6754 1 4 -0.2 61.19451530193487 38.75157932031003 56.87910087675562 1 0 0
4495 1 5 0.1 58.527663109899066 44.32793788602546 60.22516109006973 0 0 0
4268 1 4 -0.2 57.69790435507807 42.095846292708934 61.14376480512618 0 0 0
4359 1 5 0.1 58.11490317366039 38.99601811193527 62.4486406065682 0 0 0
6913 1 5 0.1 62.18351049461549 38.87009728933593 57.32249394455542 1 0 0
7210 1 11 0.28 63.28621573317358 41.88466346708449 57.43475104593779 1 0 0
6858 1 5 0.1 58.037152342994524 39.77754122566741 57.51248050966171 1 0 0
4497 1 5 0.1 58.00685263770052 42.79969073650273 61.82542554011626 0 0 0
7209 1 7 -0.1 62.70303943825774 44.45072282658555 58.44969059368069 1 0 0
4879 1 5 0.1 64.11414266682586 37.09103473606266 62.04474812637591 0 1 0
4270 1 5 0.1 58.380474534507044 41.47015282539742 59.1240313022885 0 0 0
4498 1 5 0.1 59.61901165138268 41.722053866885105 60.45767082541069 0 0 0
7212 1 5 0.13 63.17378776099653 41.577818046054546 61.78765478645839 1 0 0
4360 1 5 0.1 59.11185813456757 39.42302588689645 61.06185761676134 0 0 0
4499 1 5 0.1 59.949154643477044 43.784575822338766 59.37146805771611 0 0 0
4269 1 4 -0.2 58.6642450755423 42.12854604753275 60.005678583576156 0 0 0
4288 1 5 0.1 58.71997995706434 43.13413093185477 57.43720625828551 0 0 0
7206 1 9 -0.5600000000000001 63.22532292902828 42.0343435812712 58.47678960690712 1 0 0
4267 1 4 -0.2 58.85524706147257 43.61108261288004 59.49150771137845 0 0 0
7205 1 8 0.14 62.753678943286495 43.31330010646033 59.039543032761834 1 0 0
4266 1 4 -0.2 58.20485361084643 43.86728610080388 58.15682855727389 0 0 0
6762 1 5 0.1 58.114251456894436 37.936399669649234 59.443949179858066 1 0 0
6758 1 2 0.05 59.8005070234075 36.58243716908969 59.37761997804901 1 0 0
6761 1 5 0.1 59.7482765520282 36.86190449658071 60.466441241352015 1 0 0
6759 1 4 -0.2 58.473548234412206 37.1688627205973 58.78992437094855 1 0 0
6757 1 6 -0.3 60.95749057691006 37.26132947630264 58.83012046573351 1 0 0
6756 1 2 -0.1 59.00395610561631 37.78093861869195 57.50556199341012 1 0 0
6760 1 5 0.1 60.18940447508058 39.18401476495404 58.777525309074704 1 0 0
6755 1 2 0.05 60.320424364002356 38.30343931556685 58.07923752388734 1 0 0
7204 1 8 0 62.64498099221853 43.19416563702513 60.41028954614223 1 0 0
7201 1 7 0 62.29540125580584 44.23840622796594 61.17082894839597 1 0 0
7202 1 8 0.01 63.46570942728867 41.27339021637151 59.61734773440732 1 0 0
4291 1 4 -0.2 58.55207286511392 39.86842630358879 61.92648194997627 0 0 0
7203 1 8 -0.13 63.121503603532595 41.95132106804663 60.82285580595699 1 0 0
7211 1 5 0.13 63.77455801485834 40.219413124820065 59.521082824987595 1 0 0
4878 1 4 -0.2 63.849073395252425 36.22795853508148 62.6916636958982 0 1 0
6878 1 5 0.1 59.235464114875626 36.94839143360475 56.863767008639705 1 0 0
7200 1 4 -0.2 62.047020727759005 44.198766366540255 62.67657420210391 1 0 0
4298 1 5 0.1 61.24714118095905 39.08946027495744 62.4567346623534 0 0 0
7207 1 7 -0.1 61.973446018021086 45.316443348591065 60.47034235771913 1 0 0
7198 1 4 -0.2 64.67624996728608 44.55023744319722 62.815492242323074 1 0 0
4296 1 4 -0.2 60.63329603722352 39.43796802736556 63.37553538712483 0 0 0
7256 1 5 0.1 64.9074961270262 44.127762636647674 61.82787797495814 1 0 0
4880 1 5 0.1 64.74568208907795 35.787190214513906 63.023373626591 0 1 0
7199 1 4 -0.2 63.391189070386815 44.039070968360505 63.453216296378 1 0 0
2161 1 5 0.1 65.38611812311183 44.83414636626708 59.00107172295461 1 -1 0
4295 1 5 0.1 58.937021813491114 40.5878231974721 63.87814900501525 0 0 0
7257 1 5 0.1 65.39606549120121 44.14607569409547 63.488640681322266 1 0 0
2883 1 7 -0.1 64.55368009784063 36.98604612270012 55.88942446325246 -2 1 -2
7259 1 5 0.1 63.448811846770006 42.946327240191906 63.744285922605386 1 0 0
5203 1 12 -0.38 61.825972004355364 36.38837029446282 63.98088192873886 0 1 0
6851 1 2 -0.1 59.15035685365754 39.412627971633725 55.69679880713922 1 0 0
1886 1 10 0.41 69.55748573924174 41.96425227063338 55.708779445062575 1 -1 0
1898 1 5 0.1 71.96926601386974 44.45390951753451 55.93940632365194 1 -1 0
1421 1 5 0.13 73.1684124935214 39.770279095879964 62.918875891337926 0 0 -1
1415 1 8 0.14 72.59220058625138 36.65984385876979 63.75960009283605 0 0 -1
1416 1 9 -0.5600000000000001 73.49550293333374 37.720877460084445 63.598803473021505 0 0 -1
2351 1 8 0.14 65.70537920007476 36.636832661586986 56.527647622962185 -2 1 -2
1601 1 5 0.1 72.11857003984409 44.986385381252404 59.8096484930073 0 0 -1
1837 1 4 -0.2 72.38584247005889 45.20614102946173 56.52886733829551 1 -1 0
1899 1 5 0.1 72.0774518202754 44.862329658102084 57.558304502333506 1 -1 0
1411 1 7 0 70.38048234484953 36.12222429124711 63.3536919470699 0 0 -1
1470 1 5 0.1 68.18414464961373 35.925558483186016 63.71767702524127 0 0 -1
2154 1 1 -0.15 66.15496424347778 44.905116865547214 58.14838426697628 1 -1 0
2534 1 11 0.28 66.67175824784786 38.50318372930442 57.030472560415085 -2 1 -2
1413 1 8 -0.13 71.38325095168452 38.25984263372522 62.827243749832135 0 0 -1
2153 1 6 -0.1782 65.59137988632688 45.202973257109846 56.86420218671177 1 -1 0
1471 1 5 0.1 68.68104856106639 37.54324689430676 63.307006875716795 0 0 -1
2152 1 5 0.1 68.20000364629983 44.87175373792495 56.590454587577184 1 -1 0
2350 1 8 0 65.84844457349556 35.29595431619044 56.90003245482009 -2 1 -2
1469 1 5 0.1 67.99872795794981 35.08199291210749 61.79387146711252 0 0 -1
1405 1 5 0.1 66.02177568458166 39.76935182460817 61.15609677715413 0 0 -1
1914 1 14 0.35 68.5482086320334 41.51069646999238 57.3780522067332 1 -1 0
2355 1 5 0.1 70.82161971099886 35.722778772219954 57.97102567879387 -2 1 -2
1888 1 13 -0.38 69.34699225311766 42.03895447295469 57.04672979357115 1 -1 0
2358 1 9 -0.5600000000000001 66.72317010222366 37.45522829633424 56.947724689734585 -2 1 -2
2348 1 8 0 67.10545185503624 35.183678318686624 57.46701923649626 -2 1 -2
2328 1 4 -0.2 73.20405123473265 35.49861779411312 60.21908946467934 -2 1 -2
2345 1 7 -0.1 69.73228480297857 35.61237395373776 57.813729707348145 -2 1 -2
1406 1 5 0.1 66.03671981587121 38.883434346074715 59.66708231712522 0 0 -1
2677 1 2 -0.1 71.82451426376815 37.718378527933666 56.08715146110849 -2 1 -2
2334 1 5 0.1 72.81952864449977 35.87006802291161 59.30837879400508 -2 1 -2
2788 1 5 0.1 72.72074743820116 36.26081025567388 60.90124840837535 -2 1 -2
1410 1 4 -0.2 68.88033830754597 36.545765266915176 63.144563874228055 0 0 -1
1468 1 5 0.1 69.31306807529236 36.137382980786256 61.12620335790409 0 0 -1
1467 1 5 0.1 66.70406867948094 36.51955405444818 60.393960579327 0 0 -1
2693 1 5 0.1 72.03547105677019 36.85374290614935 56.70397386637811 -2 1 -2
1398 1 5 0.1 68.35667998056886 38.906463623218905 61.63068185232648 0 0 -1
2833 1 2 -0.1 72.57057497940531 38.94899983240129 56.545477598431674 -2 1 -2
2835 1 5 0.1 71.83174176960532 39.77726282265698 56.877251475590725 -2 1 -2
2349 1 8 0.14 67.63644827929582 36.47248895891462 57.44606646709741 -2 1 -2
1729 1 12 -0.38 67.4674556976793 40.73724463841691 58.574161820866706 0 0 -1
2675 1 4 -0.2 69.55342790995871 38.076385113307076 57.37595736370937 -2 1 -2
2346 1 7 0 68.9638497764731 36.694122236616124 57.6864017743168 -2 1 -2
1730 1 5 0.1 68.53004480080048 38.40451774380508 59.92256591411301 0 0 -1
1400 1 5 0.1 69.9153353378208 41.08232071627393 60.02205548199856 0 0 -1
1407 1 10 0.38 67.40595842609568 40.55107807905519 59.80385099619092 0 0 -1
1401 1 4 -0.2 67.99978947586521 41.54622365836076 60.780654420787265 0 0 -1
1409 1 4 -0.2 68.40317201239199 36.10578011088678 61.736349309807984 0 0 -1
1731 1 5 0.1 69.33112716223886 42.66883241596308 59.47858980831411 0 0 -1
1465 1 5 0.1 69.38241362969853 43.28997733906547 61.97388982282314 0 0 -1
1464 1 5 0.1 70.2929228081457 41.848540263270664 62.20789690929897 0 0 -1
1408 1 4 -0.2 67.33220244243816 36.99428962830963 61.1921800991728 0 0 -1
1404 1 4 -0.2 66.70167707447133 39.39832939329522 60.39561890779074 0 0 -1
1397 1 4 -0.2 69.30829533722101 41.99070181238413 60.334216174657406 0 0 -1
1396 1 4 -0.2 70.07891300263148 42.64585987279507 61.466171694649944 0 0 -1
1399 1 4 -0.2 67.82276994674126 38.38602310457982 60.800270478284695 0 0 -1
1395 1 2 -0.1 71.35013486230139 43.40994195977321 61.149683103075276 0 0 -1
1555 1 5 0.1 72.24105378156949 41.85128497349325 59.823839634112815 0 0 -1
1402 1 5 0.1 68.04422950358622 41.18413500886261 61.82310039842841 0 0 -1
1403 1 5 0.1 67.23538824325819 42.34531934985945 60.83797906384128 0 0 -1
1554 1 5 0.1 72.14142849079903 41.49401903805255 61.56814868605906 0 0 -1
2690 1 5 0.1 70.23994113421394 38.41922567961219 58.19239832588822 -2 1 -2
1539 1 4 -0.2 72.39930486265757 42.32036182075875 60.79550757954643 0 0 -1
1701 1 5 0.1 71.76428048358183 43.79116026052376 62.12452111075264 0 0 -1
2689 1 5 0.1 68.84159402075332 38.8603129919465 57.28552333503579 -2 1 -2
2871 1 5 0.1 72.96888218422932 38.39611039327066 58.64540895439578 -2 1 -2
1602 1 5 0.1 70.71308169781658 44.07795063429625 59.201560000411405 0 0 -1
1466 1 5 0.1 66.56572208134116 37.118019100613026 62.00194321147386 0 0 -1
1373 1 4 -0.2 71.14534256206147 44.556881105360944 60.118408492118434 0 0 -1
1422 1 5 0.13 70.59304882317143 38.983287963855794 62.4755329413559 0 0 -1
1414 1 8 0 71.35681790774227 36.96731429260588 63.29908602688154 0 0 -1
2676 1 4 -0.2 70.34293205472316 38.044071638758744 56.04629164818039 -2 1 -2
2213 1 5 0.1 66.59730531331705 43.87330527186765 58.14004994662681 1 -1 0
2869 1 4 -0.2 73.5573033299781 38.71793575538697 57.75860215910793 -2 1 -2
1412 1 8 0.01 72.67768554718899 38.80523302448196 63.205773529734664 0 0 -1
1540 1 10 0.38 73.78006455393148 42.97834642743469 60.89019780011169 0 0 -1
1895 1 5 0.1 75.18236658401545 43.41084773609829 56.0481485052742 1 -1 0
1833 1 4 -0.2 74.57715078351673 45.227050895046794 57.770058141952376 1 -1 0
2819 1 5 0.1 80.51559668841354 36.681211674045365 55.92011652612202 -2 1 -2
1501 1 7 0 79.70823810841655 35.026170944848445 61.830732494070254 0 0 -1
3071 1 5 0.1 75.07548200774782 45.095058475681384 64.0378893207359 0 0 0
1541 1 12 -0.38 74.08140725049674 44.08207947829352 61.268683804099396 0 0 -1
2849 1 5 0.1 80.22282958885054 45.196934035530745 57.24216662037635 -2 1 -2
1558 1 5 0.1 75.62163227400754 39.318977166131035 63.932229725225696 0 0 -1
2872 1 5 0.1 74.05505422707809 39.7081545309253 58.07979096372147 -2 1 -2
2322 1 2 -0.1 76.6676768888795 34.909947571737035 58.8778867011129 -2 1 -2
2784 1 5 0.1 77.1683473715277 35.017055990115985 59.86551934922929 -2 1 -2
2787 1 5 0.1 75.20606386585796 35.32913248448837 61.28252932022111 -2 1 -2
2823 1 5 0.1 77.59190243556412 39.007781526294764 56.48372764011411 -2 1 -2
2873 1 5 0.1 74.25629811776975 36.729236215206775 57.26853411079347 -2 1 -2
1892 1 5 0.1 74.67063421743497 44.164866321106665 58.13988509091425 1 -1 0
1556 1 5 0.1 74.43067077799438 40.9790669198964 60.55879101186039 0 0 -1
2822 1 5 0.1 79.18949436310328 39.71880127078194 56.649350087940576 -2 1 -2
2818 1 5 0.1 81.16702620008846 35.64261448598928 57.20027219401264 -2 1 -2
1542 1 4 -0.2 74.97275964967282 42.01744395608759 60.4913443484556 0 0 -1
2804 1 5 0.1 74.28262779973349 37.69534624537514 60.14051027852703 -2 1 -2
1645 1 5 0.1 78.01654608290386 35.565792778281185 63.11595236797914 0 0 -1
2326 1 2 -0.1 74.725765442307 35.59021366876449 60.27438922675949 -2 1 -2
1557 1 5 0.1 75.16379218781515 42.10116436758304 59.42073718699562 0 0 -1
1380 1 5 0.1 81.33137616943446 44.70997473261505 59.85799220700776 0 0 -1
1549 1 5 0.1 77.81462411472282 41.39560184701652 63.35627619253655 0 0 -1
1643 1 5 0.1 77.17542302172855 37.73497498171649 62.88418471354777 0 0 -1
2654 1 5 0.1 77.15122226021472 41.65632386153854 56.028639108050434 -2 1 -2
1641 1 2 -0.1 79.19153795774592 37.21930477780295 63.23448790851987 0 0 -1
1640 1 2 -0.1 78.09827866754063 38.244561614471976 63.15082208086762 0 0 -1
1725 1 7 -0.1 81.35116075367739 42.262153870609495 63.32740490956224 0 0 -1
1726 1 5 0.1 80.61473261198024 44.1347492548492 63.2872211024518 0 0 -1
2320 1 3 0 78.90604294578044 35.62349156361738 57.104053338036906 -2 1 -2
2874 1 5 0.1 75.29542683293462 38.073952700339 56.70032799276044 -2 1 -2
2816 1 4 -0.2 80.33231709740049 36.264918894608364 56.930165522125456 -2 1 -2
2817 1 1 -0.3 78.65741844768125 38.79666446545447 56.503877924986256 -2 1 -2
2333 1 5 0.1 76.5198609125793 36.15568795972019 57.07389355091059 -2 1 -2
1502 1 7 -0.1 80.83842910407022 35.50757293189956 61.31451288793245 0 0 -1
2337 1 6 -0.3 81.22661202846064 38.42462227161978 57.22904245104786 -2 1 -2
2870 1 4 -0.2 74.6930832233393 37.688198402840285 57.56227769732803 -2 1 -2
2321 1 2 -0.1 76.71485134765643 36.26471795852954 58.145155534917 -2 1 -2
2782 1 5 0.1 78.6510821953078 36.379343358409976 59.034418896535136 -2 1 -2
2325 1 4 -0.2 75.2034143472999 37.03924063876334 60.021178794833574 -2 1 -2
2814 1 5 0.1 75.88982022672516 37.383834748682176 60.78195713959491 -2 1 -2
1547 1 2 0.05 76.23185551153674 42.06589950741203 61.262204377129 0 0 -1
1550 1 5 0.1 76.52334228139134 43.180400149117844 61.16876677921838 0 0 -1
2319 1 2 -0.1 78.24705213783913 36.57636289907211 58.08343786289474 -2 1 -2
1644 1 5 0.1 80.10660359884781 37.62248451375817 62.777969481828194 0 0 -1
2812 1 2 -0.1 75.8213537304189 37.44585442307635 58.620654654763456 -2 1 -2
1642 1 4 -0.2 78.68358232860645 36.05225763457541 62.437997457208176 0 0 -1
1648 1 5 0.1 78.09211530713682 36.38631106516154 61.60186709932446 0 0 -1
2813 1 5 0.1 76.49424301951154 38.33014879831975 58.862665855667665 -2 1 -2
2810 1 2 0.05 80.35092927618277 37.473910114484546 57.8427343306779 -2 1 -2
2318 1 2 -0.1 78.89044255300243 37.96671982168409 57.800705919037206 -2 1 -2
2811 1 5 0.1 80.57662977175725 37.20422753205203 58.898823976445904 -2 1 -2
2821 1 5 0.1 78.69828371841601 38.655844967591065 58.65999063951816 -2 1 -2
1647 1 5 0.1 79.22552516794326 39.88896530876612 62.27619893670979 0 0 -1
1552 1 5 0.1 77.34017912973316 40.73722397426215 59.81468393199906 0 0 -1
1667 1 5 0.1 76.4304992502905 39.26187441417282 61.375765395402766 0 0 -1
1545 1 2 -0.1 77.20335522251273 39.97460983283306 61.7498891536879 0 0 -1
1551 1 5 0.1 78.33056944727966 41.63964424166119 60.98507807479929 0 0 -1
1607 1 5 0.1 78.76956746013619 38.746348061526696 60.976664159507095 0 0 -1
1548 1 4 -0.2 77.36624226619081 41.1558951681815 60.80607553720668 0 0 -1
1553 1 4 -0.2 78.40899421759158 39.21604957470242 61.99248123656652 0 0 -1
1700 1 5 0.1 80.9675997582591 36.55177483673791 61.14214732422225 0 0 -1
1196 1 7 -0.1 81.36995868740694 43.48599774807434 62.831620416073164 0 0 -1
1546 1 6 -0.3 75.96129321107877 41.79438618882992 62.61417740359224 0 0 -1
1544 1 2 0.05 76.87770765176374 40.77588823048417 63.02444533176206 0 0 -1
2848 1 5 0.1 78.25727135301801 43.710768509127675 56.675752434317346 -2 1 -2
2385 1 5 0.1 81.07306126205987 41.297886395758574 59.7637449073775 -2 1 -2
2339 1 4 -0.2 81.40392266772866 40.830191812157075 58.8099988440494 -2 1 -2
2866 1 5 0.1 80.45407779261114 40.698674969087634 58.29270530808976 -2 1 -2
2393 1 5 0.1 81.82796456442485 42.88032338394781 57.94001751840789 -2 1 -2
1834 1 2 -0.1 73.89085748236367 45.127888017295504 56.36076422658075 1 -1 0
2391 1 5 0.1 81.50774814541808 38.96828998207669 59.741761632096015 -2 1 -2
2359 1 4 -0.2 82.14533530549355 39.53773229322168 59.099129409702975 -2 1 -2
2836 1 5 0.1 74.02769327007447 40.15158054362978 55.76185650717022 -2 1 -2
1420 1 11 0.28 74.48770751404925 37.69186767440052 63.888494189283584 0 0 -1
1736 1 5 0.1 80.60202365339045 41.91218012573225 64.04562239998796 0 0 -1
2652 1 7 -0.1 78.36900663830266 43.35466991638453 55.69125519968311 -2 1 -2
2474 1 5 0.1 88.60695254755989 41.10842745873012 55.72112760057176 -2 1 -2
2454 1 5 0.1 86.09275187064272 36.97746328721297 56.04014957173152 -2 1 -2
4426 1 5 0.1 86.72922213804739 44.512999119677374 63.503837207258734 -1 0 0
1628 1 5 0.1 87.60769939450006 35.03526452671653 59.58366375954027 0 0 -1
2469 1 5 0.1 84.90528467022472 43.45621330890743 57.985256312979665 -2 1 -2
452 1 5 0.1 90.4514077991998 37.466429899370084 56.05762313153586 0 0 -1
4412 1 4 -0.2 85.75661708187991 44.52417412646341 63.96755863925787 -1 0 0
1184 1 4 -0.2 87.69541938281205 39.14281659154078 59.844888126687685 0 0 -1
4424 1 5 0.1 89.45128085258509 43.44161533039102 61.38068257296374 -1 0 0
1170 1 4 -0.2 87.0349653295945 35.40255748039533 61.7101724576925 0 0 -1
4631 1 5 0.1 89.5218861945205 40.48826412296495 63.82236057714442 -1 0 0
2411 1 4 -0.05 84.51400536497223 42.45994507441348 57.589023026389334 -2 1 -2
2415 1 4 -0.2 87.57458645173273 39.1265024990052 56.09001145746149 -2 1 -2
2476 1 5 0.1 88.27470087498239 38.52522810494294 56.682332774395064 -2 1 -2
1576 1 13 -0.38 88.2956966657162 40.854880179882386 61.59789096497908 0 0 -1
1182 1 6 -0.3 88.32268659310796 36.84666541797106 60.205612293283984 0 0 -1
2383 1 5 0.1 83.17338371504516 39.23528069181954 57.2504540571679 -2 1 -2
1171 1 2 0.05 88.00555022551197 35.479543249892984 60.485289989027414 0 0 -1
4271 1 11 0.28 87.75476390431652 42.73456925961494 63.48577279060405 -1 0 0
2865 1 5 0.1 83.02766288338742 39.67176966617254 59.702112289660235 -2 1 -2
1531 1 5 0.1 82.76983076188297 37.38720801371983 63.63822219713692 0 0 -1
2847 1 5 0.1 84.37951562115967 35.71760425924107 56.40796592331189 -2 1 -2
1338 1 4 -0.2 82.36153056060422 45.330885830028336 61.61793635677044 0 0 -1
1185 1 2 -0.07000000000000001 87.6371198404911 39.60768602048302 61.34545578012669 0 0 -1
1191 1 8 0.14 83.77916452937426 39.82019768375392 62.768361074850596 0 0 -1
1230 1 5 0.1 88.65564677425274 39.40006803009957 59.37656508080922 0 0 -1
1632 1 5 0.1 89.80536842421017 35.52598636649667 61.54352872819031 0 0 -1
2471 1 5 0.1 86.20017048902308 41.31046062616048 58.379572667346146 -2 1 -2
2412 1 4 -0.2 85.57751216658596 41.33899562230852 57.46339116663754 -2 1 -2
4411 1 4 -0.2 89.74788614513292 43.68971784093513 60.39370126376212 -1 0 0
1197 1 5 0.1 86.41733255859978 37.95168329679017 62.90145751261523 0 0 -1
1195 1 7 0 82.36707005910407 43.8866388456576 61.99997023383507 0 0 -1
2384 1 5 0.1 83.09958598099806 37.797402934578756 58.08078027495439 -2 1 -2
4420 1 5 0.1 89.21176539998993 45.12527583790431 63.04525773704889 -1 0 0
1379 1 5 0.1 83.03005821507827 45.19790153856158 59.51282801308874 0 0 -1
1193 1 8 0.14 82.3312647063679 41.418688089892484 62.95397108982912 0 0 -1
1198 1 5 0.1 85.7990031294421 41.675001517829855 61.05334730824809 0 0 -1
2360 1 4 -0.05 82.28094296735352 41.83378107463646 57.9988051802977 -2 1 -2
1187 1 7 -0.1 85.7382084543455 38.72726737280291 62.595083984909245 0 0 -1
1192 1 8 0 83.34490077702002 41.81852585103057 62.12755926659337 0 0 -1
1232 1 5 0.1 88.19387422834788 38.82166884796159 61.818992606304036 0 0 -1
1190 1 8 0 84.25408956722038 40.796040409640284 62.04795046800936 0 0 -1
4425 1 5 0.1 89.22762524775825 43.209411555021774 59.57364179101545 -1 0 0
1495 1 7 -0.1 82.95387647246872 35.1920662363658 60.19344773302329 0 0 -1
2413 1 2 -0.1 86.57394433238665 41.6620751681347 56.29746450984181 -2 1 -2
2473 1 5 0.1 88.25408540910456 40.80031368553716 57.326809241740385 -2 1 -2
1532 1 5 0.1 84.29956471670388 36.663246723689554 63.23178057593221 0 0 -1
1496 1 5 0.1 83.1587784441086 36.2750062536096 60.203633941095646 0 0 -1
4410 1 4 -0.2 89.60020416479921 45.21049613448466 60.06023695882634 -1 0 0
1517 1 4 -0.2 83.90268389851737 37.563001133894886 63.731963963254074 0 0 -1
2470 1 5 0.1 85.08119492036545 40.385039262562266 57.28337560509354 -2 1 -2
1189 1 7 -0.1 85.46232195292478 40.81355039696304 61.589793684275065 0 0 -1
1176 1 5 0.1 87.41775750279541 36.19215639470044 62.358268975348 0 0 -1
2361 1 6 -0.3 83.5872289281887 41.87027339956049 58.61635336301618 -2 1 -2
1186 1 7 0 86.15312044925312 39.70073816734616 61.76715004710948 0 0 -1
2392 1 5 0.1 82.23997593547502 41.4136568212562 56.928156749884884 -2 1 -2
2414 1 4 -0.2 87.7855700130689 40.67052214434855 56.33462556407562 -2 1 -2
1199 1 5 0.1 84.22228256982353 43.457138899414105 61.09492589646922 0 0 -1
1584 1 14 0.35 87.95701191499279 41.20840930489709 62.42898022122702 0 0 -1
1188 1 7 0 84.49727706108106 38.70896313925857 62.977696310543756 0 0 -1
1183 1 4 -0.05 87.29759697862653 37.63206810904623 59.573547761854954 0 0 -1
1194 1 7 -0.1 83.40531377445014 43.072555228303834 61.69496376596319 0 0 -1
1229 1 5 0.1 86.29872969489604 37.35906659018082 59.88095614827056 0 0 -1
2468 1 5 0.1 83.9303140322547 42.71760356270535 56.65566527459164 -2 1 -2
2472 1 5 0.1 87.0282146893189 42.67198541058803 56.4636967743652 -2 1 -2
2338 1 4 -0.05 82.50865650258257 38.69685120425113 57.88791090897025 -2 1 -2
1200 1 9 -0.5600000000000001 82.54203124280266 40.113342846092934 63.34037890188036 0 0 -1
1630 1 5 0.1 85.97293419141782 35.693493978760365 61.581522905535245 0 0 -1
1228 1 5 0.1 87.37539606979888 37.48244083819499 58.490256540542134 0 0 -1
4427 1 5 0.1 85.06195820784058 44.563432999132246 63.10388623826825 -1 0 0
1231 1 5 0.1 86.8858546033481 39.71548417971553 59.341348838920396 0 0 -1
2475 1 5 0.1 86.50560677149078 38.937340704605184 56.489188101530104 -2 1 -2
4421 1 5 0.1 87.8906667827974 45.369914520363224 61.802997964152546 -1 0 0
4171 1 5 0.1 51.53101842659002 49.22012251267308 27.345191978683356 0 0 1
4480 1 6 -0.1782 51.89503918108156 51.79787024679801 27.353987395625772 0 0 1
4156 1 2 -0.1 50.56240318264352 49.72452716942281 27.233153929968203 0 0 1
4466 1 11 0.28 53.448118997321686 49.766642827985024 26.326450735882098 0 0 1
4465 1 7 0.0282 53.02640430694768 51.80463274247735 28.1828297620252 0 0 1
4462 1 9 -0.5600000000000001 54.09112435895828 49.92667492283044 27.156020577036035 0 0 1
4461 1 8 0.14 53.99153303643538 50.95185706945166 28.05190732436027 0 0 1
4398 1 17 -0.15 54.53001759134749 48.279923829293075 24.082154030279565 0 0 1
4399 1 7 0 55.57903772995636 48.799072813504374 24.79311078348528 0 0 1
4458 1 8 0.14 55.3957956031674 49.455875477326174 27.28292859762678 0 0 1
4155 1 2 0.05 50.73183624123833 51.1245386224679 27.865442889001468 0 0 1
4515 1 5 0.1 55.619562983517085 47.4564523695202 26.64687342723305 0 0 1
4514 1 4 -0.2 55.947993616130276 48.44578292296235 26.301265809590674 0 0 1
4460 1 8 0 55.07088362389894 51.05221990082588 28.864474967166913 0 0 1
4459 1 8 -0.13 56.00839065417208 50.135439458825545 28.36340086517357 0 0 1
4218 1 5 0.1 50.80823063568577 50.96758026359069 28.965250267902412 0 0 1
4154 1 4 -0.2 49.50245096733233 52.03621765236885 27.890103216206292 0 0 1
4394 1 17 -0.15 52.73570040964632 47.10990077344607 23.19490304513965 0 0 1
7136 1 4 -0.2 53.949054936578534 52.77416123215413 24.331961454344317 1 0 1
7425 1 10 0.38 52.56019109515339 52.69739949402161 23.72327346204084 1 0 1
7458 1 5 0.1 54.25752890562868 51.781385131933554 24.791410262562646 1 0 1
7132 1 4 -0.2 55.71687544069852 53.86920512396351 26.50651779545099 1 0 1
7131 1 8 0 53.626828251128885 53.95022142916703 25.218576787709157 1 0 1
7426 1 4 -0.2 51.776272201896184 53.94540396200314 23.72994716125582 1 0 1
7428 1 5 0.1 50.757658652686075 53.761942574966724 23.924202333450534 1 0 1
7130 1 8 0 52.51191966409878 54.69280938026221 24.839255379876096 1 0 1
4407 1 18 0.3 53.30185245257973 47.18071895540167 24.72247854635168 0 0 1
7172 1 5 0.1 55.80328698537915 52.8230793303576 26.250559852297854 1 0 1
4153 1 4 -0.2 49.65517710444201 53.574045766997536 27.674553531322882 0 0 1
4464 1 7 -0.1 53.149472326287935 52.76727922055402 29.110743051615433 0 0 1
7507 1 5 0.1 54.62455203553748 53.09905519485412 23.487022021319728 1 0 1
4172 1 6 -0.3 50.04662823593642 46.81346096034831 25.39285185735691 0 0 1
4215 1 5 0.1 50.701985793235764 53.764236035032184 27.926800553370217 0 0 1
4169 1 5 0.1 51.03990676260199 49.106846113899266 25.183602509614772 0 0 1
4400 1 8 0 56.38761907117973 49.5690790288056 23.999934798645942 0 0 1
7427 1 12 -0.38 52.03213771514607 51.64941752440048 23.370801861461402 1 0 1
4167 1 4 -0.2 50.276750510993374 49.67178159933818 25.730694381047886 0 0 1
4214 1 5 0.1 49.54013439010294 53.769568004854975 26.632057989225615 0 0 1
4160 1 5 0.1 50.210950583240304 46.98316414773328 27.74184084796071 0 0 1
4158 1 5 0.1 49.94634447608709 48.821332213058405 29.120226951975667 0 0 1
4168 1 5 0.1 50.15498444079107 50.699617047055455 25.386727285224314 0 0 1
4170 1 4 -0.2 49.5413253020435 48.9298887297331 28.112122297672745 0 0 1
7461 1 7 0 54.40746865373736 54.474821447551065 26.137919221599066 1 0 1
7171 1 5 0.1 55.81738952260879 53.97301388290113 27.617846914466615 1 0 1
4395 1 8 0 54.43969999541422 48.417285855827885 22.75528888897163 0 0 1
4159 1 4 -0.2 49.31802276571165 47.526487497737776 27.51425245011356 0 0 1
4468 1 5 0.1 52.42756288504668 53.50816931392798 29.27257120100176 0 0 1
4457 1 7 0 55.21625791865558 51.96490176903119 29.84400676266204 0 0 1
4401 1 8 0 56.18494882849055 49.666729842887854 22.654886282577188 0 0 1
4162 1 2 0.05 49.02628236676883 47.537915896560605 26.05121227909485 0 0 1
4173 1 4 -0.05 49.66671039813584 45.79979126615915 24.48658386912492 0 0 1
7514 1 5 0.1 51.88673574250254 54.45163850837127 22.823668244078164 1 0 1
4164 1 4 -0.2 49.02108268347751 48.96046408251122 25.343565010774675 0 0 1
4387 1 7 0 51.60859291392981 46.459413455090875 22.85680692910508 0 0 1
4220 1 5 0.1 48.91823517083493 46.13695369542164 23.788396295829198 0 0 1
4151 1 4 -0.2 48.85769092963102 54.50987589499408 29.899577604207234 0 0 1
5593 1 10 0.38 53.6100214838721 46.57355407511022 29.709232871413757 1 1 -1
4216 1 5 0.1 48.79935134634457 51.77667853220942 28.785049787725345 0 0 1
4217 1 5 0.1 48.851079230816524 51.70499058074532 27.079159408310293 0 0 1
5594 1 12 -0.38 54.55094873587772 47.28389602959484 29.390471273738427 1 1 -1
7173 1 5 0.1 56.290430239190044 55.719755069410766 25.230386735891326 1 0 1
4210 1 5 0.1 49.928392393861046 54.52872363783116 30.12624298838643 0 0 1
4165 1 5 0.1 48.95850864350814 48.8062852551233 24.223644166634937 0 0 1
7462 1 7 -0.1 53.976690113909605 55.53207140136682 26.83642533905072 1 0 1
4463 1 7 0.0282 54.20591157099516 52.85225728614253 29.935580451845816 0 0 1
4209 1 5 0.1 48.91890186322773 55.58161729186887 28.125057745054256 0 0 1
5608 1 5 0.1 52.08397448382708 48.00125213199209 29.84487184144588 1 1 -1
7460 1 7 0 52.16508276357276 55.86556048345142 25.400733639746615 1 0 1
7513 1 5 0.1 51.496058795886604 55.743658434548465 29.024039500508216 1 0 1
7133 1 4 -0.2 56.65883284768426 54.87717759025578 25.86069711293382 1 0 1
4393 1 8 0 53.371968154065236 47.83977243457052 22.254922555218627 0 0 1
4372 1 5 0.1 56.776347365898005 46.040267561414545 29.74819673141436 0 0 1
4467 1 5 0.13 57.056444295926575 50.11818134329368 28.679220956265254 0 0 1
4374 1 5 0.1 58.00201436767084 48.033943171316906 29.46271371461343 0 0 1
4516 1 5 0.1 57.05162963658489 48.435122697370815 26.363295614454426 0 0 1
4599 1 17 -0.28 59.13342875000365 45.96467082445653 24.282465676280236 0 0 1
4404 1 5 0.1 57.02887478235599 52.115053536872956 23.517985844719036 0 0 1
7174 1 5 0.1 57.1457013716613 54.25292652953624 25.026884581557866 1 0 1
7134 1 10 0.38 57.71801603508881 55.46393917312312 26.832713438502285 1 0 1
4481 1 5 0.1 57.5226418580254 50.8509614440829 25.42529539003823 0 0 1
4402 1 2 -0.07000000000000001 57.66553852798346 50.30230816001844 24.423298026438026 0 0 1
4406 1 4 -0.2 57.67758682961297 51.24929273029064 23.30724807705799 0 0 1
4501 1 14 0.35 58.4391696631976 48.51769004906873 24.095642236827214 0 0 1
7135 1 4 -0.2 59.12822643244232 55.47507755466215 26.31221857655803 1 0 1
7484 1 5 0.1 60.04403455265497 52.090026719611245 27.280688651649992 1 0 1
7152 1 5 0.1 58.69917415138188 52.72624722440551 26.592164789329654 1 0 1
4338 1 7 -0.1 62.80736332708541 48.299278282092715 25.896346040834107 0 0 1
4500 1 13 -0.38 58.747123800398434 49.37096527379026 24.46466407767747 0 0 1
7137 1 2 -0.1 60.04528961797577 54.33826717970332 26.92799399198464 1 0 1
7140 1 4 -0.2 61.55269040832072 54.65702299236884 26.88119810230189 1 0 1
4333 1 7 0 62.95174824838229 49.939024041186 27.495660732055214 0 0 1
4503 1 7 0.01 60.593435788846904 49.20902566422462 28.135442915363694 0 0 1
7485 1 5 0.1 59.75536357974678 54.53478914074597 27.97590688808348 1 0 1
4331 1 7 0 62.35305137748355 50.57236849203857 28.510680191167197 0 0 1
7486 1 5 0.1 61.968022659550044 54.19035517717654 27.76131362435332 1 0 1
4334 1 7 0 64.16484141731031 50.29998964200841 27.089898606513376 0 0 1
4336 1 7 -0.1 64.14600223466641 51.94441488829042 28.749734718121108 0 0 1
7141 1 7 0 62.31134809056422 54.08655381415003 25.72764795819213 1 0 1
7138 1 4 -0.2 59.74021246940194 52.859674335071915 26.564867631731182 1 0 1
7143 1 7 0 63.64143279762955 54.21769620922561 25.68439532929174 1 0 1
7483 1 5 0.1 60.24145435600842 51.632181543221606 25.055939424719266 1 0 1
7139 1 4 -0.2 60.27259133560497 52.71037961443247 25.166889943898695 1 0 1
7142 1 7 0 61.67578805986497 53.196696735249226 24.878488464506304 1 0 1
7144 1 7 0 64.32582846562131 53.5449340656107 24.712550093821303 1 0 1
4332 1 7 0 62.899684174160036 51.667525157433396 29.047383703426846 0 0 1
4504 1 9 -0.22 61.16292419272723 48.56361412077794 27.291637764864387 0 0 1
4505 1 5 0.1 59.591275831853515 48.85811508267014 28.3265302465043 0 0 1
4337 1 7 0.11 62.29803007484875 48.94206907801346 26.90097975339783 0 0 1
7146 1 8 0 62.34343530024005 52.707755904474226 23.852536543433008 1 0 1
7151 1 5 0.1 59.59390641067323 53.109416415875536 24.43142254345382 1 0 1
7145 1 8 0 63.723046258387264 52.81800421830779 23.78669950243943 1 0 1
4339 1 7 0 64.00221818167466 48.62892809283983 25.452141249332744 0 0 1
4335 1 7 -0.1 64.81124189327339 51.255206071858346 27.768386492741268 0 0 1
4345 1 5 0.1 62.320353515727376 47.512013704435546 25.497829443206705 0 0 1
4578 1 5 0.1 64.36433954353444 48.406232282131 23.437626785601516 0 0 1
4340 1 7 0 64.72417244852078 49.58922445163959 26.091688308744416 0 0 1
4330 1 7 0 61.13085047613639 50.16272743663575 28.87211782330665 0 0 1
7147 1 7 -0.1 64.32650890666642 54.86707353991755 26.61735334083525 1 0 1
7494 1 17 -0.28 61.87700834848439 51.75241213349656 23.010238195175212 1 0 1
7500 1 5 0.13 60.92673047898835 51.189073082278036 23.04988399546683 1 0 1
4350 1 5 0.1 64.66960027088817 52.812856351051444 29.094801489161036 0 0 1
4405 1 5 0.1 58.77633561726343 51.60617291346134 23.28352712190135 0 0 1
4341 1 4 -0.2 64.67117510223164 47.87504801718591 24.34826154976814 0 0 1
7496 1 17 -0.28 64.28705058326923 52.1018345133546 22.732049701198385 1 0 1
4319 1 5 0.1 62.145075729075614 46.265848204986234 28.94523831145114 0 0 1
4528 1 5 0.1 64.33439243780288 46.83380018770174 24.177238036408216 0 0 1
7177 1 5 0.1 59.10044210945068 55.26186195932186 25.136396513524954 1 0 1
4473 1 5 0.1 57.62113380707335 52.193210965815936 29.234524914274857 0 0 1
7154 1 5 0.1 63.98972700418462 55.25075264809689 27.553897094035033 1 0 1
4315 1 11 0.28 64.0722119755354 46.2965685040471 27.14627480773076 0 0 1
4600 1 18 0.3 60.202914475086686 46.99515214983577 23.44126726291542 0 0 1
4369 1 5 0.1 59.0762826777033 46.02012999298128 28.629339664816392 0 0 1
4327 1 8 0.11 60.44935057047846 50.850204036215445 29.772176717270234 0 0 1
7175 1 12 -0.38 57.378591887711735 55.84137623299377 27.953382142545824 1 0 1
4329 1 7 0 62.20911553171777 52.47683471137485 29.88211752402825 0 0 1
4322 1 4 -0.25 57.62303180037321 45.5447480665809 30.26506399297457 0 0 1
7499 1 5 0.13 65.31617711500544 51.961234913578224 22.438493163155638 1 0 1
4251 1 8 0 58.07766715873216 45.63174594229827 23.511246086507334 0 0 1
4351 1 4 -0.2 62.66715343805245 53.8376746791826 30.264915996934686 0 0 1
4326 1 16 -0.55 59.23140025789405 50.510120883384424 30.338611658589198 0 0 1
4605 1 5 0.13 59.39642301777118 45.53606539235505 25.279371542776968 0 0 1
4455 1 4 -0.2 57.58219606404399 52.40137454437084 30.325812736092434 0 0 1
7153 1 5 0.1 61.75734575870494 55.691434503393396 26.854128592178782 1 0 1
4328 1 8 0 60.954090416468034 52.001492144835794 30.204978101038805 0 0 1
4377 1 5 0.1 63.034473901129886 54.428573119490764 29.43882098284153 0 0 1
4250 1 8 0 58.21043992616657 46.121820645819795 22.23923142540027 0 0 1
4474 1 5 0.1 57.54676553649497 53.48574827937799 30.44712959072332 0 0 1
4378 1 5 0.1 61.807754734500676 54.55093914565235 30.4056079210744 0 0 1
4588 1 5 0.1 57.069244991063535 45.443536111545384 26.045327337779412 0 0 1
3200 1 1 -0.3 70.22774301032412 45.49556068714311 25.252584387865735 0 0 1
7165 1 5 0.1 69.43983248207422 53.28041289282942 22.89930124306857 1 0 1
7164 1 4 -0.2 70.10239856723064 52.555686730159124 22.38663045809571 1 0 1
7148 1 7 -0.1 65.60415096948165 55.15029087404037 26.420273002157487 1 0 1
7150 1 7 -0.1 65.62096632026034 53.800892728171576 24.539964056147205 1 0 1
4349 1 5 0.1 65.82774267886128 51.587374309004915 27.581188437940924 0 0 1
3355 1 5 0.1 69.28706105032336 45.98507148192989 25.427417627690364 0 0 1
1035 1 5 0.1 70.97912955702515 46.47325120275598 29.01448020520253 0 -1 0
4575 1 5 0.1 66.21478718276427 49.79906965161241 23.436900940112693 0 0 1
4577 1 5 0.1 66.5854279063768 47.296132275554065 23.380385109570852 0 0 1
7156 1 5 0.1 66.23035241735735 53.37988594759046 23.749512813137116 1 0 1
4342 1 4 -0.2 66.2025698440839 47.80860576900782 24.312218144057912 0 0 1
4576 1 5 0.1 66.28098053908857 50.98090907463049 25.466413911671676 0 0 1
4346 1 5 0.1 66.565230198588 47.145804452374946 25.150538653518808 0 0 1
7149 1 7 0.0282 66.237682701443 54.5645788561577 25.390513774553654 1 0 1
4344 1 4 -0.2 66.15446394987681 49.8717120522211 25.608758528950236 0 0 1
755 1 5 0.1 67.10212521914589 47.92390005318933 28.67734521290805 0 -1 0
725 1 4 -0.2 69.99461522832682 49.168860832720924 28.58584062919681 0 -1 0
4343 1 4 -0.2 66.63398108057945 49.27123313865475 24.31037880323873 0 0 1
4348 1 5 0.1 66.82919150620566 49.573256810250825 26.412986508096676 0 0 1
4347 1 5 0.1 67.67948843089746 49.33330514977477 24.239627502450734 0 0 1
884 1 1 -0.3 68.59596474023928 51.815673279777855 29.482340381605454 0 -1 0
1032 1 2 -0.1 68.84640264465925 47.03877048169501 29.45964219889413 0 -1 0
752 1 5 0.1 69.1448125100837 49.45943471395811 28.001690843353636 0 -1 0
724 1 4 -0.2 70.71475154157889 50.413288822724994 29.00270878798054 0 -1 0
753 1 5 0.1 70.73341275847974 48.61124934071411 27.929447048460926 0 -1 0
1155 1 5 0.1 70.97330721307043 50.97773016909809 28.077505351468318 0 -1 0
7161 1 4 -0.2 70.29393235926183 51.27537550736831 24.73353649354351 1 0 1
726 1 4 -0.2 69.5118513416518 48.381646817197364 29.760863871780977 0 -1 0
7184 1 5 0.1 71.05231732519907 50.87868113459923 25.490663868792524 1 0 1
910 1 12 -0.38 70.71710175510958 53.5949991388792 29.14248001646096 0 -1 0
7160 1 4 -0.2 69.17226656535821 52.1029970392063 25.449588832788038 1 0 1
727 1 4 -0.2 67.7472716543526 47.079852930969224 28.371876219507612 0 -1 0
7158 1 4 -0.05 68.29868738781116 54.22483071614919 26.30820562284028 1 0 1
7179 1 5 0.1 70.2832519155721 53.32075820623592 26.81889220362791 1 0 1
7159 1 4 -0.2 69.58136526963429 53.449870458359754 25.95287871133187 1 0 1
7182 1 5 0.1 68.7851350565397 51.560128831342006 26.314489174051303 1 0 1
7181 1 5 0.1 68.38090484347931 52.282161599138746 24.7343428090329 1 0 1
754 1 5 0.1 68.06952665000239 47.29130956096637 27.318210651726943 0 -1 0
7407 1 5 0.1 67.58742008494366 53.664865308502485 26.97034397456837 1 0 1
7183 1 5 0.1 69.85627430080073 50.38002023536508 24.328180285122762 1 0 1
1153 1 5 0.1 68.70435122645384 52.253031412718414 28.450476430551127 0 -1 0
7180 1 5 0.1 70.10300332131271 54.02367908210931 25.168019023547785 1 0 1
7157 1 6 -0.1782 67.6492262899267 54.7530925288127 25.17714129177919 1 0 1
1039 1 5 0.1 67.9115524511113 51.02068629474587 29.446304751014168 0 -1 0
7394 1 5 0.1 71.51214436031074 52.80450003361725 24.085753573539183 1 0 1
7162 1 4 -0.2 70.96041594549082 51.967214723623826 23.561665581284554 1 0 1
6022 1 5 0.1 73.30606469230183 49.04536035007199 25.673712201521255 -1 0 2
6023 1 5 0.1 73.80111902246561 49.32001563672727 28.02336082035409 -1 0 2
7390 1 5 0.1 71.72517742252747 51.302567842810426 23.033454704145875 1 0 1
883 1 2 -0.1 70.01042413155828 51.46807881552368 29.929193153674245 0 -1 0
3469 1 5 0.1 71.05665864538113 46.0187711086444 25.805831035921532 0 0 1
1033 1 4 -0.2 69.93462297620391 46.00845340133101 29.199181297954944 0 -1 0
912 1 5 0.1 68.08231912296682 52.545708316621045 30.159038595773243 0 -1 0
6236 1 5 0.1 73.73415841287638 46.955266583343786 28.3909726354142 -1 0 2
730 1 13 -0.38 66.076291170822 45.64838797470796 29.440146432067205 0 -1 0
7391 1 5 0.1 68.13844931349934 51.57160026985291 22.15228653126492 1 0 1
728 1 10 0.41 67.01118337226299 45.72845484160297 28.364823087882137 0 -1 0
1071 1 5 0.1 68.8196942475245 49.030443193298225 30.339121043015588 0 -1 0
7178 1 5 0.1 68.69531497080477 55.0659289713829 26.874195949000196 1 0 1
1034 1 5 0.1 68.31577845065631 46.62979212340579 30.338085410101755 0 -1 0
6235 1 5 0.1 73.792557810891 48.81398198850099 30.05705626599871 -1 0 2
3068 1 5 0.1 72.93630885448486 45.51326363209432 22.92786377586548 0 0 1
6012 1 5 0.1 73.29006413571179 54.9870786201253 22.57212045981096 -1 0 2
7155 1 5 0.1 66.01209335905449 55.769159925079244 27.18451674494295 1 0 1
1390 1 5 0.1 72.20245975609407 49.47856872735149 22.144419241362407 0 0 0
882 1 10 0.38 70.74370263879185 52.806556500509174 30.101879953527934 0 -1 0
751 1 5 0.1 71.72352242691198 50.1158784935956 29.347340402222546 0 -1 0
3227 1 5 0.1 70.37243079763779 46.13434710309535 23.194185732081728 0 0 1
1072 1 5 0.1 70.41396497836993 48.10330926340063 30.385720177180843 0 -1 0
4525 1 5 0.1 79.78708435789014 46.9811241095276 22.207972307193785 -1 0 1
5980 1 4 -0.2 81.55140624117726 55.401336056352584 22.431388264732487 -1 0 2
6001 1 4 -0.2 74.31426282489264 48.82650102892455 25.88024631298233 -1 0 2
6021 1 5 0.1 74.4057504716692 47.65498355917332 25.73549795513665 -1 0 2
6358 1 5 0.1 74.09101224200415 52.63361424893178 25.431093499143895 -1 0 2
6368 1 5 0.1 74.62288579998778 53.47255138578919 27.45021372138098 -1 0 2
5997 1 5 0.1 77.56711751997044 49.7151708369834 22.85304533094214 -1 0 2
6162 1 5 0.1 77.52053917233862 52.095268570370436 30.18838951887465 -1 0 2
6002 1 4 -0.2 74.65316672898433 49.248264536230955 27.341441080233707 -1 0 2
6024 1 5 0.1 75.17993049709833 50.23811010891984 27.392279182993455 -1 0 2
4523 1 5 0.1 79.33913014195724 45.85499605084547 23.883334508621473 -1 0 1
5828 1 7 -0.1 74.57761889301304 53.54022617075653 25.438692358755052 -1 0 2
6009 1 5 0.1 74.59785876775005 52.52791226478594 23.077233171163133 -1 0 2
5436 1 5 0.1 77.84985004137336 46.91676669356673 30.06705901414969 0 1 -1
6357 1 7 -0.1 74.8674785551498 54.101667328237504 26.634309544810378 -1 0 2
6004 1 4 -0.2 74.72466392675994 47.242630149339185 28.873026586448226 -1 0 2
4077 1 6 -0.3 81.42332558964708 45.92497385674533 24.622570809387387 -1 0 1
6249 1 5 0.1 75.13807282941133 48.77595190906629 23.851615454739846 -1 0 2
6232 1 5 0.1 75.19794133331781 46.26203376993941 28.976106799546685 -1 0 2
6026 1 5 0.1 76.0154924775178 47.58253323175305 27.195823808659323 -1 0 2
6003 1 4 -0.2 75.4880286641704 48.195971125847464 27.99722070479498 -1 0 2
5989 1 7 -0.1 78.50131741394976 51.435626306796095 23.118243216132793 -1 0 2
6020 1 5 0.1 74.87868317247602 50.35601954694397 24.540218491903115 -1 0 2
6025 1 5 0.1 76.29254740643945 48.734680484236414 28.56946138329094 -1 0 2
5827 1 7 0 75.0480367723276 54.12976976294718 24.323188585953087 -1 0 2
4066 1 2 0.05 80.234704365103 46.54140771886324 24.140564702882028 -1 0 1
6000 1 4 -0.05 75.24737604839503 49.39344008673728 24.780182377916454 -1 0 2
5990 1 7 -0.1 77.67438721303348 50.529618569577636 23.57252024435695 -1 0 2
5992 1 7 -0.1 77.90083604639482 51.33602868919489 25.700754052512938 -1 0 2
4522 1 5 0.1 80.30770537124118 49.58447364035326 25.59591878411896 -1 0 1
5986 1 7 0 78.49572333995349 52.42730590507267 25.254151390402388 -1 0 2
5998 1 5 0.1 77.69794087225814 51.11260875229242 26.737744801004123 -1 0 2
4068 1 4 -0.2 80.91623442424921 48.63302097095146 25.389953638891985 -1 0 1
4521 1 5 0.1 81.6002432571357 50.98660141819248 24.100163509427503 -1 0 1
5991 1 7 0.0282 77.30671058183853 50.51138755429618 24.82490531477357 -1 0 2
5999 1 6 -0.1782 76.58687896786839 49.41874243447594 25.261737079496974 -1 0 2
5985 1 7 0 78.8718029649675 52.4324258182248 23.940530118412603 -1 0 2
4064 1 2 -0.1 81.7907342523818 48.889727585926785 24.218006015512604 -1 0 1
6341 1 5 0.13 78.36530975865828 52.61104576462384 28.061258825320408 -1 0 2
5983 1 7 0 79.58870727696 53.508552626636614 23.5131990628552 -1 0 2
5987 1 8 0 78.99489627246976 53.33413242817355 26.169112397504428 -1 0 2
6338 1 17 -0.28 78.8717683829398 53.361092241811306 27.50871977036425 -1 0 2
4067 1 4 -0.2 79.83211178774629 47.565843600706664 25.14410715808868 -1 0 1
4526 1 5 0.1 78.81836575353768 48.009964138714054 24.855414550522724 -1 0 1
4072 1 5 0.1 81.55049433412404 48.346771532320325 26.26917726685395 -1 0 1
5984 1 7 0 80.15409536197686 54.40965928684059 24.362460551116783 -1 0 2
5988 1 8 0 79.82420713363831 54.33428428627873 25.684686422359377 -1 0 2
6337 1 18 0.3 79.64842706605941 54.6609142671614 28.16798687023076 -1 0 2
4527 1 5 0.1 79.62651991230877 47.071765247695396 26.130896632518343 -1 0 1
4524 1 5 0.1 80.0172788995425 49.02644395431984 23.124652781519867 -1 0 1
4063 1 2 -0.1 80.97984254071365 48.604212242993086 23.001488322646136 -1 0 1
6336 1 17 -0.28 80.21894675003094 55.18794754074632 26.638892140130768 -1 0 2
5439 1 5 0.1 80.96107369903281 47.53595051025257 28.488814430230896 0 1 -1
5398 1 4 -0.2 81.04184787692725 46.509543752503404 28.83462630459005 0 1 -1
4065 1 4 -0.2 80.63605090813178 47.16726675945165 22.833301180460523 -1 0 1
5396 1 4 -0.2 78.48235008794686 46.07574373531294 29.636491013569913 0 1 -1
5825 1 8 0.14 75.59415307012523 55.190188373970955 26.712612978987785 -1 0 2
5826 1 7 -0.1 75.78584206739114 55.28445923387213 24.38717413340701 -1 0 2
5970 1 4 -0.2 74.93424697733957 53.60205723245842 22.952755729098286 -1 0 2
5437 1 5 0.1 78.31431727833217 46.120488203045284 28.559982476865446 0 1 -1
5981 1 4 -0.2 80.98099198811622 55.52727888272072 23.898657409295613 -1 0 2
6325 1 5 0.1 81.83808359785786 55.66087710229215 24.523792987384265 -1 0 2
5397 1 10 0.38 79.9711120974989 46.26734099330558 29.958006774580465 0 1 -1
3070 1 5 0.1 75.87438298385017 45.84119952267328 23.50448302195545 0 0 1
5831 1 5 0.1 76.247712565715 55.78781850031004 23.53010618439665 -1 0 2
4132 1 5 0.1 82.17068037054605 52.29045564359056 27.853216838053527 -1 0 1
5824 1 8 0 75.97467165767551 55.80616868707462 25.598538688244282 -1 0 2
6010 1 5 0.1 75.99878747606306 53.55684141539575 22.558709296031243 -1 0 2
5440 1 5 0.1 80.77041894578157 45.87642278020966 27.93010068774953 0 1 -1
6006 1 4 -0.2 74.50920224859962 47.92540531522005 30.24948313477919 -1 0 2
6008 1 11 0.28 75.92060198392761 55.666047813796176 28.860418888079103 -1 0 2
5832 1 9 -0.5600000000000001 76.01459557826374 55.86150025854663 27.85081443190685 -1 0 2
5996 1 5 0.1 78.97346425725152 51.23219762801979 22.173267955154415 -1 0 2
4071 1 5 0.1 81.42221314379928 46.60643939509483 22.362981419964246 -1 0 1
4161 1 5 0.1 90.4415217610028 46.922079095182795 27.923171706887054 -1 0 1
4157 1 5 0.1 90.47403478160022 49.40614180560332 28.177126858478154 -1 0 1
4150 1 2 -0.1 90.59573451430015 54.52299388718377 28.41468705649643 -1 0 1
4166 1 5 0.1 90.09569878184848 49.58642252164414 25.6459570839424 -1 0 1
4548 1 5 0.1 85.10793768921957 54.981394616171784 22.38366890129688 -1 0 1
4520 1 5 0.1 82.52193594334709 50.51147283898883 26.410804815560127 -1 0 1
4133 1 5 0.1 82.42421157761737 53.71103408960883 29.049752358077416 -1 0 1
4059 1 2 -0.1 82.43300101091103 50.28193096997768 24.189494426489677 -1 0 1
4104 1 10 0.38 83.12883866395576 51.33505364135701 30.359083938862174 -1 0 1
5748 1 5 0.1 82.58979379820524 46.64321157650495 30.211645965935887 0 1 -1
4547 1 2 0.05 85.40604494436403 53.89834758713529 22.656822536327955 -1 0 1
4552 1 5 0.1 82.63929486798435 48.1289962256419 24.191112541007605 -1 0 1
5762 1 5 0.13 89.59049828979042 45.76508952816191 29.786355729386102 0 1 -1
5400 1 2 -0.1 82.46784989331735 46.1694863537828 29.185728193694914 0 1 -1
4163 1 5 0.1 90.01107718266435 47.12766120247372 25.879214482341823 -1 0 1
5408 1 8 0 87.40651404703843 45.805281863160076 29.169528358808726 0 1 -1
4518 1 5 0.1 82.76651498944996 52.715632523838075 25.32038877728623 -1 0 1
4101 1 4 -0.2 82.86085929647822 52.95259635328488 28.38872101179308 -1 0 1
4122 1 5 0.1 90.23371182884654 53.89124578931789 23.931001238651614 -1 0 1
4418 1 13 -0.38 87.78425160789847 47.83131629213704 24.496892500948416 -1 0 1
5419 1 5 0.1 88.92599462351778 47.85559339192247 29.65253653392641 0 1 -1
4433 1 14 0.35 87.85725651605749 48.425379524862066 25.272425931612688 -1 0 1
5416 1 5 0.1 83.18896793966164 46.04934269853406 27.212017242903283 0 1 -1
4519 1 5 0.1 82.73797963496676 52.47453592187399 23.03876950300401 -1 0 1
4060 1 4 -0.2 83.13184893186212 50.59963860454591 25.519792428537013 -1 0 1
5412 1 7 0.0282 87.62515279444222 49.311450320482265 28.931628787278495 0 1 -1
5413 1 7 -0.1 87.95780088761086 48.010243509603 29.176546692402376 0 1 -1
4131 1 5 0.1 83.5616642927189 54.29802363339271 26.680811295692454 -1 0 1
4594 1 5 0.1 85.02742456499473 54.90936053282121 28.60421205693482 -1 0 1
4430 1 5 0.1 85.77457141920684 47.8873486016053 22.940980321126396 -1 0 1
4100 1 2 0.05 83.88478728545749 53.504629516827386 27.378588182378422 -1 0 1
4073 1 5 0.1 83.90350457563979 49.82241380328213 25.618352291712476 -1 0 1
4592 1 4 -0.2 85.01423306312398 53.85044977691753 28.335422579402177 -1 0 1
4593 1 5 0.1 86.09077781244082 53.73841595083308 27.950283168344022 -1 0 1
4061 1 2 0.05 83.61415224894611 52.0282053975575 25.46210402194019 -1 0 1
4099 1 6 -0.3 84.4096199220024 52.40023557046426 26.589966564673738 -1 0 1
4103 1 4 -0.2 84.87272206408122 53.06634268910426 29.646228921339656 -1 0 1
4056 1 2 -0.1 83.77882151478946 51.94900216035915 23.01292573372679 -1 0 1
4149 1 4 -0.2 89.13681495108776 54.287679458723275 28.071715510301463 -1 0 1
4148 1 4 -0.05 88.89786028012924 54.15993255807154 26.548665334280457 -1 0 1
4555 1 5 0.1 84.2157814843849 54.41593793053981 24.459586545263416 -1 0 1
4207 1 5 0.1 88.66878025094061 53.42338878543083 28.561736261112973 -1 0 1
4057 1 3 0 84.58155421574494 52.262425636076664 24.31381912814532 -1 0 1
4553 1 4 -0.2 85.02876560215324 53.67744124116135 24.086331638323365 -1 0 1
4556 1 5 0.1 85.9921998630879 53.91449469160497 24.664673109614014 -1 0 1
4070 1 5 0.1 84.3560453374044 49.80927389793074 23.3003249436833 -1 0 1
4076 1 4 -0.2 89.19556737236599 54.20789084368103 23.677222705333104 -1 0 1
4517 1 5 0.1 86.45734128603624 51.988761831728716 25.194796012785677 -1 0 1
4069 1 5 0.1 86.4974294740892 51.3220695489331 23.53678879392808 -1 0 1
4054 1 1 -0.3 85.8574579075132 51.37569576139647 24.448147225995687 -1 0 1
4561 1 5 0.1 85.7705711127415 50.439677038886195 24.93652198938422 -1 0 1
5403 1 4 -0.2 83.48511939546715 46.636270885403064 28.096121072326042 0 1 -1
5404 1 7 0 84.942364233855 46.40549281519618 28.417204142502715 0 1 -1
4058 1 2 -0.1 83.44701252612461 50.40048606214761 22.996028416084908 -1 0 1
4206 1 5 0.1 89.31436729583038 53.13718870757954 26.21681454758314 -1 0 1
5410 1 7 -0.1 85.6225914147161 48.63848794114548 28.100906835195886 0 1 -1
5406 1 7 0 85.90919129223488 47.3433841001375 28.43027096080649 0 1 -1
5417 1 5 0.1 84.69194140928175 48.9762324479624 27.74197973042783 0 1 -1
4134 1 5 0.1 84.34028295550792 51.248357844233354 28.59828274878669 -1 0 1
4102 1 2 -0.1 83.85561461558903 52.061323517165945 29.222352638388127 -1 0 1
4205 1 5 0.1 87.86005721090189 54.08759939457917 26.374924971076396 -1 0 1
4208 1 5 0.1 88.57230324363707 55.16427903868408 28.397676297069477 -1 0 1
4603 1 5 0.1 88.65010367391031 53.315676538307756 23.962457996105712 -1 0 1
5407 1 7 0 87.15824667403034 47.00672279046588 28.803004135266278 0 1 -1
5749 1 5 0.1 83.20492648517043 47.70596702399543 27.864225194524664 0 1 -1
5411 1 7 -0.1 86.55379760172669 49.56432566742406 28.271965974407884 0 1 -1
5418 1 5 0.1 86.33868171916754 50.62343984370057 28.013703349584567 0 1 -1
4098 1 6 -0.3 89.41316763600406 55.31805299987451 25.850886942140445 -1 0 1
4417 1 10 0.41 88.12605384842236 48.270200494747975 23.270811755727326 -1 0 1
5420 1 6 -0.1782 88.4822273947124 50.24232397443505 29.47686712121696 0 1 -1
4097 1 4 -0.05 88.83561430217672 55.351757762843555 24.535169221270408 -1 0 1
4135 1 5 0.1 85.79030896134414 52.52203735531963 29.97558176018596 -1 0 1
4419 1 12 -0.38 88.61293295121311 49.368691825369666 22.93599922971008 -1 0 1
4431 1 5 0.1 88.13453424439425 46.214912409612616 22.73535320904832 -1 0 1
4429 1 5 0.1 84.61186009283405 46.0426830788689 22.97750780413025 -1 0 1
4130 1 5 0.1 87.74010885816361 55.47910549362284 24.649803724731328 -1 0 1
4211 1 5 0.1 90.37569550439133 53.54244932735001 30.217852131232867 -1 0 1
4413 1 4 -0.2 85.61914757506491 45.81116218548284 22.767650675790946 -1 0 1
4096 1 4 -0.2 88.96656919560174 54.51718019273878 22.221110557080724 -1 0 1
6326 1 5 0.1 82.44620333235486 54.74235152295475 22.441851401288908 -1 0 2
4428 1 5 0.1 86.03374633209434 45.65835809734406 23.794951072634536 -1 0 1
4120 1 5 0.1 87.19994040511868 55.79784553268775 22.331451525224868 -1 0 1
4414 1 2 -0.1 86.27178795934432 47.076269209039054 22.272772540011093 -1 0 1
4074 1 6 -0.3 86.75013431920381 53.68814064609951 22.395690325359094 -1 0 1
4415 1 2 -0.1 87.80953655988559 47.14121407722706 22.303627947324895 -1 0 1
4611 1 5 0.1 83.6022379724228 47.87839432073212 22.186954642964576 -1 0 1
4136 1 5 0.1 84.56512826081095 53.69919519260278 30.459651416513474 -1 0 1
7244 1 5 0.1 56.42139233650045 56.389051664522015 22.431349327890498 1 0 1
7464 1 5 0.1 54.62510568038202 55.93494960063174 27.648148306556116 1 0 1
7463 1 7 0 52.85342697766562 56.21794968755741 26.540725256658177 1 0 1
4790 1 5 0.1 54.044622367440226 63.15622363421164 22.552475788630925 0 0 1
4788 1 5 0.1 55.122907515656614 65.88395355835283 22.382680782927803 0 0 1
5101 1 5 0.1 50.00439569401414 63.37319020277762 30.030704569702063 0 0 1
4747 1 5 0.1 56.604016986065794 66.28744689858723 25.062087806313524 0 0 1
7170 1 5 0.1 50.62786464588117 56.39913103962886 23.929455968483243 1 0 1
5201 1 13 -0.38 52.76026969932244 59.90932277636995 30.086569278158944 0 0 1
6989 1 5 0.1 50.80275673980091 59.37137807377658 22.316587212063467 1 0 1
4730 1 4 -0.2 54.694024535153154 63.83838869837223 23.12503874693562 0 0 1
5161 1 7 -0.1 49.5889905991017 62.7968494159433 22.687611111981465 0 0 1
4770 1 5 0.1 51.65074290600086 63.71096425279467 23.128255044198 0 0 1
7527 1 5 0.1 52.174090823372566 57.25959434423872 29.80735210086447 1 0 1
7515 1 7 -0.1 54.5352852724291 58.67024943341316 22.41809451214252 1 0 1
7512 1 5 0.1 53.207263329797215 56.0400669843148 29.317018167148582 1 0 1
4791 1 5 0.1 53.161266160017824 65.19129362597792 23.78820359922934 0 0 1
6984 1 7 -0.1 51.845107140320756 59.16790714769728 22.386688911262034 1 0 1
7510 1 5 0.1 51.48416560729165 57.73354093508961 27.3305373993732 1 0 1
7169 1 5 0.1 50.237145205049956 56.84375022758218 25.577949647734624 1 0 1
7129 1 4 -0.2 51.03061747731997 56.819194461896174 24.847013355057815 1 0 1
7516 1 5 0.1 54.11557126668369 57.69411393277599 24.267812586237405 1 0 1
7128 1 4 -0.2 51.44343873527844 58.2276510434306 24.534372329120746 1 0 1
4731 1 4 -0.2 53.90046689991303 64.53828334094719 24.227575587856826 0 0 1
4755 1 7 0 50.28155754177766 62.5177669526807 23.86293082302052 0 0 1
4766 1 7 -0.1 51.46404554250575 63.05311894023575 23.9750242888313 0 0 1
7511 1 5 0.1 53.17170327321235 58.09693119613229 27.721649742150824 1 0 1
7508 1 4 -0.2 52.47123025578864 57.30290877612207 27.615822783353032 1 0 1
4759 1 7 0 52.09573954186761 63.07231729799061 25.15031023752392 0 0 1
4758 1 7 0 51.668015285333006 62.21391752248667 26.086350043872137 0 0 1
4764 1 7 0 53.48025935410543 62.82109309952543 27.43038367236033 0 0 1
4757 1 7 0 50.47253659088108 61.501470187814164 25.92268330760943 0 0 1
4763 1 7 0 52.37565026826076 62.12139279889486 27.216204150545405 0 0 1
4760 1 7 -0.1 50.10487630293626 60.75219274539674 26.976332831540077 0 0 1
4761 1 7 -0.1 50.919523369584574 60.57114315745389 28.069107983921597 0 0 1
4772 1 5 0.1 50.613113985232005 59.843262831257945 28.85789407705829 0 0 1
4762 1 7 0 52.05046402226935 61.22915268581086 28.17356747073687 0 0 1
4767 1 7 0.03 52.88945572964599 60.99200031570251 29.247926846335556 0 0 1
4768 1 7 0 53.96780080580309 61.66882650613702 29.299054427373623 0 0 1
5100 1 5 0.1 50.50839066357152 64.61012120589906 27.699763895447234 0 0 1
4769 1 7 -0.1 54.16314279339926 62.707623320826485 28.549008727087873 0 0 1
4773 1 5 0.1 54.978514502473516 63.40040091427933 28.732755401785894 0 0 1
4774 1 5 0.1 54.66715610170601 64.40496579690611 26.762542957253665 0 0 1
4754 1 7 0 53.25212299461076 63.75902847618532 25.325054729452862 0 0 1
4765 1 7 -0.1 53.84994131425886 63.73292904844588 26.579912531406965 0 0 1
4756 1 7 0 49.74979715877828 61.72001551177229 24.8189307238144 0 0 1
7509 1 1 -0.3 52.26806888555882 56.52216363642249 28.96774101101651 1 0 1
4781 1 10 0.41 55.69511179249467 59.326549166086295 26.267225938513675 0 0 1
4783 1 13 -0.38 54.53137554061346 60.07514678861291 26.24868922497218 0 0 1
4809 1 14 0.35 54.13473866821029 60.16277925317901 25.350569954471773 0 0 1
4807 1 5 0.1 55.35951828461527 58.81420365194795 28.311181201218965 0 0 1
4792 1 5 0.1 54.64086484245585 65.21786351120424 24.690097640458525 0 0 1
6985 1 7 0 52.37866811647813 58.41292079985418 23.352233739467444 1 0 1
6986 1 7 -0.1 53.74260459742059 58.171477429713846 23.38496205863915 1 0 1
7168 1 5 0.1 51.91545224468591 58.685439943938675 25.430746856854398 1 0 1
7167 1 5 0.1 50.50207591841796 58.75964572676533 24.257276703247996 1 0 1
5103 1 5 0.1 52.0696600304207 64.45659946629814 28.978236434977823 0 0 1
4642 1 2 -0.1 51.974225759760955 65.2827615440956 29.637171308159473 0 0 1
4638 1 2 -0.1 49.91388660884172 65.46448968691811 28.22645213659118 0 0 1
5098 1 5 0.1 50.28253735269581 65.83815647833367 25.979220561792566 0 0 1
4643 1 2 -0.1 50.45834709421828 65.4614386216797 29.685013009594737 0 0 1
4780 1 4 -0.2 56.18071163971942 59.04878401905826 27.71242092196547 0 0 1
5127 1 5 0.1 50.174500118030956 65.86154742467205 23.806097559889317 0 0 1
7526 1 5 0.1 55.59485363345033 58.69303579716838 22.553136516484262 1 0 1
4789 1 5 0.1 55.445468120390544 63.21723735005432 23.58484983870257 0 0 1
4782 1 12 -0.38 56.21563898001152 58.77621960017285 25.267494728089353 0 0 1
5087 1 5 0.1 56.185877335097864 61.120043402015966 27.87694396844494 0 0 1
4793 1 5 0.1 56.88080940525792 64.94130020759943 23.584466325135296 0 0 1
4732 1 4 -0.2 56.89576654521409 64.76234233700822 22.540732831846693 0 0 1
5162 1 5 0.1 49.277084827966235 60.153204202090805 26.95265157442 0 0 1
4803 1 5 0.1 55.22512778542407 59.4880888173257 30.4265752157875 0 0 1
5085 1 2 -0.1 56.86395100213451 60.30739107129976 28.208061151558205 0 0 1
4808 1 5 0.1 56.83618685955463 58.174050874964394 27.723847897713394 0 0 1
4729 1 2 -0.1 55.43336267185244 64.84600197320691 22.22118216299457 0 0 1
5051 1 5 0.1 64.22508751861328 64.05547784116371 22.350619146190944 0 0 1
5108 1 5 0.1 60.306382160423624 61.85238158600407 22.47624662500695 0 0 1
7471 1 5 0.1 57.90796331829234 58.25627924334461 22.615904795421798 1 0 1
5086 1 4 -0.2 57.09066443503447 60.47968831324643 29.698826517099995 0 0 1
5123 1 5 0.1 57.62347263057654 59.560689778406356 30.067950879149066 0 0 1
5033 1 2 0.12 65.18572803701596 63.96765180774976 22.906673820406983 0 0 1
5059 1 6 -0.1782 58.7202529609789 66.13988204118715 24.33943508210068 0 0 1
5112 1 5 0.1 60.5182135466973 61.93643037012788 29.87043748089443 0 0 1
7234 1 7 0 60.24469370864065 56.027187727946725 22.66693266271097 1 0 1
5088 1 5 0.1 57.66155578179303 61.39129525711648 30.02514305637984 0 0 1
5039 1 8 0 62.27249610887232 65.91779125528889 24.849746649228933 0 0 1
7473 1 5 0.1 62.206980277706634 56.82017542144473 22.79525742781765 1 0 1
7423 1 5 0.1 61.48715578841043 56.65237464033639 24.362475903108837 1 0 1
7176 1 5 0.1 59.499276454789296 56.52786140155534 26.451215717304134 1 0 1
7243 1 5 0.1 57.682604838599545 57.24433083604018 24.167805638023143 1 0 1
5047 1 5 0.1 59.381994827882146 63.84482924747796 23.58676001995296 0 0 1
7239 1 4 -0.2 58.38633076200289 57.51588662892772 23.32353861464971 1 0 1
5044 1 7 0.0282 60.05312105550779 65.69353115071664 24.197051101068258 0 0 1
5048 1 6 -0.1782 61.694211407983076 62.54651714932427 23.849077514064607 0 0 1
5124 1 5 0.1 58.10226793845743 60.886024889807544 26.50824486474768 0 0 1
7236 1 4 -0.2 61.248634139838366 56.90313607461749 23.301134077748436 1 0 1
7242 1 5 0.1 59.62487084969361 58.094691698152346 25.013965006481097 1 0 1
7237 1 4 -0.2 60.77562576484277 58.31960170953896 23.269270700229644 1 0 1
4854 1 5 0.1 62.103205902688735 65.23603280224562 28.11649294891048 0 0 1
5206 1 5 0.1 61.76842008094384 59.12816396092454 29.155230054749445 0 0 1
4965 1 5 0.1 62.883870884414975 57.849571426577725 28.63427534593138 0 0 1
5125 1 5 0.1 58.424775208172676 61.62224809954401 28.076276738354416 0 0 1
4804 1 5 0.1 60.24747425374788 60.20690574520829 26.0560045831486 0 0 1
5042 1 7 0.0282 61.52613691312983 63.83232059627697 24.085668769860842 0 0 1
5055 1 5 0.1 63.755333137653984 62.91593331121753 24.960856877058365 0 0 1
5036 1 7 0 62.519758468707195 64.61592136753276 24.634252937246487 0 0 1
4963 1 12 -0.38 63.073392290058855 60.512145640247255 26.601149814645392 0 0 1
4669 1 7 0 59.32872481929993 65.36552420586807 28.805388359621396 0 0 1
5035 1 4 -0.2 63.8801670962212 64.00465329896873 25.11096983033485 0 0 1
4851 1 5 0.1 60.150730496436694 64.36937513309314 27.074984031394216 0 0 1
4853 1 5 0.1 62.246647245763384 63.47913124733233 28.213280812919038 0 0 1
4813 1 4 -0.2 61.70843996071153 64.35894682524238 28.603067470793896 0 0 1
4779 1 4 -0.2 58.1393655921703 60.65159001480552 27.556569693727855 0 0 1
4778 1 4 -0.2 59.18504259540386 59.54383325453166 27.711400025422765 0 0 1
4777 1 4 -0.2 60.507966732774634 59.85388080020164 27.080445851437688 0 0 1
4812 1 4 -0.2 60.24093858810927 64.2552034316487 28.194813011762673 0 0 1
4964 1 5 0.1 61.3508611914439 57.99294117148371 26.33452882274378 0 0 1
4936 1 2 -0.1 61.53613378809354 58.756222656749074 27.037229234718545 0 0 1
4935 1 10 0.38 62.87118462018958 59.349572443894616 26.573864697739648 0 0 1
4852 1 5 0.1 59.79141135071521 63.24791943595852 28.248032586423324 0 0 1
5054 1 5 0.1 64.1005072260589 64.21401708826947 26.20222175009942 0 0 1
4934 1 4 -0.2 63.98088750194972 58.43366647664948 26.08931075359684 0 0 1
5043 1 7 -0.1 60.284377120060626 64.40010451484225 23.8652741151224 0 0 1
5208 1 5 0.1 60.889873463059985 60.78967768689955 27.466899971448868 0 0 1
7241 1 5 0.1 61.475495754751506 58.98730127248234 23.74459482891084 1 0 1
4805 1 5 0.1 58.79137164448607 58.592707457318156 27.2529006303335 0 0 1
4806 1 5 0.1 59.396908186141644 59.31784377153616 28.784557643843897 0 0 1
4937 1 1 -0.3 61.82417352026108 58.29779425656025 28.454278178315903 0 0 1
5092 1 5 0.1 61.15706462209709 57.46144022586115 28.755982994480235 0 0 1
7238 1 4 -0.2 59.4412386033124 58.363093738686544 23.976366378360574 1 0 1
5143 1 5 0.1 63.961396728261896 59.137673772634116 23.969749280938732 0 0 1
4962 1 5 0.1 63.59978165324016 57.413381249947804 26.0236372380649 0 0 1
4933 1 4 -0.2 64.65507506827464 59.00868845501782 24.826480493912285 0 0 1
4961 1 5 0.1 64.71659161594607 58.62235284983127 26.867438030323477 0 0 1
7470 1 5 0.1 59.17129837374755 59.40195698994307 24.047461277878703 1 0 1
5049 1 1 -0.15 61.34295153364044 62.12078923887789 22.494229947571135 0 0 1
7472 1 5 0.1 60.69278864011007 58.6753807145722 22.201681742287143 1 0 1
5034 1 4 -0.2 65.02171396611591 64.55801764429967 24.328536475160814 0 0 1
5052 1 5 0.1 65.03003063504298 65.62983678117749 24.313863128657797 0 0 1
5207 1 5 0.1 64.9503721343023 60.052510069580336 25.12316254136733 0 0 1
4668 1 7 -0.1 58.49995001093316 65.11628431397627 29.84723380029736 0 0 1
4956 1 5 0.1 65.20610221041395 59.96692236667391 22.43337651314465 0 0 1
7235 1 7 0 58.95184320703746 56.2881830412543 22.62892530504647 1 0 1
5110 1 4 -0.2 61.48583321229594 61.932421418810875 30.38345519728161 0 0 1
4666 1 8 0 57.703897423086 66.0979376220008 30.183609979333603 0 0 1
5198 1 5 0.1 62.30981872728644 61.50237820046023 29.792823310227416 0 0 1
5144 1 7 0 61.9336265742282 64.47404585900613 30.13722076071939 0 0 1
5159 1 5 0.1 64.57070384975279 61.92916570871431 22.763709630041276 0 0 1
5056 1 5 0.1 61.929820332598624 61.28755160214311 22.125496297915124 0 0 1
4794 1 5 0.1 57.37340334644766 63.782631426414014 22.368947482757306 0 0 1
4673 1 5 0.1 58.60513497089775 64.20436866471329 30.463901118398155 0 0 1
1486 1 5 0.1 73.78129920183531 64.6901679070277 22.148389042776746 0 -1 0
3204 1 5 0.1 72.10501053798704 66.20680367434166 29.624888150173778 0 -1 1
3145 1 4 -0.2 72.93660525340869 65.7924600261719 29.18617476397702 0 -1 1
3133 1 4 -0.2 67.32369591612019 66.22160312054545 27.532165098629292 0 -1 1
4905 1 16 -0.55 66.22279142236609 64.57400711595626 22.131441790363695 0 0 1
3291 1 5 0.1 67.9485579167618 65.99668176936187 25.05994408318735 0 -1 1
3203 1 5 0.1 73.07102938099695 66.23272690484474 28.162996241977652 0 -1 1
3140 1 5 0.1 70.36128311259189 66.13275730546039 27.5640000937506 0 -1 1
5158 1 4 -0.2 65.43505796716374 62.46072682832603 23.0996222015365 0 0 1
5160 1 5 0.1 65.72097155596671 62.223714049624505 24.193716917430443 0 0 1
3123 1 5 0.1 65.52748662245111 62.79832265160053 30.412947104063093 0 -1 1
4960 1 5 0.1 65.61725302961442 57.45301722125281 23.862057137011618 0 0 1
3122 1 12 -0.38 65.64724303483867 60.22906770701387 29.4324549277311 0 -1 1
3134 1 4 -0.2 68.47067368855619 65.7781641473094 28.450695659944536 0 -1 1
3139 1 5 0.1 69.37580066602936 64.79771317875444 26.715795823115364 0 -1 1
3202 1 5 0.1 66.97242636481343 65.29662032236341 26.999976310825577 0 -1 1
3124 1 5 0.1 67.28677757650728 62.96858416016639 30.354386948107503 0 -1 1
3467 1 5 0.1 72.74110545508606 63.69637755415032 29.84548339748192 0 -1 1
3474 1 5 0.1 73.22365403140553 57.86224443670736 27.989148243762845 0 -1 1
3459 1 5 0.1 72.58108399683073 56.32811653782329 28.264592078546364 0 -1 1
4959 1 5 0.1 67.78627812781659 58.6440805704642 23.373595223719608 0 0 1
5053 1 5 0.1 65.91634848472178 64.22119629283672 24.989550713721894 0 0 1
3460 1 5 0.1 71.54435826318421 57.881629330493624 28.688332133688473 0 -1 1
3081 1 10 0.38 66.59239671531478 61.00369820887835 29.63644828913131 0 -1 1
3458 1 5 0.1 70.70334104529304 56.53852630745912 26.719914377321977 0 -1 1
3120 1 5 0.1 68.22173105834321 61.82650513223295 28.50800860463268 0 -1 1
3461 1 5 0.1 70.84466143318362 61.57845585562815 23.162550060402374 0 -1 1
3374 1 12 -0.38 69.90528621120043 64.01977809043849 24.4334902975127 0 -1 1
3457 1 5 0.1 72.13066429284945 57.02179554813168 25.866008753926668 0 -1 1
4932 1 4 -0.2 65.94541163782323 58.313954626937544 24.44196331678786 0 0 1
3119 1 5 0.1 67.33144758905291 59.084398732942105 27.79718629969465 0 -1 1
5073 1 5 0.1 66.53095044355406 58.103134419575966 25.466765006887066 0 0 1
3144 1 10 0.38 70.46760995228517 64.23158318302622 28.38145438889727 0 -1 1
3137 1 5 0.1 68.11805215131321 64.94016629289197 29.074732165779313 0 -1 1
3118 1 5 0.1 66.87006966375921 60.694086736231725 26.808138205471465 0 -1 1
3466 1 12 -0.38 70.07131145822693 63.60050469411344 29.402930638645138 0 -1 1
4958 1 5 0.1 67.18167089563924 60.06531741577626 24.21674247255167 0 0 1
4931 1 4 -0.2 66.932662388508 59.21479884629328 23.618161898395467 0 0 1
3456 1 1 -0.3 72.27211310701983 57.37231328220338 27.994771497125413 0 -1 1
3117 1 5 0.1 72.38358170123043 58.247970281211465 23.913469655341224 0 -1 1
3411 1 5 0.1 69.26710925788784 58.15607637448936 27.621476901973036 0 -1 1
3455 1 4 -0.2 71.5131069784085 57.28234294964639 26.693367728325615 0 -1 1
3454 1 5 0.1 67.84708402925847 62.09093647357126 24.954014673986155 0 -1 1
3408 1 7 0 68.93304140565535 59.99277688564284 26.660528777685727 0 -1 1
3409 1 7 -0.1 69.69584357408249 58.904250310098234 26.914461207262597 0 -1 1
3083 1 4 -0.2 68.78892616189789 62.228081276253405 25.51900262743607 0 -1 1
3372 1 10 0.38 69.83947315584953 62.84621622302947 24.648284105010198 0 -1 1
3375 1 5 0.1 71.8921750251881 62.341291740350144 24.452839792077032 0 -1 1
3078 1 8 0 69.4082118325566 60.94336939931925 25.826650084701797 0 -1 1
3077 1 8 0 70.57789954914995 60.658343830890786 25.173682002507835 0 -1 1
3076 1 4 -0.2 72.51691742448376 59.19984525726258 24.42825926136821 0 -1 1
3373 1 4 -0.2 70.89325924375414 61.8485498356998 24.204328390664347 0 -1 1
3407 1 7 0 71.35531103474673 59.49977185921439 25.38026071976417 0 -1 1
3410 1 7 0 70.89737571179579 58.673569616016934 26.320545388003453 0 -1 1
3405 1 5 0.1 68.57305936760169 62.830881142288035 26.386567903336832 0 -1 1
3079 1 4 -0.2 67.60582173600575 60.11032223256602 27.438084084953754 0 -1 1
3080 1 4 -0.2 67.8589612533303 60.80962610399676 28.766151825143 0 -1 1
3116 1 5 0.1 72.50284569124958 59.93415863828402 23.565960435244502 0 -1 1
3121 1 5 0.1 68.68868243089088 60.243545009065315 29.295399134147388 0 -1 1
3141 1 4 -0.2 71.90006423446212 64.01972038181727 27.832754776605842 0 -1 1
3142 1 5 0.1 71.97592839338326 62.88816208922172 27.74627774646923 0 -1 1
3143 1 5 0.1 71.99002830786739 64.52714753589343 26.824095353408232 0 -1 1
3136 1 4 -0.2 72.92511623601922 64.31312103676753 28.907673349830905 0 -1 1
3138 1 4 -0.2 69.68707799795156 65.2534247732242 27.708349612938704 0 -1 1
4930 1 4 -0.2 66.33503985100165 59.806381061572665 22.301419169666584 0 0 1
4907 1 8 0 66.57828778617642 62.20481062158284 22.18742497443186 0 0 1
1732 1 5 0.1 76.30138591110607 59.74367388569914 22.469151706981975 0 -1 0
3260 1 13 -0.38 81.52361048492573 66.27194866915606 27.2632763305701 0 -1 1
3439 1 5 0.1 74.66893384642925 65.84949109993708 25.310796463667224 0 -1 1
6019 1 5 0.1 79.16148913667149 56.50106836297485 22.299216468690492 -1 0 2
3255 1 4 -0.2 78.40328707832859 65.54282067681412 29.963891323376828 0 -1 1
1634 1 5 0.1 78.8902970420082 64.73787588828644 22.958838104035287 0 -1 0
3267 1 5 0.1 77.18145991435571 66.17380697635453 25.243080147787428 0 -1 1
6353 1 5 0.1 73.87639111441943 57.02985628661466 22.49119339877965 -1 0 2
3114 1 5 0.1 73.88721947784174 58.49931727881439 25.810025382914795 0 -1 1
3271 1 5 0.1 77.60689651412511 66.15387752156917 29.441757816174885 0 -1 1
3205 1 5 0.1 74.8767243422729 65.4541084913757 29.57331685547285 0 -1 1
3146 1 4 -0.2 74.14428543347574 66.12586809006415 30.0174777225959 0 -1 1
6342 1 5 0.13 80.7827923824872 56.14280427916873 26.59335682499461 -1 0 2
6166 1 5 0.1 77.75007585435883 59.32771526246586 30.186868289527748 -1 0 2
3075 1 4 -0.2 73.85061383352489 59.21526920064447 25.066316497862786 0 -1 1
2936 1 5 0.1 74.15435969481386 59.879522324389384 27.702492363217573 0 -1 1
3135 1 5 0.1 73.85049471051501 63.95101383565441 28.641493442897946 0 -1 1
5993 1 5 0.1 80.3882548431487 56.41977371015882 24.024545100604055 -1 0 2
2935 1 5 0.1 74.76539525218016 60.5335193591914 29.79276821308624 0 -1 1
2926 1 7 -0.1 75.49708885631317 61.299932804888385 29.87655083638559 0 -1 1
6163 1 5 0.1 77.93018012162591 56.352133947182764 29.775781970530602 -1 0 2
3254 1 4 -0.2 78.66914308234558 64.09832600149593 29.529618760461716 0 -1 1
2925 1 7 0 77.43946506667157 63.17732991461834 29.594895693399046 0 -1 1
6289 1 5 0.1 81.08769145587772 62.30055586529703 29.715415909203436 -1 0 2
2932 1 7 0 74.36703207562554 60.53954621633201 25.65485425234769 0 -1 1
3115 1 5 0.1 74.71020836149285 58.83974375140916 24.386453530596 0 -1 1
5822 1 8 0 76.63529220720588 56.9289758472861 25.98522086701956 -1 0 2
2931 1 7 -0.1 74.55861405228212 60.58944459234036 26.990512151147676 0 -1 1
3463 1 5 0.1 74.64858950599617 61.369758503698066 23.797995269658635 0 -1 1
3269 1 5 0.1 79.01495189043004 64.04789514050572 28.49350816787223 0 -1 1
2933 1 7 -0.1 74.81373043493555 61.509647924268776 24.88363148502328 0 -1 1
6216 1 14 0.35 81.30678630580906 59.140758753942805 25.291162505887304 -1 0 2
2929 1 8 0 75.33464353477902 61.62144991889481 27.51383701674412 0 -1 1
2927 1 8 0 75.78792983214922 61.87214270623673 28.73527765102669 0 -1 1
6149 1 4 -0.2 78.03322566061469 57.37088281854366 29.36252670153445 -1 0 2
3462 1 7 -0.1 75.605959967541 62.46094534413862 25.361309952979482 0 -1 1
2930 1 8 0.14 75.82414637263062 62.543619467974395 26.671024586908693 0 -1 1
2928 1 8 0.14 76.73563434145666 62.84682101845685 28.58801221900876 0 -1 1
3473 1 5 0.1 76.16116025071992 63.165590391756965 24.754175641117683 0 -1 1
2937 1 9 -0.5600000000000001 76.69033099280375 63.409918194530775 27.322729518344275 0 -1 1
3113 1 11 0.28 77.13073501011773 64.27596162793495 26.855370843069625 0 -1 1
5829 1 5 0.1 79.11516304487185 59.01216903906733 27.757715254501026 -1 0 2
5820 1 7 0 77.59866696122077 57.71220167961917 27.95120650177789 -1 0 2
5830 1 5 0.1 77.3997713524495 57.7657697558558 24.229615876843944 -1 0 2
5823 1 8 0.14 76.68783681900587 56.94504774256852 27.294127519003634 -1 0 2
5818 1 7 0 78.31484377236862 58.53586339122964 25.914430078098324 -1 0 2
5817 1 2 -0.07000000000000001 79.44021375944669 59.261336223476846 25.20676525388128 -1 0 2
6208 1 13 -0.38 80.63994850465821 58.50372662677002 25.46449995019092 -1 0 2
5819 1 7 -0.1 78.38899872701529 58.49162937727783 27.221207331433305 -1 0 2
5864 1 5 0.1 79.44231932648566 59.05920802046806 24.14193512623569 -1 0 2
5821 1 7 -0.1 77.39373014091059 57.77377332450146 25.289881115810623 -1 0 2
5862 1 5 0.1 79.40299114060521 61.00312114789233 26.571681409737828 -1 0 2
5816 1 4 -0.2 79.56526580447292 60.75402205087032 25.46891425401644 -1 0 2
5863 1 5 0.1 78.85637140419638 61.36990085716491 24.967186209828792 -1 0 2
5815 1 4 -0.05 80.9134595933695 61.35572440478708 25.030138652907635 -1 0 2
5860 1 5 0.1 80.93499225909915 62.42786558557789 25.194956975922086 -1 0 2
6264 1 5 0.1 81.05910782610806 62.77951598817721 27.291137110047874 -1 0 2
5861 1 5 0.1 81.11320188870417 61.348331570534384 23.951754461079485 -1 0 2
5808 1 5 0.1 80.83528114356896 60.34794261378153 28.090797180379433 -1 0 2
6164 1 5 0.1 79.09244903884101 57.64881315828892 29.344690470699724 -1 0 2
5814 1 6 -0.3 82.0493578239722 60.73474644008441 25.692543433463737 -1 0 2
5802 1 4 -0.2 81.92223293049514 60.255283141858186 28.09238977846444 -1 0 2
5804 1 4 -0.2 82.1594522292999 62.530231418372196 27.33790898764897 -1 0 2
6278 1 5 0.1 80.50459562219748 60.070475174038506 30.255736677283636 -1 0 2
6165 1 5 0.1 76.20978065832283 58.420610819337796 29.994669069957528 -1 0 2
6288 1 5 0.1 81.74681457485855 58.80624824645798 30.2722088377067 -1 0 2
3268 1 5 0.1 79.36579226621109 63.774060904228435 30.30316250167267 0 -1 1
6150 1 4 -0.2 77.33836822566573 58.36026120312373 30.328921583842252 -1 0 2
1491 1 5 0.1 78.06434544663912 59.61453098475843 22.488794813439686 0 -1 0
5065 1 5 0.1 88.18056236152862 60.501935847290056 24.136856225222974 -1 0 1
4771 1 7 -0.1 90.37377062616702 62.25225471645729 22.482703367941305 -1 0 1
3275 1 14 0.35 82.4156206957123 65.97257546808031 27.10965588856649 0 -1 1
4716 1 12 -0.38 86.33101675648932 61.62043131258993 29.229928235890902 -1 0 1
5134 1 5 0.1 89.89191313788736 65.83666968416667 23.99786341095412 -1 0 1
6259 1 5 0.1 83.85917740559927 62.88805672180308 28.587713478145794 -1 0 2
4721 1 5 0.1 88.3160259875792 59.51431120528622 29.52541941974038 -1 0 1
5064 1 5 0.1 87.841351380411 61.40970810996812 22.57151543278647 -1 0 1
4213 1 5 0.1 90.31764723089785 56.64720635365495 30.045315588180685 -1 0 1
5097 1 5 0.1 90.34865000056843 64.53401494954898 25.884972467757258 -1 0 1
4639 1 4 -0.2 90.36406669616497 65.16798202440619 28.04656478926965 -1 0 1
5061 1 7 -0.1 90.59326547502792 61.10533905158279 24.526410209042158 -1 0 1
4691 1 8 0 85.4525876953374 57.94194569155482 24.99822835636333 -1 0 1
4685 1 2 -0.1 86.82983451618793 58.85650149945286 28.094025058597925 -1 0 1
4652 1 5 0.1 89.77970829050062 65.93691492873212 28.53518698443035 -1 0 1
4640 1 2 0.05 89.91437697502573 65.28666874266952 26.572575063701045 -1 0 1
4719 1 5 0.1 85.95718928459397 58.95769988449578 28.767696542926625 -1 0 1
4711 1 5 0.1 89.32469826375626 62.67857554350417 26.793508803704743 -1 0 1
5070 1 12 -0.38 89.57512783377999 58.70590288733963 22.409680838194582 -1 0 1
5801 1 2 -0.1 82.2050209656066 62.13814653506097 29.757080362416488 -1 0 2
4810 1 13 -0.38 89.24716198420172 58.48821392706651 27.928416663358384 -1 0 1
4680 1 4 -0.2 88.26496345529921 62.82835272688165 26.376252120065686 -1 0 1
4678 1 6 -0.3 88.46639654514175 65.19136255297376 26.520592719843254 -1 0 1
4690 1 9 -0.5600000000000001 83.37631498080717 57.51078574208496 25.642391691967305 -1 0 1
4717 1 5 0.1 87.58550165572518 60.0346988190845 26.635419745249674 -1 0 1
4683 1 10 0.38 86.82943884158837 61.565710578448915 28.12741928164715 -1 0 1
4694 1 5 0.13 83.96160543286304 57.12136409884775 27.711985284665857 -1 0 1
4712 1 5 0.1 88.16891503822734 62.04697132371054 25.631490109130038 -1 0 1
4692 1 8 0.14 84.18316944162416 57.90840597995127 24.581428062382635 -1 0 1
4681 1 2 -0.1 87.24536079430754 62.92461956776465 27.461772981049535 -1 0 1
4715 1 5 0.1 85.30109044571677 62.694823455785524 26.654789438240947 -1 0 1
4679 1 2 0.05 88.0230162849156 64.15159738485305 25.665478476787165 -1 0 1
5172 1 5 0.1 86.0340946413242 65.16413452500426 25.316923037181226 -1 0 1
4720 1 5 0.1 87.99343044957644 57.77140123689037 29.444387803523544 -1 0 1
4689 1 8 0.01 84.2407707584258 57.36851872271983 26.754191148689298 -1 0 1
5800 1 2 -0.1 82.4296064377645 60.647197771999146 29.48874983964465 -1 0 2
4697 1 7 -0.1 84.84446524068598 58.572710524146274 22.449635150963346 -1 0 1
5805 1 4 -0.2 82.75519128786227 62.987139342882855 28.64756080855273 -1 0 2
6263 1 5 0.1 82.58658577956253 63.16631347560653 26.58537138585191 -1 0 2
5809 1 5 0.1 82.53393548287303 64.01689242383623 28.81343503342578 -1 0 2
4714 1 5 0.1 85.5794145739119 64.20221734561741 27.35815440311367 -1 0 1
5803 1 2 0.05 82.50357080703256 61.12417853274063 26.958988670835495 -1 0 2
6262 1 5 0.1 82.22746961056549 59.229885419622974 27.842122375893133 -1 0 2
5068 1 10 0.38 88.54252274841608 59.29950279462837 22.46589759412366 -1 0 1
4695 1 7 -0.1 86.43820265186542 58.24755242501024 24.15038472774578 -1 0 1
4682 1 4 -0.2 86.06176632278292 63.48672954891629 26.744338551059368 -1 0 1
5067 1 5 0.1 90.18978312195986 60.32523103916681 25.156460361901015 -1 0 1
4693 1 11 0.28 82.37370684658165 57.33635292621818 25.73412110121848 -1 0 1
4811 1 14 0.35 89.35886892262725 57.528544719314596 27.759293913614137 -1 0 1
6261 1 5 0.1 83.45729911923516 60.298131830608426 29.641243521976435 -1 0 2
4710 1 5 0.1 88.57361792222095 64.20037204526919 24.65930840311103 -1 0 1
5099 1 5 0.1 90.02494556398338 64.21244302305489 28.55168674135615 -1 0 1
4713 1 5 0.1 87.52444799342842 63.651832002174544 28.27622678387609 -1 0 1
4724 1 5 0.1 87.41984477090654 58.27871433586549 24.51866012389829 -1 0 1
4129 1 5 0.1 89.22644991450677 56.244841586990404 23.94242538113403 -1 0 1
4698 1 7 -0.1 83.83673380924805 58.29567409714514 23.29838635358477 -1 0 1
4696 1 7 0 86.10442471813154 58.46588246093371 22.867567521360975 -1 0 1
4722 1 5 0.1 86.80250690450434 56.63308879356926 27.816690137043818 -1 0 1
6260 1 5 0.1 83.5594950380868 60.93315622705934 26.93157407812292 -1 0 2
5173 1 5 0.1 86.245538724489 63.46307647486738 24.638845362517692 -1 0 1
4686 1 4 -0.17 88.16535147117276 58.67229513138493 28.835978464468845 -1 0 1
5171 1 4 -0.2 86.50323822116765 64.14345757687472 25.477438995022716 -1 0 1
5062 1 4 -0.2 88.54460432124698 60.68464617845818 23.105063337254567 -1 0 1
4684 1 4 -0.2 86.74429789022727 60.20744021464188 27.33706345874893 -1 0 1
4726 1 5 0.1 82.7928584271121 58.39266974369738 23.112704479326982 -1 0 1
4723 1 5 0.1 87.66914758067713 57.4244697118216 26.638610319954 -1 0 1
4718 1 5 0.1 85.86171255577662 60.20693409535701 26.707124372728938 -1 0 1
4687 1 4 -0.2 86.78173577521144 57.55667285215486 27.197971941088063 -1 0 1
4688 1 8 0 85.51484573275104 57.633710357786 26.329435444062746 -1 0 1
5063 1 7 0 89.95883882764386 61.322841439732144 23.348004514724867 -1 0 1
820 1 4 -0.2 53.8997681750463 52.78652146349364 35.364285661191474 0 -1 0
825 1 4 -0.2 53.611039939904245 52.61221052593578 36.87429392811199 0 -1 0
888 1 5 0.1 54.20580523781762 51.66248444788356 33.515830214931896 0 -1 0
827 1 5 0.1 52.578226196023046 52.34099858828276 36.96832822895256 0 -1 0
826 1 5 0.1 54.19444864821278 51.86231181215425 37.30855491138934 0 -1 0
5425 1 4 -0.2 50.5812379216316 50.779517198611956 32.89336695529976 1 1 -1
788 1 6 -0.1782 53.348234731424625 47.4560991037485 37.16728312972165 0 -1 0
780 1 7 0.0282 54.3709507940725 46.66719009855889 37.56576414857382 0 -1 0
789 1 4 -0.05 52.09180950859101 47.17823017296618 37.84811808448279 0 -1 0
4475 1 5 0.1 56.09239437500432 52.43668139133712 31.880472641744262 0 0 1
887 1 5 0.1 52.96003599364125 51.05451371174558 34.67444570264765 0 -1 0
829 1 4 -0.2 54.02601111560756 51.44586688755008 34.56401185290427 0 -1 0
5427 1 4 -0.2 51.5077121449658 49.9296275240379 31.987936557398292 1 1 -1
828 1 10 0.38 53.98854373422744 53.77766152763084 37.69067703650452 0 -1 0
5654 1 5 0.1 50.773303713802385 47.83339531724697 32.341839412616245 1 1 -1
5426 1 4 -0.2 51.693368681775965 48.45416919120261 32.51675010368889 1 1 -1
1151 1 5 0.1 53.277582573023366 53.45291208462565 34.79939266681607 0 -1 0
5653 1 5 0.1 50.99416269195123 50.7269095395594 33.863370151332944 1 1 -1
5518 1 5 0.1 53.60687096772851 47.19294937847188 33.83907462012403 1 1 -1
5449 1 4 -0.2 53.40390574767448 46.59501595659587 32.90326498507868 1 1 -1
5448 1 2 -0.1 52.861675183466126 47.696704185493914 31.9023932210959 1 1 -1
5657 1 5 0.1 50.725990853423866 51.77717046882582 32.55825749267282 1 1 -1
4583 1 5 0.1 50.032281032382365 53.69842881623875 37.13880653008801 0 0 1
4181 1 7 -0.1 50.001773810163264 54.3840929817711 36.29137298269717 0 0 1
5655 1 5 0.1 51.88037509819641 48.59060008567264 33.61582617338758 1 1 -1
4178 1 7 0 49.12891975505698 54.333631112928344 35.26273813247691 0 0 1
5754 1 5 0.1 53.65808266564179 48.406715412569056 31.65826590604808 1 1 -1
5656 1 5 0.1 52.501938627626416 50.44379783409574 31.976694000859908 1 1 -1
819 1 5 0.1 54.81937240316963 53.31536835420345 35.234281805329225 0 -1 0
5424 1 4 -0.2 49.14960336327389 50.350124874687154 33.12779318709012 1 1 -1
4179 1 7 0 49.432284064395574 55.090188065339476 34.16943015690744 0 0 1
1150 1 12 -0.38 54.52405528319405 54.75526998326316 37.111864400073266 0 -1 0
890 1 5 0.1 54.786962374548075 49.983415547704 36.14763837286054 0 -1 0
830 1 4 -0.2 55.01916942174038 50.44329088082529 35.17770805937422 0 -1 0
889 1 5 0.1 55.064952229561186 49.56612591678741 34.51533959275993 0 -1 0
781 1 7 -0.1 55.22086465598382 47.078113688693165 38.43435833423047 0 -1 0
4470 1 1 -0.15 53.22452831972248 53.89374933218923 31.833875953713964 0 0 1
790 1 4 -0.2 51.11738971113442 48.245392718198076 37.461691356076855 0 -1 0
811 1 5 0.1 51.16145125199183 48.018252702644276 36.40206651249332 0 -1 0
5517 1 5 0.1 54.36430527141604 46.18380426867343 32.63903449674897 1 1 -1
812 1 5 0.1 51.48574792569333 50.28089973608597 36.8625452285688 0 -1 0
791 1 4 -0.2 51.57758582198711 49.621881094950226 37.76334933010718 0 -1 0
813 1 5 0.1 52.65881742486311 49.58375517702726 37.85471584792999 0 -1 0
4182 1 7 -0.1 51.02095488080658 55.21272863008852 36.36905908764356 0 0 1
4477 1 5 0.1 52.69891810703446 52.93231180222986 31.764783202471115 0 0 1
4478 1 5 0.1 52.47250897360039 54.557709745444 31.515946926496127 0 0 1
4529 1 5 0.1 53.504171350295756 54.218094822310576 32.874293235656864 0 0 1
4193 1 5 0.1 51.53573622105888 55.220464015558434 37.313564004185906 0 0 1
809 1 5 0.1 51.685347852206945 46.1466614954475 37.65610563944883 0 -1 0
4469 1 6 -0.1782 54.28910223530139 53.84310925315093 30.915924679743064 0 0 1
5428 1 5 0.1 51.10441864232449 49.858521123650746 30.94847247570778 1 1 -1
831 1 4 -0.2 56.524330683890696 50.90618612320873 35.17497946594261 0 -1 0
892 1 5 0.1 56.84826882610304 51.057197720308466 34.11707663922731 0 -1 0
4175 1 7 0 48.995460507773295 55.76059094207436 31.928423492189424 0 0 1
810 1 5 0.1 50.06027681059227 48.08438269245893 37.81247651272929 0 -1 0
5445 1 5 0.1 48.77118902632236 49.84226594163928 31.012209451796608 1 1 -1
5456 1 5 0.1 50.560006107463295 46.00770401490486 33.18996156352047 1 1 -1
5446 1 5 0.1 49.159391641233874 49.38885743056392 33.681763259746916 1 1 -1
4545 1 5 0.1 56.69987333327586 54.52072721266701 33.73315700966375 0 0 1
891 1 5 0.1 56.48016749409419 51.9190810304473 35.638766336113115 0 -1 0
5455 1 5 0.1 51.40649939181793 45.889933534225094 34.830547116161 1 1 -1
5454 1 4 -0.2 51.25481780719667 45.39123229622236 33.84115357970867 1 1 -1
4476 1 5 0.1 56.44559369246135 50.764462740373865 31.283532400472822 0 0 1
5447 1 5 0.1 48.71456903813751 51.03391193739103 33.844010631943306 1 1 -1
779 1 7 -0.1 54.57026740426763 45.50317985104394 36.990802597052344 0 -1 0
4184 1 7 0 50.59166249077848 55.839087381515796 34.16682280632035 0 0 1
5607 1 5 0.1 51.5892055840346 46.52480527969669 30.60222099647931 1 1 -1
4456 1 4 -0.2 56.302861523432064 51.825861168299156 30.919086931650348 0 0 1
814 1 5 0.1 49.795512090887456 50.577632149506826 38.72834990318164 0 -1 0
787 1 5 0.1 55.146517476066734 48.082743085988426 38.805479321681744 0 -1 0
5592 1 4 -0.2 52.4706227042721 47.17621335338494 30.49293929470918 1 1 -1
4227 1 5 0.1 57.11447877522031 55.47103977329954 36.17456876895248 0 0 1
895 1 5 0.1 60.1197797812912 46.00972577246914 33.46876997670475 0 -1 0
897 1 5 0.1 61.52707915400103 46.4237852228312 35.805045414218924 0 -1 0
4373 1 5 0.1 57.02791802374616 48.5848385770495 30.748841363555826 0 0 1
843 1 5 0.13 57.222002165496036 52.2188664258513 37.67510403093395 0 -1 0
4581 1 5 0.1 59.649913387488596 53.59260631532986 30.828143089975594 0 0 1
4200 1 4 -0.2 57.54543128747065 55.11804154492259 34.02333518173381 0 0 1
844 1 5 0.1 57.298330649907925 48.51637396830807 34.45282171630841 0 -1 0
847 1 4 -0.2 60.095351260259534 46.888277840630536 34.21227453330512 0 -1 0
846 1 4 -0.2 58.960471884579434 46.60729102646746 35.22470149569098 0 -1 0
899 1 5 0.1 61.66367756984599 47.77963728276791 31.85710556445266 0 -1 0
4226 1 5 0.1 57.60895278434934 53.85049725614006 35.657330137668346 0 0 1
845 1 5 0.1 59.71761572157973 47.40100023542825 37.74281288067226 0 -1 0
4323 1 15 0.1 58.17517315603352 46.6548030561035 31.489117617701915 0 0 1
850 1 4 -0.25 62.58170035462871 47.92773844407466 32.36063694903075 0 -1 0
832 1 7 0 57.45530457806315 49.9012785963576 35.88800813890004 0 -1 0
4546 1 5 0.1 58.306597869178205 54.72150464489191 33.37005631359691 0 0 1
4379 1 5 0.1 64.6467481082081 53.67000592554608 31.269727458067273 0 0 1
4454 1 2 0.12 58.76848360704249 51.67869518936688 31.04153787994425 0 0 1
4472 1 5 0.1 58.4762349383948 51.401109366756096 32.03753946258767 0 0 1
4376 1 5 0.1 59.23542578759029 49.2720751749583 32.03024322130221 0 0 1
838 1 7 -0.1 57.778373584805685 48.75932772528326 35.36135322819919 0 -1 0
4580 1 5 0.1 60.33346944735794 52.63826824246222 32.19375452356014 0 0 1
4380 1 5 0.1 63.20765842597865 53.074386408480976 32.07989899933052 0 0 1
835 1 8 0 58.04727252363771 50.220404931538894 37.058858557135636 0 -1 0
4385 1 5 0.1 60.092727701611764 54.2874193239856 34.209405068027976 0 0 1
851 1 4 0.02 62.92017412687346 49.344449051621055 32.7493283683799 0 -1 0
901 1 5 0.1 62.29104297655236 49.75505290096956 33.50364475645182 0 -1 0
840 1 7 -0.1 59.02196868044247 48.14471651727008 37.24939665570105 0 -1 0
839 1 7 0 58.60947602906742 47.8909538422549 36.013390469374045 0 -1 0
4355 1 4 -0.2 62.77246187246778 54.61747687278971 34.4034629213433 0 0 1
1029 1 7 0.01 63.98543903947629 49.69659816429791 35.90350509657854 0 -1 0
1031 1 5 0.1 63.906654567332055 48.72539459794518 35.41229537160804 0 -1 0
4383 1 5 0.1 62.70930867282983 53.5741390708049 34.14206115463634 0 0 1
1030 1 9 -0.22 63.62482604267069 49.77068209216468 37.12309268256304 0 -1 0
4357 1 2 -0.1 60.36087843146338 54.39528334259522 35.293247992975346 0 0 1
4353 1 4 -0.2 63.73120434133519 55.29452535426624 32.15243942957679 0 0 1
863 1 7 0.11 63.75109267520201 50.90096924611406 37.707370574050714 0 -1 0
859 1 7 0 64.42916606030533 51.94006901033465 37.134711163701986 0 -1 0
836 1 8 0.14 58.73664026279841 49.339898178091346 37.79794714297799 0 -1 0
4352 1 4 -0.2 63.58886236455812 53.875746608547004 31.45196094338435 0 0 1
4579 1 4 -0.2 59.95545493613473 52.61238042781897 31.150673773417445 0 0 1
4356 1 10 0.38 61.747686556895395 54.91768669508072 35.510287690378064 0 0 1
4358 1 1 -0.3 60.44114197435654 52.95568144982035 35.79404641551964 0 0 1
4381 1 5 0.1 64.66434125038806 55.36418912748268 32.71331488891083 0 0 1
4382 1 5 0.1 63.862036868649156 54.69487658350954 34.70513795621507 0 0 1
4354 1 4 -0.2 62.5352372775478 55.495237497651715 33.170275660504316 0 0 1
4564 1 5 0.1 61.54896830938849 55.40348162527234 32.78365302739931 0 0 1
856 1 7 0 64.42016195842223 50.81198574823954 35.2076360367948 0 -1 0
849 1 15 0.1 62.753065353081745 46.75180623297777 33.74817117519698 0 -1 0
4325 1 4 0.02 59.170300311919775 49.164656039953215 30.943385862743057 0 0 1
852 1 16 -0.55 64.32140199799792 49.629797813486206 33.06693196594075 0 -1 0
902 1 5 0.1 62.61717017519503 49.95602954704216 31.880499840508556 0 -1 0
848 1 4 -0.25 61.48618477561533 47.044762279774716 34.91673456246046 0 -1 0
834 1 8 -0.13 57.856807423499326 51.357010165018536 37.90659947631271 0 -1 0
4199 1 4 -0.2 57.816167588009975 54.958804843251464 35.53135649298588 0 0 1
898 1 5 0.1 61.616250843393466 48.08759161647378 35.28403475442922 0 -1 0
4627 1 5 0.1 59.383594723476705 52.58871311147559 35.63076085581821 0 0 1
896 1 5 0.1 59.77196887724449 47.76064613633613 33.64500517724872 0 -1 0
900 1 5 0.1 63.29154313700838 47.51232534861298 31.613743209737617 0 -1 0
853 1 8 0.11 64.74368406493332 50.70587843712224 33.93167954945567 0 -1 0
860 1 7 0 64.80466671998462 52.942277230887925 37.90824107918151 0 -1 0
857 1 7 0 64.8198146754907 51.87069712198846 35.86940244955574 0 -1 0
4198 1 4 -0.2 59.28606344131311 55.16648387203492 35.97890995001508 0 0 1
998 1 5 0.1 65.0050016240402 49.524362508877715 31.06163463057062 0 -1 0
4513 1 5 0.1 61.14648313151547 52.3219973868748 35.27094719010543 0 0 1
4229 1 5 0.1 57.27828193963803 55.51971335968213 31.604904010604685 0 0 1
4386 1 5 0.1 60.714596893884206 52.86373967623048 36.857950303185156 0 0 1
980 1 2 0.12 65.41608941159849 49.54568636144957 32.11882341219701 0 -1 0
4375 1 5 0.1 60.1585949658001 48.66978207543838 30.788780386064445 0 0 1
747 1 5 0.1 64.6147566906086 47.7070839080803 38.62095554070575 0 -1 0
4324 1 4 -0.25 58.0349340038993 48.1764113733969 30.55265267468063 0 0 1
4384 1 12 -0.38 62.055324127794904 55.591652007638416 36.512422569677796 0 0 1
4629 1 5 0.1 59.457829316525604 54.83723004308007 37.027763740694695 0 0 1
893 1 5 0.1 58.08860769472669 46.26651280378738 34.749814808385324 0 -1 0
894 1 5 0.1 59.28581907969203 45.82559305928952 35.93984457341353 0 -1 0
4367 1 5 0.1 60.345257880768585 45.703740481204164 30.80480857430782 0 0 1
740 1 5 0.1 73.29964308929364 45.63956887488612 36.65260373079166 0 -1 0
6187 1 5 0.1 73.46052337806131 45.472440850290425 33.28203734119468 -1 0 2
1001 1 5 0.1 65.64450999032438 46.653602182735696 33.48352916083462 0 -1 0
911 1 5 0.1 69.91896831776457 51.08694460349475 30.939198205809227 0 -1 0
1006 1 6 -0.1782 70.8455456455183 46.22747661165631 36.258662897040494 0 -1 0
989 1 7 0.0282 68.24481015706968 45.99482257370471 33.864546342955464 0 -1 0
1106 1 5 0.1 66.33345589612887 51.507566212708554 31.382741825371788 0 -1 0
1154 1 5 0.1 69.11926920951159 54.45032505679138 31.146376757619365 0 -1 0
861 1 7 -0.1 65.54255711447968 53.9383248440403 37.36658307836083 0 -1 0
1002 1 5 0.1 65.71928796286863 48.040662459407685 34.33972807175128 0 -1 0
881 1 4 -0.2 71.01594474869606 53.355486677452966 31.533099988337316 0 -1 0
880 1 4 -0.2 70.04372247793998 54.516639894296006 31.792975247052926 0 -1 0
854 1 8 0 65.65116496467678 51.568695505148284 33.377967350076474 0 -1 0
858 1 7 0 65.68841932375298 52.76301818724748 35.32955515177224 0 -1 0
1000 1 5 0.1 65.64359999656631 47.65618621230446 31.49423796498602 0 -1 0
908 1 5 0.1 70.95100939136788 52.58985383653325 32.27972556642929 0 -1 0
862 1 7 -0.1 66.09500705236437 53.76862318408872 36.16064141725318 0 -1 0
855 1 7 0 66.148423180969 52.62126041470394 34.080787735607025 0 -1 0
1105 1 4 -0.2 66.337442387533 50.81547447366464 32.23181801458094 0 -1 0
982 1 4 -0.2 66.23471746767169 47.530730988556826 33.57369027695163 0 -1 0
981 1 4 -0.2 66.22606288082092 48.290525803538884 32.17695289832729 0 -1 0
905 1 5 0.1 69.02639180193808 52.50848721326676 33.210768264442954 0 -1 0
903 1 5 0.1 66.97298756273918 53.709295502581156 32.30395108328809 0 -1 0
999 1 5 0.1 67.2213353824306 48.37474326412909 31.620753004602335 0 -1 0
878 1 4 -0.2 68.58811185610168 53.42149620380638 33.627227934394575 0 -1 0
993 1 5 0.13 67.06630919690663 49.86071047868819 34.872432026280606 0 -1 0
906 1 5 0.1 68.64037433632303 53.28851793422167 34.72054567136438 0 -1 0
983 1 7 0 67.65758762632903 47.19910570652304 33.97670043901421 0 -1 0
1041 1 5 0.1 68.05349307368503 51.51062093355661 36.23359076930956 0 -1 0
985 1 8 -0.13 67.89847653080042 49.28532267001038 35.20269712819482 0 -1 0
986 1 8 0 68.2418333508029 48.04406870897196 34.80213106094722 0 -1 0
987 1 8 0.14 69.38320669131826 47.71025823560517 35.41963879034591 0 -1 0
988 1 9 -0.5600000000000001 69.82085061498061 48.7046565603063 36.201283780992945 0 -1 0
984 1 8 0.14 68.72478531014008 49.57097054865943 36.25025720512339 0 -1 0
992 1 11 0.28 70.57378373199366 48.65716331578069 36.88992078100799 0 -1 0
1040 1 4 -0.2 68.81510984665158 50.9939553630193 36.72961557045757 0 -1 0
876 1 5 0.1 66.81472929803195 54.48123690368107 35.96748779890717 0 -1 0
1026 1 13 -0.38 69.1856023106457 54.24768037570962 37.35510811150259 0 -1 0
904 1 5 0.1 66.9028901536359 54.638230509567094 33.70781794954318 0 -1 0
877 1 4 -0.2 67.11321973805875 53.63526951740146 33.39605830078045 0 -1 0
879 1 4 -0.2 69.40864711403167 54.679059341883516 33.1647493756148 0 -1 0
1020 1 5 0.1 70.30180376889022 54.689563188990356 33.914411678559205 0 -1 0
6096 1 5 0.1 72.44704519157241 49.042621108592144 31.868236550986158 -1 0 2
6363 1 5 0.1 71.36772780248448 49.593971446092056 34.1083532221571 -1 0 2
6097 1 5 0.1 71.68933750093058 47.77982293038845 32.689601118704516 -1 0 2
6029 1 4 -0.2 72.43243268741207 49.390721806887356 33.926844199177836 -1 0 2
6028 1 4 -0.2 72.57642460687336 48.410772477998236 32.76299776618834 -1 0 2
1042 1 5 0.1 69.81136603636087 51.24491451394434 36.35955639847 0 -1 0
991 1 7 0.0282 69.97380557195382 46.51800751736511 35.25768135665433 0 -1 0
1107 1 5 0.1 67.36072240691479 50.6312186277971 32.63269030396419 0 -1 0
1027 1 14 0.35 68.31683490004701 53.89008866855188 37.211571752986906 0 -1 0
6361 1 12 -0.38 72.15074070317964 52.3750121830051 34.82069888555487 -1 0 2
6032 1 5 0.1 72.64421550531726 48.86773809881323 34.887714405292975 -1 0 2
907 1 5 0.1 68.93387333637709 55.654450474509986 33.34466248729344 0 -1 0
925 1 7 0 68.49926372103684 51.34989222935093 38.15133838191964 0 -1 0
6039 1 10 0.38 73.024365937081 51.514726220037765 34.913261354746034 -1 0 2
875 1 5 0.1 65.83334341399528 54.80698744834304 37.93696149238995 0 -1 0
6033 1 4 -0.2 73.28586807083417 50.653019001297565 33.763091253536714 -1 0 2
6035 1 5 0.1 73.10338060956566 51.24776395043045 32.84128410620966 -1 0 2
6186 1 5 0.1 73.46876117973932 46.83265393362902 34.54789406472004 -1 0 2
6037 1 5 0.1 73.0960373782799 51.51630734794312 37.156935534021756 -1 0 2
909 1 5 0.1 72.06079443725379 53.672369703513866 31.452241404509756 0 -1 0
1090 1 5 0.1 70.57033125522045 55.45890564294626 31.52085783452446 0 -1 0
1007 1 5 0.1 70.80653560531971 53.10411643744682 37.69936566210666 0 -1 0
6036 1 4 -0.2 73.66740524395343 51.329975243456914 36.228795665708205 -1 0 2
694 1 5 0.1 70.52811325088581 46.70139859364235 38.72010147914601 0 -1 0
926 1 8 0 69.03816298600529 52.37874421829032 38.809759996606836 0 -1 0
6234 1 5 0.1 73.07741031465693 46.36015989232153 30.96765764227847 -1 0 2
933 1 18 0.3 66.76753395079606 49.30853501669678 38.467925977404235 0 -1 0
928 1 2 -0.07000000000000001 69.91387906934997 53.41968438149853 38.21903612641424 0 -1 0
750 1 5 0.1 70.53975185659012 45.74802075610843 31.301706794719905 0 -1 0
693 1 4 -0.2 69.44133583542437 46.400172326875875 38.647511742096356 0 -1 0
695 1 5 0.1 68.8547532381976 47.16518233045956 38.08849442330006 0 -1 0
3899 1 5 0.1 73.24917392719485 55.65947384392817 36.376367922932765 0 0 0
990 1 7 -0.1 69.45966175883311 45.63814023027032 34.40624286882746 0 -1 0
5438 1 12 -0.38 80.40961123480639 46.19661075282578 31.1041449824248 0 1 -1
2602 1 7 0 81.29664523839035 45.54024276811123 37.85284109799892 -2 1 -2
2605 1 4 -0.2 80.89666763052722 45.73200830494074 35.3184446058688 -2 1 -2
6007 1 5 0.1 75.48588190971884 48.27021550366249 30.642545991403175 -1 0 2
6027 1 2 -0.1 73.89106474257194 47.59038022088748 32.616858216801376 -1 0 2
6171 1 4 -0.2 73.96708666203888 46.42771836467711 33.65543826985268 -1 0 2
6005 1 4 -0.2 74.03120300585533 46.890714798994125 31.22616532866133 -1 0 2
6038 1 5 0.1 73.81262432401846 50.319502195411275 36.31927759760519 -1 0 2
6034 1 5 0.1 74.3454922440005 50.37144513609806 33.73065478020189 -1 0 2
3950 1 5 0.1 73.97099766539901 54.86294948864087 37.76547090811772 0 0 0
6160 1 5 0.1 77.68083321090121 54.4796989258131 30.85520413785082 -1 0 2
6189 1 5 0.1 76.56245879799268 46.32293865709002 35.98314998863043 -1 0 2
6098 1 5 0.1 74.89892718365799 52.12852589710687 38.46820394880811 -1 0 2
6030 1 5 0.1 74.56482673033608 53.145531833265224 36.198428910894094 -1 0 2
6172 1 10 0.38 75.39629890385083 46.0554353605109 34.10253903455421 -1 0 2
2841 1 5 0.1 79.71870399895899 46.74681814772344 36.933751141259435 -2 1 -2
6333 1 5 0.1 74.79021535927146 48.22550711754298 32.79309744231152 -1 0 2
6362 1 5 0.1 75.61575618483869 51.88272830839742 35.53518680914309 -1 0 2
6148 1 4 -0.2 77.65661674438229 52.43439146816456 31.237228181227408 -1 0 2
6031 1 4 -0.2 74.90140864331977 52.137071381455 36.2893986727229 -1 0 2
6161 1 5 0.1 76.65753488278074 52.662553177023156 31.603981052901283 -1 0 2
6190 1 5 0.1 76.45987070829206 50.67459812562235 32.557163837124605 -1 0 2
6176 1 2 0.05 77.93013710809689 49.17334074240521 32.80695001971749 -1 0 2
6178 1 6 -0.3 77.0876325748468 48.07733334084994 32.85555664121495 -1 0 2
6180 1 4 -0.2 78.35509953662125 48.35042723257522 34.91263995942952 -1 0 2
6188 1 5 0.1 75.6789850825291 47.744038956939264 35.36407854885685 -1 0 2
6184 1 5 0.1 78.23195442638519 48.2886800778933 36.01572267921265 -1 0 2
6185 1 4 -0.2 79.40994930543617 50.61303951538451 34.146756078571045 -1 0 2
6279 1 5 0.1 80.33776550480803 50.20131198712317 33.62013330864476 -1 0 2
6177 1 2 -0.1 78.17955440935674 49.63064170975469 34.202523574413846 -1 0 2
6299 1 5 0.1 77.25003789333624 50.150343782499604 34.561097266046445 -1 0 2
6239 1 5 0.1 79.77972673436615 50.92468001212189 35.12927479152002 -1 0 2
6275 1 5 0.1 78.00423807842418 52.196367965875496 33.92478500970202 -1 0 2
6272 1 2 -0.1 78.85049033065917 51.855700769128404 33.366571512929404 -1 0 2
6273 1 2 -0.1 79.79370142517752 53.06962400629631 33.24681627482933 -1 0 2
6174 1 4 -0.2 76.29186098583223 46.88088272889854 35.017334220926685 -1 0 2
6179 1 2 0.05 77.52239290945602 47.33295533633451 34.19443652681605 -1 0 2
6183 1 5 0.1 79.4392560668558 48.01062956532567 34.726067579153074 -1 0 2
6182 1 5 0.1 78.16608803040617 46.47254342245526 33.86796458742223 -1 0 2
6247 1 2 -0.1 78.39414307928789 51.35340711682032 31.969546723032565 -1 0 2
6276 1 5 0.1 80.55613430232508 52.83869551007103 32.499611669658364 -1 0 2
6274 1 4 -0.2 80.61490547439205 53.45896813227346 34.55826850603897 -1 0 2
6280 1 5 0.1 81.21485627704403 52.59188168379639 34.69178615856201 -1 0 2
6175 1 4 -0.2 77.33570331490523 50.27840738353871 32.01649102133832 -1 0 2
6181 1 5 0.1 78.89542061519592 48.880510449316446 32.321290788690185 -1 0 2
6277 1 5 0.1 79.969672273286 53.40684363171498 35.45493781992916 -1 0 2
6146 1 2 -0.1 79.02320221475135 54.207025651381294 32.578449551629895 -1 0 2
6248 1 5 0.1 79.28878701239117 51.04363156114427 31.434304028327084 -1 0 2
6271 1 5 0.1 81.06104924970597 54.04694343419366 37.25856179996161 -1 0 2
6158 1 5 0.1 76.89964704187945 54.15415297681154 33.15455956529736 -1 0 2
6133 1 7 0 81.50504135588244 54.67474584017138 34.52284051019355 -1 0 2
6147 1 4 -0.2 78.43867367242397 53.7566475288416 31.2277107596463 -1 0 2
6157 1 5 0.1 78.08369317236671 54.43187402904263 34.40308254021747 -1 0 2
6145 1 4 -0.2 77.88717622943823 54.76210384203034 33.369583238033684 -1 0 2
6159 1 5 0.1 79.82398317834962 55.023876906910374 32.393211426867154 -1 0 2
6040 1 4 -0.2 75.55971866047912 51.87924647465639 37.63860643057995 -1 0 2
5911 1 4 -0.2 81.09548005998198 55.142904466730336 36.98431373998699 -1 0 2
6124 1 7 0 81.64129206101117 55.504937423621556 35.60286010264713 -1 0 2
6041 1 4 -0.2 76.83906263560343 52.68309301073094 37.81143919970389 -1 0 2
6101 1 5 0.1 77.73268261011467 52.55567683586368 37.157436103892366 -1 0 2
6100 1 5 0.1 76.56910383542598 53.67540040954077 37.717999529533955 -1 0 2
6099 1 5 0.1 75.7842815875249 50.81202737035076 37.738580841949144 -1 0 2
6055 1 5 0.1 79.21641251788463 50.62810745881456 38.40924256035238 -1 0 2
5956 1 5 0.1 79.29147424473018 55.291284289826 38.164743988870136 -1 0 2
2838 1 5 0.1 81.86739473649979 47.49875876969959 35.82390845852304 -2 1 -2
4137 1 12 -0.38 82.03562230546632 51.77047939060273 30.730320387533897 -1 0 1
6332 1 5 0.1 82.09911981914271 54.26664480787329 32.615376299276036 -1 0 2
6334 1 5 0.1 76.98819966811416 50.026974112340426 30.9801576362941 -1 0 2
6233 1 5 0.1 74.82926230638891 46.09342876309127 31.266363696365378 -1 0 2
2606 1 4 -0.2 82.13708134845282 46.53151082046341 35.39759254379308 -2 1 -2
2604 1 4 -0.2 80.26094618915965 45.76036373227156 36.750228102241785 -2 1 -2
6106 1 5 0.1 81.89715188425646 50.10097440421832 36.33177872838564 -1 0 2
6107 1 5 0.1 81.95474038285909 51.69993086750192 36.775184084787384 -1 0 2
6335 1 5 0.1 79.27804024843854 53.679338149298985 30.53461629630204 -1 0 2
6104 1 5 0.1 81.13905200187304 49.50728150205183 38.440149982034065 -1 0 2
5958 1 5 0.1 81.77748246118853 55.491645244091785 37.80673233552802 -1 0 2
5910 1 4 -0.05 79.73020631169767 55.779665345036726 37.34608797851065 -1 0 2
5957 1 5 0.1 79.03080766228587 55.68783393540515 36.50466098327358 -1 0 2
2840 1 5 0.1 80.23805693926172 46.25733642043654 34.62606048041606 -2 1 -2
6057 1 4 -0.2 81.74151146502012 50.35220601398289 38.54324299690613 -1 0 2
734 1 5 0.1 74.94080069414966 45.46075067310495 38.2370360955813 0 -1 0
4180 1 7 0 90.58962204841404 55.08263222082509 33.058629189569416 -1 0 1
5444 1 5 0.1 90.41919234540484 51.60254229154674 31.369830626080358 0 1 -1
5441 1 5 0.1 88.11376075191401 51.81167091045587 30.66833599326024 0 1 -1
5421 1 4 -0.05 88.0355244156371 50.68097644879501 30.67241159447562 0 1 -1
6134 1 7 -0.1 82.27661654630215 54.89944310448391 33.441084461599665 -1 0 2
5423 1 4 -0.2 90.33652380485296 50.546237369338485 31.784145218892775 0 1 -1
4152 1 4 -0.2 90.24496316519033 55.72998012054704 30.596754116018477 -1 0 1
2603 1 7 0 82.60621018822815 45.448784030987895 37.585879836853834 -2 1 -2
4138 1 5 0.1 84.64793523039333 49.692898097374965 30.703410994308697 -1 0 1
4488 1 5 0.1 90.17554749095441 52.674665147475864 37.260497732529345 -1 0 1
4140 1 5 0.1 82.41412093762644 50.45936392732343 32.76379282788562 -1 0 1
6058 1 4 -0.2 82.36343773954322 50.75507406409346 37.15473091527311 -1 0 2
2610 1 5 0.1 82.6970852723952 46.54484830199793 34.417751028058866 -2 1 -2
6062 1 4 0.02 84.80587522601974 54.792574997714745 38.241791197096816 -1 0 2
4177 1 7 0 89.95703074168213 53.57550511036155 35.3312154386335 -1 0 1
5442 1 5 0.1 88.89765704167792 48.93859948908943 31.7433830509044 0 1 -1
2607 1 4 -0.2 83.18106231567509 45.82960946541593 36.253980393252576 -2 1 -2
4491 1 12 -0.38 89.668622232679 49.63084697925578 37.51659594839856 -1 0 1
4482 1 7 -0.1 89.55361534124256 52.83786656044427 36.441447627674584 -1 0 1
6108 1 5 0.1 84.41085541170185 50.92914121065435 36.27009994576608 -1 0 2
4139 1 5 0.1 82.94112745986088 49.27920713724512 30.62370517631623 -1 0 1
6110 1 5 0.1 83.44681386592825 53.668549947675686 36.90411974377881 -1 0 2
5443 1 5 0.1 88.42905393608197 50.432686251057994 32.7686885017758 0 1 -1
4143 1 5 0.1 82.78630660365977 48.17300280932816 32.9903416837371 -1 0 1
4147 1 5 0.1 88.76879104606572 46.09254544972196 33.611420448121194 -1 0 1
5422 1 4 -0.2 88.8832522107098 50.0597248918141 31.786873277933125 0 1 -1
4115 1 5 0.13 84.56406705203523 47.183074420399635 31.10898069773065 -1 0 1
4492 1 5 0.1 87.95829816262241 47.822689556058286 37.72321656309856 -1 0 1
4146 1 5 0.1 89.18611494849603 47.11790857031146 35.71245438273249 -1 0 1
2839 1 5 0.1 83.97017937267674 46.46132342739159 36.48036666439124 -2 1 -2
4176 1 7 0 89.1937822119869 53.60762602978177 34.19457667558191 -1 0 1
4105 1 4 -0.2 83.61934151579973 50.063549416223665 31.01431197524547 -1 0 1
4144 1 5 0.1 83.49404744952831 49.089101065763295 34.332757172467275 -1 0 1
4489 1 10 0.38 88.43269583688763 49.81796616149523 37.41631266221981 -1 0 1
4110 1 8 0.01 85.25615564614534 47.351057863001444 32.01222147198241 -1 0 1
4142 1 5 0.1 84.1651692633193 52.29194579131669 32.497194897929944 -1 0 1
4584 1 5 0.1 87.3657354923052 53.03735165756644 33.34445170169006 -1 0 1
4484 1 7 0 88.4343375022226 52.091099082700396 36.36750471617597 -1 0 1
4483 1 4 -0.2 88.00014554993092 51.27971890868351 37.476439648418804 -1 0 1
4192 1 7 -0.1 87.68186411896939 52.166286940016604 35.253426542032 -1 0 1
4582 1 7 -0.1 88.00968661977859 52.98104814177681 34.235068339283245 -1 0 1
4118 1 7 -0.1 88.2604542598406 47.4212263031408 35.2142976518149 -1 0 1
4490 1 4 -0.2 87.48580518912131 48.69649190086189 37.23118089737766 -1 0 1
4119 1 7 -0.1 88.05919802302779 46.81689059885841 34.04514514910865 -1 0 1
4117 1 7 0 87.28897374345438 48.261982558557165 35.76628375580991 -1 0 1
4113 1 8 0.14 86.91524743190391 47.2289098729819 33.371973778855434 -1 0 1
4107 1 4 -0.17 84.33917255837048 51.40684770884422 33.11928427742002 -1 0 1
4108 1 4 -0.2 83.6209307120181 48.894366792659596 33.25827803789748 -1 0 1
4112 1 8 0 86.0471226638822 48.07374825671065 33.908784519300326 -1 0 1
4116 1 7 -0.1 86.12278257301179 48.51697114483051 35.13484033745998 -1 0 1
4145 1 5 0.1 85.32849830375011 49.1546369544338 35.53605809184327 -1 0 1
4487 1 5 0.1 86.73694761864553 51.60931062274514 35.22984273442775 -1 0 1
4106 1 2 -0.1 83.48488715477619 50.24233732797779 32.57947900436048 -1 0 1
4109 1 8 0 84.94264071342442 48.208190310270645 33.04889557885426 -1 0 1
4111 1 9 -0.5600000000000001 86.39856123247868 46.741662906640244 32.213462052521805 -1 0 1
4141 1 5 0.1 84.10920594622897 51.720649917057756 34.16485254514056 -1 0 1
4231 1 13 -0.38 85.75006616155432 51.13121183552103 32.97805469312787 -1 0 1
4232 1 14 0.35 85.87862966861381 50.23211338330072 32.72566599134321 -1 0 1
4191 1 5 0.1 88.87312294993492 54.19169493951517 32.28702363770348 -1 0 1
4493 1 5 0.1 86.44630232996076 48.86087845505715 37.69050881266456 -1 0 1
6059 1 4 -0.25 83.9181124208433 50.74280796113875 37.24356682127738 -1 0 2
4187 1 7 -0.1 89.48288383300898 54.313516043290406 33.135885129518115 -1 0 1
4114 1 11 0.28 86.9559506607289 46.33444282289671 31.4460279626384 -1 0 1
4485 1 5 0.1 86.88141443399283 51.351644893652306 37.634074425051374 -1 0 1
6061 1 4 -0.25 84.4513236317944 53.53693120690374 37.330492136017924 -1 0 2
6111 1 5 0.1 85.18031236702339 53.43282484706644 36.544908637177926 -1 0 2
6109 1 5 0.1 84.36342129245004 49.81999842691813 37.55784786721847 -1 0 2
6064 1 8 0.11 87.37442408386184 55.3695592372718 38.46034549729487 -1 0 2
6242 1 5 0.1 86.26041979016154 55.2775660430906 36.1307336170941 -1 0 2
4486 1 5 0.1 88.45525019345274 51.73677049746965 38.37769636951433 -1 0 1
6060 1 15 0.1 84.48352578889627 52.04393504406983 38.37864504622067 -1 0 2
6113 1 5 0.1 84.66768359166285 55.73952212467779 37.73411493120591 -1 0 2
4212 1 5 0.1 89.11289256613657 55.66833978718084 30.78397886584878 -1 0 1
6128 1 5 0.1 83.57469114440453 55.83270695846984 31.25420167578389 -1 0 2
5670 1 5 0.1 86.98835483583203 50.48018213868026 30.89454756427127 0 1 -1
6063 1 16 -0.55 86.15809405668567 54.746647415584704 38.81657557515421 -1 0 2
3850 1 5 0.1 56.19390383993015 60.93981883996112 38.56800972535811 0 0 0
4544 1 5 0.1 55.072868466187295 55.9049643839744 33.43388414860575 0 0 1
4647 1 4 -0.2 49.865257519473936 64.35219651475202 30.507649044742394 0 0 1
4802 1 5 0.1 55.416502870777336 62.529930069463276 30.735388075974114 0 0 1
4664 1 8 0 56.80981124300511 66.27535534116684 31.296367580746924 0 0 1
3509 1 8 0.14 55.50944357046706 65.03473744664953 38.64293821411709 0 0 0
3501 1 2 -0.07000000000000001 50.82919130838511 61.68544592756717 38.604574719318194 0 0 0
3507 1 8 0.14 54.664389844290014 63.139819210139336 38.00189627713166 0 0 0
6227 1 4 -0.2 48.78850936576116 65.4935467028933 37.48686423499184 0 0 2
3502 1 7 0 52.23662764720415 62.153523784463275 38.46923860500368 0 0 0
4183 1 7 0 51.31606037449262 55.90163858306772 35.261389956385436 0 0 1
5202 1 14 0.35 53.60808319702481 59.8054155857711 30.51321550219356 0 0 1
4702 1 5 0.1 52.42629398736027 65.8889276252631 33.57992685620654 0 0 1
4660 1 7 0 55.47973620886056 65.88666930363281 33.12280033762736 0 0 1
4801 1 5 0.1 54.065804449042055 61.5777046450509 31.383026556439372 0 0 1
4623 1 14 0.35 53.462897641351255 55.89540066284284 36.73765517998202 0 0 1
5106 1 5 0.1 50.40199912467954 65.30564311089387 32.27102477167091 0 0 1
4659 1 2 -0.07000000000000001 55.0595617913187 64.8436811769571 34.1881542132206 0 0 1
4703 1 5 0.1 51.67395451159403 64.68443132905799 34.65502051232418 0 0 1
4509 1 5 0.1 55.58707225231961 56.714935282161505 34.89560164507829 0 0 1
4630 1 5 0.1 54.802835499683916 57.991098088309855 32.32298361537903 0 0 1
4186 1 7 -0.1 50.10766041021854 56.515762365723205 31.970704192832144 0 0 1
4622 1 13 -0.38 53.272758605022936 56.753469970781296 36.30375990486576 0 0 1
4188 1 7 0.03 52.41247882339803 56.713639619658835 35.24573260235086 0 0 1
4185 1 7 0 50.91417399242806 56.59748913882213 33.07400200948807 0 0 1
4194 1 5 0.1 52.13114422283529 57.96290301662093 32.17934853708215 0 0 1
4656 1 6 -0.3 52.68043229640985 63.93028580805969 33.04812736780861 0 0 1
5102 1 5 0.1 51.98849950195704 62.96528052643748 31.355135789049204 0 0 1
3504 1 7 0 54.350994898816566 62.04731975220433 37.44950906656742 0 0 0
5105 1 5 0.1 50.118198109110324 63.43129123606853 32.54221391518589 0 0 1
4223 1 5 0.1 53.50684949368589 59.537261610745276 33.83585866773407 0 0 1
4197 1 4 -0.2 55.02962847882762 58.02339903187148 33.40156144499445 0 0 1
4190 1 7 -0.1 51.9441973115386 57.37499914418488 33.06183031132913 0 0 1
4189 1 7 0 52.653112344836316 57.55399393980849 34.1666603608856 0 0 1
6085 1 5 0.1 50.61464960791223 59.62256235546856 35.28313571641969 0 0 2
3833 1 4 -0.2 55.35772156330617 61.307838878840116 36.635078085406015 0 0 0
6081 1 4 -0.2 49.59084443912928 60.01368413194663 35.24364712225991 0 0 2
4222 1 5 0.1 54.009523519078634 58.81493933801957 35.21975902226391 0 0 1
6084 1 5 0.1 50.05311047905583 61.910638526241826 34.12205423967092 0 0 2
3847 1 5 0.1 54.85110442114006 60.681857679489156 35.79409874057194 0 0 0
3848 1 5 0.1 56.08541150689218 62.032073604119915 36.223489826465524 0 0 0
4196 1 4 -0.2 53.792688840311406 58.56465489138266 34.21742231189469 0 0 1
4645 1 2 0.05 52.05278343964446 63.97125086317941 31.767787416264817 0 0 1
4646 1 4 -0.2 50.549032549408984 64.24201015173354 31.872844078528715 0 0 1
3513 1 5 0.1 52.92171146402323 60.77216112845964 36.9707656776661 0 0 0
6086 1 5 0.1 50.140328818717634 58.65631818783689 37.271663186728745 0 0 2
6313 1 5 0.1 49.41394575843512 60.50271689384796 36.168413541107796 0 0 2
3503 1 7 -0.1 53.141009011134514 61.543593308645455 37.669411868001845 0 0 0
6080 1 4 -0.2 49.33797942754237 61.0529625020733 34.183833500311394 0 0 2
3834 1 4 -0.2 56.111788763516024 60.4250388116469 37.587595983129205 0 0 0
6072 1 7 -0.1 49.17539870463374 58.15900989101374 37.33885858963215 0 0 2
4224 1 5 0.1 55.835414138483735 58.7904295977246 33.534136970066065 0 0 1
5050 1 13 -0.38 55.077417553387896 63.51214090982177 33.51061185147645 0 0 1
5058 1 14 0.35 54.2566947350298 63.333686554426194 33.015990621234224 0 0 1
6083 1 5 0.1 50.390056423394626 59.83597153852226 32.61692493353615 0 0 2
6079 1 4 -0.2 49.4551000645037 60.32406498655051 32.886689071755775 0 0 2
4705 1 5 0.1 53.80790606741067 64.26247813421234 35.70317518837973 0 0 1
4507 1 4 -0.2 55.69720142329564 56.761595276412024 33.82956070712803 0 0 1
3548 1 5 0.1 50.60477426615281 61.467150518262315 37.577899884511766 0 0 0
4658 1 4 -0.2 53.7665154373666 65.07972817030617 34.95104430033942 0 0 1
4657 1 4 -0.05 52.53842289756603 64.92385046407763 34.04158671926703 0 0 1
4663 1 7 -0.1 56.36798173318758 65.46139656620933 32.21669699799897 0 0 1
4706 1 5 0.1 55.76726029429546 64.8567430672277 35.025115931675174 0 0 1
3692 1 11 0.28 56.623210238457986 63.867095321898105 37.250537671821434 0 0 0
3849 1 5 0.1 55.39006026119116 59.609961303021024 37.81799817091599 0 0 0
6314 1 5 0.1 49.25520513477681 61.023578510618904 32.007875551663496 0 0 2
6073 1 7 -0.1 48.83470311190783 57.47530329792201 38.427817865383545 0 0 2
4644 1 4 -0.2 52.74743510677393 65.05648814982011 30.951276080501202 0 0 1
3516 1 9 -0.5600000000000001 55.82159417319474 63.9015395372858 37.90824803717942 0 0 0
4195 1 5 0.1 50.38844842308145 57.08291573910077 31.124571198976867 0 0 1
4672 1 5 0.1 56.72040656506387 64.43808189510271 32.26075546325842 0 0 1
5209 1 5 0.1 56.02640388192513 60.392020368736425 31.655243262475857 0 0 1
3854 1 14 0.35 56.87726605606518 60.84675520792533 34.88648315561431 0 0 0
4651 1 5 0.1 48.78452852131927 64.4208447730287 30.731745055552306 0 0 1
6077 1 7 0 48.69884001498498 58.795648571061434 35.180836402072025 0 0 2
4704 1 5 0.1 53.79064516989138 65.99175663390979 35.52824683886071 0 0 1
4775 1 4 -0.2 54.843855443279935 61.58772289464301 30.557489383137085 0 0 1
4228 1 5 0.1 56.78052729623489 57.1132353172888 31.35681422806065 0 0 1
3900 1 14 0.35 49.601497075868316 62.987316814168835 38.019441433725646 0 0 0
4776 1 4 -0.2 55.810968335481476 60.4169576360442 30.56904995396824 0 0 1
4030 1 5 0.1 56.743036486320186 57.720992284658905 38.461260329413506 0 0 0
6228 1 12 -0.38 49.426393970097116 63.6118600988043 36.13580441189104 0 0 2
6230 1 5 0.1 48.94569022025595 65.04667629778986 38.463836240707266 0 0 2
4650 1 5 0.1 52.69258691432719 66.01551313735122 31.533560562570024 0 0 1
5883 1 5 0.1 51.016216817470685 65.9152548683175 38.68580685526102 0 0 2
3892 1 13 -0.38 49.91537452363562 62.74512050929836 38.85396780500349 0 0 0
3506 1 8 0 53.75248522303072 63.79099919223842 38.75790553921802 0 0 0
5104 1 5 0.1 53.81929991112959 65.07507834313554 30.744975727026205 0 0 1
4858 1 5 0.1 59.55109455113271 66.12841939194053 33.74760443699765 0 0 1
4494 1 5 0.1 63.70749170034865 56.054735134046076 31.324225893006226 0 0 1
4225 1 5 0.1 59.57051367405892 56.26828105008458 35.79805571331008 0 0 1
4027 1 4 -0.2 57.80708528765399 57.762678415905626 38.61609016285682 0 0 0
3995 1 5 0.1 60.47710326230022 59.25933222614101 38.73373865193581 0 0 0
4016 1 5 0.1 63.423859325223134 66.1371662745727 37.489912549635044 0 0 0
3851 1 5 0.1 57.350287108196525 58.93773177104748 36.53611109062088 0 0 0
4203 1 12 -0.38 59.62788205630487 56.29157576032841 30.972444014365518 0 0 1
5147 1 7 0 62.14666802964929 65.64170388045976 30.767238032394168 0 0 1
4506 1 2 -0.1 57.166997335547904 56.54576917799034 33.505221199859804 0 0 1
3835 1 2 -0.1 57.4764271881399 59.831605196893776 37.1573609274337 0 0 0
4814 1 8 0 61.70637150283979 63.38223700401416 30.89089383266224 0 0 1
4817 1 4 -0.2 59.795289216152014 65.15727454078907 34.16735217068155 0 0 1
4201 1 4 -0.2 57.42913290684129 56.542949140435894 31.96666538176412 0 0 1
3839 1 13 -0.38 57.57498702765101 60.641813755416365 34.283171646731674 0 0 0
4628 1 5 0.1 62.448483700817505 56.50978987067853 33.696291072678136 0 0 1
4816 1 4 -0.2 61.34886368024905 64.81289950470011 34.2229465118114 0 0 1
4818 1 10 0.38 58.98033886161994 65.35086008273223 35.50411773956404 0 0 1
4202 1 10 0.41 58.79501913873144 57.01049860341146 31.601291066629944 0 0 1
4029 1 5 0.1 58.3327158825124 57.0785178346634 37.86650179133976 0 0 0
3840 1 12 -0.38 59.60890084648818 59.54464531021743 34.512427851389624 0 0 0
3829 1 4 -0.2 59.877895633503464 61.98034809636617 38.08755770153788 0 0 0
3101 1 5 0.1 64.86579896297349 64.8815733914808 33.5463364281318 0 -1 1
3852 1 5 0.1 58.189968718462566 61.75541715637023 36.31870700929033 0 0 0
4508 1 5 0.1 57.933600611823806 57.14694842618603 34.0497284634402 0 0 1
4859 1 12 -0.38 58.06219109192138 64.56406726267434 35.83040266708578 0 0 1
3838 1 10 0.41 58.6580087659848 60.24235854582474 34.990933481391465 0 0 0
5109 1 10 0.38 61.37464655783034 61.20346767975448 31.710786178790066 0 0 1
3992 1 4 -0.2 59.72348742203902 59.35913416883808 37.92860554783559 0 0 0
4855 1 5 0.1 61.55523628484421 63.91434733551333 34.8354640060035 0 0 1
3818 1 7 -0.1 64.26978363574932 65.40263965670553 37.41984698046607 0 0 0
5145 1 7 0 61.74587692279588 64.64526692538531 32.81818935439785 0 0 1
3836 1 2 -0.1 58.470841349060876 60.75697082262502 36.441860012315274 0 0 0
3841 1 5 0.1 59.90390321076452 62.7597811012826 37.32980906228494 0 0 0
3994 1 5 0.1 59.93650807226514 58.48696312632528 37.28973732985494 0 0 0
3817 1 7 0 63.9969278074272 64.1088862634932 37.33121922755818 0 0 0
3837 1 2 -0.1 59.77935796403017 60.6715869664536 37.17124559918058 0 0 0
3964 1 5 0.1 61.78245689634855 64.39424668597474 37.09453592309707 0 0 0
3595 1 4 -0.2 64.74876403112785 61.61134702908197 37.142799121517754 0 0 0
4820 1 4 -0.2 61.46321866954442 62.113209181196 32.91529583429763 0 0 1
5142 1 5 0.1 60.55806263889881 62.07598297220781 33.51879998637605 0 0 1
5191 1 5 0.1 62.19491003330644 61.83392262104053 33.642690165492276 0 0 1
3853 1 5 0.1 60.61689524174179 60.77319884525015 36.45006033060004 0 0 0
3961 1 5 0.1 62.47396345542357 62.89154691610541 36.81967419370199 0 0 0
3594 1 4 -0.05 64.12969773189613 61.15864579746656 35.86399594662298 0 0 0
3641 1 5 0.1 63.13238408136617 60.6660491351941 36.116976454822506 0 0 0
4815 1 8 0 61.733449982618716 63.44548964419853 32.25035119693152 0 0 1
3586 1 5 0.1 63.5301872610937 58.38133167385266 36.518683502909155 0 0 0
3584 1 5 0.1 63.671009359766366 59.09005913482112 34.13363144767648 0 0 0
3585 1 4 -0.2 64.35464461288156 58.005053766179074 35.87337091142383 0 0 0
3587 1 5 0.1 64.02376482144612 57.06835218211401 35.44883210892549 0 0 0
3958 1 4 -0.2 62.534210460812886 63.74947241851126 37.51770759887121 0 0 0
5111 1 12 -0.38 61.088105448631694 60.02774453041549 31.78600889637637 0 0 1
3640 1 5 0.1 63.96046735754775 62.032692834254405 35.16331373500851 0 0 0
3583 1 2 0.05 64.59308395583948 58.99592375665584 34.74098432984542 0 0 0
3808 1 7 0 64.9588659379127 63.13710307525267 37.12422623675412 0 0 0
3642 1 5 0.1 64.11427110640463 61.24032804124812 38.03850065077052 0 0 0
3991 1 2 -0.1 58.23805179808144 59.21487933902799 38.37080026401678 0 0 0
3100 1 5 0.1 65.18467207508915 63.06427955887354 32.73566421983767 0 -1 1
4857 1 5 0.1 59.22745360035913 64.46746489188921 33.54963558696842 0 0 1
3582 1 5 0.1 65.27874356801293 57.496750201111965 33.27809992622876 0 0 0
3593 1 6 -0.3 65.0378149008562 60.28873302590125 35.07610446306251 0 0 0
4204 1 13 -0.38 58.92268904584637 58.290170530173526 32.11912076991129 0 0 1
4230 1 14 0.35 59.762200751261624 58.71429440520352 31.982452625362118 0 0 1
5146 1 7 -0.1 61.96289747467469 65.73166627795 32.06624133075906 0 0 1
4856 1 5 0.1 61.91395672016054 65.71718960744688 34.62491991432441 0 0 1
3843 1 5 0.1 61.83438588765203 61.20232357452842 38.62097571022754 0 0 0
3842 1 5 0.1 58.951610588979726 62.24396612079421 38.62907586612475 0 0 0
4052 1 5 0.1 57.412825024251994 65.94980946663854 38.750786491060424 0 0 0
4861 1 5 0.1 59.34878078324776 66.31012695688808 37.3668035892128 0 0 1
3082 1 4 -0.2 66.50217320352272 62.18840294980443 30.549543327936632 0 -1 1
3098 1 5 0.1 69.31986029207424 62.12731406559058 31.168524566756037 0 -1 1
3955 1 5 0.1 65.70860175518739 61.02383653346769 37.18864337272837 0 0 0
3589 1 5 0.1 65.52281082732237 56.90523225889986 37.077374776781426 0 0 0
3590 1 5 0.1 65.46851014482382 58.5371920146811 37.50273251644236 0 0 0
3588 1 4 -0.2 65.61733839135319 57.90614184907861 36.67998598116928 0 0 0
3091 1 7 0 67.98471231141566 66.07123920427573 33.2167645656517 0 -1 1
6170 1 14 0.35 73.41554143719588 56.93069428105595 32.596328238933275 -1 0 2
3094 1 7 -0.1 65.73929155830328 65.58335964645815 33.55671311112734 0 -1 1
3890 1 6 -0.1782 73.01347408854771 56.613581747733505 38.27123954962293 0 0 0
3813 1 7 0 65.53468945865806 65.86526374233354 37.384050293301264 0 0 0
3580 1 4 -0.2 65.64087586665153 58.38034729132423 33.85915862687557 0 0 0
3581 1 5 0.1 65.85771567985421 59.14547805548861 33.14355625527617 0 0 0
3432 1 5 0.1 65.86554197915113 60.79277035910077 31.982595384353544 0 -1 1
3433 1 5 0.1 66.32855263708935 62.35115738367287 33.96102430908678 0 -1 1
3087 1 4 -0.2 66.2332656144128 62.74323786043861 32.95060005202331 0 -1 1
3823 1 2 -0.07000000000000001 71.77555558300934 66.13107281065504 36.985931889045375 0 0 0
3902 1 5 0.1 72.50023369996461 65.47424092870641 37.475427895617635 0 0 0
3889 1 5 0.1 70.77634456325649 56.544191566160876 36.823194669455035 0 0 0
3639 1 5 0.1 68.25952051280643 56.63594616451226 36.52368791268343 0 0 0
3090 1 7 0 67.03087400970291 65.11732026695427 33.31877709875417 0 -1 1
3084 1 2 -0.1 66.5683965237447 61.628239164929084 31.9628993878013 0 -1 1
3821 1 8 0 70.35906663665412 65.60392290550651 37.10968769378893 0 0 0
3815 1 17 -0.15 66.24800295078363 63.595942505639755 37.10473919330511 0 0 0
3431 1 5 0.1 68.04820645424763 60.78045140414365 33.50798379784297 0 -1 1
3888 1 5 0.13 73.01695191632396 61.85725581257755 37.65952127605426 0 0 0
3085 1 4 -0.2 67.9352498592664 61.03277145256921 32.394475124711775 0 -1 1
3086 1 4 -0.2 69.0442059670776 62.11303729947106 32.267241247078175 0 -1 1
3578 1 5 0.1 67.15109644720272 56.84320972338017 34.38246279001944 0 0 0
3447 1 5 0.13 71.31848074185808 63.39071769246972 31.85142437681268 0 -1 1
3814 1 8 0 66.49084654313602 64.89293787271087 37.32147199737539 0 0 0
3441 1 17 -0.28 70.80182578217396 64.22041029154248 32.333287113794974 0 -1 1
3591 1 4 -0.2 66.94295549598637 57.91421367369696 34.511213658387774 0 0 0
3577 1 2 -0.1 66.9442657425761 58.29376135022477 36.0049666164451 0 0 0
3592 1 5 0.1 66.98742518401099 59.40876651654801 36.023459085007616 0 0 0
3884 1 7 0.0282 72.35681115222374 57.71231593185885 37.70343753635153 0 0 0
3880 1 8 -0.13 72.07188304670538 61.404050400928995 37.47730681011329 0 0 0
3881 1 8 0 71.96605869343946 60.06063897614891 37.508891583268785 0 0 0
3816 1 8 0 67.837318613247 65.19729074605027 37.340122053132575 0 0 0
3828 1 18 0.3 67.76283801106317 62.73224785093667 36.81544360335588 0 0 0
3885 1 7 -0.1 71.22329225384614 57.488978342625884 36.97954206647482 0 0 0
3088 1 7 0 67.27900504938422 63.83853050608148 32.97591861445879 0 -1 1
3937 1 5 0.1 72.01695066997978 63.73707757341781 36.320214737972364 0 0 0
3576 1 2 0.05 68.1670118872492 57.717421569965 36.70192390552957 0 0 0
3901 1 6 -0.1782 69.21467745724124 58.39354625266836 36.02403396012677 0 0 0
3879 1 8 0.14 70.96844526204774 61.95273987023306 36.829215599600474 0 0 0
3089 1 7 0 68.58691992544225 63.46958420650478 32.73717582138184 0 -1 1
3936 1 5 0.1 70.68520197299912 63.36911876132622 35.262756320800364 0 0 0
3820 1 7 0 70.03942195733521 64.30332677786357 37.05773492079881 0 0 0
3819 1 17 -0.15 68.64010349945369 64.12730682883323 37.12274641669168 0 0 0
3887 1 11 0.28 69.6517046975902 61.03686030065893 35.45878530085183 0 0 0
3579 1 5 0.1 67.73738816954882 58.410266319998996 33.96637736867886 0 0 0
3883 1 9 -0.5600000000000001 70.27138261062989 60.933816198392165 36.25570346064678 0 0 0
3935 1 4 -0.2 70.98286795649733 63.383389566821194 36.33566132775543 0 0 0
3886 1 7 0.0282 70.48113142685507 58.56305189280275 36.578818350282546 0 0 0
3882 1 8 0.14 70.81857768266009 59.78544073793336 36.81281826577985 0 0 0
3878 1 7 0 72.76943354422187 59.008347911724485 38.02366193596535 0 0 0
3430 1 5 0.1 70.01190720810342 61.75859309782277 32.721762658548734 0 -1 1
3093 1 8 0 69.50651960289606 64.362142754829 32.65799336995738 0 -1 1
3099 1 5 0.1 68.23106688466514 60.08428934120482 31.924006900003057 0 -1 1
3636 1 5 0.1 68.10540422811032 59.98732064472371 38.27010195308425 0 0 0
3575 1 4 -0.2 68.08914534421852 57.78064024688018 38.28690138320587 0 0 0
3092 1 8 0 69.27743934802716 65.65361573980064 33.0461288952327 0 -1 1
3637 1 5 0.1 69.04764160191226 57.38956992728667 38.65449853095712 0 0 0
3442 1 18 0.3 71.68537520221528 65.71814571655077 32.367733627037026 0 -1 1
2966 1 5 0.1 73.53262461663181 63.25908221465548 34.611158813244735 0 -1 1
3638 1 5 0.1 67.4377833075229 57.03032595566411 38.704672484453596 0 0 0
3921 1 13 -0.38 72.11972645976046 66.32477027085832 35.679639581683986 0 0 0
2967 1 5 0.1 73.6499739573985 62.31979800122943 32.137685987969284 0 -1 1
3364 1 5 0.1 74.49205442320259 66.20137929668451 36.10831336439978 0 -1 1
2910 1 4 -0.2 75.41630606771704 65.9958361549746 36.67807097876319 0 -1 1
2905 1 2 -0.1 76.94046982277023 66.22030600516386 34.7670940841959 0 -1 1
5904 1 4 -0.2 79.87902608925616 59.79584931707646 38.643793486342034 -1 0 2
5799 1 4 -0.2 81.57306327876348 59.89913004299409 30.53629518304382 -1 0 2
3891 1 1 -0.15 73.81362853826323 55.88813331628334 37.35499168095191 0 0 0
2923 1 7 0 76.03191455010577 61.82738606355716 30.946601614312286 0 -1 1
2924 1 7 -0.1 77.06470818640656 62.66859259715709 30.79220712272605 0 -1 1
3272 1 5 0.1 80.49081952303212 66.07717319890155 30.58115555849144 0 -1 1
6155 1 13 -0.38 74.27276662415558 56.56046274831799 32.2877041834619 -1 0 2
3206 1 5 0.1 73.91764450032915 65.88205339303538 31.077496250714297 0 -1 1
5906 1 5 0.1 80.82428204774669 59.427482350441196 38.38836325452908 -1 0 2
2965 1 5 0.1 74.05422337698526 61.487325706338325 34.60673260300415 0 -1 1
6346 1 5 0.1 79.25494639172393 60.05456833190779 31.800771723502447 -1 0 2
6168 1 5 0.1 76.48019876861125 56.074091012747104 31.639119321734313 -1 0 2
5813 1 4 -0.2 80.03581920835322 65.64210129948981 38.14944380641762 -1 0 2
5833 1 4 -0.2 81.49509873671352 65.23665073135531 38.37169983907769 -1 0 2
3313 1 13 -0.38 74.83788300671202 60.26548334277064 32.333863305886915 0 -1 1
5859 1 5 0.1 79.59836339701894 65.38707118632568 37.201319608035575 -1 0 2
5909 1 6 -0.3 79.88835328137534 57.19923338107968 37.65728764743299 -1 0 2
5899 1 2 0.05 78.53812203208896 57.85971248483787 37.81978053482044 -1 0 2
3321 1 14 0.35 75.12969728122388 59.77882460423649 33.17186845822983 0 -1 1
3368 1 5 0.1 74.45181027395581 64.23162125459788 37.05169923635495 0 -1 1
3898 1 5 0.1 74.7690801645467 56.36350463242992 37.03283780828001 0 0 0
2920 1 4 -0.05 74.30725645401027 62.50709218354375 34.29703342014646 0 -1 1
6156 1 12 -0.38 75.11262909744906 57.89986132028409 33.91004620027388 -1 0 2
2921 1 4 -0.2 74.53951134022303 62.55298229964674 32.79379459897059 0 -1 1
6254 1 5 0.1 80.68729156399002 64.55632425630422 34.460186498917835 -1 0 2
6153 1 2 -0.1 77.62938005596045 56.26409099861159 33.46715965071203 -1 0 2
2968 1 5 0.1 74.86948493459639 63.61213024891376 32.514866121151286 0 -1 1
2969 1 5 0.1 76.39615497736226 61.45004364195465 33.08676241695279 0 -1 1
5901 1 4 -0.2 78.79474292370446 59.335155261956345 37.70827297800529 -1 0 2
5900 1 5 0.1 77.85549079981227 57.48900569707148 37.03664361604354 -1 0 2
2922 1 2 -0.07000000000000001 75.57702893677276 61.493974285819235 32.35795794501149 0 -1 1
5807 1 5 0.1 80.8829862807554 62.25974831633991 31.877067604908582 -1 0 2
6298 1 5 0.1 81.8233032282098 65.82862589446502 33.84894972942542 -1 0 2
3365 1 5 0.1 74.8484691687143 64.70113284470767 34.47127365194819 0 -1 1
6151 1 2 -0.1 77.40734919283804 58.1109892452118 31.86265775511961 -1 0 2
2934 1 5 0.1 77.55756835508312 63.02491191046684 31.719588809118495 0 -1 1
6154 1 10 0.41 75.2790785145695 57.19025880253301 32.97073494627678 -1 0 2
6167 1 5 0.1 77.04055282877395 59.00226313469069 32.43075225882203 -1 0 2
2919 1 6 -0.3 75.51886477612163 62.79626337444327 35.02323239919075 0 -1 1
6169 1 5 0.1 77.00580642687777 56.38167054927111 34.37525391196206 -1 0 2
2909 1 4 -0.2 75.39996252904069 64.50756228865177 36.60217915209973 0 -1 1
2908 1 2 0.05 75.57967304417464 64.1727660926178 35.12445752504996 0 -1 1
6309 1 5 0.1 79.40121845083652 57.350301967949974 31.603008648149128 -1 0 2
6348 1 5 0.1 81.44405809573536 58.319282662799196 32.64763604325243 -1 0 2
6345 1 5 0.1 78.96814953387778 59.75130131455401 33.50488130274159 -1 0 2
6344 1 4 -0.2 80.98648915041512 59.37355861793918 32.84639775873548 -1 0 2
6343 1 4 -0.2 79.48316099976284 59.3331920875881 32.61163896071727 -1 0 2
3367 1 5 0.1 77.25069708022386 64.24500166759236 33.7795403357302 0 -1 1
2907 1 4 -0.2 76.92253435465551 64.73114826975242 34.70964310119282 0 -1 1
6294 1 5 0.1 79.52080170998198 61.43842814864087 35.6770456250956 -1 0 2
6296 1 5 0.1 79.64347219724947 61.686434310967186 33.988159068651555 -1 0 2
2913 1 5 0.1 77.71255362447417 64.42303676482337 35.37501537649344 0 -1 1
6310 1 5 0.1 78.57208964076914 57.85532441678677 34.43384495532421 -1 0 2
6308 1 4 -0.2 78.788266311786 57.20917183998827 33.577913306223124 -1 0 2
6307 1 2 -0.1 78.84292819782061 57.971909196225965 32.29017156873832 -1 0 2
6311 1 5 0.1 79.75224377912696 56.68450886584847 33.75508775702531 -1 0 2
6291 1 1 -0.3 80.08116483506107 62.048561676492426 34.888868887782 -1 0 2
6297 1 5 0.1 79.60822050074142 63.10509863638677 34.97706556816705 -1 0 2
6152 1 2 -0.1 76.706366748085 56.86069805198859 32.360800116342716 -1 0 2
5902 1 5 0.1 79.15630959891763 59.511559391404134 36.68859048378862 -1 0 2
6347 1 5 0.1 81.17198784900194 59.48198516027931 33.90315929157728 -1 0 2
3369 1 5 0.1 76.22433311499793 64.07691481720005 37.249451240082486 0 -1 1
5791 1 1 -0.3 81.47341868919534 64.81177853634736 33.672556246611094 -1 0 2
5811 1 6 -0.3 81.23404400120356 63.45382213195627 36.850513948435626 -1 0 2
5792 1 2 -0.1 81.62231783687626 61.89894974973721 34.92443643400501 -1 0 2
5795 1 2 -0.1 81.86412971814218 61.8327963949432 32.180752123325966 -1 0 2
5806 1 5 0.1 81.0200278841135 64.78988620620473 32.71031728728573 -1 0 2
6286 1 2 -0.1 81.88483918481649 60.303184960800465 31.964091562077986 -1 0 2
5903 1 5 0.1 77.89383046608756 60.01083900655648 37.89862031717421 -1 0 2
5812 1 4 -0.05 81.80767111814511 63.750767738894055 38.10205975276487 -1 0 2
6295 1 5 0.1 81.90163008059943 60.81725352010051 35.23324468749897 -1 0 2
3270 1 5 0.1 77.95805460099831 65.40223422688243 31.026847802290668 0 -1 1
6339 1 5 0.1 82.13275942468786 65.72785460449619 37.641039389949626 -1 0 2
2914 1 5 0.1 75.18108453241643 66.27681161906061 37.7603159782731 0 -1 1
3393 1 5 0.1 78.46649610205807 66.25661258765535 33.40567628184348 0 -1 1
5905 1 5 0.1 79.97871250252906 60.93638223106616 38.592634323418224 -1 0 2
3897 1 5 0.1 74.35058102000815 60.27721478774302 38.879393826661456 0 0 0
5869 1 5 0.1 85.90645645230859 66.09074238153549 31.316277300760305 -1 0 2
6076 1 7 0 89.99615658104798 58.57377408199089 34.06037039499853 -1 0 2
6219 1 7 -0.1 88.05061437062413 62.70956046405455 37.55290885046108 -1 0 2
6137 1 8 0 85.70883164973435 59.79655229165232 34.732691670614564 -1 0 2
6293 1 5 0.1 83.25066811790427 64.6579916196419 35.80953868303602 -1 0 2
6129 1 7 0 83.08864966435351 55.93524702264085 33.3224356889143 -1 0 2
6140 1 4 -0.2 86.26234284077367 59.77543854563889 32.34267642052316 -1 0 2
5837 1 2 0.05 85.3362343094827 65.78271094215108 33.432355604905965 -1 0 2
6324 1 5 0.1 87.09207182305603 59.09395034149952 31.957186345972843 -1 0 2
6071 1 7 0 90.36927386025673 58.05811235044672 36.25305210816429 -1 0 2
6218 1 5 0.1 86.01259854722642 61.824014350653 34.996356753930414 -1 0 2
6312 1 5 0.1 90.3761758701434 61.49219601922924 34.274307500708645 -1 0 2
5874 1 12 -0.38 89.17243794436101 66.23696421747003 32.98847957935478 -1 0 2
6257 1 5 0.1 83.96893462519071 64.07746388054123 30.70481376607154 -1 0 2
6074 1 7 0.11 88.46510138750173 57.258015708474076 35.17989738926413 -1 0 2
6203 1 11 0.28 83.01216175134246 60.79499664467227 38.59631064304759 -1 0 2
5913 1 7 0 86.23194452821934 63.58306622394076 38.75010752917501 -1 0 2
6070 1 7 0 89.28452213629475 57.314089876877944 36.25338008388758 -1 0 2
6229 1 5 0.1 89.85674754079588 66.14421536114423 37.62496967038736 -1 0 2
6222 1 5 0.1 88.8001113985863 64.96767707022539 35.15928947523692 -1 0 2
6321 1 5 0.1 85.45607258540451 65.39917552346449 38.00914699015062 -1 0 2
6225 1 5 0.1 88.89007946725872 62.1032757198157 37.356068939398206 -1 0 2
6241 1 9 -0.22 87.49310286166249 56.46585488117367 35.132124280977564 -1 0 2
6069 1 7 0 89.74654051861427 56.69286757094639 38.44657573434989 -1 0 2
5914 1 7 0 87.19702198064111 62.6262928685164 38.60554327973119 -1 0 2
5796 1 2 -0.1 82.78505303498787 62.42984451203189 31.144644568583544 -1 0 2
6253 1 5 0.1 85.43980491191311 61.228246912373535 37.18434998824212 -1 0 2
6258 1 5 0.1 83.79488475694149 61.979382013154265 31.100997171562412 -1 0 2
5810 1 5 0.1 82.34598465871852 64.60775913639007 31.03442534851247 -1 0 2
6138 1 8 0 85.47661751679216 59.21585823547568 33.46776990478069 -1 0 2
6256 1 5 0.1 83.25362251270016 61.77067194801114 33.79739458350046 -1 0 2
5798 1 2 0.05 83.683796155051 64.17739795543291 32.738354946306934 -1 0 2
6226 1 10 0.38 90.49459167856438 64.33055551142021 36.46355266059172 -1 0 2
6075 1 7 -0.1 88.89544507087781 57.87765202821646 34.04597968825687 -1 0 2
6319 1 7 -0.1 86.11295323468988 64.58570325121337 37.9086136783567 -1 0 2
5857 1 5 0.1 82.8618202361734 63.772409592302395 38.13351606394323 -1 0 2
6082 1 5 0.1 88.40558140174551 57.78185021573604 33.115518232332455 -1 0 2
6238 1 14 0.35 88.08972621233224 59.83601159787082 35.354886836153725 -1 0 2
6223 1 5 0.1 89.11252074524229 63.246001449748064 35.120047951846985 -1 0 2
6287 1 5 0.1 82.94635388029907 59.997200568931575 32.130414319097625 -1 0 2
6237 1 13 -0.38 87.89934244780265 60.75380610202821 35.10208512540953 -1 0 2
6067 1 7 0 87.72744062408887 56.02700289001061 37.31406062670744 -1 0 2
5794 1 3 0 82.61782848341744 63.76714962893183 33.782958667729986 -1 0 2
5793 1 2 -0.1 82.32242253440609 62.29532980244477 33.61781899057815 -1 0 2
6284 1 2 0.05 82.23929492160576 62.804302722130814 35.98491431614861 -1 0 2
6255 1 5 0.1 84.52956692719778 63.48236802746979 33.019678697798504 -1 0 2
5836 1 6 -0.3 83.97646635718667 65.52263347597633 32.89051713482218 -1 0 2
6139 1 2 -0.07000000000000001 86.59610206063367 60.93986730010113 34.580401523550634 -1 0 2
6126 1 7 -0.1 84.582979244901 57.385950074539835 32.22562467413685 -1 0 2
6144 1 18 0.3 82.99570618669193 57.61681688480115 36.69904567509649 -1 0 2
6240 1 7 0.01 87.02392784502183 55.98000546805628 36.185898028121045 -1 0 2
6068 1 7 0 88.89635976105771 56.678134404534234 37.37557454357995 -1 0 2
6265 1 5 0.1 90.4648403185513 58.6492694804047 31.972020884362333 -1 0 2
5870 1 5 0.1 87.02092980840696 65.23355609600304 32.37545802219138 -1 0 2
6292 1 5 0.1 84.15087312733132 63.25539720262674 35.158141334185814 -1 0 2
6285 1 5 0.1 82.84753075424692 62.109515225875384 36.614598980990216 -1 0 2
6135 1 17 -0.15 84.14520205385274 58.32426475269547 35.58048025041226 -1 0 2
6315 1 5 0.1 89.44429698643995 59.92229899809888 32.43878732932998 -1 0 2
6290 1 4 -0.2 83.1558567331705 63.73567159445177 35.19443236879778 -1 0 2
6143 1 4 -0.2 86.69484838276861 61.09855303712072 33.02726947686436 -1 0 2
6220 1 4 -0.2 89.08591733845353 64.1234094267143 35.78423968406607 -1 0 2
5868 1 5 0.1 85.65235497158959 64.91523035472173 34.03277558187911 -1 0 2
6251 1 4 -0.2 85.38300629953373 60.0267554210339 37.19843319815988 -1 0 2
6322 1 5 0.1 85.0612510313722 57.69441486320929 31.306322434211094 -1 0 2
6136 1 7 0 84.98334084638128 59.43845502881631 35.84934700349721 -1 0 2
6224 1 5 0.1 87.06543327415778 65.67606119729156 36.44267459754958 -1 0 2
5838 1 4 -0.2 86.39757058561187 66.11003090674117 32.31507533217895 -1 0 2
6127 1 7 -0.1 83.76573004576593 56.323161093497994 32.2059157383255 -1 0 2
6323 1 5 0.1 85.55493434544113 59.89369114298832 31.43704040783226 -1 0 2
6141 1 5 0.1 86.01477719808737 61.885009005915265 32.707189816959705 -1 0 2
6132 1 8 0 84.09900071510802 57.74614410146438 34.42426114700995 -1 0 2
6195 1 8 0.14 84.65564238488628 59.495702239628145 38.36453059931941 -1 0 2
6125 1 7 0 84.7185551966391 58.14221718843031 33.349018336094 -1 0 2
5797 1 4 -0.2 83.11201045023402 63.89811349678621 31.405629445248053 -1 0 2
6252 1 5 0.1 86.36191943313491 59.80968583114016 37.47439065392975 -1 0 2
6142 1 5 0.1 87.6771559277407 61.466972122870146 32.730544173933374 -1 0 2
6130 1 8 0 83.16788668614794 56.75127543773168 34.3385628398978 -1 0 2
5929 1 7 -0.1 87.03706380636584 64.77010718340685 36.99603798419339 -1 0 2
6320 1 5 0.1 88.69468203378082 60.35264782935485 38.42594878554637 -1 0 2
6221 1 7 0 87.99495271990895 63.80701480481588 36.76327505204309 -1 0 2
6078 1 4 -0.2 90.30537799381516 59.373388225343376 32.813273438406156 -1 0 2
6131 1 17 -0.15 82.60654469775764 56.47723586996274 35.460922659533956 -1 0 2
6502 1 7 -0.1 50.880014900983255 46.56793739823374 43.30645947950573 1 0 0
6511 1 5 0.1 50.83840633497923 47.1465034963347 44.19580313938802 1 0 0
6527 1 5 0.1 53.68456714621383 48.14928840358664 43.899905952380294 1 0 0
7479 1 5 0.1 52.035138259846256 50.08875430650835 45.58232516973685 1 0 0
1022 1 5 0.1 52.58327298707209 50.9354505609321 42.663125215759145 0 -1 0
794 1 4 -0.2 52.85756233372656 50.922119343354574 41.606262851035346 0 -1 0
816 1 2 -0.1 54.36771689268091 51.275916157982515 41.57563856387325 0 -1 0
795 1 4 -0.2 52.47360314516449 49.60899325418609 40.9629751150506 0 -1 0
976 1 5 0.1 54.517957254391064 51.605344688453854 43.800948254833386 0 -1 0
793 1 4 -0.2 51.066255290015064 49.71218918821012 40.28552714582921 0 -1 0
6526 1 5 0.1 54.38961242793971 47.094843232072975 42.710000860994484 1 0 0
6467 1 4 -0.2 54.14749497912008 47.17201871409604 43.74979119980769 1 0 0
6466 1 2 -0.1 55.373098917277076 47.11319188302916 44.636854833661104 1 0 0
960 1 4 -0.2 54.88549598429868 52.04410660539681 42.788873285280815 0 -1 0
6491 1 7 0 52.048233097612965 46.0072632701555 42.991298122649184 1 0 0
6468 1 4 -0.2 53.089454243764294 46.15476854810176 44.1109418631667 1 0 0
975 1 5 0.1 54.495147669885135 53.084682716896594 42.76065412128624 0 -1 0
6090 1 4 -0.2 49.919919951844975 53.706521356744766 41.07289251942668 0 0 2
6528 1 5 0.1 52.67802023802975 46.497879741737165 45.045663827201025 1 0 0
6469 1 4 -0.2 55.251787202607424 47.15570262062668 46.12097065118953 1 0 0
1021 1 5 0.1 50.64902379287059 48.71245076881019 40.16028794784306 0 -1 0
1025 1 5 0.1 50.25124249912031 50.19456320616169 40.95128648964989 0 -1 0
7477 1 7 -0.1 50.97106527608916 50.05034756794373 45.826212666979 1 0 0
6231 1 5 0.1 50.746153964826384 53.12506939752811 40.45875549873605 0 0 2
6091 1 4 -0.2 50.45761241831649 53.952402053409564 42.49742595641418 0 0 2
[truncated: 1,948,549 more chars]
