# Supplementary material for: Adsorption-Induced Pore Volume Deformation: Implications for Excess Adsorption in Kerogen Matrices
Source: Langmuir. 2026 Jun 23;42(26):18757–66. doi: 10.1021/acs.langmuir.6c00872 (PMC13352615; doi:10.1021/acs.langmuir.6c00872)
Supplement: Supplementary file 2 [file la6c00872_si_002.zip › LAMMPS Code/Flexible/IIA-1/C2H6/P=10MPa/in.GCMC.txt]

echo			both
dimension        3
boundary	   p p p
units          real
atom_style     full
timestep        1.0             # Timestep/fs
neighbor		         2.0        bin
neigh_modify		    delay 0     every 1     check yes 

##########################################
############ GCMC setting #############
##########################################

variable        mu              equal      -8.632
variable        atm2MPa         equal      0.101325
variable        press           equal      10/${atm2MPa}
variable        temp            equal      363.15  
variable        GCMCNevery      equal      1000
variable        GCMCexchange    equal      500
variable        GCMCmove        equal      0
variable	    disp            equal      0.8
variable        Tdamp           equal      100*dt
variable        Pdamp           equal      1000*dt
   
##########################################
############ General setting #############
##########################################

variable        seed            equal     649345
variable        rcut            equal     14           # Radius cutoff/A
variable        kspace          equal     0.0001
variable        dump            equal     100000
variable        thermo          equal     500

##########################################
##########################################

pair_style          lj/cut/coul/long     ${rcut}                #cutoff lj = cutoff coulomb       
pair_modify         mix                 arithmetic             #Lorentz–Berthelot combining rules     
pair_modify         tail                no            
kspace_style        pppm                ${kspace}                     
bond_style          harmonic
angle_style         harmonic
dihedral_style      harmonic
improper_style      cvff

read_data              IIA-1.data     &  
extra/atom/types  1                &
extra/bond/types   1               &
extra/bond/per/atom 2             &
extra/special/per/atom 2


variable      C2H6type               equal      19


molecule        C2H6mol C2H6.txt   toff  18  boff 43


region regionGCMC  block  EDGE  EDGE  EDGE  EDGE    EDGE  EDGE 

create_atoms   	0 random 5  ${seed} regionGCMC mol  C2H6mol  ${seed} units box overlap 2


pair_coeff      19   19   0.194726   3.75      #ch3  
bond_coeff      44       0       1.54         #ch3-ch3

mass            19        15.035              #ch3


group          kerogen                type     1:18                 
group          C2H6                     type     ${C2H6type}   

compute TempC2H6 C2H6 temp
compute_modify TempC2H6 dynamic/dof yes


dump               1    all     custom    ${dump}    kerogen.xyz   type id x y z element
dump_modify        1    element  C C C C H O C C N C H O O H S N C S  CH3

#-------------------------------------------------------------------------------
# run_style verlet    
# Nose/Hoover temperature thermostat and Nose/Hoover pressure barostat
#-------------------------------------------------------------------------------

run_style      verlet               # The verlet style is a standard velocity-Verlet integrator.


velocity  kerogen create ${temp} ${seed} dist gaussian
velocity  C2H6 create ${temp} ${seed} dist gaussian


variable 	typeC2H6 atom "type==19"
group 	        C2H6molecule dynamic C2H6 var typeC2H6
variable       NumC2H6      equal     count(C2H6molecule)/2


fix           nvtC2H6     C2H6    rigid/nvt/small molecule    temp ${temp} ${temp} ${Tdamp}  mol C2H6mol 
fix_modify	nvtC2H6 dynamic/dof yes

fix           kerogenNPT kerogen  npt   temp  ${temp}  ${temp}   ${Tdamp} aniso ${press} ${press} ${Pdamp} 


fix     gcmcC2H6    C2H6    gcmc  ${GCMCNevery}    ${GCMCexchange}   ${GCMCmove}   0   ${seed}  &
${temp}    ${mu}    ${disp}  mol   C2H6mol   group    C2H6   rigid  nvtC2H6    tfac_insert  1       full_energy      


compute_modify thermo_temp dynamic/dof yes


fix            121    all   ave/time     100     100    10000      c_TempC2H6       v_NumC2H6      mode scalar      file      Output-GCMC-before-equilibrium-T=${temp}-mu=${mu}.txt  


variable	iacc equal f_gcmcC2H6[4]/(f_gcmcC2H6[3]+0.1)
variable	dacc equal f_gcmcC2H6[6]/(f_gcmcC2H6[5]+0.1)

thermo_style     custom    step     lx ly lz vol  pxx pyy pzz press  temp   c_TempC2H6   v_NumC2H6   v_iacc  v_dacc     pe   ke   
thermo ${thermo}

restart         1000000 kerogen.restart1  kerogen.restart2


run   15000000              


fix          GCMC5    all   ave/time    200     500    100000        c_TempC2H6       v_NumC2H6      file   Output-GCMC-after-equilibrium-${temp}-${mu}.txt

run   5000000              

write_data           GCMC1-kerogen-${temp}-${mu}.data


 
