# Supplementary material for: Adsorption-Induced Pore Volume Deformation: Implications for Excess Adsorption in Kerogen Matrices
Source: Langmuir. 2026 Jun 23;42(26):18757–66. doi: 10.1021/acs.langmuir.6c00872 (PMC13352615; doi:10.1021/acs.langmuir.6c00872)
Supplement: Supplementary file 2 [file la6c00872_si_002.zip › LAMMPS Code/Flexible/IIA-1/N2/P=10MPa/N2.txt]

# N2 molecule file. TraPPE model.

3 atoms
2 bonds
1 angles

Coords

1         0.0 0.0 0.0
2        -0.55 0.0 0.0
3         0.55 0.0 0.0

Types

1        1
2        2
3        2

Charges

1        0.964
2       -0.482
3       -0.482

Bonds

1   1      1      2
2   1      1      3

Angles

1   1      2      1      3

Special Bond Counts

1 2 0 0
2 1 1 0
3 1 1 0

Special Bonds

1 2 3
2 1 3
3 1 2
