# Supplementary material for: Adsorption-Induced Pore Volume Deformation: Implications for Excess Adsorption in Kerogen Matrices
Source: Langmuir. 2026 Jun 23;42(26):18757–66. doi: 10.1021/acs.langmuir.6c00872 (PMC13352615; doi:10.1021/acs.langmuir.6c00872)
Supplement: Supplementary file 2 [file la6c00872_si_002.zip › LAMMPS Code/Flexible/IIA-2/C2H6/P=10MPa/IIA-2.data]

LAMMPS data file via write_data, version 27 Jun 2024, timestep = 2400000, units = real

7527 atoms
18 atom types
8138 bonds
43 bond types
15730 angles
129 angle types
25415 dihedrals
294 dihedral types
1521 impropers
33 improper types

48.02369475320025 91.20707446680345 xlo xhi
23.792925410204408 66.97630512379925 ylo yhi
21.4852332232043 64.66861293679972 zlo zhi

Masses

1 12.01115
2 12.01115
3 12.01115
4 12.01115
5 1.00797
6 15.9994
7 12.01115
8 12.01115
9 14.0067
10 12.01115
11 1.00797
12 15.9994
13 15.9994
14 1.00797
15 32.064
16 14.0067
17 12.01115
18 32.064

Pair Coeffs # lj/cut/coul/long

1 0.039 3.87541
2 0.039 3.87541
3 0.16 3.47451
4 0.039 3.87541
5 0.038 2.44997
6 0.228 2.85978
7 0.148 3.61705
8 0.148 3.61705
9 0.167 3.50123
10 0.148 3.61705
11 0 0
12 0.228 2.85978
13 0.228 2.85978
14 0 0
15 0.0429759 3.36775
16 0.167 3.50123
17 0.148 3.61705
18 0.164 3.3676

Bond Coeffs # harmonic

1 322.716 1.526
2 340.618 1.105
3 322.716 1.526
4 322.716 1.526
5 340.618 1.105
6 322.716 1.526
7 322.716 1.526
8 322.716 1.526
9 340.618 1.105
10 273.2 1.425
11 322.716 1.526
12 273.2 1.425
13 283.092 1.51
14 384 1.42
15 480 1.34
16 363.416 1.08
17 280 1.34
18 283.092 1.51
19 280 1.39
20 320 1.38
21 483.451 1.026
22 283.092 1.52
23 283.092 1.52
24 615.322 1.23
25 384 1.42
26 283.092 1.51
27 363.416 1.08
28 384 1.37
29 400 1.37
30 540.634 0.96
31 400 1.363
32 384 1.37
33 228 1.8
34 377.575 1.46
35 280 1.42
36 377.575 1.46
37 560 1.26
38 480 1.39
39 320 1.7106
40 283.092 1.51
41 273.2 1.425
42 379.081 1.08
43 322.716 1.526

Angle Coeffs # harmonic

1 44.4 110
2 39.5 106.4
3 46.6 110.5
4 46.6 110.5
5 44.4 110
6 44.4 110
7 46.6 110.5
8 44.4 110
9 46.6 110.5
10 46.6 110.5
11 46.6 110.5
12 46.6 110.5
13 46.6 110.5
14 44.4 110
15 46.6 110.5
16 44.4 110
17 39.5 106.4
18 46.6 110.5
19 70 109.5
20 70 109.5
21 57 109.5
22 46.6 110.5
23 46.6 110.5
24 44.4 110
25 60 109.5
26 70 109.5
27 57 109.5
28 46.6 110.5
29 46.6 110.5
30 70 109.5
31 44.4 110
32 46 110.5
33 57 109.5
34 44.2 120
35 90 120
36 37 120
37 90 120
38 44.2 120
39 80 120
40 37 120
41 90 120
42 90 120
43 90 120
44 90 120
45 75.1 114
46 27.5 120
47 60 109.5
48 60 109.5
49 46.6 110.5
50 45 109.5
51 40 120
52 68 120
53 68 120
54 46.6 110.5
55 45 109.5
56 70 109.5
57 57 109.5
58 46.6 110.5
59 44.4 110
60 44.2 120
61 37 120
62 40 120
63 46.6 110.5
64 44.4 110
65 70 109.5
66 60 120
67 122.8 110
68 145 123
69 50 112
70 58.5 106
71 80 120
72 46.6 110.5
73 40 120
74 46 109.5
75 46.6 110.5
76 80 120
77 70 112.7
78 60 120
79 50 109.5
80 62 109
81 45 109
82 58 99
83 50 109.5
84 51.5 109.5
85 50 120
86 37 120
87 50 120
88 102 120
89 102 120
90 90 120
91 46.6 110.5
92 46.6 110.5
93 44.4 110
94 80 120
95 80 120
96 80 120
97 80 120
98 89 114
99 88.7595 111.039
100 80 120
101 80 120
102 44.2 120
103 46.6 110.5
104 44.4 110
105 46 110.5
106 46.6 110.5
107 126.506 92.567
108 46.6 110.5
109 122.8 110
110 50 109.5
111 51.5 109.5
112 50 120
113 60 120
114 50 109.5
115 57 109.5
116 58.5 106
117 50 109.5
118 46 109.5
119 50 120
120 75.1 114
121 46 109.5
122 46.6 110.5
123 44.4 110
124 30 124
125 30.2723 119.9
126 46.6 110.5
127 44.4 110
128 44.4 110
129 50 109

Dihedral Coeffs # harmonic

1 0.1581 1 3
2 0.1581 1 3
3 0.1581 1 3
4 0.1581 1 3
5 0.1581 1 3
6 0.1581 1 3
7 0.1581 1 3
8 0.1581 1 3
9 0.1581 1 3
10 0.1581 1 3
11 0.1581 1 3
12 0.1581 1 3
13 0.1581 1 3
14 0.1581 1 3
15 0.1581 1 3
16 0.1581 1 3
17 0.1581 1 3
18 0.1581 1 3
19 0.1581 1 3
20 0.1581 1 3
21 0.1581 1 3
22 0.1581 1 3
23 0.1581 1 3
24 0.1581 1 3
25 0.1581 1 3
26 0.1581 1 3
27 0.1581 1 3
28 0.1581 1 3
29 0.1581 1 3
30 0.1581 1 3
31 0.1581 1 3
32 0.1581 1 3
33 0.1581 1 3
34 0.1581 1 3
35 0.1581 1 3
36 0.1581 1 3
37 0.1581 1 3
38 0.1581 1 3
39 0.1581 1 3
40 0.1581 1 3
41 0.1581 1 3
42 0.1581 1 3
43 0.1581 1 3
44 0.13 1 3
45 0.13 1 3
46 0.13 1 3
47 0.1581 1 3
48 0.1581 1 3
49 0.1581 1 3
50 0.1581 1 3
51 0.1581 1 3
52 0.1581 1 3
53 0.13 1 3
54 0.13 1 3
55 0.1581 1 3
56 0.1581 1 3
57 0.1581 1 3
58 0.13 1 3
59 0.13 1 3
60 0.13 1 3
61 0.1581 1 3
62 0.1581 1 3
63 0.1581 1 3
64 0.1581 1 3
65 0.1581 1 3
66 0.1581 1 3
67 0.1581 1 3
68 0.1581 1 3
69 0.1581 1 3
70 0 1 2
71 0 1 2
72 0 1 2
73 0.13 1 3
74 0.13 1 3
75 0.13 1 3
76 3 -1 2
77 3 -1 2
78 3 -1 2
79 3 -1 2
80 3 -1 2
81 3 -1 2
82 3 -1 2
83 3 -1 2
84 3 -1 2
85 3 -1 2
86 3 -1 2
87 3 -1 2
88 3 -1 2
89 0 1 2
90 0 1 2
91 0 1 2
92 0 1 2
93 3 -1 2
94 3 -1 2
95 3 -1 2
96 3 -1 2
97 3 -1 2
98 3 -1 2
99 1 -1 2
100 1 -1 2
101 1 -1 2
102 1 -1 2
103 3 -1 2
104 3 -1 2
105 3 -1 2
106 0.13 1 3
107 0.13 1 3
108 0.1581 1 3
109 0.1581 1 3
110 0.1581 1 3
111 0 1 0
112 0 1 0
113 0 1 0
114 0 1 0
115 0 1 0
116 0 1 0
117 0 1 0
118 0 1 0
119 0.1581 1 3
120 0.1581 1 3
121 0.1581 1 3
122 0.1581 1 3
123 0.1581 1 3
124 0.1581 1 3
125 0.13 1 3
126 0.13 1 3
127 0 1 2
128 0 1 2
129 3 -1 2
130 3 -1 2
131 3 -1 2
132 3 -1 2
133 3 -1 2
134 1 -1 2
135 1 -1 2
136 0 1 2
137 0.1581 1 3
138 0.1581 1 3
139 0.1581 1 3
140 0.13 1 3
141 0.13 1 3
142 0.13 1 3
143 0.1581 1 3
144 0 1 2
145 0 1 2
146 3 -1 2
147 3 -1 2
148 0.75 -1 2
149 0.1581 1 3
150 0.1581 1 3
151 0.1581 1 3
152 0.1581 1 3
153 0 1 0
154 0 1 0
155 2.25 -1 2
156 2.25 -1 2
157 0.1581 1 3
158 3 -1 2
159 0 1 2
160 0 1 2
161 0 1 2
162 3 -1 2
163 3 -1 2
164 0.1581 1 3
165 0.1581 1 3
166 0 1 0
167 0 1 0
168 0 1 0
169 0 1 0
170 0 1 0
171 0 1 0
172 0.1581 1 3
173 0.1581 1 3
174 0 1 2
175 3 -1 2
176 3 -1 2
177 3 -1 2
178 3 -1 2
179 3 -1 2
180 6.4517 -1 2
181 1.5 -1 2
182 6.4517 -1 2
183 1.5 -1 2
184 3 -1 2
185 3 -1 2
186 0.75 -1 2
187 0.13 1 3
188 0.13 1 3
189 0.1581 1 3
190 3 -1 2
191 3 -1 2
192 3 -1 2
193 0.1581 1 3
194 0.1581 1 3
195 0.14 1 3
196 0.14 1 3
197 0.1581 1 3
198 0.1581 1 3
199 0 1 0
200 0 1 0
201 0 1 0
202 0 1 0
203 2.5 -1 2
204 2.5 -1 2
205 2.5 -1 2
206 2.5 -1 2
207 0 1 0
208 0 1 0
209 0 1 0
210 0 1 0
211 3 -1 2
212 3 -1 2
213 3 -1 2
214 0 1 2
215 3 -1 2
216 3 -1 2
217 3 -1 2
218 1 -1 2
219 0 1 0
220 0 1 0
221 0 1 0
222 0.1581 1 3
223 0.1581 1 3
224 1.5 -1 2
225 1.5 -1 2
226 1.5 -1 2
227 6.4517 -1 2
228 3 -1 2
229 3 -1 2
230 3 -1 2
231 3 -1 2
232 3 -1 2
233 1.5 -1 2
234 1.5 -1 2
235 12 -1 2
236 12 -1 2
237 1.5 -1 2
238 1.5 -1 2
239 3 -1 2
240 3 -1 2
241 3 -1 2
242 0 1 2
243 0.675 1 4
244 3 -1 2
245 3 -1 2
246 0 1 2
247 0 1 2
248 0 1 2
249 0 1 2
250 0 1 2
251 0 1 2
252 0 1 2
253 0 1 2
254 0.1581 1 3
255 0.1581 1 3
256 0.13 1 3
257 0.1581 1 3
258 0.1581 1 3
259 0.1581 1 3
260 0.1581 1 3
261 0.1581 1 3
262 0 1 0
263 0 1 0
264 0 1 0
265 2.25 -1 2
266 0.1581 1 3
267 0.13 1 3
268 0.1581 1 3
269 0.1581 1 3
270 0.1581 1 3
271 3 -1 2
272 3 -1 2
273 1 -1 2
274 1 -1 2
275 0.675 1 4
276 0 1 2
277 0 1 2
278 3 -1 2
279 3 -1 2
280 0.75 -1 2
281 0.75 -1 2
282 0.75 -1 2
283 0.13 1 3
284 0 1 0
285 0 1 0
286 1 -1 2
287 0.1581 1 3
288 0.1581 1 3
289 0.1581 1 3
290 0.1581 1 3
291 0 1 2
292 3.9316 -1 2
293 0.1581 1 3
294 0.1581 1 3

Improper Coeffs # cvff

1 0.37 -1 2
2 0.37 -1 2
3 0.37 -1 2
4 0.37 -1 2
5 0.37 -1 2
6 0.37 -1 2
7 0.37 -1 2
8 0.37 -1 2
9 10 -1 2
10 0.37 -1 2
11 0.37 -1 2
12 0.37 -1 2
13 0 -1 2
14 11.6 -1 2
15 0.37 -1 2
16 10 -1 2
17 0.37 -1 2
18 0.37 -1 2
19 0 -1 2
20 0.37 -1 2
21 0.05 -1 2
22 0.37 -1 2
23 0.37 -1 2
24 0.37 -1 2
25 0.37 -1 2
26 0.37 -1 2
27 0.37 -1 2
28 0.37 -1 2
29 11.6 -1 2
30 0.37 -1 2
31 0 -1 2
32 0.37 -1 2
33 2.9998 -1 2

Atoms # full

1635 1 10 0.38 51.926601230825284 29.71382310541769 24.390469716052884 2 0 0
3430 1 5 0.1 54.48031369353371 31.517814907333115 23.461217856320996 0 0 1
3086 1 4 -0.2 55.05277350171543 32.36790595184356 23.084107290079036 0 0 1
1637 1 12 -0.38 52.305156121878 29.805362935906174 23.25453243118801 2 0 0
1636 1 4 -0.2 52.24881559171944 30.753177733795 25.428034485136394 2 0 0
1638 1 5 0.1 51.5883969846947 31.6355649979088 25.26944285302584 2 0 0
3432 1 5 0.1 52.63867728502299 32.611672723147706 22.778028197207732 0 0 1
3084 1 2 -0.1 53.137089923518964 33.23142717398938 21.969654098084913 0 0 1
3089 1 7 0 54.83635164043035 33.533286935289624 24.09125736501031 0 0 1
3093 1 8 0 55.29341050259794 33.33148322055347 25.36227629540808 0 0 1
1724 1 5 0.1 53.325593423777974 31.012851049809722 25.320829353984404 2 0 0
1668 1 5 0.1 50.40736275414342 28.17655116294337 24.800192189933618 2 0 0
1346 1 4 -0.2 51.436040443994024 28.38580762032522 25.083896969408798 2 0 0
1199 1 5 0.1 49.75089905626966 32.002110927757876 26.280061098229655 2 0 0
1717 1 5 0.1 52.19705893442569 27.660112855500163 24.91703143732387 2 0 0
1340 1 8 0 51.96200229384164 30.10920969771382 26.729516750179883 2 0 0
1379 1 5 0.1 53.31740750115413 32.350113615472615 27.612546973075276 2 0 0
1341 1 8 0 51.51572618533675 28.86299756130989 26.517785684666563 2 0 0
3441 1 17 -0.28 55.867043007478316 32.187929256258975 25.860877831191093 0 0 1
1194 1 7 -0.1 49.21207705391816 32.37729261631847 27.169076981894936 2 0 0
1670 1 7 0 51.917087979096834 30.703865047451252 28.019184537865826 2 0 0
1338 1 4 -0.2 51.35604655130786 33.284023861139815 27.86063809972464 2 0 0
1195 1 7 0 49.92992745170477 32.93122003520409 28.137978241529304 2 0 0
1671 1 7 0 50.929925986265694 28.247169062957457 27.524929573400666 2 0 0
1381 1 5 0.1 50.4460189459552 26.469852595896306 26.265185125201185 2 0 0
1378 1 5 0.1 51.42505551995267 33.47664242552804 26.74510010943539 2 0 0
2490 1 5 0.1 50.78829320645092 25.428693937545543 24.136044645661944 -2 2 -1
2772 1 5 0.1 52.819429599026705 25.104674125022015 24.62553502672753 -2 2 -1
1342 1 4 -0.2 50.333262180382114 26.89903394155065 27.277178835078228 2 0 0
1339 1 4 -0.2 52.37510391404615 32.18005722916043 28.19992697717501 2 0 0
647 1 5 0.1 55.69046426282449 25.857865133626557 27.523966976593115 0 -1 0
2462 1 4 -0.2 50.48431542408617 25.15483951450083 23.098146568947456 -2 2 -1
2892 1 5 0.1 48.61265221873931 25.897821693269904 23.359499481339583 -2 2 -1
1343 1 4 -0.2 48.81843173323619 26.979495432080373 27.576507964496415 2 0 0
654 1 5 0.1 56.10148118867543 28.27656764503145 26.72227934494783 0 -1 0
622 1 4 -0.2 56.50694365145905 27.401696913028978 26.17163597695015 0 -1 0
1672 1 7 -0.1 51.00276557637515 28.712247536627043 28.803924305813176 2 0 0
1673 1 7 0 51.4768046163349 29.95189756780165 29.078373706027985 2 0 0
1382 1 5 0.1 50.81810579372666 26.072760762475966 27.891217890266823 2 0 0
601 1 4 -0.05 56.62197178347478 26.10944149036252 27.056679457886442 0 -1 0
623 1 4 -0.05 55.33697791626067 28.219657490620378 24.074774454964967 0 -1 0
656 1 5 0.1 54.567983007298274 28.907215411203467 24.52303713242679 0 -1 0
2461 1 4 -0.2 49.0025658574517 25.005958641019944 23.001492772711035 -2 2 -1
648 1 5 0.1 54.674871119519416 26.58386702536427 25.365865003035843 0 -1 0
1196 1 7 -0.1 49.317587677512755 33.27059325052321 29.31493343788012 2 0 0
2491 1 5 0.1 53.61334912473047 26.045118915567397 22.377055873711864 -2 2 -1
1380 1 5 0.1 52.84414306848235 32.318610240720545 29.208722011662427 2 0 0
1674 1 5 0.1 50.587325196121895 28.09479026765404 29.566501254763033 2 0 0
602 1 4 -0.2 55.65417792413099 27.004310241336327 25.014608245316033 0 -1 0
655 1 5 0.1 54.732118974777485 27.95933021934478 23.194455015078887 0 -1 0
3442 1 18 0.3 56.366888719202024 32.39459312932961 27.46809861099903 0 0 1
3098 1 5 0.1 56.1115772574455 32.00068457520339 23.17152537309519 0 0 1
3447 1 5 0.13 56.051338496745366 31.22815512384165 25.340596864676524 0 0 1
2485 1 5 0.1 52.08422500804282 24.48230861256262 26.6861018067342 -2 2 -1
1198 1 5 0.1 48.15480189889249 30.699100682843206 24.872954179811508 2 0 0
3121 1 5 0.1 49.24789585528958 32.48005882838962 21.93351431907654 0 0 1
1383 1 5 0.1 48.46547267055324 27.955535599439497 27.309014710709306 2 0 0
1377 1 5 0.1 51.781735280664435 34.24055466648571 28.225109499118965 2 0 0
1129 1 5 0.1 56.20513706285007 26.24727208935845 24.445431066110437 0 -1 0
3085 1 4 -0.2 54.55478551330566 32.73501710051197 21.679487154747207 0 0 1
2488 1 5 0.1 48.55902497935445 24.25861241939839 23.748493626894877 -2 2 -1
1386 1 5 0.1 49.16537978077211 24.334468160732897 27.385272631807084 2 0 0
2464 1 4 -0.2 53.35585504662282 25.100590896376914 21.895433263433766 -2 2 -1
1384 1 5 0.1 48.70900607580057 26.933906056265158 28.634284768149495 2 0 0
2489 1 5 0.1 50.940996015510514 25.859766625321527 22.42984572884729 -2 2 -1
624 1 6 -0.3 56.49735260333514 28.87274380851208 23.704173557870234 0 -1 0
2769 1 2 -0.1 52.77207636545053 24.008199212327355 22.79407406430353 -2 2 -1
2466 1 12 -0.38 55.775802124502675 24.970546561663806 21.554901393826196 -2 2 -1
1085 1 5 0.1 56.50517245036198 23.872555673534997 24.20067699740212 0 -1 0
732 1 5 0.1 56.553867256198494 28.17995439642476 21.722311478706562 0 -1 0
1725 1 7 -0.1 48.08448796977384 32.82975215182167 29.58508984414322 2 0 0
1345 1 4 -0.2 48.15047434837936 24.53763665758317 27.087977411832277 2 0 0
1344 1 10 0.38 48.08847033866815 25.95974904820902 26.76356612661572 2 0 0
3443 1 17 -0.28 55.69327520699198 33.97069868691712 27.546184058496976 0 0 1
3092 1 8 0 55.11607715034485 34.269683483307354 26.348307120885455 0 0 1
3446 1 5 0.13 55.644209573246584 34.531079562743614 28.454660689000825 0 0 1
2770 1 4 -0.2 53.244328391825775 24.188130328650697 24.19493165068883 -2 2 -1
2463 1 4 -0.2 51.211405115159984 23.93115741177728 22.66341144794504 -2 2 -1
2620 1 2 -0.1 48.39546713441723 24.86022130200371 21.585872468055378 -2 2 -1
2807 1 5 0.1 54.31762264678639 24.23014886297846 24.25839009941795 -2 2 -1
3120 1 5 0.1 50.714344259647454 31.489733430030462 21.75535072145947 0 0 1
1726 1 5 0.1 49.85355058603279 33.78312438462112 30.087251470156836 2 0 0
646 1 5 0.1 57.39013129472676 26.24956258524215 27.795753578655322 0 -1 0
676 1 2 -0.1 58.734136156684144 30.13038993232817 21.680273335225607 0 -1 0
731 1 5 0.1 57.27431744708369 27.127361637074806 22.821008444043876 0 -1 0
1083 1 5 0.1 58.30038102611704 24.023503141317914 24.224235131939967 0 -1 0
712 1 7 -0.1 63.254549006412454 31.283184889643223 21.80376991273859 0 -1 0
1082 1 5 0.1 58.03776709521238 24.326957668130134 28.515423845997475 0 -1 0
1128 1 5 0.1 57.543792138658105 27.626341698392775 26.08357172365714 0 -1 0
674 1 4 -0.05 57.131405503529436 28.139227640388004 22.60441372691465 0 -1 0
600 1 6 -0.3 56.94829411602695 24.99960608823482 26.191273339993312 0 -1 0
3148 1 7 0 60.86556700482119 30.434602340152182 27.89472181124213 0 0 1
3153 1 9 -0.5600000000000001 59.68244523753539 33.11005086892827 25.859166708962096 0 0 1
734 1 5 0.1 58.9445966349734 28.55744682649997 23.30926666312045 0 -1 0
717 1 5 0.1 61.58807098270111 28.112746466670536 23.205869137856514 0 -1 0
713 1 7 -0.1 62.70470646905369 28.15058364032342 23.289133708852713 0 -1 0
702 1 7 0 63.31600106023552 27.071998531734607 23.69050040606764 0 -1 0
1108 1 7 -0.1 62.57931549113506 26.024201384910867 24.091287058931773 0 -1 0
1110 1 5 0.1 61.514261823227116 26.044497543680944 24.165312714984584 0 -1 0
706 1 7 0 63.29599672544741 29.24113679386979 22.867601345091884 0 -1 0
701 1 7 0 62.5858849398174 30.291468096162802 22.343560433971017 0 -1 0
675 1 4 -0.2 58.51656521986357 28.73997667161128 22.360235294345117 0 -1 0
678 1 4 -0.2 61.07345934291605 30.644480411216716 22.680924351409665 0 -1 0
3233 1 5 0.1 62.70969450228993 31.87229741007703 25.24418869259922 0 0 1
739 1 5 0.1 60.93933201815173 31.733571507731533 22.922940991251206 0 -1 0
738 1 5 0.1 60.6227896392309 30.064618186625268 23.556151950670397 0 -1 0
3437 1 5 0.1 61.714827490221204 33.71584342671279 24.030669538509027 0 0 1
3232 1 7 -0.1 63.70911922035627 32.33748574917965 25.10272757054207 0 0 1
3234 1 7 0 63.74993982432446 33.47272342244148 24.338559623444993 0 0 1
3149 1 8 0.01 59.134567150929634 32.03483770600519 25.239721238509485 0 0 1
3152 1 8 0.14 60.47812152250865 32.46587919755389 26.796879068735183 0 0 1
3158 1 5 0.13 58.61340622583387 32.1498362869586 24.24761329354598 0 0 1
3150 1 8 -0.13 59.5246304685417 30.821430309773703 25.850221940756988 0 0 1
3159 1 5 0.13 59.26610481474618 29.88204870847639 25.386148981423624 0 0 1
3151 1 8 0 60.38432683754606 31.133064559841966 26.858424451544884 0 0 1
3156 1 7 -0.1 61.185461182169924 33.12481897791307 27.71905519594769 0 0 1
2042 1 1 -0.3 63.781973966915494 26.659370327660938 27.64059442778213 0 0 1
705 1 7 0 64.63758201697516 29.22353527817466 22.8292143817743 0 -1 0
703 1 7 0 64.62726543510406 26.998992479372163 23.68416572802333 0 -1 0
2070 1 5 0.1 63.742993678777495 27.556440024213522 26.93309276077607 0 0 1
3231 1 7 -0.1 64.82103963017343 31.904071795210633 25.57484340856268 0 0 1
2311 1 5 0.1 63.94105085133941 25.76746010962608 27.012434180082955 0 0 1
718 1 7 -0.1 63.121140805217436 24.82573050372381 24.2738621696655 0 -1 0
3157 1 11 0.28 59.46719810787959 34.139629590336305 25.849704709200374 0 0 1
2197 1 5 0.1 62.86932602340414 26.5262142436331 28.210990599117267 0 0 1
3206 1 5 0.1 59.13229776404673 27.640932100750042 28.282064427723185 0 0 1
3212 1 5 0.1 63.94137841637663 33.73590770530348 27.62246264629215 0 0 1
1010 1 7 0 64.43500412032418 24.78891224974518 24.33886002601338 0 -1 0
3147 1 4 -0.2 60.76842930079478 28.98856991465179 28.00294808648866 0 0 1
3207 1 5 0.1 60.89286657855045 28.519669080741238 27.017858960801384 0 0 1
3155 1 7 0 61.88785373220409 32.39878528675468 28.600502973207533 0 0 1
3146 1 4 -0.2 59.41768343282597 28.616738996306065 28.61860294763657 0 0 1
3427 1 5 0.1 64.78826855798617 31.04470065063706 26.227400268887656 0 0 1
2041 1 2 -0.1 64.94610109411968 26.81594452334155 28.665812374901602 0 0 1
3154 1 7 -0.1 61.741093302499024 31.077664019135298 28.68033349515155 0 0 1
3235 1 8 0 64.92980355399965 33.969141648065474 24.088447893380632 0 0 1
2069 1 5 0.1 64.81344321686822 25.885059808303698 29.323337511410422 0 0 1
3163 1 4 -0.2 64.13072810536048 33.3794998310591 28.629498839666205 0 0 1
2068 1 12 -0.38 64.4131815113232 29.166122826417183 28.863693406103014 0 0 1
3205 1 5 0.1 58.46193076497839 29.176185171933813 28.265774321100192 0 0 1
1043 1 5 0.1 59.516087752843134 24.692937021567857 25.87472572393079 0 -1 0
3208 1 5 0.1 61.595023409427185 28.59833099038873 28.681891818186283 0 0 1
3239 1 7 -0.1 62.679727683063376 34.11734881810686 23.833287513443445 0 0 1
3161 1 5 0.1 61.343402595749 34.182916296374785 27.606885957563822 0 0 1
1087 1 5 0.1 59.88494750987676 25.079475730920016 27.575396784426637 0 -1 0
3162 1 4 -0.2 62.9093498350595 33.181869766960745 29.455637145014478 0 0 1
2040 1 10 0.38 64.62600163902218 28.092869373521324 29.417958730735926 0 0 1
580 1 1 -0.3 59.97137538375601 24.301917356821264 26.762854284910222 0 -1 0
1008 1 7 -0.1 65.18803486330043 25.807673384301 23.967661220249845 0 -1 0
3164 1 4 -0.25 65.20290902301124 34.21924858610078 29.33600859857085 0 0 1
735 1 5 0.1 58.424664677437434 30.888676647106713 22.408137312583012 0 -1 0
3211 1 5 0.1 64.56090100018051 32.343703916233096 28.324780483800325 0 0 1
711 1 7 0 64.592307667598 31.212545173426854 21.717253952719258 0 -1 0
3143 1 5 0.1 57.87663616727698 30.73842401119599 29.66547563065871 0 0 1
3160 1 5 0.1 62.370591196615926 30.43721598137447 29.27318579269826 0 0 1
3139 1 5 0.1 57.55352995938061 33.22177337477858 30.056519241526725 0 0 1
733 1 5 0.1 58.946894988040135 27.987262561849555 21.650611468398807 0 -1 0
595 1 5 0.1 61.110463874467854 24.304415770874513 26.495401910945226 0 -1 0
1013 1 5 0.1 62.59766195295444 23.92225785641144 24.63986517412873 0 -1 0
3210 1 5 0.1 62.508463295866136 34.14971977586198 29.631825891057865 0 0 1
660 1 5 0.1 63.10965911767426 24.031126199146808 29.923594438445072 0 -1 0
721 1 5 0.1 62.73469893520368 32.15006093885544 21.636676346740074 0 -1 0
1119 1 5 0.1 59.6026190537066 25.189798619015363 30.03167787768485 0 -1 0
1320 1 5 0.1 70.04156035098849 23.845279370008754 25.875654086172492 1 0 0
1019 1 5 0.1 67.27970889119459 23.838071911145143 27.10772550144209 0 -1 0
704 1 7 0 65.31282349101629 28.11559890274857 23.25987271423633 0 -1 0
1148 1 13 -0.38 68.55913198377513 31.384040185869864 21.788004335597883 0 -1 0
1911 1 5 0.1 67.66649737568618 25.57303579474434 29.070454496980652 0 0 1
710 1 7 0 65.3286492362877 30.188569076946898 22.237310470597556 0 -1 0
1255 1 2 -0.1 70.64958526158335 24.38542307074306 23.888085157760823 1 0 0
1909 1 5 0.1 66.42576631310392 27.692533454747803 27.36037806430685 0 0 1
1311 1 5 0.1 71.19336337435728 27.46018173376768 22.00619754439441 1 0 0
1258 1 4 -0.2 70.33833033623549 24.771845948407655 25.358267431539034 1 0 0
1882 1 4 -0.2 66.31090312389804 26.78444521604299 27.977522771008992 0 0 1
1014 1 5 0.1 66.26573308166502 25.69459689746203 23.91227963503374 0 -1 0
1259 1 4 -0.2 71.29966452884057 25.38040833656475 26.285137149049433 1 0 0
3230 1 7 0 66.02847222077995 32.40867857178365 25.21102254281312 0 0 1
1313 1 5 0.1 69.56621835166843 25.956229025704676 22.831750640655518 1 0 0
1322 1 5 0.1 70.8755578479923 26.189175092449638 26.931540531669835 1 0 0
1203 1 6 -0.3 72.864828746356 26.411982250363778 22.75907771930602 1 0 0
719 1 5 0.1 68.45974075061514 29.16752954156126 22.70166800895737 0 -1 0
707 1 7 -0.1 66.68703107299389 28.13754545695633 23.1774882492844 0 -1 0
3237 1 8 0 66.09078639836144 33.45737260782327 24.54708628941235 0 0 1
3428 1 5 0.1 66.73316808666524 29.68890228922482 25.666483381876542 0 0 1
1109 1 5 0.1 67.29670540506264 27.39179799323495 23.586603077850405 0 -1 0
708 1 7 -0.1 67.36399726764577 29.152852781589488 22.6297004605171 0 -1 0
3429 1 5 0.1 67.26729875661161 30.43807413061223 27.156094551489513 0 0 1
3243 1 8 0 67.19406585702129 31.886422808107767 25.53524040578443 0 0 1
3245 1 4 -0.2 67.42462336502668 30.45101966657993 26.056803633283486 0 0 1
3248 1 4 -0.2 68.90051679533588 30.259269901428624 25.737639319449045 0 0 1
3244 1 2 -0.07000000000000001 69.59583519760739 31.585144463810664 25.48022588233811 0 0 1
3246 1 5 0.1 68.90507827693436 29.654865786846226 24.84905839720708 0 0 1
3242 1 8 0 68.4546860872172 32.51848341850627 25.21815313065332 0 0 1
3342 1 13 -0.38 70.15676424343195 32.138225857437526 26.642869743397064 0 0 1
3323 1 5 0.1 70.2480522318841 31.374298354690602 24.678481325961158 0 0 1
709 1 7 0 66.6608358716419 30.19828145833668 22.14275791120737 0 -1 0
3343 1 14 0.35 69.54763401578977 32.10138699671103 27.41163220093969 0 0 1
3241 1 7 0 68.42155469475328 33.65439408440625 24.550578113980556 0 0 1
3357 1 5 0.1 70.6159984041293 33.83854069375539 24.113971820282178 0 0 1
3247 1 5 0.1 69.33516177272523 29.686211618862814 26.567267664121268 0 0 1
1310 1 5 0.1 71.38289820622558 27.408350539666515 23.85487131502367 1 0 0
1253 1 4 -0.05 71.48997792039918 26.81399969270812 22.908287223072147 1 0 0
3358 1 5 0.1 69.60226134524098 34.246221897469724 22.790592597716287 0 0 1
3240 1 17 -0.15 67.16842145113567 34.11397867005684 24.226759868362855 0 0 1
2313 1 5 0.1 66.28040022370264 26.00161422653992 27.231076183163385 0 0 1
1254 1 4 -0.2 70.53917387190934 25.530555257632564 22.851020806437585 1 0 0
3356 1 4 -0.2 69.67714261569799 34.32652685582953 23.92313541572913 0 0 1
1321 1 5 0.1 72.0299102222789 25.842027791087986 25.614483904249866 1 0 0
2229 1 5 0.1 68.54734426819374 27.71862217781063 27.44893788756126 0 0 1
1273 1 5 0.1 73.04668277537641 26.849116034174028 27.760439330915652 1 0 0
5968 1 13 -0.38 71.84898110336324 34.252003414700205 27.276821901523984 0 0 1
1272 1 4 -0.2 73.28826901728208 26.01262919897723 28.427039444528337 1 0 0
1319 1 5 0.1 69.42992014752893 25.363370194891363 25.38741305256551 1 0 0
5969 1 14 0.35 70.98879696231772 33.894359188863874 26.95481409501418 0 0 1
1274 1 5 0.1 72.45259439401187 26.07586527910679 29.11805508920795 1 0 0
1261 1 2 -0.1 73.25916327608971 24.667209619868082 27.746928128219054 1 0 0
1884 1 4 -0.2 68.69020127553289 27.282653400866018 28.504580244586144 0 0 1
1235 1 5 0.1 73.37307619447598 28.414167003054917 23.16121379394652 1 0 0
2192 1 5 0.1 69.79100514311557 28.951643002397187 28.76340608034241 0 0 1
1883 1 4 -0.2 67.4800608993742 26.602808489437212 28.90417358285849 0 0 1
5878 1 5 0.1 72.72712190360221 32.8871279832307 25.977343923692608 0 0 1
5844 1 4 -0.17 72.85824760579024 33.938449783407464 26.374254486783617 0 0 1
5879 1 5 0.1 72.78075867524416 34.584033404901 25.500165654380847 0 0 1
1260 1 2 0.05 71.9162849782 24.320267502160473 27.227586872715207 1 0 0
2230 1 5 0.1 69.59178942031112 26.658876768134885 28.55990320951416 0 0 1
5880 1 5 0.1 73.27434651747917 32.36000629505511 28.306007363997505 0 0 1
1585 1 6 -0.1782 71.04201990062472 24.106621592028745 28.287343576224774 1 0 0
2190 1 2 -0.1 69.04752339061447 28.44943755151771 29.403225465859762 0 0 1
1913 1 5 0.1 67.09632978362154 29.459215890158042 29.18235990556866 0 0 1
1887 1 12 -0.38 68.64191035235251 31.599905684730103 29.119561100789007 0 0 1
714 1 7 0.03 67.2443766421007 31.238176984943216 21.67618681692314 0 -1 0
1262 1 5 0.1 73.90792336271798 24.589301960863768 25.57392807384191 1 0 0
1312 1 5 0.1 70.58323322654148 25.05197354162528 21.816008468627793 1 0 0
3213 1 5 0.1 66.20962717477968 34.34601540628289 28.817977662306767 0 0 1
1202 1 4 -0.05 73.7086266305781 27.395352437514315 23.38281013865734 1 0 0
1234 1 5 0.1 73.68215250203689 27.306564356714034 24.55499693547454 1 0 0
5852 1 5 0.13 73.63296737765914 30.70785690449255 25.900078707652213 0 0 1
1910 1 5 0.1 67.15192573797572 26.8466122412552 29.929486982839244 0 0 1
1316 1 5 0.1 72.92572983906481 24.124130975760117 23.59114978916982 1 0 0
1908 1 5 0.1 71.81991454429536 27.96331335485716 29.730394690226568 0 0 1
1276 1 5 0.1 73.53182769462862 23.93529434799437 28.56048606770502 1 0 0
1885 1 4 -0.2 67.94214608597156 29.417779265973774 29.89164716829201 0 0 1
1886 1 10 0.41 68.4891347332188 30.81972244269521 30.041137513080905 0 0 1
6352 1 5 0.1 77.19140791580853 33.87051448107722 22.722276279619496 0 0 1
5653 1 5 0.1 81.6807119855424 24.22592903488382 26.305253037194188 0 2 0
6350 1 4 -0.2 76.475927472193 33.14932315165217 22.163259485330645 0 0 1
1270 1 5 0.1 74.57811436315711 25.74675076507408 30.01785156640107 1 0 0
1227 1 5 0.1 75.17601353756538 27.732562049081615 21.769236375915032 1 0 0
1225 1 5 0.1 77.49866175929662 24.6955191841494 22.28872741247786 1 0 0
1624 1 5 0.1 81.04023760573844 28.576863210770888 21.87641047462759 1 0 0
1325 1 5 0.1 78.0181406469016 24.929142578188912 27.937766024748825 1 0 0
1180 1 4 -0.05 77.23259233978838 25.833492237417456 22.355094069066162 1 0 0
1271 1 5 0.1 74.71101406851515 27.411510728433534 29.253819240700835 1 0 0
1269 1 4 -0.2 74.62372852385006 26.306988315310353 29.067223426327864 1 0 0
1275 1 4 -0.2 74.2646986598617 24.547722886022115 26.62434354333949 1 0 0
1265 1 5 0.1 76.09433357956486 25.154223742759406 26.134394490836918 1 0 0
1181 1 4 -0.2 75.17019752246766 27.374877343957827 22.833247358568492 1 0 0
1266 1 5 0.1 75.07525272171998 26.468064253380962 26.26767998980721 1 0 0
1201 1 4 -0.2 75.78852427972387 25.916703001290198 22.806531965264277 1 0 0
1708 1 5 0.1 75.77358942501584 28.035917316934515 23.41446528105454 1 0 0
1264 1 4 -0.2 75.32865615387419 25.520455017197968 26.78079003081053 1 0 0
1161 1 2 -0.1 81.32776427722465 27.95197681542829 22.757096125352792 1 0 0
1664 1 5 0.1 80.70649704764381 27.624086117912107 25.56534776102699 1 0 0
1160 1 2 -0.1 80.09004755111243 27.966760948212404 23.5567649740593 1 0 0
1659 1 1 -0.3 79.9535642899903 27.216997460299346 24.906432914677307 1 0 0
1662 1 5 0.1 79.06495001412094 27.406730026128635 25.517440694603692 1 0 0
1665 1 5 0.1 79.98474564026468 26.107889522374712 24.77073996938729 1 0 0
1663 1 5 0.1 79.72020625346494 28.980083720534285 23.58601302695089 1 0 0
1179 1 6 -0.3 78.08399123661721 26.545452496487467 23.209731637291192 1 0 0
1652 1 2 0.05 79.25299280091932 27.15814034119472 22.598042830042523 1 0 0
1655 1 5 0.1 81.59060054148897 30.130786233982292 24.40194727842908 1 0 0
1267 1 2 0.05 75.80709853771604 25.736504365725562 28.24848509163194 1 0 0
5877 1 5 0.1 74.95642281107122 33.71094005538828 26.188920185617107 0 0 1
5843 1 2 -0.1 74.23025324514357 33.861115677079354 26.98191600616846 0 0 1
1707 1 5 0.1 75.72194346708645 25.306475992240827 23.80709148468908 1 0 0
5871 1 5 0.1 77.10943249616055 34.12527777546621 26.499728577033313 0 0 1
1268 1 5 0.1 76.56964948995747 26.481153476778452 28.25517169686629 1 0 0
6223 1 5 0.1 80.35219506418511 32.28717502512322 28.60351974966762 0 0 1
1678 1 5 0.1 82.1338588978905 28.718731990603136 28.858511432794135 1 0 0
5847 1 8 0.01 74.57119556317585 30.567770039882284 26.481134608966734 0 0 1
5846 1 8 0 75.04238455385385 31.421467864377433 27.442392864612092 0 0 1
5845 1 4 -0.2 74.34244617233674 32.65862280540745 27.96898927134066 0 0 1
5850 1 8 0.14 76.39614605875796 29.728639174904995 27.294251972708434 0 0 1
5851 1 11 0.28 75.5927689171296 28.899503626841145 25.442908665893366 0 0 1
5848 1 9 -0.5600000000000001 75.42723122312431 29.452912339094883 26.324533509469138 0 0 1
5849 1 8 0 76.21083922610626 30.834783323025594 28.0110658141521 0 0 1
1713 1 5 0.1 82.12033607486293 29.217984796640486 26.611419180937474 1 0 0
5856 1 7 -0.1 77.50794179596687 29.053800614305292 27.525680358306204 0 0 1
1326 1 5 0.1 79.24197098473292 24.91049131609801 29.67891227210567 1 0 0
6220 1 4 -0.2 81.08012847357791 31.927217952140932 29.326060456414712 0 0 1
1666 1 5 0.1 81.86550411094296 25.498153754295995 23.96743715301271 1 0 0
1527 1 5 0.1 81.2487331851636 25.909025338108588 29.796004517682682 1 0 0
5883 1 5 0.1 79.1591299140257 28.785083505609666 28.76797690310091 0 0 1
5853 1 7 -0.1 76.95141818429136 31.201191629424027 29.019506416656217 0 0 1
5884 1 5 0.1 77.69167447466415 28.158021873455784 26.95845637071416 0 0 1
5854 1 7 0 78.05094069724167 30.476310025734147 29.268150524384907 0 0 1
1277 1 6 -0.3 76.18512428584722 24.516548922868676 28.80912189278761 1 0 0
5881 1 5 0.1 74.92685790198412 32.90461059889556 28.801689901697813 0 0 1
5855 1 7 -0.1 78.305576363749 29.420352994533086 28.566787551142035 0 0 1
6369 1 5 0.1 75.36306573591744 32.33519364746622 23.694771230849955 0 0 1
6222 1 5 0.1 81.77232392582223 31.26272806099528 28.731846560730443 0 0 1
6298 1 5 0.1 81.65999468293887 34.02646468930206 25.91799386684044 0 0 1
5872 1 5 0.1 78.8812371559357 33.70827103535353 27.452325669169156 0 0 1
1279 1 4 -0.2 78.35203608868241 24.463563414784755 29.9089759186636 1 0 0
5873 1 5 0.1 78.2714439502361 34.14316253037492 29.03780032991238 0 0 1
1233 1 5 0.1 75.06518733485274 25.36374586558321 22.118562505216357 1 0 0
1656 1 5 0.1 82.03746220927297 31.242238536506065 22.47826059325321 1 0 0
6354 1 5 0.1 74.33858804222548 32.95593257222889 22.213575899169058 0 0 1
6353 1 5 0.1 76.70069155255243 32.130224105520796 22.363041394609112 0 0 1
6351 1 1 -0.3 75.18918714783683 33.18205517082392 22.935307570971865 0 0 1
5806 1 5 0.1 82.08084933140685 33.841270430303005 24.184926836148218 0 0 1
6355 1 5 0.1 74.89511964421902 34.051858318365 23.54391897257681 0 0 1
5840 1 4 -0.2 78.50682256539562 34.5512923782815 28.020802447235575 0 0 1
5791 1 1 -0.3 82.34779140768914 34.404064805991254 25.120865230021476 0 0 1
1658 1 4 -0.2 80.11114383347336 26.12426709682835 21.897892395209666 1 0 0
1661 1 5 0.1 80.02180397800262 25.121410168789055 22.387390134221477 1 0 0
1162 1 3 0 81.55561684690554 26.57922776960863 22.108162871519117 1 0 0
1174 1 5 0.1 81.96519507814334 24.534571924799614 22.63363674584528 1 0 0
1159 1 1 -0.3 82.22109759618439 25.516060401616546 22.98062086880017 1 0 0
1653 1 5 0.1 78.93483029179458 27.862256974767806 21.790913438769458 1 0 0
5882 1 5 0.1 76.68301662090565 32.012122726398154 29.773037079714857 0 0 1
6221 1 7 0 81.79981345638109 33.12429859789542 29.92312113120073 0 0 1
1278 1 4 -0.05 77.57476890428666 24.186217046804025 28.692500685748165 1 0 0
1164 1 2 -0.1 83.43965019822795 28.82630751283446 21.82162172166304 1 0 0
1349 1 4 -0.2 88.15528479276887 23.96982073997659 29.126242549152913 1 0 0
1228 1 5 0.1 89.10329623094441 32.07768063743895 21.772724793383397 1 0 0
1347 1 2 -0.1 90.42432062644127 24.193792059366597 28.23884300230334 1 0 0
1348 1 4 -0.2 88.92138181716784 24.101215806505028 27.82762795334251 1 0 0
6254 1 5 0.1 83.32444125697229 34.126078818348105 25.414319432101685 0 0 1
1654 1 2 -0.1 82.58170819474583 29.93502823441964 24.0110692803102 1 0 0
1163 1 2 -0.1 82.68112614020804 28.65768781121234 23.16347307542457 1 0 0
1231 1 5 0.1 90.84755876144665 30.632084510724685 22.742929624993877 1 0 0
1192 1 8 0 91.19388011708367 32.01512415901135 27.40003012564089 1 0 0
1646 1 5 0.1 82.79878194595565 32.094814473684586 23.737438377261 1 0 0
1167 1 4 -0.2 82.87309815634472 31.193011205787393 23.127672991101953 1 0 0
1537 1 5 0.1 82.76568147722652 26.368950200233265 27.998246313018058 1 0 0
1714 1 5 0.1 83.06100787648631 27.8948336925504 25.90591589006134 1 0 0
1711 1 4 -0.2 83.14180633080551 28.899711367019762 26.348668062413914 1 0 0
1524 1 12 -0.38 84.23841969812769 26.00021539955557 25.832273838542022 1 0 0
1622 1 5 0.1 83.24155596216035 25.60450819216227 23.158996207092827 1 0 0
1630 1 5 0.1 84.92565953847948 33.07972675301432 22.87870484502491 1 0 0
1385 1 12 -0.38 90.79987407149929 26.24126960827571 25.635825078612335 1 0 0
1533 1 5 0.1 86.43050951692189 28.743371892408597 29.413252574713518 1 0 0
1523 1 13 -0.38 85.27426124522117 24.562932352285245 27.307737710406727 1 0 0
1175 1 5 0.1 83.2385019146773 27.97761837014877 23.76429804378068 1 0 0
1193 1 8 0.14 90.60043223743455 32.23125889694137 28.582097762167727 1 0 0
1576 1 13 -0.38 90.68110927158135 28.328473875255995 23.935829515448347 1 0 0
1534 1 5 0.1 87.31083024671 28.02494746563793 28.153751933141614 1 0 0
1584 1 14 0.35 90.40615430595565 27.606032214271828 24.481453420366286 1 0 0
1518 1 4 -0.2 86.53512048619427 28.728792530485237 28.314214303624738 1 0 0
1715 1 5 0.1 83.49139497067299 30.983676101457945 25.652772564824055 1 0 0
1712 1 4 -0.2 83.5187282898199 29.896854181228836 25.248722730731945 1 0 0
1677 1 5 0.1 84.05527971267753 29.991302653062625 27.868958019432608 1 0 0
1229 1 5 0.1 88.95681160290559 31.990659215079926 23.528426799926198 1 0 0
1675 1 2 -0.1 83.96243206410827 28.935522980081586 27.62424265333106 1 0 0
1716 1 5 0.1 84.5167368532517 29.7257965097438 24.913274660961033 1 0 0
1532 1 5 0.1 86.1831935903258 30.661521421557122 27.35215545203326 1 0 0
1189 1 7 -0.1 90.48732370991803 30.599847484561728 25.525481561927478 1 0 0
1182 1 6 -0.3 87.48023510799345 30.95940384399446 22.61905036394839 1 0 0
1170 1 4 -0.2 85.29619742931702 32.06087512029251 22.86665941061099 1 0 0
1185 1 2 -0.07000000000000001 89.58072232522639 29.230992747646997 23.815378592905425 1 0 0
1520 1 2 -0.1 84.87920933896172 26.753837538167883 28.034376303766656 1 0 0
1186 1 7 0 89.46646149468289 29.86922875954833 25.131419163762622 1 0 0
1657 1 5 0.1 85.2089239845225 29.497560066389013 22.755028290148747 1 0 0
1519 1 2 -0.1 85.29952642559019 28.146779454375995 27.53440812579202 1 0 0
1535 1 5 0.1 85.55094878197804 28.096371611661166 26.38969749018431 1 0 0
1187 1 7 -0.1 88.35588581621636 29.716893583037933 25.91839433036729 1 0 0
1197 1 5 0.1 87.54055757615134 29.105309713070287 25.597303581960116 1 0 0
1176 1 5 0.1 85.63673392861202 31.807306254973312 23.88123992621729 1 0 0
1188 1 7 0 88.30009230153546 30.250716270715593 27.14743242558108 1 0 0
1190 1 8 0 90.3728192154687 31.19075388977551 26.708555113589682 1 0 0
1522 1 10 0.41 84.7846674216876 25.757941589846528 26.93046138662088 1 0 0
1184 1 4 -0.2 89.82859915360004 30.253347983474498 22.689639633967076 1 0 0
1232 1 5 0.1 88.68530532665858 28.658559524367277 23.572513711207037 1 0 0
1191 1 8 0.14 89.29283511255929 30.924547089511293 27.512690195618966 1 0 0
1517 1 4 -0.2 86.98657292306316 30.18546959176283 27.918139278115127 1 0 0
1183 1 4 -0.05 88.82113238743278 31.400783267297527 22.59948569861097 1 0 0
1694 1 5 0.1 88.67879822275711 25.03562745250306 27.263554515963694 1 0 0
1521 1 2 -0.1 83.474485510286 26.85026978916491 28.65001012093625 1 0 0
1200 1 9 -0.5600000000000001 89.42965988445468 31.57566261391424 28.700806385088132 1 0 0
1536 1 5 0.1 85.69346041835703 26.403155924276753 28.76098181564882 1 0 0
1676 1 4 -0.2 83.23508675654928 28.32575223911298 28.811076037007446 1 0 0
1531 1 5 0.1 86.99363861580173 30.789672049671402 28.800804347884146 1 0 0
1679 1 5 0.1 83.79992849837345 28.69683768727467 29.649891834392477 1 0 0
1168 1 2 -0.1 84.09772763100163 31.22873331004963 22.281478165510315 1 0 0
1513 1 4 -0.2 83.34263608784323 26.02345075197916 29.949819900840744 1 0 0
1525 1 5 0.1 83.72757558452389 24.95020756915966 29.761061852112444 1 0 0
1376 1 11 0.28 88.88725747765281 31.505146598259508 29.513996456505502 1 0 0
1695 1 5 0.1 90.48789572899625 24.942027064673013 29.092410935091134 1 0 0
1387 1 5 0.1 91.06695547098312 23.96058049786503 26.13591114635865 1 0 0
2891 1 5 0.1 87.80899404883621 24.33559313144845 23.14985048625725 -3 2 -1
1230 1 5 0.1 89.92098647853153 29.712041516074947 21.744359956657778 1 0 0
2647 1 12 -0.38 89.35096811520046 25.707261332313067 21.692049579929563 -3 2 -1
2619 1 10 0.38 90.07374425094027 24.71433862286814 21.77954992489069 -3 2 -1
1171 1 2 0.05 86.52700458973719 31.879251915263193 21.983315992472093 1 0 0
1628 1 5 0.1 87.01925933588754 32.88158787062279 21.89092189072905 1 0 0
1538 1 14 0.35 85.14220653559974 23.863931229150964 26.65752873630293 1 0 0
1178 1 5 0.1 84.41630369326215 26.929572116705042 21.916935830979472 1 0 0
1169 1 2 -0.1 84.63238552165905 29.877891058341056 21.930033676489415 1 0 0
6224 1 5 0.1 83.62217319842657 32.1677861663235 29.429947112668327 0 0 1
5929 1 7 -0.1 83.1015152771408 33.05051413506204 29.886165896833138 0 0 1
1693 1 5 0.1 88.11361422804387 24.957936357799593 29.663650299727742 1 0 0
6321 1 5 0.1 84.89580061706576 34.09889193693443 29.977081560040872 0 0 1
7512 1 5 0.1 49.54744027423375 34.61007743331719 25.368768132240806 1 0 1
7026 1 5 0.1 53.181006234387965 45.073780348355875 22.247700140216622 1 0 1
2532 1 4 -0.2 50.03269134164611 45.07609714612326 27.216865605533904 -2 1 -1
2533 1 5 0.1 49.585844864779425 44.946692852476346 26.18153857458679 -2 1 -1
7488 1 5 0.1 51.13753800785126 45.09190253738195 24.488968819663455 1 0 1
4119 1 7 -0.1 55.579145069078606 45.23944056441384 28.028606193462387 0 0 1
7507 1 5 0.1 50.62933817728768 41.886760232029744 22.742912110887133 1 0 1
7136 1 4 -0.2 49.85595157913579 41.313138274872756 22.236827951331257 1 0 1
3100 1 5 0.1 53.57646173988978 35.44390835478987 21.838223879312192 0 0 1
3088 1 7 0 54.120130107390644 34.64745225503799 23.820372423516115 0 0 1
3087 1 4 -0.2 53.299619759934394 34.61595242096635 22.5864108311845 0 0 1
3433 1 5 0.1 52.32850341004918 35.006226955985426 22.895863361764174 0 0 1
7527 1 5 0.1 51.08105705015463 35.2310674998851 24.70911055706973 1 0 1
2761 1 5 0.1 49.18434963693994 45.047999154694935 27.939120324856546 -2 1 -1
4193 1 5 0.1 53.49555114972455 41.813015553613816 22.44224777176685 0 0 1
7510 1 5 0.1 49.46377019615239 35.06835570977545 22.788551791794603 1 0 1
4182 1 7 -0.1 54.57527961764056 41.75490916134494 22.465055267492176 0 0 1
2528 1 4 -0.2 49.3572217419401 42.42542321180155 28.957389055198085 -2 1 -1
7487 1 4 -0.2 52.06482754128996 44.84236343702361 23.97764585471367 1 0 1
7509 1 1 -0.3 50.026866640835856 35.490695771668825 24.892417687500362 1 0 1
2762 1 5 0.1 51.49656510713622 44.16530711777202 28.535888644411997 -2 1 -1
4486 1 5 0.1 55.310328145315175 39.153524303377196 27.849474480090286 0 0 1
4483 1 4 -0.2 56.140263199309594 39.812066676289746 28.252135589078307 0 0 1
7031 1 5 0.1 54.14535323071271 44.49417295327794 24.634529188105716 1 0 1
3091 1 7 0 54.44197094016339 35.38381320379439 26.01647153529032 0 0 1
2552 1 5 0.1 50.911004197716345 41.811412094285316 27.48794001509716 -2 1 -1
3104 1 6 -0.1782 52.97463461724742 38.13398518868428 27.648296433903113 0 0 1
3090 1 7 0 54.00254190349061 35.60223856687395 24.743191981470197 0 0 1
3101 1 5 0.1 53.33423696719244 37.11314937140213 23.411449978279162 0 0 1
7464 1 5 0.1 51.14086484964267 36.856323570894624 22.638994018960975 1 0 1
7131 1 8 0 49.75240449672316 39.85202624450975 22.762719463530903 1 0 1
3094 1 7 -0.1 53.56961946827403 36.825194587448415 24.430480857890995 0 0 1
3095 1 7 -0.1 53.23279334849536 37.66061023897441 25.36228414541632 0 0 1
4181 1 7 -0.1 55.14597111716137 41.491103040996705 23.616245389371887 0 0 1
7489 1 5 0.1 51.97209647905481 43.72768302476311 23.854723231197635 1 0 1
7462 1 7 -0.1 50.4055373446181 37.63108727144647 22.67740776706538 1 0 1
3102 1 5 0.1 52.68648819587578 38.53579284523526 25.134433187851887 0 0 1
4583 1 5 0.1 54.421696367854324 41.46519815370944 24.42948973028979 0 0 1
4488 1 5 0.1 55.41545469365264 40.28578091383148 25.781408820149927 0 0 1
7463 1 7 0 49.23785763422788 37.236062294190766 23.22452821633039 1 0 1
7461 1 7 0 50.64476380442899 38.92819121973726 22.43017319574079 1 0 1
3097 1 7 -0.1 54.24097845608446 36.34644644734562 26.915979236179336 0 0 1
3096 1 7 0.0282 53.48922627426551 37.388304914198145 26.62064991507289 0 0 1
4146 1 5 0.1 55.58000229186327 43.325452488128434 27.09837461658683 0 0 1
4118 1 7 -0.1 55.35549310851351 43.93225008810951 27.930481855626418 0 0 1
2529 1 4 -0.2 50.212113268470645 42.651380299693116 27.70544852189526 -2 1 -1
3103 1 5 0.1 54.57891616506646 36.209967094567695 27.938798176711806 0 0 1
2530 1 4 -0.2 50.96246337324409 43.92341581281292 27.588453405594557 -2 1 -1
2758 1 5 0.1 51.81093444228054 43.789037881225184 26.846471614048593 -2 1 -1
4492 1 5 0.1 54.19065781244877 41.602196276411874 27.691017801367728 0 0 1
3125 1 5 0.1 50.94119574152019 37.758663480916105 27.81766310120927 0 0 1
4117 1 7 0 54.79352134887397 43.25831090997384 28.938175652345635 0 0 1
3105 1 4 -0.05 51.84125969313146 37.64835393011168 28.348807570912076 0 0 1
4490 1 4 -0.2 54.43960118217677 41.81141586276584 28.779606726645873 0 0 1
3354 1 5 0.1 51.96818307273105 36.604937572410115 28.448967143926335 0 0 1
7508 1 4 -0.2 49.14679942653349 35.71498741608881 23.644921094459136 1 0 1
4489 1 10 0.38 55.52060017499938 40.865091442491575 29.262089653817352 0 0 1
4482 1 7 -0.1 56.3720641582445 40.700111052346244 25.95109165047083 0 0 1
4178 1 7 0 56.51454896899503 41.31250765794583 23.731482988910102 0 0 1
2551 1 5 0.1 49.57967089803114 42.64274419517707 26.769747082798393 -2 1 -1
2550 1 5 0.1 48.835716998028474 41.434540488743224 29.11511566364772 -2 1 -1
7172 1 5 0.1 52.804310176144156 38.6436312931911 21.8480487466628 1 0 1
7513 1 5 0.1 50.001828131068685 36.357374416441864 25.5689077500625 1 0 1
2549 1 5 0.1 48.53346260790781 43.13289991735981 28.967045815733883 -2 1 -1
7034 1 5 0.1 55.819209868108494 44.737308996059966 23.07389189263095 1 0 1
3267 1 5 0.1 56.456071293770606 36.7205925413153 24.423715013729996 0 0 1
6998 1 4 -0.2 53.27277234319418 45.185905057785405 24.890983432472915 1 0 1
7030 1 5 0.1 53.08092550926521 44.99265828711803 25.94860018622516 1 0 1
7132 1 4 -0.2 51.86448966990658 39.1954856937232 21.51280767315482 1 0 1
3127 1 5 0.1 51.72986049932675 39.46893966546404 29.412645610387422 0 0 1
4493 1 5 0.1 53.50663553272646 41.60700822777069 29.282485293364683 0 0 1
7427 1 12 -0.38 48.05258061084064 42.824536910881605 22.750528951604057 1 0 1
7130 1 8 0 48.51596012618426 39.36958933104945 23.250638951526653 1 0 1
7460 1 7 0 48.189602055531076 38.067826176385694 23.324641634259137 1 0 1
7425 1 10 0.38 48.45957829267573 41.642690096880074 22.709173084172516 1 0 1
7511 1 5 0.1 48.166744520004464 35.42390254107249 23.95792191379238 1 0 1
3106 1 4 -0.2 51.74483459827143 38.44639129970329 29.68308360177387 0 0 1
4116 1 7 -0.1 54.436674229246556 43.8465011090547 30.08947933941616 0 0 1
7171 1 5 0.1 52.2003705572041 40.23717317693401 21.529893313362503 1 0 1
3129 1 5 0.1 53.86012036762893 38.19261149536462 30.001146733357047 0 0 1
3265 1 5 0.1 57.0217514095433 36.269345318849744 21.864916284703927 0 0 1
4561 1 5 0.1 60.108613448703494 44.003253736418216 28.312074084777585 0 0 1
4484 1 7 0 56.970368896481276 40.539401521551625 27.15696149797066 0 0 1
4485 1 5 0.1 56.76056993931816 39.164190827841146 28.897117485487826 0 0 1
4177 1 7 0 57.068642815219754 41.14738438624916 24.90875891833835 0 0 1
3263 1 5 0.1 58.26321062849666 38.31529647584936 21.562171820738975 0 0 1
4559 1 5 0.1 62.89797639368362 44.26660906149818 25.73485749675373 0 0 1
4519 1 5 0.1 63.99960549952215 44.31530918098952 29.6305893023246 0 0 1
4555 1 5 0.1 63.08599513387783 42.175271847214674 29.644546353165577 0 0 1
3440 1 5 0.1 57.632717483932566 35.031427885648576 22.90094832736298 0 0 1
3439 1 5 0.1 57.26736555842265 36.52074170373727 26.81899792067219 0 0 1
3165 1 15 0.1 64.57496332582157 35.82580865419127 29.743568058006673 0 0 1
3376 1 5 0.1 63.54305734634069 37.95304798183376 22.198659541286588 0 0 1
3381 1 5 0.1 59.85490505723277 35.11387266033011 23.43701817617803 0 0 1
4179 1 7 0 57.262418753840535 41.43493049825954 22.619688428555627 0 0 1
4057 1 3 0 62.256285613573255 43.93249434020258 28.826975652832196 0 0 1
4056 1 2 -0.1 63.585988486290134 44.618273524860875 28.662995914293347 0 0 1
4487 1 5 0.1 58.51744704127528 40.92811615653832 28.40061840202105 0 0 1
3353 1 5 0.1 58.545473022295795 35.398463132927326 25.080466643511123 0 0 1
4548 1 5 0.1 64.8029865711781 41.986490537469564 28.162615727830023 0 0 1
3289 1 5 0.1 62.189283127815926 38.26553826418129 28.167001117776298 0 0 1
3288 1 5 0.1 62.098751658218774 36.51010242051871 28.200920187284865 0 0 1
3238 1 7 0 62.77419891465771 35.37313096170733 23.23141501411173 0 0 1
3266 1 5 0.1 57.392060654483 37.97961798137545 23.850186912215033 0 0 1
3286 1 5 0.1 59.58017037899542 35.75878054445766 27.40649294996616 0 0 1
3295 1 5 0.1 57.98305161312804 38.11478696666304 26.25139376373438 0 0 1
3252 1 4 -0.2 57.73650498586312 36.10524530573255 22.674391493395525 0 0 1
3384 1 5 0.1 61.25146172981782 35.75500786925512 25.819980957398464 0 0 1
3352 1 2 -0.1 58.49023723459696 36.484446298204425 25.02221101588369 0 0 1
4554 1 1 -0.3 63.899283756106485 44.50772366998714 26.005062179395367 0 0 1
3253 1 4 -0.2 57.47239283662381 36.916740196655134 23.998966361220443 0 0 1
4210 1 5 0.1 61.06024115366021 43.28293121095666 22.001164531631506 0 0 1
3378 1 2 -0.1 60.102768299967636 36.13048286335308 23.1998004618486 0 0 1
7038 1 5 0.1 58.78909525092714 44.11816257257618 23.18764660038534 1 0 1
4192 1 7 -0.1 58.20209589931524 40.99667103713669 27.41124294895018 0 0 1
4054 1 1 -0.3 61.16930454561836 44.17162684408692 27.84232833658904 0 0 1
4212 1 5 0.1 61.208970355697375 40.337895287207786 21.769235711432035 0 0 1
3251 1 2 -0.1 59.12921887431507 36.37360946296609 22.021724995589853 0 0 1
4151 1 4 -0.2 61.69049006387819 42.41704116429639 21.898548853383964 0 0 1
3379 1 4 -0.2 61.5130336012584 36.01649491409186 22.55565601170576 0 0 1
3280 1 4 -0.2 58.19849746628159 37.00665540742729 26.429857733142626 0 0 1
3281 1 2 0.05 59.3403171344218 36.851638227614174 27.359915981905175 0 0 1
4176 1 7 0 58.35795178933597 41.39106109683782 25.015559890886628 0 0 1
4582 1 7 -0.1 58.91532293505001 41.22419259268386 26.243894071042124 0 0 1
3262 1 5 0.1 59.83314131803829 38.34913013662981 22.034460253320603 0 0 1
3290 1 4 -0.2 61.01577803125342 36.812684663202575 25.587708347397854 0 0 1
3377 1 2 -0.1 59.88231962863717 36.924168694930565 24.50027528489307 0 0 1
3282 1 2 -0.1 60.59309394879485 37.53000897929384 26.844660876694284 0 0 1
3344 1 5 0.1 61.97735015426745 37.202429039567875 25.14408447081305 0 0 1
3385 1 5 0.1 61.75532145707579 37.01562672846706 22.1765150041765 0 0 1
3380 1 5 0.1 59.8239399549344 37.99370894192113 24.200870662923062 0 0 1
4187 1 7 -0.1 59.08906269348991 41.536290889131436 23.892841992744238 0 0 1
4584 1 5 0.1 59.98419915742524 41.33661324215781 26.36317397927421 0 0 1
4191 1 5 0.1 60.19692259871489 41.68744276595082 24.04594576342803 0 0 1
3404 1 5 0.1 60.37809567323666 38.54661227313688 26.56361306750427 0 0 1
4180 1 7 0 58.57693123510462 41.43039845750055 22.68845244953842 0 0 1
4074 1 6 -0.3 63.782683917836934 41.8216505180515 26.50530471737448 0 0 1
4075 1 4 -0.05 63.539559523841284 40.42100016922436 26.62136230444844 0 0 1
4602 1 5 0.1 63.14862726102071 40.18332646694077 24.474739435917634 0 0 1
4211 1 5 0.1 62.00470128765197 42.11785838891204 22.9364912549197 0 0 1
4055 1 2 -0.1 64.28393662435977 43.95448810826661 27.414704949278217 0 0 1
4120 1 5 0.1 62.503839948327254 40.09904567206729 26.889000366345925 0 0 1
4096 1 4 -0.2 63.806762983628815 39.796898464042314 25.242015341434175 0 0 1
4547 1 2 0.05 63.93806045418023 42.52537121577057 27.6850354203339 0 0 1
3229 1 7 0 64.03783916900012 35.9008421047083 23.06119888734137 0 0 1
3016 1 4 -0.2 64.31677642000751 37.14018146182204 22.142009012080706 0 0 1
3285 1 4 -0.2 61.45841929844919 37.4546344484727 28.133748991624913 0 0 1
4128 1 5 0.1 63.74537350996845 38.68097817224305 25.34263345322499 0 0 1
3283 1 6 -0.3 59.15144397543551 37.330840887091455 28.670507194641782 0 0 1
4121 1 5 0.1 64.16392867688086 40.042195540273944 27.418365404210252 0 0 1
4553 1 4 -0.2 62.78669180022505 42.5013751051338 28.68079413115433 0 0 1
4556 1 5 0.1 61.85032040829863 41.83618463033549 28.42214458131442 0 0 1
3284 1 2 0.05 60.47027200825893 37.392579451280405 29.259091014381777 0 0 1
4148 1 4 -0.05 65.04524906311478 42.689620395147806 22.37107349640234 0 0 1
3217 1 5 0.1 64.94528341543537 38.407196118690656 29.1936163672754 0 0 1
7039 1 5 0.1 57.91126262983822 44.70374065125509 24.701546162666418 1 0 1
4098 1 6 -0.3 64.6549744672399 41.470669500297035 22.931422260040918 0 0 1
4517 1 5 0.1 61.25493555346476 43.34895101221855 27.02039476993651 0 0 1
4149 1 4 -0.2 63.82175883647972 43.49378542604202 21.84641417310063 0 0 1
4208 1 5 0.1 63.23227245709887 43.88948382227041 22.696366005131498 0 0 1
4076 1 4 -0.2 65.21644125801883 39.94920803886713 24.681308401488664 0 0 1
4560 1 5 0.1 64.56644856703412 44.16039242837205 25.2210515331865 0 0 1
3236 1 17 -0.15 65.11340149996052 35.16116978767694 23.531522371568265 0 0 1
3287 1 5 0.1 60.6856228478279 36.41743002989041 29.766614688836995 0 0 1
3063 1 5 0.1 65.27373984512225 37.54142222423809 22.42175865583727 0 0 1
4175 1 7 0 59.34217368232815 41.42169897355754 21.57209562800761 0 0 1
7003 1 4 -0.2 58.381294793415606 45.03432324208865 23.716033959567135 1 0 1
4122 1 5 0.1 65.2230345510201 39.10128253318926 23.981722958001246 0 0 1
4069 1 5 0.1 61.34363103569112 45.16978273052571 27.415628568405296 0 0 1
3382 1 5 0.1 61.37682848841597 35.42876460556486 21.643969985281107 0 0 1
3293 1 5 0.1 59.88035786555757 39.2666064726648 29.78606830436274 0 0 1
730 1 13 -0.38 72.2540133881619 35.33640592078767 21.56319865365479 0 -1 0
3050 1 5 0.1 71.21399469392219 44.590322040846054 21.659941147947002 0 0 1
2991 1 4 -0.2 70.74306434647038 43.655905895391925 21.50737914398242 0 0 1
2972 1 5 0.1 66.75094879567578 44.74506641541127 21.538826744599987 0 0 1
2990 1 4 -0.05 69.1949620384877 43.886893759533365 21.761187582546505 0 0 1
4558 1 5 0.1 65.36556235808001 44.18024496234463 27.588534580082467 0 0 1
3218 1 5 0.1 65.80849291813313 37.825743828342084 27.949058827871077 0 0 1
4205 1 5 0.1 65.70324420205067 43.26324117662341 23.080518684770947 0 0 1
4130 1 5 0.1 66.60210013547855 41.09082710914254 23.593457970536875 0 0 1
4097 1 4 -0.05 65.60569990430078 41.2282801827677 23.968483210098075 0 0 1
756 1 14 0.35 72.9100823266338 35.18500117108865 22.241445441860638 0 -1 0
4603 1 5 0.1 65.9675119654193 39.732163595685854 25.46918527192782 0 0 1
3060 1 5 0.1 69.2590812501217 40.699265212434874 21.698322448684106 0 0 1
4129 1 5 0.1 65.52539689559319 41.97580438735916 24.779014019017314 0 0 1
3221 1 5 0.1 69.98745117258424 43.59566238998873 28.302827070702502 0 0 1
3194 1 4 -0.2 69.25447266869256 44.24208312134448 28.863177546915836 0 0 1
3170 1 8 0 67.59553705346111 41.3645453776804 29.448780879455924 0 0 1
3166 1 4 -0.25 66.10462510630119 36.653280631067794 29.867496815960852 0 0 1
3193 1 4 -0.2 67.78720140038862 43.766612063813696 28.687188249524713 0 0 1
3167 1 4 0.02 65.99592584478866 37.9863740230381 29.022987377321563 0 0 1
3315 1 5 0.1 68.82002429819129 37.37855851956144 27.951360919561246 0 0 1
3318 1 5 0.1 70.93707538969338 39.66283003610657 27.616660119569868 0 0 1
3297 1 4 -0.2 69.13012961402666 38.419010720108815 28.25659606637487 0 0 1
3421 1 4 -0.2 68.32183625271134 40.80607082013541 28.219856603395257 0 0 1
3296 1 2 0.12 67.93975802791147 39.31399726977761 28.04913439722667 0 0 1
3047 1 5 0.1 69.11276622740556 44.200963543680984 22.848787844804963 0 0 1
3249 1 18 0.3 66.78220995203085 35.57502387598052 23.48209582144321 0 0 1
3049 1 5 0.1 71.20506041754645 43.170497748410426 22.341450049931687 0 0 1
3300 1 8 0.14 69.93637713792924 35.78222989410396 24.263796287520478 0 0 1
3322 1 6 -0.1782 70.19941961933776 38.885489350350525 21.63300694215871 0 0 1
3309 1 5 0.13 70.11024411308082 36.01525547490549 26.45309735346932 0 0 1
3308 1 11 0.28 70.23874948322145 36.433431480208064 22.16945588775706 0 0 1
3307 1 7 0.0282 70.22930572131727 38.986749912364225 23.011353974233835 0 0 1
3310 1 5 0.1 70.74707670476019 41.02213384196328 23.371822807921227 0 0 1
3301 1 8 -0.13 69.87651698450817 36.4719577597244 25.493735333836547 0 0 1
3302 1 8 0 70.03284143349919 37.797368151747094 25.078923145762943 0 0 1
3298 1 4 -0.2 70.35600851128335 38.71979741663533 27.33606347472707 0 0 1
3303 1 8 0.14 70.04819759090483 37.90555730209801 23.653512194509485 0 0 1
3299 1 7 0 70.13979526512179 38.881655077547556 25.83657780198265 0 0 1
3306 1 7 -0.1 70.43090967018054 40.08753508260095 23.81624750302043 0 0 1
3314 1 5 0.1 67.49840046286509 39.24361985945974 27.101974653347476 0 0 1
3305 1 7 0.0282 70.37749644859807 40.03896995015627 25.153045772161068 0 0 1
3422 1 5 0.1 68.00782742675017 41.36992909838682 27.307897989341615 0 0 1
3304 1 9 -0.5600000000000001 69.90973180376012 36.68719451644033 23.092925196996394 0 0 1
3311 1 6 -0.1782 70.54280701988202 41.18224881349452 25.90353142990882 0 0 1
3219 1 5 0.1 67.63834735752847 43.436846605789334 27.640656568384443 0 0 1
3317 1 5 0.1 71.14857452411135 37.92780919331503 27.49550194878716 0 0 1
3312 1 1 -0.15 69.65419414137418 42.26078853456413 25.51422752699488 0 0 1
3371 1 5 0.1 68.7279572597447 41.857931136770134 25.07521322079282 0 0 1
3320 1 5 0.1 69.39395231198017 42.82745485474284 26.35658665449423 0 0 1
3319 1 5 0.1 69.99844175459883 42.91971169827014 24.723740559911278 0 0 1
6119 1 5 0.1 73.51275515357705 40.52831464411356 26.102859069215846 0 0 1
3423 1 5 0.1 69.39512116754922 40.935673829770124 28.376818911268945 0 0 1
3168 1 16 -0.55 67.02631415207257 39.06436699157463 29.175550210775672 0 0 1
3220 1 5 0.1 67.10197083480702 44.59241650427614 28.762659406796566 0 0 1
3316 1 5 0.1 69.4733949815972 38.453373055224155 29.352972520906604 0 0 1
6120 1 5 0.1 73.28256630577059 41.132321595734645 27.823955016689673 0 0 1
6365 1 5 0.1 73.65066612799237 42.911308775487825 25.816803761922294 0 0 1
3171 1 7 0 67.3407991949967 42.65546073214876 29.63438820242147 0 0 1
6116 1 5 0.1 73.620325756222 44.504164441050165 28.25701167691634 0 0 1
3215 1 5 0.1 67.00391171775142 36.09290113101418 29.654270242529186 0 0 1
3169 1 8 0.11 66.85446271553377 40.32755261632079 29.90418882116088 0 0 1
3224 1 5 0.1 71.48023875622302 44.57857363059675 26.71430878859742 0 0 1
6117 1 5 0.1 73.77990059222822 43.13142701537704 29.174087679235264 0 0 1
3469 1 5 0.1 73.16708497339646 44.533574139303624 24.156287957816904 0 0 1
3470 1 5 0.1 68.93799925557634 45.22556185277678 26.286538282238105 0 0 1
3048 1 5 0.1 68.56578955164622 42.91902202125975 21.65287130563486 0 0 1
3222 1 5 0.1 69.57563011474306 44.28479981878877 29.973378066708463 0 0 1
4206 1 5 0.1 65.79479401111004 42.49894833878571 21.60545050361287 0 0 1
6001 1 4 -0.2 80.45913219384016 45.27335181073348 21.79967099366537 0 0 1
6021 1 5 0.1 81.25858203914564 44.58187072224851 22.16518040630067 0 0 1
5810 1 5 0.1 80.12746799692647 34.68371051484665 23.36919813984125 0 0 1
5842 1 4 -0.2 74.66044540246804 35.27880249744078 27.602950456411946 0 0 1
5839 1 2 -0.1 77.26120990092255 34.967204771649506 27.25867661146342 0 0 1
5997 1 5 0.1 76.25825293018173 43.61521856919327 21.583787569700622 0 0 1
6138 1 8 0 78.69643383429782 40.407242626760315 21.77629459228334 0 0 1
6140 1 4 -0.2 77.23373205475392 39.962656627185666 21.543907396490468 0 0 1
6000 1 4 -0.05 79.25554133174101 44.35285846999106 21.552960589205046 0 0 1
6114 1 5 0.1 76.3275222340558 44.052101205315694 29.74960054391604 0 0 1
6088 1 4 -0.2 75.41877787974543 44.56911093297072 29.550906920690032 0 0 1
6020 1 5 0.1 78.97017843611016 43.73042491256362 22.36936275217293 0 0 1
6092 1 4 -0.2 74.02655682728118 41.02945984355671 27.007710259645208 0 0 1
5876 1 5 0.1 73.93519620572513 35.5705621539753 28.391371697680974 0 0 1
6250 1 5 0.1 74.44031984768856 39.53862222835346 29.98671199488212 0 0 1
5841 1 10 0.38 76.06394305154932 35.267926100884225 28.13885557124577 0 0 1
5874 1 12 -0.38 76.3318349060549 35.6523200043754 29.293324510840918 0 0 1
5937 1 4 -0.2 78.545862816312 41.62106790719268 29.883786350315194 0 0 1
6091 1 4 -0.2 74.48643778597709 42.438653076601014 26.454825838957746 0 0 1
5941 1 13 -0.38 82.2006657942348 40.085975009297464 29.06895404278119 0 0 1
6211 1 5 0.1 78.90326185348292 44.81354492388199 26.53853060518967 0 0 1
5965 1 5 0.1 81.31723580848963 43.12977770830806 29.61825286178818 0 0 1
5936 1 4 -0.2 78.42577405635912 40.16107613351771 29.470240909317802 0 0 1
6123 1 5 0.1 75.4305456830425 38.192526708359566 29.205366259390388 0 0 1
6095 1 1 -0.3 75.4427477597001 39.18833091495237 29.595057576757615 0 0 1
6283 1 5 0.1 78.53650453035102 42.29919241785558 28.96596991512206 0 0 1
6301 1 5 0.1 75.26939500295376 42.239967627329406 25.695472469359064 0 0 1
6194 1 7 0 81.80400016207557 44.75099369170241 26.83953248348974 0 0 1
5869 1 5 0.1 77.35886313928795 36.236257029319304 25.506142209295604 0 0 1
5875 1 5 0.1 74.4346074486254 36.104763704105636 26.913544717941598 0 0 1
6330 1 5 0.1 80.50137994206312 35.503372915399545 28.14846774354435 0 0 1
5966 1 5 0.1 80.72234496991416 41.88197229896551 28.598944500725544 0 0 1
6329 1 4 -0.2 79.46787630094978 35.78787568567381 28.064327356460563 0 0 1
6366 1 5 0.1 77.62284726621317 38.99972010883258 27.98831612534724 0 0 1
5935 1 4 -0.2 77.49321096071101 40.02878206388333 28.313477792909254 0 0 1
5836 1 6 -0.3 79.76819519581329 35.52721129460217 25.759183487324208 0 0 1
5837 1 2 0.05 79.16469871042457 36.37739527565247 26.754054929551618 0 0 1
5870 1 5 0.1 77.10234542289251 37.12489070547271 27.046944182194405 0 0 1
5838 1 4 -0.2 77.6503374010207 36.269068516897335 26.544186117691737 0 0 1
6231 1 5 0.1 76.13755921030814 42.94358441990349 27.773121497527526 0 0 1
6090 1 4 -0.2 75.15772680988422 43.35224393785147 27.386224418646684 0 0 1
6121 1 12 -0.38 75.53058288550156 39.26422251812213 26.498102727722735 0 0 1
5962 1 5 0.1 77.87154260813037 40.71547434072079 27.520079336264835 0 0 1
6118 1 5 0.1 75.45689927433925 44.23957441410319 26.817466932235597 0 0 1
5797 1 4 -0.2 80.19406989933744 35.768293257191615 23.463771906196854 0 0 1
6257 1 5 0.1 79.20972630705045 36.150277073673536 23.411034037371717 0 0 1
5868 1 5 0.1 79.45496186278149 37.40203188501856 26.662665091692112 0 0 1
6204 1 5 0.13 80.08385555072024 43.16985058625505 25.093201994758584 0 0 1
6143 1 4 -0.2 76.95103313269514 39.2524176669579 22.87483212443997 0 0 1
6238 1 14 0.35 76.87214922841167 40.78179889651072 25.267919583661495 0 0 1
6141 1 5 0.1 77.11615642729973 38.18744230288971 22.746361212598348 0 0 1
6135 1 17 -0.15 81.16839345200482 40.773820503705586 22.499510892117414 0 0 1
6142 1 5 0.1 75.85470695979919 39.29798809566744 23.202093340819143 0 0 1
6196 1 8 -0.13 81.05954474404676 42.89289237540668 25.45019858095396 0 0 1
6237 1 13 -0.38 77.3236530977393 41.04050987488738 24.436231249145315 0 0 1
6252 1 5 0.1 79.9234025727641 40.23292216673446 25.674753777293535 0 0 1
6136 1 7 0 80.31097099039144 40.395833362272285 23.540075675687643 0 0 1
6218 1 5 0.1 78.15910422454388 39.2895296988585 24.760024137446667 0 0 1
6139 1 2 -0.07000000000000001 77.8843001467464 39.87539194513094 23.853181714877675 0 0 1
6251 1 4 -0.2 80.78626738732925 40.337560727350834 24.925712140208635 0 0 1
6137 1 8 0 79.04701239507953 40.22668357941227 23.049041200230945 0 0 1
6253 1 5 0.1 81.39787132586783 39.47044902362316 25.055780120653928 0 0 1
6195 1 8 0.14 81.54865951498454 41.56557003804562 25.352370950598278 0 0 1
6197 1 8 0 81.90852908276551 43.53155540796996 26.304448628958593 0 0 1
5798 1 2 0.05 80.64092467405706 36.246086036946345 24.83020062656914 0 0 1
5796 1 2 -0.1 81.06025294288102 36.52252186699459 22.387088315603936 0 0 1
6258 1 5 0.1 80.92020876634801 37.601564974326436 22.617276390610424 0 0 1
6255 1 5 0.1 80.47068087885748 37.28072570351336 24.828602839766397 0 0 1
6093 1 10 0.38 75.15626472447296 40.13665099428888 27.31684405147694 0 0 1
6094 1 2 -0.1 75.97640506653681 40.22786588810985 28.599088031840193 0 0 1
6331 1 5 0.1 79.23879785015498 36.543739017623835 28.827381008652868 0 0 1
6318 1 5 0.1 77.98609436916662 44.52916512079952 28.417978129886922 0 0 1
6122 1 5 0.1 75.83704612268157 41.25560421140449 29.047609769301584 0 0 1
6089 1 4 -0.2 74.40993828827396 43.83601403660731 28.661507518478054 0 0 1
5938 1 4 -0.2 80.98176017964542 42.05324536316611 29.65167380781589 0 0 1
5964 1 5 0.1 79.50054277800187 39.73637555709846 29.232029628799733 0 0 1
5794 1 3 0 82.12274630815365 35.935210549995986 25.056030325844976 0 0 1
6292 1 5 0.1 82.14149023981386 37.45399979688016 26.798091638169474 0 0 1
5795 1 2 -0.1 82.56104880577456 36.22974233210491 22.573721458965753 0 0 1
5939 1 10 0.41 82.16249873740097 41.141661448433325 29.907098577069203 0 0 1
6256 1 5 0.1 82.42074274982218 37.771196403777225 24.053961368175408 0 0 1
5283 1 5 0.1 87.4244738216302 44.79013913479069 30.01664860579464 0 1 0
5958 1 5 0.1 84.92508185841264 43.05918348453466 21.624189368253152 0 0 1
6205 1 5 0.1 84.53506874187799 44.61869431838332 28.578236984096733 0 0 1
7374 1 14 0.35 90.20927582293115 43.85222422492974 21.530811402770308 0 0 1
7167 1 5 0.1 89.67239384943828 35.81219641478082 22.42235008950762 0 0 1
5910 1 4 -0.05 86.15704653046951 40.9913901550929 21.533932581929356 0 0 1
6339 1 5 0.1 86.23708090326696 34.59919051630055 28.242567441908154 0 0 1
6294 1 5 0.1 84.9715413001453 34.88904448596926 24.230850035500552 0 0 1
6340 1 5 0.1 88.54419399876869 35.06523938198801 28.233197463950056 0 0 1
5957 1 5 0.1 85.65650775279076 40.20462862108479 22.03848051669964 0 0 1
5898 1 5 0.1 86.92134369308734 39.583615966494705 24.10925965819678 0 0 1
6200 1 7 0.0282 82.73999760303656 45.09172477618024 27.737341454172388 0 0 1
5894 1 5 0.1 85.51848012260903 40.36763029457703 26.10937166884507 0 0 1
6199 1 9 -0.5600000000000001 82.76258862089443 41.430659618909694 26.10257184409352 0 0 1
6144 1 18 0.3 82.85713817818072 41.00287891134533 22.626754030701996 0 0 1
6198 1 8 0.14 82.90025989909043 42.70765100305842 26.635050769314713 0 0 1
7129 1 4 -0.2 89.92606426126201 37.57819158320871 23.584272068208065 0 0 1
6287 1 5 0.1 84.16856595490086 37.42511188551927 21.73547300606 0 0 1
6217 1 6 -0.1782 84.74768822916181 42.0655874943768 27.847524713680265 0 0 1
5857 1 5 0.1 84.51367987782339 36.57466029935905 28.543487096524004 0 0 1
6201 1 7 -0.1 83.77073012470132 44.25639372930163 27.965533802152454 0 0 1
5892 1 2 0.05 86.13702848495365 42.40545542484293 27.976349052296314 0 0 1
5813 1 4 -0.2 87.88832992303807 35.76013690493931 27.671716727200305 0 0 1
5903 1 5 0.1 86.95654080778581 43.78134650110697 23.57005361657808 0 0 1
5901 1 4 -0.2 87.15454487372487 42.959877229399474 24.282572482724742 0 0 1
5858 1 5 0.1 85.8173133156485 37.58481508050812 27.914607927350094 0 0 1
5952 1 5 0.1 84.98486902262745 40.220263521842526 29.681668875010345 0 0 1
7128 1 4 -0.2 89.31397341758023 36.819974512482176 22.269354562722803 0 0 1
5811 1 6 -0.3 85.22338987396606 36.33949315555933 26.515002952816918 0 0 1
5890 1 4 -0.2 86.05940305272351 40.211342476236965 29.477922509065476 0 0 1
5891 1 4 -0.2 86.65182384733069 41.65111493917141 29.208867538438604 0 0 1
5793 1 2 -0.1 82.88425503302773 36.7733083385075 23.95251861917547 0 0 1
7170 1 5 0.1 89.85706034088153 36.892008165715886 24.45626638347555 0 0 1
6290 1 4 -0.2 82.7480819287442 36.58607052223775 26.324076985951372 0 0 1
5865 1 5 0.1 86.77487660747263 35.62836091972945 29.393984706928173 0 0 1
5885 1 4 -0.05 89.03703438608639 38.829803558597646 29.46227100333747 0 0 1
6202 1 7 0.0282 83.78122503639005 43.03362634281177 27.482638057790748 0 0 1
6203 1 11 0.28 83.14485485048912 40.559336890353876 26.53737920336533 0 0 1
7428 1 5 0.1 89.86174759842724 40.52965681107653 22.614813148950663 0 0 1
7514 1 5 0.1 90.54432609052643 40.75922886159386 24.316877688179332 0 0 1
5896 1 4 -0.2 87.14913639101198 40.590430541366175 24.539720027055324 0 0 1
7426 1 4 -0.2 90.73407260973255 40.588754111341366 23.23199790601437 0 0 1
6296 1 5 0.1 86.40955841398511 35.9298822918615 24.46444983143279 0 0 1
5909 1 6 -0.3 87.09496047164163 41.48799995491298 22.45824726597974 0 0 1
6291 1 1 -0.3 85.34812435401318 35.85105777921986 24.00974696794495 0 0 1
7169 1 5 0.1 89.16269518683532 38.355859504073734 23.86622389013388 0 0 1
6293 1 5 0.1 82.81931106998658 35.822943163805654 27.091624025972358 0 0 1
5807 1 5 0.1 82.65699694003223 35.189459467491304 22.59525546938038 0 0 1
5900 1 5 0.1 85.5074266948697 41.616329359543 23.681109854251773 0 0 1
5906 1 5 0.1 86.89575152129746 44.23888249680434 26.009898109682712 0 0 1
5904 1 4 -0.2 86.53024859800288 43.25915858842768 25.621894138081977 0 0 1
5895 1 5 0.1 87.21194123052047 39.92657826469754 26.701682990463205 0 0 1
5867 1 5 0.1 88.03909227836087 37.914595560376455 27.152798273703564 0 0 1
5907 1 4 -0.2 86.61499507942352 40.6837790557023 26.021011852999766 0 0 1
5897 1 5 0.1 88.21844526179149 40.70947318505419 24.58589787129324 0 0 1
5812 1 4 -0.05 85.45669034837451 36.58602777181278 27.894000506269368 0 0 1
5792 1 2 -0.1 84.34634938561746 36.95926612806015 24.383159745437453 0 0 1
5943 1 5 0.1 88.79410533424954 39.56567124674707 28.646839906992668 0 0 1
5866 1 5 0.1 89.56621861976929 37.0567089750334 27.425882712147732 0 0 1
5902 1 5 0.1 88.25676625960023 42.965596030147495 24.319453282060973 0 0 1
5905 1 5 0.1 85.43135308671415 43.394389313572816 25.429651833520467 0 0 1
5834 1 4 -0.05 88.57367036631321 37.113578315012376 27.74505033009498 0 0 1
5893 1 2 -0.1 86.85836631372257 42.0925787444909 26.654603422352103 0 0 1
5899 1 2 0.05 86.60647371304538 41.653463695890494 23.7401385906621 0 0 1
6297 1 5 0.1 85.55733591636367 35.808217572705246 22.940115532210157 0 0 1
5954 1 5 0.1 87.72945087472331 41.59830084388298 29.071254611028756 0 0 1
6295 1 5 0.1 84.76922687278088 37.92341153895147 24.04466284426596 0 0 1
5955 1 5 0.1 86.28752403241475 43.44155571723351 28.222527791562786 0 0 1
7168 1 5 0.1 88.21026425435718 36.68772063778814 22.338303684905707 0 0 1
5859 1 5 0.1 87.8366291461025 35.36206980964039 26.604314351062264 0 0 1
6284 1 2 0.05 84.1675142280591 37.14009503849711 25.930592053641046 0 0 1
5942 1 5 0.1 90.13719931042422 38.77558583688919 29.620104418422336 0 0 1
6285 1 5 0.1 84.13320921737241 38.22013919750576 26.246448849611834 0 0 1
5835 1 6 -0.3 88.5223750063472 37.52241973075533 29.129216326307546 0 0 1
5908 1 5 0.1 87.91708849710147 42.154338539089295 26.81085326842924 0 0 1
5951 1 5 0.1 86.28524985246554 39.678251632170955 28.512799800800153 0 0 1
5833 1 4 -0.2 86.53081364924614 35.613046655121764 28.341567862464522 0 0 1
5967 1 14 0.35 82.94616457820732 39.49173731951305 29.249261100004595 0 0 1
5953 1 5 0.1 86.51707120794163 42.279976623732345 30.09705198376956 0 0 1
1719 1 1 -0.3 52.43128830797963 29.41044524610839 31.233718990105935 2 0 0
1720 1 5 0.1 50.4801414735618 30.143455185384962 30.84573634128831 2 0 0
1737 1 5 0.1 52.88293345863403 29.93404488427887 32.15493609772597 2 0 0
1722 1 5 0.1 53.25575042587099 29.23864347217623 30.590989666636823 2 0 0
1718 1 4 -0.2 51.49189808224168 30.329300496692237 30.52515511039765 2 0 0
1721 1 5 0.1 51.78863992169755 31.416833055045117 30.71565786610955 2 0 0
1723 1 5 0.1 51.98996640348709 28.435732823629213 31.477506134251634 2 0 0
3137 1 5 0.1 56.89747897857792 34.10019796348536 32.23895142445569 0 0 1
1120 1 5 0.1 59.755334878913416 24.606728216518054 31.75878655927206 0 -1 0
3466 1 12 -0.38 57.00838439673494 31.78611970050746 32.53542550738106 0 0 1
3138 1 4 -0.2 58.19542198288576 33.094048721776694 30.962213656906734 0 0 1
3468 1 5 0.1 58.492494864712164 33.88762181108549 32.851802470204674 0 0 1
3144 1 10 0.38 57.758584587296816 31.684258704622806 31.53597381640067 0 0 1
3135 1 5 0.1 59.26479774562252 29.48198812700909 32.05316464529998 0 0 1
3136 1 4 -0.2 59.23397918315456 29.70972521218754 30.940249089030523 0 0 1
3467 1 5 0.1 60.09315590170042 30.386042039418058 30.78874629559376 0 0 1
2063 1 5 0.1 63.539524086753495 30.896918140540702 33.648475018558806 0 0 1
2065 1 5 0.1 63.158764598074704 27.792568829032437 33.1726694013267 0 0 1
2037 1 4 -0.2 63.04497073738394 28.85988258552454 32.85853848952555 0 0 1
2064 1 5 0.1 63.34910047212154 29.630126099465315 34.90081659926589 0 0 1
2038 1 4 -0.2 63.464343836976994 29.069913314670373 31.420639741249296 0 0 1
2036 1 4 -0.2 63.72035122372478 29.828658988590412 33.91053766674453 0 0 1
2178 1 5 0.1 61.98173366616449 29.002309397141914 32.932036442090244 0 0 1
2312 1 5 0.1 62.537779459488355 28.89571975238926 30.898442219887563 0 0 1
1994 1 8 0.14 61.67707361002953 32.56962110589552 35.10168028003548 0 0 1
1995 1 9 -0.5600000000000001 61.092475285495524 32.22963039971424 33.8711177899643 0 0 1
1999 1 11 0.28 60.306764996745464 31.62167365029925 33.71680443749334 0 0 1
2039 1 4 -0.2 64.44554990136157 28.037937380430847 30.93244008716676 0 0 1
1998 1 7 -0.1 61.5415946256597 32.01245852659583 36.34223005062637 0 0 1
2066 1 5 0.1 64.16064563786507 27.010801694785826 31.31214528208669 0 0 1
2003 1 5 0.1 60.91356189117436 31.14026156449982 36.561209392173446 0 0 1
2248 1 5 0.1 63.649466075696616 30.122791725266985 31.18657081659623 0 0 1
1997 1 7 0 62.275115838636594 32.47201438739114 37.345887889090015 0 0 1
1996 1 7 -0.1 63.10958350658155 33.51421425221348 37.1313790632302 0 0 1
1991 1 8 0.01 61.52293798525404 33.28021344482828 33.04198403407082 0 0 1
1993 1 8 0 62.45157542391327 33.61597142285907 34.93670221082916 0 0 1
2035 1 4 -0.2 65.22538647169388 29.595059209593586 33.96610019110325 0 0 1
2264 1 5 0.1 64.72231223240905 28.05744815103303 37.01016335938037 0 0 1
2002 1 5 0.1 63.70480963102413 33.9545777889732 37.93068318852857 0 0 1
662 1 5 0.1 61.69255559443419 25.710888802479293 32.02287483860037 0 -1 0
629 1 4 -0.2 61.62364110751821 25.24949032080778 31.003980888903193 0 -1 0
3134 1 4 -0.2 57.9202341578765 34.15495080172863 32.0015138334956 0 0 1
631 1 4 -0.2 65.24476566560087 24.14583661196571 31.60737260496307 0 -1 0
3209 1 5 0.1 63.061200194664345 32.77988045993832 30.447922787370246 0 0 1
630 1 10 0.38 63.74306038965905 24.046373262601882 31.90977385373839 0 -1 0
3140 1 5 0.1 59.22910198543868 33.17235026171929 30.78142254836411 0 0 1
2053 1 5 0.1 62.80183065390255 30.07234882255498 37.78498694080097 0 0 1
661 1 5 0.1 61.88001896113816 26.086461326891698 30.22692211865025 0 -1 0
628 1 2 -0.1 62.59391519498021 24.02847465742466 30.90247587533623 0 -1 0
3203 1 5 0.1 60.26001303826519 27.85680882208949 30.431752362711133 0 0 1
2005 1 4 -0.2 63.14471309083941 30.69650830493436 38.557634625274375 0 0 1
3204 1 5 0.1 58.457993260023514 27.83214009107044 30.52760319271134 0 0 1
1118 1 4 -0.2 60.23079827750746 24.67472129421405 30.800811174262634 0 -1 0
2054 1 5 0.1 64.1274921603084 30.964924087722665 38.366852223837824 0 0 1
2000 1 5 0.13 61.10341689312797 33.57691660408024 32.08057240012036 0 0 1
1992 1 8 -0.13 62.39645262389724 34.1070414421631 33.67780407773446 0 0 1
1990 1 7 0 63.109295708486584 34.123568657551345 35.97137148681171 0 0 1
3142 1 5 0.1 57.06446763318435 29.759471665897433 30.809470770398953 0 0 1
663 1 12 -0.38 63.52192252288328 24.022302751279184 33.14421043976362 0 -1 0
2004 1 4 -0.2 62.24068243049918 31.85789641623429 38.69762888139604 0 0 1
3141 1 4 -0.2 57.93769862403428 30.394243241243004 30.71945172333814 0 0 1
3145 1 4 -0.2 59.345750353054385 28.422280990652208 30.152849316606286 0 0 1
1571 1 11 0.28 72.00803244131077 24.176636437858402 30.684303505731386 1 0 0
2067 1 5 0.1 65.41836396082505 28.169568388694845 31.449183860998243 0 0 1
2034 1 5 0.1 65.33125896247111 32.035024059243824 33.136776355268324 0 0 1
2061 1 5 0.1 65.66187764528344 29.87066425914288 33.03805685202881 0 0 1
2062 1 5 0.1 65.32372189077951 28.551195025733836 34.05605253637998 0 0 1
3214 1 5 0.1 65.4126987780426 33.7957961670669 30.386391051134908 0 0 1
2088 1 5 0.1 72.27604286762492 32.68944348307803 30.947170532314637 0 0 1
664 1 5 0.1 65.5462895655987 25.227067704733084 31.489628946036955 0 -1 0
668 1 5 0.1 65.7204869360785 24.875766496867712 34.380414703786975 0 -1 0
2020 1 7 -0.1 65.92164275688549 32.38380111793546 34.00851666143563 0 0 1
2154 1 1 -0.15 71.28994893303594 24.798250852892995 35.33421528192454 0 0 1
2033 1 5 0.1 66.2189043017799 34.14147381135836 32.910675597207586 0 0 1
758 1 14 0.35 67.81299161068466 26.077848794879575 33.75922355770501 0 -1 0
1907 1 5 0.1 71.70905700741858 26.62096500738692 31.892512030759608 0 0 1
2013 1 7 0 65.76956744754492 30.326063770531466 35.13590527955231 0 0 1
2016 1 7 0 66.11963709476848 31.651902644732836 35.124792627511326 0 0 1
2141 1 7 0 70.39787873064975 27.88463574199402 36.07114970550772 0 0 1
2265 1 5 0.1 65.78413462420596 27.383109724325216 35.70757024639251 0 0 1
2144 1 8 0 70.99652988250345 29.12294972171354 36.022130136870146 0 0 1
2263 1 4 -0.2 65.76273431628836 28.102845614375425 36.57060653273584 0 0 1
2142 1 8 0.14 71.44813840339839 31.275568238704206 35.62911747246897 0 0 1
2012 1 8 0 66.12102441664184 29.61496254254659 36.26009672771422 0 0 1
2143 1 8 -0.13 70.37306663644526 30.351046170678075 35.77961726415987 0 0 1
2200 1 5 0.1 70.23647614355711 33.0604418605378 35.352307835281906 0 0 1
2015 1 7 0 66.8079112607088 32.269514939174734 36.12417931832489 0 0 1
2165 1 5 0.1 70.52022903554239 32.29239827693304 32.77267908240727 0 0 1
2198 1 4 -0.2 71.2836986415277 32.79418901163354 35.62747469755991 0 0 1
2083 1 7 0 72.20597126734657 33.53320216040528 34.626919103993 0 0 1
2159 1 5 0.1 68.4082954520672 28.47872636588437 35.33483641985583 0 0 1
2160 1 5 0.1 68.7468734233557 26.87412304261906 35.196758659293685 0 0 1
2140 1 4 -0.2 68.8953326929714 27.722652674168444 35.89616179047583 0 0 1
2151 1 5 0.13 69.34053232682517 30.616341067720192 35.622748646125274 0 0 1
1881 1 4 -0.2 71.25143225228905 28.29608677298637 30.69431583102601 0 0 1
2017 1 7 0 67.33552081051597 33.56249281939263 35.999417183621574 0 0 1
2084 1 8 0 72.03632220792639 33.7964773159493 33.31696302193342 0 0 1
2086 1 2 -0.07000000000000001 70.8870047232187 33.30395894306049 32.45119101623804 0 0 1
2145 1 8 0.14 72.25736470860888 29.29450524086829 36.224885247072336 0 0 1
2019 1 7 -0.1 66.33665949045337 33.628496533942325 33.86330933434261 0 0 1
2090 1 4 -0.2 71.53813015711388 33.431248748041526 31.08451403314482 0 0 1
2146 1 9 -0.5600000000000001 72.62742259425234 30.61478765710807 36.007342554246534 0 0 1
1880 1 4 -0.2 71.83546977199595 27.696776858917808 32.0211045199234 0 0 1
1906 1 5 0.1 71.039122209309 28.00601189484093 32.70497759467788 0 0 1
2147 1 7 0.0282 71.24061923504382 26.868104099731205 36.32371999103218 0 0 1
2014 1 7 0 67.21813770331107 31.492799155320213 37.18560518836871 0 0 1
2228 1 5 0.1 69.39821462726228 28.24220378318976 31.515409461603845 0 0 1
2307 1 14 0.35 72.57417302841559 30.76839345967271 33.451683695283876 0 0 1
2191 1 4 -0.2 69.83091244490532 27.84183813799168 30.601085406078987 0 0 1
2153 1 6 -0.1782 70.80463069008573 25.590741504018627 36.46456524551446 0 0 1
2148 1 7 -0.1 72.53863254988924 27.164975337646474 36.47932835538097 0 0 1
2306 1 13 -0.38 72.37541470121779 30.241053448602013 32.65223925508845 0 0 1
2199 1 5 0.1 71.52334589902281 33.23433299794071 36.631931683171025 0 0 1
757 1 13 -0.38 67.24573093619476 25.6477782481894 33.06052643984414 0 -1 0
1914 1 14 0.35 69.32151830377461 31.990789279760932 31.463279003263082 0 0 1
1888 1 13 -0.38 68.718989159316 31.16799938857928 31.328565478984885 0 0 1
1873 1 7 0 73.15740725624727 28.096845579386223 32.43423303234905 0 0 1
1872 1 7 0.03 73.38540820513343 29.366657416461585 32.669914662755446 0 0 1
2149 1 7 0.0282 73.10089174796782 28.333483349330667 36.39057529123049 0 0 1
2011 1 8 0.11 66.80114031412069 30.185545008404077 37.26348211455928 0 0 1
2021 1 7 0.11 68.16819403800385 34.032861996935154 36.953252966611835 0 0 1
2139 1 4 -0.2 68.21005453058473 27.27619827599648 37.207561191307796 0 0 1
2138 1 2 0.12 66.85368048926215 27.863755403810366 37.610817264918154 0 0 1
2152 1 5 0.1 73.13585565096788 26.32947214797708 36.78338834208095 0 0 1
2188 1 9 -0.22 68.3906391467247 33.34380606261066 37.97939932998494 0 0 1
2187 1 7 0.01 67.91622857221294 32.1794402736905 38.17566340839118 0 0 1
2184 1 13 -0.38 69.75515600017124 34.14704261070681 32.60113051693364 0 0 1
2082 1 17 -0.15 73.35067875550843 34.17839961845059 35.17819885727028 0 0 1
2018 1 7 0 67.08638851968874 34.25538593973475 34.87369479084514 0 0 1
633 1 4 -0.17 66.56755789833579 24.58416421050508 33.673571435491304 0 -1 0
2193 1 5 0.1 69.90780660408367 26.74724025231093 30.614763327818977 0 0 1
1912 1 5 0.1 67.52705780259745 29.126409902621504 30.947771818539223 0 0 1
2185 1 14 0.35 69.54891458052788 34.09084551294251 33.580785555637824 0 0 1
2157 1 5 0.1 68.06966007723365 26.151979194978672 37.150007236142685 0 0 1
2010 1 16 -0.55 67.08810602717365 29.19763571141234 38.25234384620975 0 0 1
2150 1 11 0.28 73.55547920467527 30.952833710758586 36.08124010418047 0 0 1
2158 1 5 0.1 68.93543947595634 27.512396191694563 37.96963101400891 0 0 1
2156 1 5 0.1 66.33716488430476 27.250761532974753 38.40943817652167 0 0 1
667 1 5 0.1 67.35062724658644 24.19720691619339 34.34083802837888 0 -1 0
1878 1 5 0.1 73.87920887174914 26.27064174706154 32.229078922667995 0 0 1
2213 1 5 0.1 72.38115241999112 24.71145757994835 35.34051183243111 0 0 1
1621 1 5 0.1 73.19481558769652 23.89161323530273 32.909629692307654 1 0 0
2161 1 5 0.1 70.9000583792295 25.12844933670947 34.33189914124457 0 0 1
2314 1 5 0.1 71.22996392865657 29.38062910812974 30.737436006101913 0 0 1
2162 1 5 0.1 70.81674769670694 23.838532036410314 35.34267383007164 0 0 1
2089 1 5 0.1 70.84330624704918 33.47781110934582 30.242988041318753 0 0 1
3966 1 5 0.1 72.22931745878698 31.756770785605042 38.42594055473528 -1 1 0
1781 1 4 -0.05 80.48833919163769 24.63924256973974 38.55016470419261 0 0 1
1639 1 5 0.1 77.77002364709968 25.202559428241987 30.539358724223668 1 0 0
6225 1 5 0.1 80.09434409562456 34.131078215991934 30.41558123632884 0 0 1
1874 1 7 -0.1 74.06977777239058 27.232631090664555 32.61021796036865 0 0 1
1877 1 5 0.1 74.10148188311821 31.855545229283315 33.07930181853955 0 0 1
1528 1 5 0.1 81.82136013207284 28.11179900243341 31.070784777498304 1 0 0
6219 1 7 -0.1 81.1641050638448 34.18496683912652 30.495949398358437 0 0 1
2091 1 18 0.3 74.01839978664049 33.983963659365195 36.73356828622295 0 0 1
1813 1 5 0.1 80.79266679940343 25.19252017064355 37.61180766709477 0 0 1
1867 1 7 0 74.60902915638043 29.776605597248487 33.02095302871173 0 0 1
6230 1 5 0.1 78.37540837652739 31.601703552727738 31.093903523234403 0 0 1
1840 1 2 -0.1 75.61462553001705 29.577764609304925 38.33789555057971 0 0 1
1549 1 5 0.1 82.01846846207371 24.45963241082319 36.01920037979487 1 0 0
1641 1 2 -0.1 81.58104411165483 24.618760209789055 31.532704212273607 1 0 0
1644 1 5 0.1 80.69892260835388 24.920821780528648 32.01761810040004 1 0 0
1896 1 5 0.1 78.67782885676773 25.309568848223822 33.144983327339226 0 0 1
1879 1 5 0.1 75.87582980816853 25.602663477503622 32.75419220011945 0 0 1
1836 1 4 -0.2 78.2511483351544 25.8040215779574 34.07432394534996 0 0 1
1869 1 7 0 75.34440936265737 27.568708119476106 32.90355498720122 0 0 1
1868 1 7 0 75.55466063475995 28.83931758217776 33.160000362344626 0 0 1
1870 1 7 -0.1 76.28333548939233 26.617735906386883 32.99238003691686 0 0 1
1866 1 7 -0.1 74.84965612565648 31.057874374201937 33.19191003724827 0 0 1
1863 1 7 0 76.78774506275258 29.25506202791843 33.544471208731025 0 0 1
1859 1 7 0 77.4767536772693 27.0032564839114 33.50271850548353 0 0 1
1864 1 7 0 77.74891574233736 28.328166983163168 33.7176708891837 0 0 1
1862 1 7 0 77.07900627818444 30.589429804012433 33.74620680148117 0 0 1
1861 1 7 0 78.322570887035 30.92561861913369 34.17481240782775 0 0 1
1865 1 7 -0.1 76.06751263693386 31.511696778224888 33.596550767088175 0 0 1
1871 1 7 -0.1 78.92225608724233 28.698132672012548 34.080513858965816 0 0 1
1860 1 7 0 79.25089817582655 30.011765370708265 34.27946883403844 0 0 1
1897 1 5 0.1 79.10554328005625 26.00656490049211 34.70755227276873 0 0 1
1875 1 5 0.1 79.88007756198073 28.048868278872725 34.14213685888156 0 0 1
2166 1 7 -0.1 78.63856339600532 32.25116004598902 34.38805771379545 0 0 1
2267 1 5 0.1 76.146287997965 32.60659316026587 33.77627194159161 0 0 1
2168 1 7 0 79.89501802261226 32.51605598715042 34.91076916676089 0 0 1
2172 1 5 0.1 77.95079119708541 33.08251410476694 34.354560278449625 0 0 1
2266 1 7 -0.1 80.47481379897259 30.297346367134892 34.705530080182086 0 0 1
1876 1 7 -0.1 80.78587714522703 31.4851982296946 35.1050525928552 0 0 1
2268 1 5 0.1 81.0493367149199 29.45875483167537 35.04473112430354 0 0 1
2167 1 4 -0.2 80.16780317373446 33.99028228686525 35.37101845581567 0 0 1
1703 1 5 0.1 80.63580191557666 27.101647832965778 31.874233458443406 1 0 0
2164 1 6 -0.1782 74.4793523544242 28.461686087779515 36.582849213116525 0 0 1
6229 1 5 0.1 78.72822941844456 30.02305932541706 31.23319944031722 0 0 1
1898 1 5 0.1 75.63098680143963 26.43540959147265 35.75843579502754 0 0 1
1834 1 2 -0.1 77.30399393370092 25.15819882918379 36.440422892990405 0 0 1
1893 1 5 0.1 78.20615037413987 25.79958397116081 36.57531044967737 0 0 1
1852 1 5 0.1 76.75717182604149 29.636489996926944 36.44010208241462 0 0 1
1837 1 4 -0.2 76.08434476530223 26.05788136255157 36.63763043437658 0 0 1
1616 1 5 0.1 81.2453026143722 25.630995990110176 33.861254695562934 1 0 0
1515 1 4 -0.2 81.6943623130204 27.14024092449997 31.54460037679533 1 0 0
2169 1 5 0.1 79.50896009013344 34.23648507914255 36.16502231547227 0 0 1
2171 1 5 0.1 81.75293830900603 31.650196750136324 35.59058932779705 0 0 1
2173 1 10 0.38 81.53515042628139 34.23707369048677 35.85711183482826 0 0 1
1835 1 4 -0.2 77.4532590450745 24.756051522515694 34.96071668541106 0 0 1
1853 1 5 0.1 75.91171212302291 31.192901108370943 36.994478694715504 0 0 1
1851 1 4 -0.2 76.45158049547628 30.299613646115116 37.35224091704805 0 0 1
1838 1 4 -0.2 76.41790883526747 27.25856482077471 37.60982036692773 0 0 1
6228 1 12 -0.38 81.06483763777487 30.33693407128402 31.118051833677768 0 0 1
1899 1 5 0.1 75.2604927873044 25.38113222690627 37.002083400109804 0 0 1
1839 1 2 0.05 75.1846571814956 28.18006617708657 37.8093745251023 0 0 1
1849 1 5 0.1 78.33120248690261 31.50129206512263 37.21030025961337 0 0 1
2175 1 12 -0.38 81.88076003167853 33.98387001991449 37.00424988234957 0 0 1
1901 1 5 0.1 77.39491564866367 27.68708194458325 37.13985948415342 0 0 1
1848 1 4 -0.2 77.81052176663701 30.857564710617652 37.9843536852741 0 0 1
2232 1 5 0.1 81.06007738569491 29.516294423105464 37.927087423102165 0 0 1
1850 1 5 0.1 78.47768063685257 30.03377694433228 38.20672984448124 0 0 1
6227 1 4 -0.2 78.85982214196471 30.829228864988444 30.513569662362055 0 0 1
1902 1 5 0.1 74.48048315924953 27.73607111875195 38.51824218412683 0 0 1
2231 1 2 0.05 81.93250699867411 29.02561356450309 38.46332044698873 0 0 1
1615 1 2 -0.1 82.2988091343702 25.741929866304623 33.5595546372639 1 0 0
1530 1 5 0.1 82.34894634824792 27.79703787375042 33.384396105759606 1 0 0
1894 1 5 0.1 76.43503169611024 24.64840318197765 34.56548173856272 0 0 1
1900 1 5 0.1 76.66286579058921 26.751290395278208 38.59113323398577 0 0 1
1516 1 4 -0.2 82.50745879318347 26.975222360949317 32.7693133130187 1 0 0
6226 1 10 0.38 80.3800441099384 31.03356479767595 30.365979035824466 0 0 1
1640 1 2 -0.1 82.55744238995513 24.508402275860036 32.73932853656903 1 0 0
1904 1 5 0.1 77.9971034660214 33.88769499676851 38.00049532964246 0 0 1
1891 1 5 0.1 76.79672063277815 24.260754143895152 38.35796652003735 0 0 1
1514 1 2 -0.1 81.98987968308694 25.8895542199417 30.639031770929993 1 0 0
1833 1 4 -0.2 77.2484805366607 23.96048928713182 37.40002563950408 0 0 1
1855 1 5 0.1 74.67088936590045 30.062082578734223 38.599019011669355 0 0 1
1782 1 6 -0.3 79.03659513407365 24.51905437533021 38.719076747400266 0 0 1
1526 1 5 0.1 84.17348395303526 26.24030026399342 30.64164527625596 1 0 0
2176 1 5 0.1 82.78350500017547 33.86176456113073 34.27782219803685 0 0 1
1702 1 5 0.1 83.0828335138223 26.652694022861745 35.380097022356765 1 0 0
6319 1 7 -0.1 83.82241674765989 34.16104048827704 30.259175786472554 0 0 1
2239 1 5 0.1 82.81297175371375 29.1241158602722 36.40608501618442 0 0 1
2203 1 5 0.1 82.80651471641943 31.312568984554954 37.89426345736902 0 0 1
2237 1 4 -0.2 83.09717422466541 28.78947438664987 37.41526414829114 0 0 1
1544 1 2 0.05 83.05946091280242 24.50900286842584 35.594150630076356 1 0 0
1643 1 5 0.1 83.6051166799261 24.563866282138928 32.3357124981389 1 0 0
1745 1 2 0.05 84.95316207534322 30.406380926990433 36.65412220556105 0 0 1
2204 1 5 0.1 86.67842623937504 31.706550864967312 36.53991534269105 0 0 1
2277 1 5 0.1 85.73515335084926 27.743412007066365 33.61273762655962 0 0 1
1784 1 2 0.05 85.11749045689655 29.865470178350932 34.319045050159716 0 0 1
2278 1 5 0.1 85.17466648837677 28.990266041779748 32.5186824938892 0 0 1
1820 1 5 0.1 87.69159279756173 29.22505985817242 32.32916809378987 0 0 1
1529 1 5 0.1 83.57465695910663 27.03538801988069 32.4606427480824 1 0 0
1786 1 2 -0.1 87.03801385493414 30.975458999902607 33.44986526688429 0 0 1
1817 1 5 0.1 85.0347894072259 31.62814878612435 32.94546236639809 0 0 1
1816 1 5 0.1 85.42110183390258 32.019346641965896 34.52600567576272 0 0 1
1785 1 4 -0.2 85.55641928674436 31.23708996722531 33.82580502896509 0 0 1
1787 1 4 -0.2 87.23580251680167 29.448849893086702 33.315172484476264 0 0 1
1818 1 5 0.1 87.77665232807783 31.26969143489055 34.309230351241155 0 0 1
2276 1 4 -0.2 85.80627689577938 28.834269068651103 33.41651962105456 0 0 1
1788 1 10 0.38 87.37559688812593 31.76301779223322 32.16049297936051 0 0 1
1819 1 5 0.1 87.88382344224928 29.13084437067631 34.145246930012924 0 0 1
1821 1 12 -0.38 86.66285064394252 31.446192627701837 31.180133995598343 0 0 1
1823 1 5 0.1 89.23834271626356 32.64547606147509 32.49224283712564 0 0 1
1815 1 5 0.1 84.00997670808782 29.66715340549167 34.37926454478262 0 0 1
1789 1 4 -0.2 88.2819316270115 32.978469258730996 32.07980652864646 0 0 1
1822 1 5 0.1 88.48834438397408 33.17813031432303 31.063146785331845 0 0 1
1783 1 6 -0.3 85.64027608820342 29.590938040623364 35.67097863505512 0 0 1
2202 1 5 0.1 84.21052718741703 31.125942284133387 36.25061450323405 0 0 1
1828 1 5 0.1 87.51026518712821 33.522422886584465 34.678980113204986 0 0 1
1543 1 4 -0.2 83.2468764479697 25.75538410265179 34.754827629502515 1 0 0
1558 1 5 0.1 84.25425023994784 25.80007585767973 34.386112858575736 1 0 0
1744 1 4 -0.2 86.05170975066623 31.233424023600083 37.30438823549279 0 0 1
2240 1 5 0.1 83.3560254117053 27.73390157908816 37.29343694024504 0 0 1
1741 1 3 0 84.27176934878665 29.68441862202802 37.7940741897183 0 0 1
2205 1 5 0.1 85.05542394320895 33.003278852353375 37.45833100242692 0 0 1
1757 1 5 0.1 86.81956813576538 30.751017712777674 37.91117748487012 0 0 1
1756 1 5 0.1 88.36018166976837 32.8658040574837 37.55291656557605 0 0 1
1546 1 6 -0.3 83.886873148793 24.36320017910494 36.73566305269293 1 0 0
1752 1 4 -0.2 87.80857989943468 33.64339005962057 38.067762390061496 0 0 1
2245 1 5 0.1 86.0409761741172 28.203783598319006 38.03279219317233 0 0 1
1743 1 2 -0.1 85.50944019429524 32.371093042928045 38.208061634776 0 0 1
2206 1 5 0.1 87.39407780715493 34.422003238939794 37.39173470517859 0 0 1
1829 1 5 0.1 84.94791353145837 34.28593561581695 34.081193782685965 0 0 1
1790 1 2 -0.1 87.83516903338756 34.33044337728677 32.59007939857887 0 0 1
1792 1 4 -0.2 87.9409089020715 34.375715711670296 34.10602675767029 0 0 1
1824 1 5 0.1 86.83240780658633 34.56077014656868 32.25485042872414 0 0 1
1736 1 5 0.1 90.75935263300963 33.119522981903245 30.439816347006946 1 0 0
1738 1 1 -0.3 85.27367868597688 28.80356768213457 38.61719201690397 0 0 1
1740 1 2 -0.1 83.49438560970754 30.76923047830413 38.597382706912256 0 0 1
1827 1 5 0.1 88.98795152125327 34.41466572995592 34.47093773089761 0 0 1
1710 1 5 0.13 86.21201340312504 24.156926726193998 31.117489632538337 1 0 0
2388 1 5 0.1 52.02645784935315 45.32989800393627 37.72827151057499 -2 1 -1
4231 1 13 -0.38 52.87240754951894 45.134999317086695 35.24686026411401 0 0 1
2877 1 1 -0.3 51.54775588587305 36.30974864308383 36.81902349563096 -2 1 -1
2879 1 5 0.1 53.33087522901111 36.54501002085641 37.979387171840315 -2 1 -1
2547 1 5 0.1 50.9776075633706 41.71824425911876 30.277734549211182 -2 1 -1
2512 1 7 0 48.09025601053078 45.09424193334016 34.32252110836874 -2 1 -1
2524 1 5 0.1 48.580482486902675 45.19825234374605 32.2342936841015 -2 1 -1
3130 1 5 0.1 53.007775435792176 35.91418414574547 30.486031016163885 0 0 1
3126 1 5 0.1 50.830119316472704 38.17897361437943 30.26638886702598 0 0 1
2880 1 5 0.1 51.66447400311938 35.16549020969433 36.933902636635615 -2 1 -1
2356 1 5 0.1 53.85721598548732 42.688828759160444 38.75826660353701 -2 1 -1
2548 1 5 0.1 50.82154761375942 43.320777480389374 30.34855356451529 -2 1 -1
2881 1 5 0.1 51.99109375136861 36.517631333018166 35.83885480263788 -2 1 -1
3112 1 5 0.1 55.82346517601447 35.99471435035028 30.916987798964563 0 0 1
3337 1 5 0.1 54.07697791511348 35.58315271848599 32.59301280162508 0 0 1
4105 1 4 -0.2 55.484077305263405 44.545576937546194 33.82871014543835 0 0 1
2500 1 4 -0.2 49.97237312178282 41.35856548342239 37.10544520415378 -2 1 -1
2831 1 7 0 52.46664821421439 38.55403217057963 37.18794638536487 -2 1 -1
2539 1 5 0.1 49.65360974846963 41.92255376603159 36.236041944359776 -2 1 -1
3131 1 5 0.1 52.18330146880513 36.71978755264775 31.840989668138704 0 0 1
3341 1 5 0.1 54.12378585151082 37.29768942888899 32.88802440826933 0 0 1
2497 1 4 -0.2 54.63523910807617 37.95088819871438 36.056781652282226 -2 1 -1
2499 1 8 0 52.08823118818063 40.79291863610243 35.83196345104909 -2 1 -1
3340 1 5 0.1 55.70330987622215 37.685350251045485 31.08869628938094 0 0 1
3109 1 4 -0.2 54.20816456280243 36.55340606440361 32.08970646521648 0 0 1
3111 1 4 -0.2 55.63477194223122 36.738698619308465 31.635864780372252 0 0 1
2882 1 5 0.1 54.295434413832744 39.818536145825846 33.550590820608626 -2 1 -1
2794 1 4 -0.2 54.04461436712639 40.49044931085615 34.41291288196596 -2 1 -1
2793 1 10 0.38 53.12398162774817 41.53706527301888 33.88886844724178 -2 1 -1
2795 1 12 -0.38 53.218687115743954 41.93848246270275 32.73188604131712 -2 1 -1
2796 1 5 0.1 54.98194196146935 41.01153429991709 34.809898348583395 -2 1 -1
2875 1 5 0.1 50.92340905947766 41.57189557123253 34.253572411777085 -2 1 -1
2504 1 4 -0.2 51.90806085544662 41.79462786102849 34.76000810657199 -2 1 -1
4139 1 5 0.1 55.00529314440185 43.76441530737954 33.23364902583282 0 0 1
2498 1 8 0 53.18005061431002 40.00478232450122 35.5325800982587 -2 1 -1
2826 1 5 0.1 51.83941490834978 42.86301193993961 35.03013153323134 -2 1 -1
2537 1 5 0.1 55.123494739094596 38.0252911187975 35.08578653195146 -2 1 -1
3108 1 4 -0.2 53.03647536893871 36.74462832697601 31.172843164205446 0 0 1
2546 1 5 0.1 49.75527928316856 42.258118148833056 32.35307290011443 -2 1 -1
3128 1 5 0.1 53.09855998732455 38.83876249431577 31.32236696167324 0 0 1
2828 1 7 0 53.38950239651184 38.88067723206203 36.22510424492707 -2 1 -1
2538 1 5 0.1 54.351329712070786 36.91423915532561 36.01529723905213 -2 1 -1
2526 1 4 -0.05 49.25599610540039 42.13810130063994 31.412638414076465 -2 1 -1
2829 1 7 0 51.247676141715964 40.48939895324689 36.823803147427185 -2 1 -1
2350 1 8 0 56.1378867576694 41.732577685346044 37.335832633016445 -2 1 -1
2496 1 4 -0.2 55.66605244707277 38.06518250838054 37.14718043570519 -2 1 -1
2352 1 7 -0.1 55.66577798439539 40.520365556692624 37.575863264345244 -2 1 -1
2348 1 8 0 55.79369370891208 43.00370514295493 37.75944324217943 -2 1 -1
3338 1 5 0.1 56.227010799593096 35.80525696840043 33.549871080692625 0 0 1
2775 1 5 0.1 48.97749926581502 41.11065350014019 31.37023176787658 -2 1 -1
4138 1 5 0.1 55.64414911825364 44.1104472650335 34.84723428493636 0 0 1
3339 1 5 0.1 56.30113296158774 37.601517296876104 33.378685066640216 0 0 1
3110 1 4 -0.2 56.517464860012375 36.62938858469198 32.8821745069192 0 0 1
2830 1 7 -0.1 51.499012716724245 39.40162139875859 37.516684231635054 -2 1 -1
4134 1 5 0.1 56.621385733592504 43.30803447856007 31.573233907068236 0 0 1
4145 1 5 0.1 53.876713359656165 43.32957786067762 30.813097377440375 0 0 1
2357 1 5 0.1 54.81218065630956 40.46784201159889 38.17074082120423 -2 1 -1
2535 1 5 0.1 55.30798478593462 37.7525713158829 38.19061618145405 -2 1 -1
2518 1 7 -0.1 48.253571656550044 44.57870363960893 33.080597465762175 -2 1 -1
3107 1 4 -0.2 52.95041004615776 38.135132138845115 30.56360801446202 0 0 1
2353 1 7 0 56.35822537929564 39.42645762644102 37.10058826825768 -2 1 -1
2536 1 5 0.1 56.440443096837775 37.36949906527308 36.887057608610974 -2 1 -1
2347 1 7 -0.1 54.67861361312612 43.426827422957636 38.501163187135 -2 1 -1
2525 1 6 -0.1782 48.077361665114516 42.992181263615265 31.434236410768893 -2 1 -1
4144 1 5 0.1 53.10430973963942 44.894963785652244 32.689572395996805 0 0 1
2540 1 5 0.1 49.03858583202992 40.673834626930166 37.25350448214562 -2 1 -1
2876 1 4 -0.2 52.39406261933455 37.113913833247935 37.759039339503715 -2 1 -1
2501 1 4 -0.2 50.141282269465655 42.266984071922835 38.30131640150667 -2 1 -1
4491 1 12 -0.38 55.893319516328006 40.87614189213048 30.380375441410305 0 0 1
2541 1 5 0.1 50.96372276969113 43.037432901169325 38.138145768523586 -2 1 -1
2527 1 4 -0.2 50.17970686410329 42.417643708245095 30.224908726289527 -2 1 -1
2544 1 5 0.1 49.08921974234651 44.75956288942368 38.18108714040834 -2 1 -1
4232 1 14 0.35 53.24623553333596 44.25550679026109 35.48840747557892 0 0 1
2895 1 5 0.1 50.52762695877662 36.680745235322576 36.939488750295006 -2 1 -1
2832 1 5 0.1 50.765003363589315 39.167718754357836 38.23724123660725 -2 1 -1
4112 1 8 0 54.59404655435934 45.230560679510745 30.2476462797203 0 0 1
2502 1 10 0.38 48.738060851513495 42.8109000977377 38.737294717153574 -2 1 -1
3294 1 5 0.1 61.55062088727722 38.974141243164524 30.43186229557356 0 0 1
3201 1 5 0.1 58.10610047002795 35.658539737033614 30.495123249217325 0 0 1
1972 1 5 0.1 64.6441212668209 45.17101855726722 38.70696496953923 0 0 1
2346 1 7 0 56.80406208002788 45.11710162703373 37.829011436468164 -2 1 -1
3279 1 4 -0.2 60.50902274194371 38.50399933408906 30.2396470816445 0 0 1
6918 1 5 0.1 60.24425860067032 42.64972124709152 38.42653948141856 0 1 0
4104 1 10 0.38 56.84757188699459 44.6922828281407 33.12080008241389 0 0 1
2349 1 8 0.14 56.76680036298434 43.875248579606286 37.38437135869461 -2 1 -1
4135 1 5 0.1 57.56626298355034 41.762723172111535 33.28607751724965 0 0 1
2001 1 5 0.13 62.92735134046558 34.99524055048137 33.30298243960549 0 0 1
6444 1 5 0.1 61.895094366166695 42.31223602393361 38.42063520533165 0 1 0
4061 1 2 0.05 61.779003902175134 44.24164253746299 30.26197301148951 0 0 1
3185 1 4 -0.2 62.54164368303928 45.27704476984456 35.27382254777458 0 0 1
6437 1 5 0.1 60.53482430957597 40.17844765913402 37.84958395966436 0 1 0
2351 1 8 0.14 57.310313667011016 41.854357929033185 36.6629389364972 -2 1 -1
2354 1 7 -0.1 57.544270408387106 39.59041977856164 36.474927433537175 -2 1 -1
3291 1 5 0.1 57.815758579595794 38.172359280488564 31.03933462425846 0 0 1
4102 1 2 -0.1 57.394924347543665 43.67703928805111 32.170503439021935 0 0 1
4593 1 5 0.1 59.246469708234585 41.49617256805107 31.359937419952335 0 0 1
3292 1 5 0.1 58.21931763696933 38.68515688755995 32.681041827596275 0 0 1
3186 1 4 -0.2 63.35395152833706 45.13379348280549 34.015173046461356 0 0 1
4101 1 4 -0.2 58.416263237044426 44.24089012569094 31.208889568701956 0 0 1
2884 1 5 0.1 57.91715196868907 38.70124477651335 35.94024476994809 -2 1 -1
3202 1 5 0.1 59.525227147553615 35.50187594067046 31.513465719554446 0 0 1
3133 1 4 -0.2 58.40910298800567 35.50858233149671 31.54388993443903 0 0 1
3132 1 2 -0.1 57.97792182664415 36.595253017129735 32.5060032786484 0 0 1
1989 1 4 -0.2 63.86776782076188 35.41963707267099 35.7951747175935 0 0 1
2883 1 7 -0.1 58.04132448509645 40.77907998359133 36.221516667126615 -2 1 -1
2358 1 9 -0.5600000000000001 57.815491838923506 43.18021554128668 36.73601322272245 -2 1 -1
4136 1 5 0.1 58.31645648768637 43.18845454036716 33.97922588234981 0 0 1
1988 1 4 -0.2 62.95286400036239 36.57172184054836 35.99912042143455 0 0 1
3438 1 5 0.1 58.58294280109346 36.403752859286286 33.39503578126842 0 0 1
3276 1 4 -0.2 58.43371538006515 37.95324595852268 31.931995112723673 0 0 1
3419 1 5 0.1 60.79127664020264 44.38085425643615 36.30916962596399 0 0 1
3184 1 4 -0.2 61.34050391317078 44.31581182322233 35.33622035519485 0 0 1
3278 1 12 -0.38 60.73806860144184 37.62284879643461 32.387048780267165 0 0 1
3277 1 10 0.38 59.94795131486701 38.059887504452426 31.592913110745144 0 0 1
4103 1 4 -0.2 58.183640604040676 42.66115858587192 33.014976019746584 0 0 1
4594 1 5 0.1 60.22557530782866 41.87915038902289 32.71523074771415 0 0 1
4100 1 2 0.05 59.729013083525395 43.67631972289081 31.587546644677747 0 0 1
4592 1 4 -0.2 59.41519756467191 42.28393762626979 32.173310712125385 0 0 1
3370 1 5 0.1 61.197691736657085 42.13735516191838 34.82220207139468 0 0 1
3183 1 4 -0.2 61.914359765886616 42.919068519765254 35.16459573686656 0 0 1
3420 1 5 0.1 62.332125420076835 42.56820466331064 36.20061064023389 0 0 1
4518 1 5 0.1 62.42977687338465 43.937408605296966 31.125976106785053 0 0 1
3187 1 5 0.1 62.734386282122856 40.64338732684356 34.06889317166986 0 0 1
3181 1 7 0 62.99552057057842 42.77930292211708 34.06161318004019 0 0 1
3180 1 7 -0.1 63.23153316527511 41.512305037509414 33.61842475031517 0 0 1
3182 1 7 0 63.798311837371855 43.78201218773151 33.67902726324889 0 0 1
3179 1 7 0.11 64.19613941094418 41.251830423135964 32.72637217588509 0 0 1
3346 1 9 -0.22 64.33047081214573 40.04699456184037 32.33201755181921 0 0 1
4131 1 5 0.1 60.20932289312454 44.31925453143306 32.4102074583611 0 0 1
3176 1 7 0 64.75453437537416 43.50398937743657 32.72289691699101 0 0 1
2894 1 5 0.1 58.940771953612895 40.8676538384616 35.55490903625768 -2 1 -1
2047 1 5 0.1 62.079076485555014 36.46139298995503 35.41783824969428 0 0 1
3175 1 7 0 64.91773384722322 42.27175613181063 32.231660902804606 0 0 1
1987 1 4 -0.2 63.555871430087436 37.9317106372644 35.530791766147225 0 0 1
2050 1 5 0.1 64.4434668395447 35.60223267739186 34.872051737587725 0 0 1
2534 1 11 0.28 58.776866661248405 43.519604262633784 36.50835478196239 -2 1 -1
2045 1 5 0.1 62.85910908999002 38.67469924345434 35.61992628376445 0 0 1
2046 1 5 0.1 63.70299916589507 37.81878113275448 34.41609631272838 0 0 1
2048 1 5 0.1 62.65618181005377 36.68921383320196 37.13636874798801 0 0 1
1971 1 5 0.1 64.78362344161712 43.546907068768036 36.92710057461689 0 0 1
3188 1 5 0.1 60.55426073540997 44.40168102145877 34.609177381799256 0 0 1
2049 1 5 0.1 64.70191033488749 35.60336197490882 36.52961995039256 0 0 1
3345 1 7 0.01 65.24070718276946 39.755451724177796 31.513871522992794 0 0 1
1984 1 5 0.1 64.7027184536087 40.48284531850439 36.69880559585689 0 0 1
1978 1 4 -0.2 64.82182270863834 38.29128056266034 36.32686897598049 0 0 1
1977 1 5 0.1 64.6791851912413 38.035834359937574 37.40613763807717 0 0 1
3417 1 5 0.1 63.16644138002418 45.07018314097992 36.14312722008271 0 0 1
1985 1 5 0.1 65.23095346634258 40.08181558654995 34.92505037366135 0 0 1
4132 1 5 0.1 58.3552060294722 44.000951358727875 30.186738723590253 0 0 1
4099 1 6 -0.3 60.59492463485277 43.4248961044542 30.504326310439794 0 0 1
5493 1 7 -0.1 69.05536786574312 45.17425305753726 33.22278195130046 0 1 0
3347 1 5 0.1 65.45588616744922 38.71201214483036 31.39850863858164 0 0 1
1950 1 4 -0.2 65.47933783041273 44.37961949012716 38.7192953501506 0 0 1
1943 1 5 0.1 72.36230542771972 45.33634450150024 37.35064591537006 0 0 1
2085 1 8 0 72.75345094214643 34.68108351094955 32.58090118642921 0 0 1
2270 1 5 0.1 73.22808416706403 34.64042194115669 30.519092179618497 0 0 1
1967 1 5 0.1 68.02450781755937 45.08715181848407 37.72130812938134 0 0 1
3177 1 7 -0.1 65.51836137829758 44.4235673339238 32.23717301125639 0 0 1
2130 1 5 0.1 73.40146053527646 39.37423323361172 38.27238962197438 0 0 1
2087 1 4 -0.2 72.33130319909625 34.72253833552505 31.123329623926338 0 0 1
1968 1 5 0.1 66.23865698478565 44.292863816067694 35.37865999340304 0 0 1
1948 1 4 -0.2 66.37037203602695 44.698441396965805 36.39676531750909 0 0 1
1983 1 4 -0.2 65.30765063146107 39.74678035520472 36.00275204659555 0 0 1
2309 1 5 0.1 65.54649305927562 37.611754997398364 35.93907804687174 0 0 1
1937 1 7 -0.1 70.58058736571002 44.5691819437307 36.782149424393566 0 0 1
5492 1 7 0 70.41524432570307 44.97077822188296 33.21851549154231 0 1 0
5504 1 5 0.1 71.90692072572095 42.10696162375812 30.60481500355517 0 1 0
1976 1 4 -0.2 68.16949731840448 40.27824924533774 38.245915567007806 0 0 1
1936 1 7 -0.1 71.90196089371145 44.416770910935675 36.912160294567315 0 0 1
3173 1 7 0 65.8351892005102 41.99253755735348 31.272930504193745 0 0 1
1979 1 5 0.1 69.10370259582005 39.90494084473861 37.715580860165126 0 0 1
1980 1 4 -0.2 67.0138537179382 39.40082883651256 37.83721781028639 0 0 1
2310 1 5 0.1 68.02593608137592 41.25431395323483 37.83007208419484 0 0 1
1970 1 5 0.1 66.28679409503296 42.937406905612306 37.442558650820615 0 0 1
1949 1 4 -0.2 65.65505148913198 43.82997181671113 37.36019612856053 0 0 1
2308 1 12 -0.38 67.67300693883706 39.936724449005396 35.6246894104162 0 0 1
1986 1 10 0.38 66.76178158993704 39.830607825244634 36.45485295109249 0 0 1
2271 1 5 0.1 71.74157151464462 35.586836026276856 30.894689315375384 0 0 1
2022 1 7 -0.1 68.80846958655181 35.18914525346331 36.760682778899096 0 0 1
3192 1 5 0.1 66.9837351918225 44.943596857346286 30.915690439761605 0 0 1
2029 1 5 0.1 69.51742776452492 35.53451153761627 37.39272503268635 0 0 1
2024 1 7 0 67.64233308257556 35.481991853884054 34.772983649867356 0 0 1
2032 1 5 0.1 66.2368288365006 36.412562744758844 33.35648520336799 0 0 1
2260 1 5 0.1 67.81301527271106 35.634981415835995 32.670655148176806 0 0 1
1939 1 7 -0.1 70.36876557669906 42.327955471398965 36.163307904372424 0 0 1
2288 1 5 0.13 70.72058352295583 39.677241445216055 35.60346713161741 0 0 1
5507 1 5 0.1 68.34145933144684 44.38700252386475 33.12828296303692 0 1 0
3178 1 7 -0.1 66.36715438490509 44.16222723676432 31.217566397764145 0 0 1
2023 1 7 0 68.55246075106895 35.88202422776017 35.64700370475351 0 0 1
2212 1 5 0.1 69.05346029470115 37.92903938178384 36.23574332097862 0 0 1
2028 1 4 -0.2 67.33796800300311 36.26045636761127 33.49879753734573 0 0 1
2031 1 5 0.1 67.40014760143673 38.34271732010536 33.988543159664665 0 0 1
2026 1 4 -0.2 69.37861797670443 37.608153544175046 33.96477664689974 0 0 1
2259 1 5 0.1 67.79616226048904 38.02683581881709 32.424455562138384 0 0 1
2027 1 4 -0.2 67.91371853941575 37.619381632284565 33.43945389991922 0 0 1
5734 1 5 0.1 69.41578137607684 42.275560820230965 33.27924035299438 0 1 0
5502 1 4 -0.2 70.09542919266386 42.60936155916527 32.49147296892226 0 1 0
5506 1 5 0.1 69.48964298420124 42.90977146894887 31.64567293517596 0 1 0
5733 1 5 0.1 71.08861029769994 40.79947210604027 33.20152967605256 0 1 0
5501 1 4 -0.2 70.89595514461111 41.31367246902306 32.24297418703623 0 1 0
5498 1 7 0 70.97771042259868 43.83271451634775 32.91718253251778 0 1 0
5505 1 5 0.1 70.30795718756364 40.54895356426431 31.686279654165915 0 1 0
2261 1 5 0.1 69.95468154163734 36.99951205137224 33.219433522139525 0 0 1
2030 1 5 0.1 69.78257751254687 38.66253542959285 33.9322766692747 0 0 1
5500 1 4 -0.2 72.25107039701888 41.57427466707634 31.485068747697895 0 1 0
5497 1 7 0 72.31983474355425 43.69036801354936 32.845572954507226 0 1 0
2025 1 4 -0.2 69.3986009576265 37.2001847820583 35.50690315606141 0 0 1
5735 1 5 0.1 72.63950716009818 40.62927431855213 31.240317914905248 0 1 0
2262 1 5 0.1 70.45808901778874 36.948590683593 35.844265948790955 0 0 1
2285 1 17 -0.28 71.77793727757548 39.911479883499894 35.51775133193998 0 0 1
1934 1 8 0 72.37819762064554 41.12177060511416 35.83270933775406 0 0 1
1933 1 7 0 71.74113185020855 42.21623856919055 36.22437326339303 0 0 1
1932 1 7 0 72.54288565071519 43.27290176450822 36.56852733300309 0 0 1
1945 1 5 0.1 69.73838913524483 41.504256430066015 35.8795759354734 0 0 1
1938 1 7 0.0282 69.80937933669716 43.53977379167284 36.3662658841871 0 0 1
1946 1 6 -0.1782 68.46768101637498 43.63387711551188 36.168400626561734 0 0 1
5496 1 7 -0.1 73.07626041801223 44.709324746783594 33.26221301596324 0 1 0
5499 1 4 -0.2 73.1280372755486 42.459039177269666 32.41910550126983 0 1 0
2284 1 18 0.3 72.94665035647716 38.743064935224275 35.1208813350227 0 0 1
5736 1 5 0.1 73.54667298173618 41.841976032099666 33.236667016039625 0 1 0
1981 1 5 0.1 67.3769185940535 38.348731094841284 37.93496152310921 0 0 1
3624 1 12 -0.38 71.79120111221624 35.76396590092415 38.277500858360106 -1 1 0
1947 1 4 -0.05 67.83348043970108 44.8792336358898 36.67715451504762 0 0 1
3172 1 7 0 65.9432169298685 40.69332955490407 30.879355070571364 0 0 1
1935 1 8 0 73.78098085182017 41.03762291658144 35.70732047979757 0 0 1
1930 1 7 0 73.92660658073811 43.171013822506126 36.47193391295603 0 0 1
2072 1 7 0 73.80779207835448 35.27591119815797 33.149048932573855 0 0 1
3174 1 7 0 66.44704753300867 42.93881269337403 30.631473874383982 0 0 1
3216 1 5 0.1 66.00163415860318 36.712037076253516 30.91606300184804 0 0 1
1982 1 5 0.1 66.11505222512892 39.60169751422382 38.397901772933906 0 0 1
5963 1 5 0.1 78.22079771862039 39.52651738402531 30.368598676665588 0 0 1
1921 1 4 -0.2 80.74587113931614 45.2036902358806 36.32645947197471 0 0 1
1965 1 5 0.1 76.78917731707396 45.039969627898536 38.546127712068994 0 0 1
2170 1 5 0.1 79.80396612241427 34.65999038493621 34.52075431871056 0 0 1
2275 1 5 0.1 74.3198485780278 45.32016099570556 36.17607421854166 0 0 1
2174 1 4 -0.2 82.53236264558805 34.781446907083534 34.771723271422196 0 0 1
2177 1 5 0.1 82.08478489309073 35.508413360293005 34.12663201558612 0 0 1
1858 1 4 -0.2 76.33648205603711 35.107139449930656 38.53611183241083 0 0 1
1923 1 10 0.38 78.51829575388233 45.14774064447542 37.17488529387937 0 0 1
6282 1 5 0.1 77.67930432255993 41.772374417343656 30.529213908506748 0 0 1
2250 1 7 0 82.18838514431847 44.71976194535603 36.044610505639675 0 0 1
5686 1 5 0.1 73.96124506960582 42.777614014687984 31.770221952301412 0 1 0
5503 1 5 0.1 74.10811451666284 44.67568976705857 33.31219806077669 0 1 0
1942 1 5 0.1 74.5203622394271 44.81054341872368 37.7733194726258 0 0 1
1929 1 4 -0.2 74.72889148837069 44.463403316353165 36.74726441088972 0 0 1
2195 1 5 0.1 77.55643460014429 41.115580198143554 38.602827281302524 0 0 1
2282 1 5 0.1 79.79105539402104 41.04358963021264 37.733639473206125 0 0 1
2186 1 5 0.1 75.7042918141243 37.742155854669946 38.38755466793151 0 0 1
6243 1 2 -0.1 79.91027528628851 41.6783316412878 30.58037250886334 0 0 1
2078 1 17 -0.15 75.30920389231508 34.97075517200001 36.24302159886806 0 0 1
2079 1 8 0 74.0949917360661 34.92761249187823 34.383397688413616 0 0 1
2283 1 17 -0.28 74.25145462758209 39.83814118634379 35.348763946577954 0 0 1
2253 1 5 0.1 81.6421644050071 44.318291661055355 34.019742369135365 0 0 1
1926 1 2 -0.1 76.22054029584463 44.52055518097886 36.43981945689594 0 0 1
1922 1 4 -0.2 79.7831051300541 44.300579800505346 37.120510629332415 0 0 1
2269 1 5 0.1 74.41410045197692 36.46312890276842 31.459569463598292 0 0 1
2221 1 4 -0.2 78.33578502558349 37.09953300913641 37.228344026858196 0 0 1
1962 1 5 0.1 80.22080667738187 43.952116825485255 38.091396836013814 0 0 1
2077 1 8 0 75.20639703849723 35.36743939132199 35.02153566630276 0 0 1
2071 1 7 0 76.29686807140621 35.45503172922554 37.02778080368217 0 0 1
1924 1 4 -0.2 77.18957803786624 44.534154959339645 37.63524988045949 0 0 1
6320 1 5 0.1 79.19860431796806 35.6679372486043 31.27751881540604 0 0 1
2273 1 5 0.1 76.07931911102114 43.88266294371743 34.46553011863983 0 0 1
2073 1 7 -0.1 74.6603025409071 36.04944428252044 32.46058132035786 0 0 1
2076 1 7 0 76.02263916752426 36.21964854139535 34.41986945166204 0 0 1
2289 1 5 0.13 75.2723396972602 39.56737873886391 35.11094383937047 0 0 1
1931 1 7 0 74.5349197376991 42.057669878698455 36.025963087728854 0 0 1
5918 1 7 -0.1 79.9311959966982 36.38139708889116 31.586467426098316 0 0 1
6246 1 5 0.1 79.72737454313761 43.79408585528016 31.253308991629794 0 0 1
1928 1 4 -0.2 76.00208784398319 42.125649851803786 35.72689809997141 0 0 1
2081 1 7 -0.1 77.05441711713023 36.672669521748475 35.19233251047761 0 0 1
2272 1 5 0.1 76.26659962326472 41.40408034155554 34.908692557972444 0 0 1
5930 1 5 0.1 78.27072270184904 37.32515205727755 32.29846599543508 0 0 1
5960 1 5 0.1 78.70843736493846 41.60807552443325 34.870898016702434 0 0 1
5961 1 5 0.1 78.88299027226256 43.62548823457679 33.391938577982955 0 0 1
2075 1 5 0.1 76.1440710488618 37.46659884162185 32.65834081818646 0 0 1
2074 1 7 -0.1 75.70673516288905 36.61010491227337 33.144039892917085 0 0 1
6281 1 5 0.1 81.00853135353219 42.883578643729805 31.95669697206785 0 0 1
6244 1 4 -0.2 79.9702130946538 42.79576189850728 31.690173445056576 0 0 1
6245 1 5 0.1 80.28495303573504 40.708718378481436 30.940477795809453 0 0 1
6367 1 5 0.1 78.05204488816551 42.266986570889856 32.68960442982635 0 0 1
5934 1 4 -0.2 79.08010076961952 42.60170309071065 32.95534554007606 0 0 1
5925 1 7 0.03 79.51538284915794 39.392638743880084 33.38256844095719 0 0 1
6359 1 13 -0.38 78.1372112509764 39.46081779425073 33.42362891557793 0 0 1
5926 1 7 0 80.21284662577358 40.446573867570386 33.819165756074526 0 0 1
6360 1 14 0.35 77.98572827382014 40.39669286633089 33.48873119085453 0 0 1
5933 1 4 -0.2 79.54610388819131 41.7916291846433 34.196396851763545 0 0 1
5919 1 7 -0.1 79.3241628315744 37.406449598497616 32.14232357152578 0 0 1
5920 1 7 0 80.06548232649276 38.34003015812929 32.747122558523074 0 0 1
5959 1 5 0.1 80.18333994559434 42.453857054088814 34.83530203444206 0 0 1
2279 1 5 0.1 77.8211999501452 37.27204878149781 34.81881426696614 0 0 1
1927 1 4 -0.2 76.49746345987192 43.49894465618225 35.35322027299956 0 0 1
1941 1 5 0.1 77.5768594456708 43.52598402653298 35.22046460924619 0 0 1
1963 1 5 0.1 79.62848041097823 43.35494055977083 36.54930173114341 0 0 1
5927 1 7 -0.1 81.4975686786295 40.44664772743631 33.62255955588756 0 0 1
5921 1 7 0 81.38612919182114 38.30277026021523 32.62517652413911 0 0 1
2080 1 7 0 77.20843106475577 36.36862521665366 36.490192728672895 0 0 1
5915 1 7 0 81.26491624866216 36.32448136717984 31.491244959902453 0 0 1
1940 1 5 0.1 76.55478926768986 41.7056718510874 36.658132917117314 0 0 1
2223 1 5 0.1 78.16088947891663 39.181931073461485 36.74711071000664 0 0 1
2224 1 5 0.1 79.19432694639028 36.893073685261534 36.51845565009156 0 0 1
2106 1 5 0.1 80.44790279912456 38.98269166719426 36.997830546414775 0 0 1
1966 1 5 0.1 77.34753447876143 43.48058574784928 37.89454803728952 0 0 1
6115 1 5 0.1 74.99159276894825 44.52157900713907 30.5992663285237 0 0 1
2220 1 2 -0.1 78.42582550255273 38.5899038732401 37.650605837555275 0 0 1
2226 1 5 0.1 75.90100915237147 39.2939103980586 37.44534819450229 0 0 1
5916 1 7 0 82.00820970279788 37.303809495622254 31.98872304104998 0 0 1
5931 1 5 0.1 82.08592466890906 41.32935445114093 33.99972551510815 0 0 1
5922 1 7 0 82.055478677009 39.30426361770591 33.17072654873343 0 0 1
5914 1 7 0 81.88063931902323 35.247622839554225 30.94905394206886 0 0 1
2105 1 5 0.1 80.83332484202523 36.974927100330035 38.341069428283 0 0 1
2093 1 2 -0.1 79.87387956302304 38.96960667897807 38.046353568654396 0 0 1
2227 1 5 0.1 78.62084972076445 36.43780322281973 38.04286419431846 0 0 1
2132 1 4 -0.2 76.0463341119911 38.78905566689555 38.44463862791633 0 0 1
2251 1 7 -0.1 82.4404908350981 44.32593579223804 34.76541912263595 0 0 1
6364 1 5 0.1 76.18505951371588 39.1132805194571 30.377590425972812 0 0 1
2094 1 4 -0.2 80.00614870985672 40.36127228348661 38.58367749424525 0 0 1
5944 1 5 0.1 88.76336619754758 40.30214864530193 31.004796036927285 0 0 1
5282 1 5 0.1 87.92470181037004 45.34243410106032 32.353165670360525 0 1 0
1791 1 4 -0.17 88.74940621528238 35.47037926222751 31.953122349396605 0 0 1
1794 1 8 0.01 88.05308229102064 36.45757015536667 35.498192930897595 0 0 1
5886 1 4 -0.2 88.33570985301982 39.327580078252545 30.74428361128819 0 0 1
1958 1 5 0.1 86.78793798645282 44.120175922977424 35.75356142264857 0 0 1
1774 1 7 0 85.81039931310627 41.38657558835845 36.466237661974674 0 0 1
1919 1 8 0 84.47446317081994 44.615295779235474 36.5433885785665 0 0 1
2215 1 4 -0.2 85.43486345177836 44.71667852047575 37.724840187162734 0 0 1
1920 1 8 0 83.20443798686335 44.89808672007504 36.91786863731038 0 0 1
1801 1 7 0 83.76484220343934 35.4393687311737 35.3719567637531 0 0 1
2517 1 7 0.0282 90.97945620273207 43.420049350034944 32.728769539993266 -3 1 -1
1797 1 8 0.14 85.98971801920217 36.816471734967436 35.97943018842733 0 0 1
1773 1 7 -0.1 86.59748225406915 41.04591237362954 37.54516313387282 0 0 1
5889 1 4 -0.2 85.59591961844475 38.39373326055587 32.65261522045873 0 0 1
1831 1 5 0.1 84.7972050454106 37.80914903971181 37.36482785006363 0 0 1
2299 1 5 0.1 83.1321713612663 42.90775882394858 32.651496527194716 0 0 1
5928 1 5 0.1 85.01090075314889 36.14373952165769 31.230021606290926 0 0 1
2305 1 5 0.1 83.87438583676754 41.477495403708176 35.643226554685455 0 0 1
5912 1 7 0 84.05651916730272 38.283199191726794 32.44735961345944 0 0 1
1917 1 4 -0.2 86.45417660614052 42.0719852386545 35.256184470027186 0 0 1
2303 1 5 0.1 86.3273025332176 45.32751052083028 37.53600518224934 0 0 1
5946 1 5 0.1 86.47996143345341 38.31013664974654 30.29665345943566 0 0 1
5887 1 2 -0.1 86.76988174662554 39.324757801510586 30.54105024865473 0 0 1
1830 1 5 0.1 82.79007805014142 36.891018153895 36.44304475557569 0 0 1
2249 1 7 0 84.75096901192794 44.103843753736 35.33543984842986 0 0 1
2298 1 1 -0.3 84.07680486320236 44.84542503034157 32.159342914890075 0 0 1
5948 1 5 0.1 86.72301600447935 40.206432966806965 32.67780916746777 0 0 1
1956 1 5 0.1 86.02302298536762 41.62142990928154 34.404779084481554 0 0 1
1802 1 7 -0.1 83.76202684271658 36.503470550652565 36.240454686745444 0 0 1
5913 1 7 0 83.20928988107266 35.213493096031996 30.761560833776443 0 0 1
1772 1 8 0.14 84.6503599656514 40.625621154162864 38.67614660698578 0 0 1
2252 1 7 0 83.76677536421407 44.010049813702864 34.42268475006519 0 0 1
1959 1 5 0.1 86.42180776935555 43.814848796954536 34.132870058315234 0 0 1
2217 1 5 0.1 85.73937810926981 43.70437046492654 38.23279967713104 0 0 1
2304 1 7 -0.1 83.90116050761371 40.91418530988541 37.66616641463564 0 0 1
1826 1 5 0.1 88.68224037665622 35.52342425228557 30.865654232202907 0 0 1
5947 1 5 0.1 85.32829132853227 40.3890820264652 31.681806404431665 0 0 1
5950 1 5 0.1 86.23218022586246 37.50190201147264 32.43561068166755 0 0 1
5924 1 7 -0.1 83.95267935472543 36.23767262324065 31.317956876419363 0 0 1
5923 1 7 -0.1 83.41623013665554 39.27437268816121 33.024835037518926 0 0 1
2516 1 7 -0.1 90.31560776248415 42.68376107246857 33.633462651017396 -3 1 -1
5888 1 4 -0.2 86.13520019773878 39.65796008146222 31.944819015771078 0 0 1
2515 1 7 -0.1 90.07943203640002 43.20863850255865 34.87428780845043 -3 1 -1
1795 1 9 -0.5600000000000001 87.2776641720005 37.22231798113394 36.28071389411861 0 0 1
2315 1 5 0.1 82.84152590578361 40.68283558815003 37.74069668108834 0 0 1
1793 1 8 0 87.30944289951219 35.54708633762971 34.792738144858326 0 0 1
2297 1 4 -0.2 83.91546531776197 43.58325808496204 32.96919580383864 0 0 1
1825 1 5 0.1 88.3599890801655 36.44150004118207 32.35698719565229 0 0 1
2522 1 5 0.1 89.58965758516912 42.554019869903556 35.57112933972775 -3 1 -1
2210 1 5 0.1 89.52164030466682 34.73133699778354 38.32911252251668 0 0 1
2301 1 5 0.1 84.40196718320854 44.68166165745603 31.167874489170618 0 0 1
5917 1 7 0 83.35739282428537 37.31016623146002 31.90438045404389 0 0 1
2521 1 5 0.1 89.47080336660187 43.22160613498456 37.46438240967325 -3 1 -1
1775 1 7 -0.1 84.51131011379559 41.16729395327215 36.48336515982402 0 0 1
1778 1 5 0.1 87.7371133223036 41.044186738569614 37.56388525795765 0 0 1
1918 1 4 -0.2 86.11870282425056 43.566441079498865 35.16325474343941 0 0 1
5949 1 5 0.1 85.65371221617204 38.404389788487975 33.78927627619409 0 0 1
5932 1 5 0.1 83.97081336423614 40.07527290430145 33.552814481696714 0 0 1
1799 1 5 0.13 89.18484481944704 36.41895428183075 35.53076528000119 0 0 1
1915 1 13 -0.38 90.03625693066053 35.28186987290695 32.221044012138066 0 0 1
1916 1 14 0.35 90.44702231973636 35.44480868602278 31.329002337359007 0 0 1
1771 1 8 0 85.9879881684649 40.601342822294015 38.58153790611475 0 0 1
2523 1 5 0.1 89.8624188197019 41.702874620601904 33.39971075157696 -3 1 -1
2854 1 5 0.1 88.43177240728389 44.726062761203934 37.52839479037985 -3 1 -1
2509 1 7 0 90.17549567995896 45.037997946429314 36.42454088607941 -3 1 -1
2511 1 7 0 90.56162205116502 44.461581758493864 35.23085925448187 -3 1 -1
5945 1 5 0.1 88.61244917692352 38.80489695261803 31.626781139582622 0 0 1
1800 1 7 -0.1 84.92816511375074 35.05223419558062 34.84813320762792 0 0 1
1796 1 8 0 85.98183078469353 35.773516948335335 35.16639283124694 0 0 1
1798 1 11 0.28 87.43189995985131 38.18157318292964 36.5356851724454 0 0 1
2508 1 4 -0.2 89.4898708146158 44.33039729252215 37.53580190157589 -3 1 -1
2300 1 5 0.1 84.79533964685197 42.966266936566946 32.90808763917633 0 0 1
1803 1 7 -0.1 84.89434498155669 37.10387951314323 36.58453958949189 0 0 1
1957 1 5 0.1 87.552977709701 41.82148343755719 35.18873459555658 0 0 1
5940 1 12 -0.38 83.00319014012874 41.374593238263856 30.80184128414547 0 0 1
6840 1 5 0.1 62.49457091247115 32.355570782874985 42.408155153037114 0 1 0
6379 1 2 -0.1 63.10390780296759 33.054687622864115 43.05947142771045 0 1 0
6838 1 5 0.1 60.931492494256275 31.95002478074069 43.68584405431365 0 1 0
6381 1 4 -0.2 64.0277433340222 32.14898672875564 43.98483011156825 0 1 0
2055 1 5 0.1 62.16697357189561 29.431802945257324 39.98781674925915 0 0 1
6384 1 4 -0.2 61.193967210739935 32.6018515850261 44.51105019130826 0 1 0
2006 1 4 -0.25 63.092324254075656 30.025680721468287 39.92392045265254 0 0 1
2056 1 5 0.1 63.08864074008588 30.747458563572703 40.78129992499847 0 0 1
6839 1 5 0.1 63.17583331694878 30.25527819647835 44.71105183179721 0 1 0
6387 1 5 0.1 64.88124641351294 32.77815046309141 44.35495711944766 0 1 0
6382 1 2 0.05 63.31230522302927 31.299001432613686 45.063533732192596 0 1 0
6841 1 5 0.1 64.56623077215663 31.57559150846483 43.27205902104946 0 1 0
6383 1 4 -0.2 61.990304110355055 31.89544500663879 45.62484265361523 0 1 0
6867 1 5 0.1 63.31156743921257 33.84380917289513 41.05712175704309 0 1 0
6843 1 5 0.1 62.175529353648415 32.601861383916265 46.404105338800385 0 1 0
6842 1 5 0.1 61.36178178067935 31.13199538019206 46.10600231561031 0 1 0
6440 1 5 0.1 63.95011200411285 29.113498616772475 46.35279826300916 0 1 0
6393 1 6 -0.3 64.16359702676073 31.245734325897917 46.176578006346645 0 1 0
6394 1 4 -0.05 64.00624317188507 30.03779100721276 46.89402177220281 0 1 0
6388 1 5 0.1 60.2564285486858 32.98989898277506 44.96285703576416 0 1 0
6857 1 5 0.1 64.84742284541461 33.531312498432044 41.932836947726386 0 1 0
6378 1 4 -0.2 63.802942331401546 33.968287963650916 42.03517775376658 0 1 0
6380 1 2 -0.1 62.09993708170068 33.83415885274359 43.95974353082049 0 1 0
6837 1 5 0.1 61.189768982065225 34.393138332939195 42.05433752508319 0 1 0
2007 1 15 0.1 64.51709267892514 28.885539882617017 40.0461318845469 0 0 1
5074 1 5 0.1 64.61564098103965 23.820531019548152 40.574652825335576 0 0 0
6868 1 5 0.1 62.494653220140464 34.34794561308202 44.872953877754014 0 1 0
2052 1 5 0.1 62.73680660704332 32.57465646605416 39.35948425427347 0 0 1
1054 1 5 0.1 60.113665827995305 34.29442745125946 46.73856641925103 0 -1 -1
2051 1 5 0.1 61.25675424333503 31.707510193800168 39.080629907002844 0 0 1
4880 1 5 0.1 64.5233449789923 24.67879891638361 46.79579170197266 0 0 0
4878 1 4 -0.2 65.21524252914249 23.89552358895199 47.215265730467834 0 0 0
2057 1 5 0.1 66.0180393557657 29.78746422778437 41.571024372394994 0 0 1
2058 1 5 0.1 65.65321105155179 30.938608054581188 40.14267944828057 0 0 1
2008 1 4 -0.25 65.92507949743563 29.926198348775547 40.454068995560505 0 0 1
6572 1 5 0.1 66.815388511462 32.944975954408065 42.50712537803692 0 1 0
6905 1 5 0.1 66.92278403211455 31.193469569704277 44.233243028153275 0 1 0
6559 1 4 -0.2 67.67169758780962 32.05639369498006 44.23942174088491 0 1 0
6906 1 5 0.1 69.65082384046431 31.358643670867018 43.8558156147316 0 1 0
3927 1 2 -0.1 72.43080326035243 32.976105984930776 40.191141235529756 -1 1 0
6560 1 4 -0.2 67.83295929104271 32.756627084598776 42.89061172793999 0 1 0
6904 1 5 0.1 68.21844930718771 32.03392314116496 42.12755949965069 0 1 0
6562 1 7 0 69.55163670126288 34.14352049273961 44.14148242489492 0 1 0
6563 1 7 0 68.68191422062067 33.96748884834754 43.08922724256656 0 1 0
3621 1 4 -0.2 72.33739946454992 31.589057753480606 39.54175755549223 -1 1 0
3620 1 4 -0.2 71.09408003826931 30.828662294450858 40.011543772189285 -1 1 0
3648 1 5 0.1 70.32936052932881 31.53917193825741 40.40808071905742 -1 1 0
3778 1 2 -0.1 72.01601514415395 28.702833722278367 40.83695628537815 -1 1 0
3619 1 4 -0.2 71.029001946789 29.813623037693947 41.11777436730232 -1 1 0
3779 1 1 -0.3 71.43220017596859 27.732007518156482 39.86520901757903 -1 1 0
4048 1 5 0.1 72.1307325460052 26.86153528637755 39.61482108514272 -1 1 0
3934 1 5 0.1 70.49905637708315 27.373827636924393 40.23992188666156 -1 1 0
6921 1 5 0.13 66.94326580014513 34.259839467000255 40.675335550014495 0 1 0
2009 1 4 0.02 67.167076376787 29.29286347825315 39.76956563486643 0 0 1
2059 1 5 0.1 67.20009889142466 28.20302252938406 40.062037444430395 0 0 1
2060 1 5 0.1 68.08427489956492 29.78996218024308 40.08233004768101 0 0 1
6558 1 2 -0.1 69.07760849471889 31.714212483527973 44.70006895544395 0 1 0
3622 1 4 -0.2 71.27481617310413 33.95110648561865 39.76037762640136 -1 1 0
3928 1 4 -0.2 72.70763877494244 32.831436313533686 41.63644060561668 -1 1 0
4050 1 5 0.1 69.99170896943937 29.47973211736229 41.2433558916214 -1 1 0
6592 1 5 0.1 71.51117914488114 28.14688581287929 45.342501811244674 0 1 0
3777 1 10 0.38 72.38514246788542 27.931456285315743 42.05946377438407 -1 1 0
3965 1 5 0.1 71.73913436507678 32.61711373978487 42.1279849705539 -1 1 0
3649 1 5 0.1 70.56852950044573 34.07842049832996 40.526081407687215 -1 1 0
6879 1 5 0.1 71.84323435995766 30.84761971633069 45.498579112939055 0 1 0
6596 1 12 -0.38 69.21945214339819 29.056798651494088 44.16442907725352 0 1 0
3646 1 5 0.1 71.33945044331831 30.347647734040613 42.07721289374215 -1 1 0
6555 1 10 0.38 69.21298159878901 29.252730048222723 45.35505545573393 0 1 0
3806 1 5 0.1 72.91640733118024 29.094617579716438 40.436650607800544 -1 1 0
3967 1 5 0.1 73.19209572452047 30.993613508348176 39.825474451890486 -1 1 0
3805 1 12 -0.38 71.46594938263496 27.297911559422417 42.524344419182015 -1 1 0
6573 1 5 0.1 67.3482598473228 32.76822511114646 44.976142533600125 0 1 0
6561 1 4 -0.2 69.71900940206764 33.00862148033968 45.07612922909401 0 1 0
3929 1 5 0.1 73.2742476732125 33.40700882129238 39.62977394114617 -1 1 0
6557 1 4 -0.2 72.75287556933179 30.358489878466493 45.963584729214176 0 1 0
6556 1 4 -0.2 69.06636332672952 30.688922224357206 45.87618981087077 0 1 0
6907 1 5 0.1 70.75367290496956 32.8087197340444 45.19899512868221 0 1 0
6553 1 4 -0.2 71.10737066410509 27.868829853993006 46.35631482955206 0 1 0
6574 1 5 0.1 69.25868363299676 33.32482049425576 46.01569520379678 0 1 0
6593 1 5 0.1 71.27119058220943 26.842598707060397 46.39877697783134 0 1 0
6554 1 4 -0.2 69.61531316391456 28.109969802893964 46.31429921153608 0 1 0
6595 1 5 0.1 69.03793688961746 27.13347716725452 46.116906596818005 0 1 0
3757 1 7 -0.1 73.56344337745249 24.494601428148467 45.487072007020785 -1 1 0
3647 1 5 0.1 70.73512001274293 30.318499405646055 39.058496521714936 -1 1 0
6598 1 5 0.1 68.0923503271282 30.77545042010032 46.485461345974265 0 1 0
6597 1 5 0.1 69.9254321595577 30.92449451752056 46.583627700082005 0 1 0
6846 1 10 0.38 73.56775613254523 31.59577872821041 46.403999312615625 0 1 0
3771 1 5 0.1 73.70269229457935 24.676572934911217 44.40819720065215 -1 1 0
6928 1 5 0.1 73.36345211279857 29.654280961124854 45.35090840142078 0 1 0
6552 1 8 0 72.46325079338051 29.795313449126223 47.27504405258348 0 1 0
3618 1 4 -0.2 73.37967679648027 33.9791803868902 42.402619181163416 -1 1 0
4051 1 5 0.1 73.4781119292864 33.61764272984303 43.42360289942327 -1 1 0
3930 1 5 0.1 73.36148548682561 31.950655650828242 41.839702793117524 -1 1 0
3804 1 5 0.1 73.5988034922973 27.92646194446619 43.8657338557842 -1 1 0
3776 1 4 -0.2 73.71609429331114 28.011015904516004 42.76347732796408 -1 1 0
3807 1 5 0.1 71.34070055931807 28.176681719406314 38.86483208622595 -1 1 0
3650 1 5 0.1 70.7288931905113 33.55656313835731 38.87976614830528 -1 1 0
3770 1 5 0.1 71.55318567241035 24.139794276404825 44.88069428979871 -1 1 0
6594 1 5 0.1 69.30181226140344 28.319928071148375 47.33678129970249 0 1 0
2189 1 5 0.1 68.06902191978855 31.67796955052606 39.165865198167054 0 0 1
3756 1 7 -0.1 72.27571720379137 24.092608665627576 45.64765475076884 -1 1 0
6442 1 5 0.1 66.01968543157716 30.064069537770358 47.37823192500424 0 1 0
1804 1 5 0.1 79.74955086279962 27.25649304957689 38.79253828726024 0 0 1
6848 1 12 -0.38 74.21350999155561 32.38521600467868 45.71419329255442 0 1 0
3950 1 5 0.1 80.60493132205833 27.78483240738726 45.06975764557253 -1 1 0
3803 1 5 0.1 74.03715081796052 29.062245658902157 42.765702573577386 -1 1 0
4694 1 5 0.13 82.19547052237834 24.022455044542628 42.8204336753885 0 0 0
4706 1 5 0.1 74.48491970411264 24.156715392297844 41.52569415574238 0 0 0
1846 1 2 0.05 77.47259158698219 31.52872771046185 39.25809087638971 0 0 1
1903 1 5 0.1 77.89796265263467 34.035351775418135 39.72451938183414 0 0 1
3798 1 5 0.1 77.19544794114402 24.933093784684566 44.747217048869146 -1 1 0
3985 1 5 0.1 74.19646569262228 25.933450736914878 42.382564497668476 -1 1 0
3801 1 5 0.1 75.23149912765547 27.247075529797456 45.1107919930917 -1 1 0
4049 1 5 0.1 74.80428175775748 27.03701351185762 41.18506939985301 -1 1 0
3775 1 4 -0.2 74.66066653516037 26.950876562956164 42.264323694410244 -1 1 0
1842 1 5 0.1 75.70547473509805 28.8688106272265 40.36874047578246 0 0 1
1845 1 5 0.1 77.33353818205596 30.48866552339038 41.15298758621438 0 0 1
1844 1 5 0.1 75.80551707239235 31.18935925268757 40.71355219005079 0 0 1
1843 1 4 -0.2 76.70626054037993 30.70822209937525 40.294227830762864 0 0 1
1854 1 4 -0.2 76.31091825584114 29.3796130199265 39.65533589036363 0 0 1
3774 1 4 -0.2 76.0151312041427 27.062519080720584 43.008662755388514 -1 1 0
3802 1 5 0.1 76.51794063233646 28.00762457664919 42.79852617427892 -1 1 0
3773 1 4 -0.2 76.00991356513104 26.730150321888658 44.535805351316 -1 1 0
3915 1 5 0.1 76.75325040767457 26.342470828683368 42.53768330993388 -1 1 0
1847 1 5 0.1 78.37293525223471 31.874649762734116 39.828873211059324 0 0 1
3772 1 4 -0.2 76.18023087535676 25.26050738950273 44.85915836129051 -1 1 0
3615 1 5 0.1 76.9320151498114 33.72090627787513 43.18761494511759 -1 1 0
3737 1 5 0.13 77.11214977926315 29.800893640109717 45.01320496110519 -1 1 0
3616 1 5 0.1 78.71021647792675 33.95590584347149 44.713827245035134 -1 1 0
1780 1 4 -0.2 80.4534923291967 26.381211406948815 40.524491670749185 0 0 1
2292 1 5 0.1 81.07186187343856 33.93369070691284 42.09119613397611 0 0 1
3643 1 5 0.1 75.35276361858826 33.706772595798846 41.38978405357545 -1 1 0
1812 1 5 0.1 80.89309202331219 26.681450598956687 41.48963775863011 0 0 1
3629 1 5 0.1 81.88823409962654 32.871102001384166 44.94460316162835 -1 1 0
3800 1 5 0.1 77.00461698419579 27.19297295208965 44.807472620335844 -1 1 0
2295 1 5 0.1 81.6630840063753 32.85147841400953 39.9766276060338 0 0 1
3728 1 8 0.01 76.94668006520189 29.98802904254961 46.03582294783557 -1 1 0
2242 1 5 0.1 81.59075559247286 30.606391772743734 39.68407517921197 0 0 1
3750 1 7 0 75.68450846562003 24.970494685010163 46.24539670868727 -1 1 0
3738 1 5 0.13 78.03659162631914 31.93657669496162 46.30261848461576 -1 1 0
3628 1 5 0.1 81.68741159212809 31.620676778969234 46.23366126486266 -1 1 0
3891 1 1 -0.15 80.82290074691 28.214708022602625 46.03165565859902 -1 1 0
1841 1 5 0.1 77.22921317824967 28.739234596268464 39.572722091544364 0 0 1
1760 1 4 -0.2 81.240863211875 25.17990256214161 39.78749955093549 0 0 1
3799 1 5 0.1 75.63387885861057 24.58777555332951 44.177462287555755 -1 1 0
3753 1 7 0 74.39244366596662 24.65103084650454 46.53421913338289 -1 1 0
3729 1 8 -0.13 77.39733617867388 31.127884202015732 46.676123560853114 -1 1 0
2286 1 5 0.1 79.4337111779314 26.145117214142587 40.76861470188787 0 0 1
3571 1 2 -0.1 82.51977743471218 33.56701428969866 46.89188690345176 -1 1 0
3570 1 4 -0.2 82.3797141333216 32.39511499936731 45.821580966375954 -1 1 0
3572 1 4 -0.2 81.00391530908414 34.13531263962061 46.92372330047258 -1 1 0
3890 1 6 -0.1782 81.89120774225704 27.658642789167224 46.66990575749168 -1 1 0
3736 1 11 0.28 76.11052708265996 28.13809131443923 46.788635893203015 -1 1 0
3732 1 9 -0.5600000000000001 76.6844582752564 28.97468394213873 46.979075262751934 -1 1 0
1806 1 5 0.1 81.45114910329943 24.274951903179662 40.4078970791801 0 0 1
2290 1 4 -0.2 81.97058205765865 34.18753869302746 41.51816639158607 0 0 1
4722 1 5 0.1 82.0247756913628 25.089425683064796 45.69002479483405 0 0 0
2241 1 5 0.1 82.07416977924652 29.091196971348122 41.3892973224657 0 0 1
2287 1 5 0.1 82.3340501484659 25.48772257798963 39.54280550686214 0 0 1
1739 1 2 -0.1 82.50102930250083 30.00538545715237 39.52196775498636 0 0 1
2291 1 4 -0.2 82.51494461036967 32.992434202072104 40.71060336871483 0 0 1
1758 1 6 -0.3 81.61210846733213 27.702350607887492 39.0841175741635 0 0 1
4001 1 5 0.1 78.24471942488462 24.06185204972369 46.56632246091105 -1 1 0
3617 1 4 -0.2 74.74860168246559 34.51835093983911 41.858869137379216 -1 1 0
1805 1 5 0.1 80.04001388901926 28.530791038662702 40.048763759104084 0 0 1
1759 1 4 -0.05 80.3898584691097 27.54360879135895 39.61872536516253 0 0 1
3749 1 8 0 76.55161278362286 24.924186570771205 47.3422839217498 -1 1 0
1857 1 4 -0.05 77.25414799776321 33.92228490523673 38.766745489129846 0 0 1
1856 1 6 -0.3 76.58229960785262 32.638472241415904 38.9169494109056 0 0 1
4000 1 4 -0.2 77.98311222425284 24.933854413979397 47.232871590253126 -1 1 0
4002 1 5 0.1 78.30029149877357 25.89259785737214 46.834683954993 -1 1 0
3898 1 5 0.1 81.03522764959285 29.249070525101274 45.76599411112282 -1 1 0
3899 1 5 0.1 79.94794934158097 28.16277425342346 46.74734346990811 -1 1 0
3632 1 5 0.1 80.2846871508425 33.34324705206294 47.00462701355586 -1 1 0
4687 1 4 -0.2 82.4754436093277 24.091933164209276 45.7367965055617 0 0 0
4705 1 5 0.1 76.63657009978799 24.01049887904358 40.9197994805163 0 0 0
2294 1 5 0.1 82.63685642338099 32.1201533856751 41.3954903765813 0 0 1
1748 1 2 -0.1 86.68989572809986 33.10985653796292 38.937301682461 0 0 1
2211 1 5 0.1 89.30160412577294 33.71401710258111 39.59377000681467 0 0 1
3630 1 5 0.1 83.11520364283558 34.3211513117954 46.44523736426073 -1 1 0
1753 1 5 0.1 85.87478815310189 29.377819018048513 39.353974667860086 0 0 1
2244 1 5 0.1 83.62421695080053 28.551454421122834 40.8225911367022 0 0 1
2234 1 5 0.1 83.64210386695777 33.6600329419812 38.96886995407118 0 0 1
2236 1 5 0.1 87.17943569900072 32.313654873496205 39.6373224746569 0 0 1
4720 1 5 0.1 84.06897343179813 26.066128913125088 46.0833512070359 0 0 0
3626 1 5 0.1 83.40701875674569 31.06194458383068 44.690154826161205 -1 1 0
2238 1 1 -0.3 82.94824082514613 29.35681610293709 40.832460661380686 0 0 1
4685 1 2 -0.1 83.95888358565438 24.098540006100812 45.24652391207408 0 0 0
3569 1 4 -0.05 83.69927550063747 31.812951878574587 45.353767745380736 -1 1 0
2243 1 5 0.1 83.51114780771516 30.138729825932387 41.48941606238034 0 0 1
3519 1 6 -0.3 84.53375971155165 32.6600247975527 44.5650108705119 -1 1 0
2233 1 2 -0.1 83.85079908567671 33.05309894367112 39.87284201115865 0 0 1
1754 1 5 0.1 85.02533885111552 31.32900547942217 40.03714210310483 0 0 1
2225 1 5 0.1 85.2636256604114 32.794626878336146 41.440694424316945 0 0 1
1746 1 4 -0.2 84.97417691758946 33.580415546086414 40.69805220866415 0 0 1
1747 1 2 -0.1 86.0901901448884 34.18210051082183 39.881989880067266 0 0 1
3550 1 5 0.1 86.45941769227255 32.49961195720396 45.45555670672891 -1 1 0
3518 1 4 -0.05 85.64796151000596 33.24451080045698 45.277572116913205 -1 1 0
3497 1 4 -0.2 86.22225460558136 34.43672725483033 44.53314076347553 -1 1 0
4024 1 5 0.1 86.73613202091673 34.01864026585736 43.675535127961915 -1 1 0
4719 1 5 0.1 83.94236735387338 24.447010605356116 44.17776880079887 0 0 0
3551 1 5 0.1 85.3479475990298 33.57276398181478 46.29188133102784 -1 1 0
3627 1 5 0.1 84.3167695787152 31.441719933048592 46.18261410929439 -1 1 0
4721 1 5 0.1 85.55234366831397 25.505219039412466 45.616221764318475 0 0 0
4686 1 4 -0.17 84.61865445591977 25.211308744152976 46.12681559977039 0 0 0
2293 1 5 0.1 82.68655585550273 34.23867007483473 42.293363225078195 0 0 1
1755 1 5 0.1 87.48424838092691 34.256499559380956 41.56217726863274 0 0 1
1742 1 2 -0.1 84.48265674358242 31.78684117197194 39.25028552054424 0 0 1
2235 1 5 0.1 84.62992230757465 34.39835962397823 41.3438656921835 0 0 1
2201 1 5 0.1 84.68841431062503 28.06814158166857 39.071037207921336 0 0 1
1751 1 4 -0.2 88.7566817281315 34.40166661597599 38.9258635820628 0 0 1
7255 1 5 0.1 49.54455512919166 45.20792907419805 45.46398855376709 1 0 0
6454 1 5 0.1 55.494554009512775 34.834350461935735 47.00858030727106 0 1 0
7187 1 4 -0.2 51.250734554899424 45.05856738769578 46.81650527579515 1 0 0
6500 1 7 0 50.55842015791396 44.369263028381184 42.889966101454036 0 1 0
6491 1 7 0 53.194477406738834 44.26373470083685 43.30501286818665 0 1 0
6499 1 7 0 49.22060156619208 44.49498527215209 42.745816935607536 0 1 0
6461 1 5 0.1 51.76294914013981 36.73059690804565 47.25203374931554 0 1 0
6449 1 5 0.1 55.46448171207304 37.48627750853058 42.95971515910452 0 1 0
6434 1 7 -0.1 50.23226540903711 39.50066529223224 46.093940641033484 0 1 0
6453 1 12 -0.38 53.91078257279819 36.51191723150083 44.87375477905219 0 1 0
6420 1 10 0.38 54.91468908480646 36.36505758328654 45.5966444587868 0 1 0
6809 1 5 0.1 50.05802822310032 36.13528099389518 45.78371404503125 0 1 0
6529 1 5 0.1 54.966178667475894 43.44221762894643 44.286556577005335 0 1 0
6526 1 5 0.1 55.19332849011754 43.63274961366865 41.566870870925214 0 1 0
6805 1 10 0.38 49.18626824917482 37.52819676392956 44.18677414722542 0 1 0
6497 1 7 -0.1 49.16639017670831 42.28707218099206 42.37041982653352 0 1 0
6503 1 7 -0.1 53.09746919137322 42.014184913005614 42.78125058325302 0 1 0
6507 1 5 0.1 54.13222705384775 41.93050708968924 42.80069144084298 0 1 0
6801 1 5 0.1 50.96320664578002 36.65801195890255 43.303058566474604 0 1 0
6898 1 7 -0.1 53.00697552739622 39.660503613114095 42.542103189082404 0 1 0
6800 1 7 0 50.96284741129114 38.53582657115564 42.66879147912201 0 1 0
6798 1 7 -0.1 50.402391685490734 39.70930696481108 42.446072103366646 0 1 0
6493 1 7 0 51.09438508638044 40.92491837359282 42.53099029676618 0 1 0
6492 1 7 0 52.40703267764085 40.86611727535875 42.58811271585981 0 1 0
6799 1 4 -0.2 50.15141987938865 37.29094539922911 42.96326204499618 0 1 0
6508 1 7 -0.1 52.330744696083755 38.517760126225866 42.55656940471131 0 1 0
6803 1 5 0.1 52.8951975036804 37.59553001509416 42.79627775430815 0 1 0
6804 1 5 0.1 49.34576879142429 39.72382494586887 42.36217609786483 0 1 0
6900 1 5 0.1 54.102019732029724 39.56503238610893 42.57299860503335 0 1 0
6494 1 7 0 50.451631507115586 42.099222862131356 42.65068099841382 0 1 0
6496 1 7 0 52.506251731243296 43.14426508581356 43.00493904485948 0 1 0
6495 1 7 0 51.16186052598865 43.20662084296512 42.887220873835574 0 1 0
6802 1 5 0.1 49.72300326689505 36.75955006465377 42.060576491901024 0 1 0
2734 1 13 -0.38 52.45744968220896 44.09741045066848 39.829554279801044 -2 1 -1
6498 1 7 -0.1 48.53503060052879 43.39380207227925 42.502741295660684 0 1 0
6910 1 5 0.1 56.4573759013201 39.73544921079849 43.59308285211132 0 1 0
6452 1 5 0.1 55.20747922633787 38.9620936042814 45.40706900385872 0 1 0
6806 1 4 -0.2 49.560077055563895 37.152604616874854 45.65290453450754 0 1 0
6462 1 5 0.1 49.41311493741474 39.8294293846248 45.49799674519082 0 1 0
7254 1 5 0.1 50.21071075794079 43.6295989175298 45.58847073561493 1 0 0
6808 1 5 0.1 48.58016867104401 37.162174769291894 46.17489884143823 0 1 0
6433 1 7 0 50.4190292078779 38.18711039084733 46.316789890523964 0 1 0
7186 1 4 -0.2 49.957322540970274 44.53872326646052 46.211448289531816 1 0 0
2742 1 14 0.35 52.02482809718183 44.185601685865876 40.67759571035587 -2 1 -1
6899 1 5 0.1 48.52948465554891 41.64241120265524 41.75884727913386 0 1 0
6467 1 4 -0.2 55.46017181361391 44.44213032702862 42.23111037001331 0 1 0
6435 1 7 -0.1 51.118987552462144 40.426732096653296 46.48161516690944 0 1 0
6463 1 5 0.1 51.04451206214882 41.4458602377279 46.2175521628552 0 1 0
6419 1 4 -0.2 56.23760476408574 38.54725971992834 45.33269625403072 0 1 0
2542 1 5 0.1 50.553497039115655 41.726707761244825 39.150523518898524 -2 1 -1
2545 1 5 0.1 48.78883309936752 44.57483905850317 39.865244727951875 -2 1 -1
6421 1 4 -0.2 54.75229841056696 35.646673017403856 47.018492954728316 0 1 0
6418 1 2 -0.1 56.18853364645905 37.040006916092004 45.058236025097095 0 1 0
6807 1 12 -0.38 48.19792467923057 38.23650757373079 43.95933332416271 0 1 0
6468 1 4 -0.2 54.693381935103496 44.32204579872301 43.599956238002704 0 1 0
6432 1 7 -0.1 51.52440313308554 37.76859270461143 47.06878060190584 0 1 0
6429 1 8 0.14 52.255616508258 40.00776350114177 47.10578143367982 0 1 0
6455 1 5 0.1 53.79674194919925 35.251678966037005 47.172844076597016 0 1 0
2344 1 7 0 54.58279915055883 44.75645188019472 38.81522482585965 -2 1 -1
6428 1 8 0 52.4351284068936 38.6303064538461 47.34635486433646 0 1 0
2503 1 4 -0.2 48.427122922367225 44.24979123193839 38.89733110267428 -2 1 -1
6448 1 5 0.1 56.4129121685351 36.013570124322996 43.06803001875026 0 1 0
6417 1 4 -0.2 56.30289984372902 36.993101262747544 43.506074941831386 0 1 0
6528 1 5 0.1 54.85585663374421 45.1895526697309 44.2453985038359 0 1 0
2343 1 2 -0.07000000000000001 53.26551849212058 45.24989971267014 39.50757392633045 -2 1 -1
7185 1 2 -0.1 48.911727316989996 44.162014907387395 47.27066389569816 1 0 0
7190 1 5 0.1 51.91346632573199 45.336121096453326 45.95025295697768 1 0 0
7521 1 5 0.1 51.88926698098786 44.33251434006462 47.24730423757809 1 0 0
2878 1 5 0.1 51.92949860530718 37.219114133744775 38.79095041511947 -2 1 -1
6412 1 4 -0.2 60.990044536635665 42.01982407478681 38.98072405011514 0 1 0
6436 1 5 0.1 59.54206595585866 40.45988513530512 39.19149815698772 0 1 0
6391 1 4 -0.05 60.60672766908422 40.51832692079964 38.864421309995215 0 1 0
6477 1 5 0.1 62.944122288706744 44.66879478533667 43.31238842931877 0 1 0
6532 1 5 0.1 59.4948304300322 45.08224779151796 42.9031696078486 0 1 0
6864 1 5 0.1 60.625847449143684 37.89696092680147 38.91035189098803 0 1 0
6486 1 4 -0.2 61.522750044187745 45.31574412907145 44.74701741446589 0 1 0
6451 1 5 0.1 56.77677625436495 38.791016450586255 46.30233209403413 0 1 0
6524 1 5 0.1 56.74812657372236 42.703420524828985 43.33656583914254 0 1 0
869 1 4 -0.2 61.239207023512385 36.768999621889165 47.200644399157554 0 -1 -1
6836 1 5 0.1 59.41189938171311 34.84647898046531 43.890536891260986 0 1 0
6525 1 5 0.1 57.498783512975535 44.8882541456573 41.427972686345825 0 1 0
6521 1 5 0.1 57.0894311787614 42.088936553788116 40.96862115994911 0 1 0
6908 1 4 -0.2 57.073237117537275 39.10234779453856 44.17013683203999 0 1 0
6909 1 5 0.1 57.93294276047597 39.65706909749484 44.72563837109756 0 1 0
6466 1 2 -0.1 57.00634871924834 44.540237339588735 42.37248794138813 0 1 0
6375 1 2 -0.1 61.4084473314435 34.8950572312775 43.00218891426192 0 1 0
2179 1 5 0.1 64.20949842557012 42.83635193507304 39.54156717154576 0 0 1
6450 1 5 0.1 57.022350139260475 36.509339486247626 45.583245179318446 0 1 0
6447 1 5 0.1 57.56737672192404 38.205252908967985 42.25058497322699 0 1 0
6834 1 5 0.1 58.90118141140452 36.17981095743867 42.18133498639516 0 1 0
6416 1 2 0.05 57.47675502813591 37.89859233037097 43.326468017738534 0 1 0
6522 1 5 0.1 58.16732511723968 41.317018546146 42.209268650140274 0 1 0
6438 1 5 0.1 61.324895494651685 43.75142891294992 40.29566852974604 0 1 0
6376 1 4 -0.2 60.21874994121531 35.56435382813481 43.68625581957913 0 1 0
6865 1 2 -0.1 63.82497313330152 35.52047938486143 42.28426683298193 0 1 0
6465 1 4 -0.2 57.55864442171212 43.19229540907218 42.77327216277325 0 1 0
6473 1 5 0.1 60.80202268396072 44.59473294462265 44.294187755618054 0 1 0
6476 1 5 0.1 63.54919573831994 44.33000702314223 44.75001780770277 0 1 0
6835 1 5 0.1 61.16299644221233 36.021821583369295 41.05490664127291 0 1 0
6523 1 5 0.1 58.28521017805118 43.21479853515282 43.65120523566772 0 1 0
6389 1 5 0.1 60.55587237967172 36.03246559570024 44.59723349372085 0 1 0
6919 1 5 0.1 62.24229789401568 42.39571625021984 40.73945779956392 0 1 0
6374 1 2 -0.1 62.47576510285228 36.05866311853906 42.71277112577165 0 1 0
6871 1 5 0.1 59.042132591217005 37.65330555021488 40.490661589556154 0 1 0
6377 1 2 0.05 59.53160800436285 36.65198269521338 42.86187890980504 0 1 0
6414 1 6 -0.3 58.98908148241515 42.72616016128936 40.89532110774378 0 1 0
6872 1 5 0.1 59.484918745341346 39.19717440949831 41.13113777802342 0 1 0
6874 1 5 0.1 62.58459238841549 36.835509595482385 39.61236636432419 0 1 0
6390 1 6 -0.3 61.46592251639349 39.73901785852109 39.64168466775906 0 1 0
6863 1 2 0.05 60.9692726177243 38.35996542327085 39.87405512573058 0 1 0
6371 1 2 -0.1 62.227903179217904 37.54986566181382 40.43203939998669 0 1 0
6373 1 3 0 60.462413774427894 37.577324950516996 42.16663830485321 0 1 0
6372 1 2 -0.1 61.71507535128019 36.84325401650869 41.6497539835447 0 1 0
6869 1 4 -0.2 59.89265516406233 38.220208197650564 40.930744522730706 0 1 0
6870 1 1 -0.3 63.41986075641444 38.50744825388035 40.59019077811354 0 1 0
6392 1 4 -0.2 61.27908546119422 42.65261926155412 40.30016306711019 0 1 0
6386 1 5 0.1 62.58800370108194 36.803377509807035 43.49452857964974 0 1 0
6415 1 6 -0.3 58.72483425375035 37.355570528882396 43.83264589399886 0 1 0
6370 1 1 -0.3 60.84364305937738 38.69265236422593 43.18138757559545 0 1 0
6833 1 5 0.1 60.96000613914708 38.35997366230437 44.23040323491904 0 1 0
6877 1 5 0.1 61.78993091611603 39.199766105313394 42.93809883393489 0 1 0
6385 1 5 0.1 60.17393551446887 39.549168940708796 43.16767090211141 0 1 0
6464 1 4 -0.05 57.95601671395287 42.268516730202464 41.7000715403979 0 1 0
6873 1 5 0.1 63.41181226195707 39.26469800761876 41.398212171167856 0 1 0
6866 1 5 0.1 64.17016439348136 35.976707971311 41.35455546491786 0 1 0
6875 1 5 0.1 63.82774016732317 39.00088849833057 39.60169799151679 0 1 0
6925 1 5 0.1 64.45258344766823 38.000056317589625 43.72998356989184 0 1 0
6927 1 5 0.1 64.5546669904891 35.59228398518185 44.3739961543574 0 1 0
873 1 5 0.1 61.78694098736228 36.300706511648585 46.369757043216865 0 -1 -1
6876 1 5 0.1 64.28879111912667 37.90153545147392 40.90994346717055 0 1 0
6923 1 4 -0.2 64.89283914737528 35.84922084994966 43.366428384495435 0 1 0
6413 1 4 -0.05 60.27585194351982 42.24225945203156 41.3185301985246 0 1 0
6746 1 5 0.1 65.07911353228869 37.10042787545084 45.95131711426252 0 1 0
6734 1 13 -0.38 64.05018403639623 38.99611805896016 47.27071611558456 0 1 0
6445 1 5 0.1 60.19196560996524 41.13044778677728 41.32896723185179 0 1 0
6446 1 5 0.1 60.513973186203614 42.674464102772156 42.38687422813493 0 1 0
6707 1 5 0.1 61.38054501293174 40.98846635924028 47.21849967123603 0 1 0
6911 1 5 0.1 63.77317007184773 41.91473537481153 47.20137718765427 0 1 0
2183 1 5 0.1 64.925185413947 43.931128857648886 40.690554315796916 0 0 1
1951 1 4 -0.2 65.2051173908236 43.36359351992118 39.83267281107393 0 0 1
6738 1 5 0.1 65.07514043655819 41.81596009003481 45.50854751289424 0 1 0
6474 1 5 0.1 61.423020291860034 45.06897869266908 45.80165885123826 0 1 0
6475 1 4 -0.2 63.010397536603534 45.13912355034505 44.30640751381876 0 1 0
1101 1 5 0.1 61.22420320864386 37.897788461423076 47.02415095054938 0 -1 -1
872 1 5 0.1 59.24054143065525 36.58689367428868 46.52120724003081 0 -1 -1
6531 1 5 0.1 57.247556911307214 45.384122366020364 44.439414866606654 0 1 0
868 1 4 -0.2 59.8457049677352 36.27518225562295 47.351034900396215 0 -1 -1
3645 1 5 0.1 72.67959191581421 34.81883652268923 42.630407482308215 -1 1 0
3074 1 14 0.35 69.549445480294 37.85856080815772 46.91483093766128 0 0 0
6764 1 4 -0.2 68.12205413591916 45.324959691683155 46.949545704752474 0 1 0
2181 1 5 0.1 67.91647488706056 43.227419003797706 39.018607033327285 0 0 1
6582 1 4 -0.2 72.13169850378752 42.75139787451525 46.49520865984431 0 1 0
1973 1 5 0.1 66.36711783646878 45.039019493768144 38.93471737955311 0 0 1
6814 1 5 0.1 73.842056480498 44.486754840636586 47.24629486554227 0 1 0
522 1 5 0.1 71.97872079832162 44.62455237491047 40.57097733996471 1 -1 -1
2127 1 4 -0.2 73.66301787098878 39.28399133059692 39.31796752705724 0 0 1
2129 1 5 0.1 73.00001050449755 41.18355123874899 39.167751797359955 0 0 1
2131 1 5 0.1 73.29876618412618 38.306499318903676 39.78611874100063 0 0 1
6604 1 5 0.1 71.05819362900317 42.49091877149068 46.44551360215128 0 1 0
6922 1 4 -0.2 65.31523129856149 37.351668180808964 43.46039246355073 0 1 0
6878 1 5 0.1 70.28812750136636 45.10035211226969 46.966175170672386 0 1 0
6754 1 4 -0.2 69.4086320696233 44.967655093479976 44.34809694723439 0 1 0
3623 1 10 0.41 71.75684115387435 35.33294705738399 39.431078922245206 -1 1 0
6575 1 5 0.1 70.91169746536045 34.96347602675316 46.14947777643573 0 1 0
6748 1 5 0.1 65.43662101774618 39.79218531711403 45.22025043239719 0 1 0
6745 1 5 0.1 67.87689554074659 36.01872475891069 46.31860464157835 0 1 0
2133 1 5 0.1 70.45940228241199 41.51892464679361 38.85190594876593 0 0 1
6855 1 5 0.1 65.74112955442602 44.32458327196041 45.433759145114706 0 1 0
6915 1 17 -0.28 67.69925184763342 34.96590300293397 41.02962776225153 0 1 0
6914 1 5 0.1 65.47932940903942 43.17829818751026 43.812921022079486 0 1 0
3651 1 14 0.35 71.81403176909103 35.886773809067414 41.425808594824154 -1 1 0
6924 1 5 0.1 65.71466831344148 37.47659231298911 42.432838518553865 0 1 0
6926 1 5 0.1 65.73139439339192 35.10733104801378 43.19297661721265 0 1 0
6567 1 8 0 68.58314473995796 34.91328326954718 42.173305030197625 0 1 0
6576 1 5 0.1 72.05799932768912 36.92546191989749 46.42799842553619 0 1 0
6729 1 4 -0.2 66.82093671666544 35.97474654005538 46.355962391906814 0 1 0
6581 1 4 -0.2 73.02410142389371 41.67947018301968 45.95924260065648 0 1 0
6737 1 5 0.1 67.89658773480444 40.9460260969607 45.49136364673052 0 1 0
6744 1 5 0.1 66.46724604634299 35.17303993838642 45.68830201549664 0 1 0
6724 1 4 -0.2 66.93957524055905 41.01582011659526 45.92832023246252 0 1 0
6851 1 2 -0.1 67.87742684092017 44.0193385031991 46.07815688898546 0 1 0
6828 1 5 0.1 70.92178280724472 39.94447073352607 45.412680708756305 0 1 0
6569 1 7 -0.1 71.50954267735565 36.78185031351302 45.471491664566514 0 1 0
6732 1 2 -0.1 66.40478587312464 39.69005487410055 45.64048275602576 0 1 0
6568 1 7 -0.1 70.8555855065043 35.65071900652826 45.36161152389957 0 1 0
3625 1 13 -0.38 71.99565640880188 36.183388705383614 40.517675146717195 -1 1 0
6564 1 7 0 70.29280260734511 35.30858454382265 44.202250566162085 0 1 0
6916 1 18 0.3 67.83749484993645 36.320790719155596 40.07634641266506 0 1 0
6739 1 5 0.1 66.23089960487594 41.65290191165826 43.31197849975421 0 1 0
6566 1 8 0 69.3015903814877 36.03443175382047 42.184570809337835 0 1 0
6599 1 5 0.1 70.86886531973043 39.9319092734001 43.76897666484555 0 1 0
6565 1 7 0 70.22123587423599 36.23543096752819 43.17348095743863 0 1 0
6726 1 4 -0.2 66.2832370266391 42.49156213629145 43.96575266832445 0 1 0
6889 1 5 0.1 66.95511402635617 39.571304170245135 43.411237779774325 0 1 0
6887 1 4 -0.2 67.04822828360908 39.02913961402431 44.37139704708465 0 1 0
6890 1 5 0.1 68.10230785229294 39.011505992975486 44.42744653156586 0 1 0
6886 1 2 -0.1 66.54101389679559 37.53662960363466 44.362490157370644 0 1 0
1975 1 4 -0.2 68.33588120859724 40.35779251081152 39.68067914351336 0 0 1
2043 1 5 0.1 69.03549376070018 39.57668289331183 39.96603325806792 0 0 1
1954 1 5 0.1 65.94463493044046 42.04656344309939 41.11148282985233 0 0 1
2044 1 5 0.1 67.44529116218739 39.986151621004936 40.17101617748209 0 0 1
1953 1 4 -0.2 66.20504053463065 42.344326780386254 40.07951318388251 0 0 1
1952 1 4 -0.2 67.66488721682948 42.82019955871023 39.976003224574484 0 0 1
6917 1 17 -0.28 69.13951072019483 36.894347493412454 41.11458178398616 0 1 0
6920 1 5 0.13 69.75377871715176 37.78154355901076 40.99211696991621 0 1 0
6571 1 7 -0.1 70.99912857381045 37.32464327750428 43.27942578305958 0 1 0
2134 1 5 0.1 70.30330480155679 43.107729128027685 39.379151095210005 0 0 1
6888 1 5 0.1 67.39459323361854 36.87232280721533 44.033722027726995 0 1 0
6826 1 2 -0.1 67.9981680349428 44.40700842337236 44.62013192546658 0 1 0
6740 1 5 0.1 68.5004821200766 42.424534653516886 43.948945624813746 0 1 0
2118 1 4 -0.2 70.18844760173758 42.06519769646742 39.77147381992267 0 0 1
1974 1 2 -0.1 68.73592775291398 41.75260636275037 40.2453685216312 0 0 1
6741 1 5 0.1 67.70610351174031 43.62818855594165 42.79520073855201 0 1 0
6727 1 4 -0.2 67.65125393420361 43.18232933724603 43.777664271909444 0 1 0
2280 1 5 0.1 68.75658720967992 41.845831331676735 41.33458200359391 0 0 1
2119 1 10 0.38 71.06716358001884 41.750236088623595 41.0218391530465 0 0 1
6577 1 5 0.1 71.28914998176896 37.9463016633437 42.52592367155245 0 1 0
6769 1 5 0.1 70.224270099742 44.2637608443479 44.50809807157489 0 1 0
2180 1 5 0.1 67.90110419877718 43.58603358581567 40.730344289191805 0 0 1
2120 1 12 -0.38 71.09841963226629 42.442955217188484 42.049345538579345 0 0 1
2121 1 4 -0.2 71.95059525708405 40.435362346955756 40.892351977075 0 0 1
6570 1 7 0.0282 71.61864419718034 37.62368443688462 44.43017262605515 0 1 0
2135 1 5 0.1 72.16993027619688 40.1008640298226 41.92040991877592 0 0 1
6579 1 4 -0.05 71.59123942220265 39.91803374184785 44.60121980093491 0 1 0
2136 1 5 0.1 71.34361172602392 39.50064502820746 40.534652308931584 0 0 1
2126 1 2 0.05 73.15821048052071 40.50052621220142 40.01064646926177 0 0 1
6578 1 6 -0.1782 72.38527783432252 38.76211176297474 44.50155444930081 0 1 0
6600 1 5 0.1 72.03363550146422 42.00865218334726 44.104148376930006 0 1 0
6580 1 4 -0.2 72.5558912759648 41.14335224484334 44.6250789882001 0 1 0
6725 1 2 -0.1 66.11964062479225 42.16716867543467 45.415373919586365 0 1 0
6730 1 2 -0.1 66.17906321518046 37.249986981541454 45.83941684901157 0 1 0
6852 1 2 -0.1 66.36580910815813 43.58166451641162 46.05887195837245 0 1 0
6854 1 5 0.1 68.60340883736265 43.19823424625025 46.392387196102554 0 1 0
6731 1 2 -0.1 66.34287315641878 38.56290554026836 46.61871864226298 0 1 0
6601 1 5 0.1 73.35573602694967 41.03886349221317 44.00097547155058 0 1 0
6605 1 5 0.1 72.06820801786594 43.74903841953143 46.005829198883774 0 1 0
6736 1 5 0.1 67.21481835985242 41.092410049651214 47.02171293706484 0 1 0
6827 1 5 0.1 67.34628746111295 45.21739490880677 44.31272664745075 0 1 0
6603 1 5 0.1 73.01205529839805 40.85561253848381 46.66030773505538 0 1 0
524 1 5 0.1 73.73691933139975 43.50710092044752 41.973120225677874 1 -1 -1
6602 1 5 0.1 73.93078135208214 42.094309261311885 45.67041055010429 0 1 0
2182 1 5 0.1 65.8556281494288 41.474460982113676 39.46868085739838 0 0 1
6747 1 5 0.1 67.38529065484511 38.48208766426521 47.13522741608854 0 1 0
290 1 4 -0.2 72.88875750753095 45.18832802336729 40.74511086967373 1 -1 -1
6913 1 5 0.1 69.52646533690316 45.17541831929404 43.27037145897728 0 1 0
2983 1 5 0.1 71.27753943200742 39.11215950668067 47.37740314324479 0 0 0
2957 1 5 0.13 73.92009466886923 38.22233467367195 47.23006414995725 0 0 0
2107 1 5 0.1 81.07457702427281 40.53440048391013 38.770468241113065 0 0 1
2247 1 5 0.1 82.4592077106565 44.61844589843477 38.85038049155411 0 0 1
2104 1 5 0.1 81.79489459058881 38.25343276864287 38.84518690223443 0 0 1
3612 1 5 0.1 80.63621560299273 37.32355281450867 47.158501933139235 -1 1 0
1905 1 5 0.1 75.2940117437397 34.885392184216606 38.86622832193166 0 0 1
3611 1 7 -0.1 76.68458733631971 34.792687411190954 43.39991296348937 -1 1 0
3911 1 4 -0.2 77.29504701809698 45.20166059479459 47.282522653457775 -1 1 0
2219 1 2 -0.1 77.4795680126543 38.925618769216506 38.85459611079979 0 0 1
2092 1 4 -0.2 80.76252385504432 37.96958081104213 38.86799945567246 0 0 1
4044 1 14 0.35 74.09277543072989 38.01035355304585 42.57191772546143 -1 1 0
4043 1 13 -0.38 74.3731538276242 37.16592029148375 42.23250968532139 -1 1 0
288 1 4 -0.2 75.24006990326743 44.976666036958 41.37443793061136 1 -1 -1
3905 1 7 0 79.17027674111526 41.65178837072634 47.22282967455534 -1 1 0
2128 1 5 0.1 75.40493576834236 41.409267534052944 39.12449555902865 0 0 1
289 1 4 -0.2 73.98630457660987 44.164446659621355 41.147474336619844 1 -1 -1
5651 1 5 0.1 79.0747502464904 44.59482908968063 43.14778908344246 0 1 0
5648 1 4 -0.2 80.10991035793556 44.77163971996859 42.77327506158204 0 1 0
3633 1 5 0.1 81.02801140216752 34.599719813484725 44.71524974245986 -1 1 0
5649 1 12 -0.38 79.51161410820794 44.09721739589038 40.56410420156074 0 1 0
3644 1 5 0.1 74.4447096596069 35.092639770164766 40.94952972722282 -1 1 0
3610 1 7 0 75.62714800894248 35.320537540437726 42.78636679576462 -1 1 0
293 1 5 0.1 74.21483271977046 43.48041559438987 40.32726889646484 1 -1 -1
2258 1 5 0.1 80.04711229293993 35.33448851885018 39.42926496820306 0 0 1
3607 1 7 -0.1 78.57714741254277 35.00677320196445 44.77753200034836 -1 1 0
2194 1 2 -0.1 77.71102224318773 40.3778377477084 39.429980964736984 0 0 1
2125 1 6 -0.3 74.27359123503123 40.9696466988988 40.81078624804505 0 0 1
3903 1 7 -0.1 78.35569494985634 40.85510209685959 46.510532273184694 -1 1 0
3608 1 7 -0.1 79.73427932508788 37.63185452426357 46.665622418683995 -1 1 0
2257 1 5 0.1 79.80940806318014 35.57623489850954 41.110620685562786 0 0 1
3598 1 7 0 78.46383939698853 39.52763756041602 46.27203301650785 -1 1 0
3912 1 12 -0.38 77.53518077347755 43.59765290828468 45.61412200376484 -1 1 0
3573 1 4 -0.2 80.7870802186138 35.05556515129698 45.691098630065184 -1 1 0
3601 1 7 0 78.96302043127946 36.89295196331029 45.87762899510331 -1 1 0
3606 1 7 0 77.48741865217613 35.54108468424402 44.168280282620344 -1 1 0
3599 1 7 0 77.65457050019596 38.80251466392773 45.45770256258794 -1 1 0
2218 1 5 0.1 76.67085040520882 35.96401613472513 39.20911721294483 0 0 1
525 1 5 0.1 76.08166257414841 44.268094429990384 41.6019249097825 1 -1 -1
5275 1 7 0 80.99515478616792 43.65145382323837 43.22109507974386 0 1 0
4004 1 5 0.1 76.32971582678195 40.40715995094339 45.010697802163946 -1 1 0
2255 1 4 -0.2 80.38524779020558 35.87342229329996 40.30065021771102 0 0 1
3602 1 7 -0.1 76.58626851718265 39.34141571711592 44.89400949989402 -1 1 0
3614 1 5 0.1 75.07469612979692 39.08316774051054 43.51093103958514 -1 1 0
5304 1 5 0.1 79.40979005332753 42.48128768236927 43.943630555038574 0 1 0
5276 1 7 -0.1 80.48946207646242 42.53124568905879 43.75571772719201 0 1 0
3609 1 7 0.03 75.33116287226957 36.605054905272794 42.98184629821915 -1 1 0
2099 1 2 -0.1 81.31648151951849 37.802894985437845 41.43159473505169 0 0 1
3604 1 7 0 76.16666024509928 37.316111144186635 43.763874316359406 -1 1 0
3605 1 7 0 77.15753407587412 36.76470514225922 44.40202804852457 -1 1 0
5305 1 5 0.1 80.9474557037303 40.71965702953436 44.73385178533434 0 1 0
2117 1 14 0.35 78.80444295991785 38.315899196114714 43.326377095493164 0 0 1
2246 1 5 0.1 75.2976177148343 38.670952513179785 40.440196312968126 0 0 1
2123 1 2 0.05 75.35659131332109 40.69221466806391 39.95103770568904 0 0 1
2137 1 5 0.1 76.80571102808987 39.94570058345906 41.331359566923894 0 0 1
2122 1 4 -0.2 76.72458745010266 40.6593539820306 40.53508369347614 0 0 1
2222 1 5 0.1 77.63067706883594 38.290468068591515 39.76210602170065 0 0 1
2108 1 5 0.1 79.36078752272971 40.04447599937066 40.66947096425318 0 0 1
2095 1 4 -0.2 79.11315805554037 40.65368009609457 39.78203485983465 0 0 1
2281 1 5 0.1 76.93458168855287 41.606238041577114 41.13599836791134 0 0 1
2109 1 5 0.1 79.1830327658491 41.617866287076495 40.148240053511785 0 0 1
2116 1 5 0.1 79.35420598432499 37.6303508655934 40.43969967018228 0 0 1
2100 1 2 -0.1 80.41260220914498 37.350680753685765 40.27350919139237 0 0 1
2101 1 10 0.41 80.67736499113231 38.24652544741298 42.745002125398905 0 0 1
2102 1 13 -0.38 79.34342485875055 38.58260057038592 42.59569235824003 0 0 1
5277 1 7 -0.1 81.31626394991937 41.617635031797775 44.20332263922616 0 1 0
2103 1 12 -0.38 81.31978737563838 38.2773510145336 43.788876361770896 0 0 1
3603 1 7 -0.1 75.89588482595627 38.63038624780448 44.00043480456023 -1 1 0
3600 1 7 0 77.94040279005107 37.48417482962316 45.24711159975444 -1 1 0
2115 1 5 0.1 81.85113162933467 38.68503635134502 41.06132021034515 0 0 1
3596 1 7 0 79.3620049885717 35.68435311227681 45.52880139213811 -1 1 0
5274 1 7 -0.1 82.30495988203492 43.78581409523371 43.01293811326742 0 1 0
3634 1 5 0.1 81.54013613022377 35.831393568184694 45.73941699020903 -1 1 0
2254 1 2 -0.1 81.82661688869224 35.51199197090121 40.78509405728147 0 0 1
3909 1 5 0.1 77.35831056120206 41.290222497875845 46.33487005200707 -1 1 0
3597 1 7 0 79.47859116800682 38.919076083534954 46.839068601018056 -1 1 0
3910 1 10 0.38 77.93626662663814 43.9460467128919 46.72847299918624 -1 1 0
2124 1 2 -0.1 75.09898899724858 39.26990646763531 39.57840108960685 0 0 1
2098 1 2 -0.1 82.36144034007489 36.67331841068058 41.60552009412183 0 0 1
2256 1 5 0.1 82.46293818795652 35.49864348119735 39.840532304222904 0 0 1
2114 1 5 0.1 82.55576825362385 36.43248058481073 42.614488594498425 0 0 1
5647 1 10 0.38 80.01112865029071 44.94305012616101 41.27278231385242 0 1 0
5299 1 5 0.1 87.42118907230576 42.10179148403991 43.96478494886337 0 1 0
3543 1 5 0.1 87.07307357952646 34.97806723782862 45.11178001050169 -1 1 0
2207 1 5 0.1 87.87743913640657 36.27456345442731 39.084418708972876 0 0 1
7345 1 5 0.1 90.12029578908259 43.25388860385338 47.37020684707717 0 0 0
2505 1 2 -0.1 90.1121526758654 44.62121542924967 38.84126811726131 -3 1 -1
3490 1 5 0.1 86.95366082611463 41.7786204552324 46.54422379820322 -1 1 0
3976 1 5 0.1 84.7591304691856 39.67068466631796 47.115677572121086 -1 1 0
1807 1 5 0.1 91.06824822609087 36.85969956078277 39.485508493412254 0 0 1
3974 1 4 -0.2 85.79236891404452 39.39836655943269 46.88014987124525 -1 1 0
5271 1 8 0.14 82.62264596019648 41.75614829302889 43.97131907594894 0 1 0
3555 1 5 0.1 84.98534551610443 44.29213532372192 46.93293742460185 -1 1 0
3982 1 5 0.1 88.2771459431965 40.57796697651057 46.10424574157387 -1 1 0
3476 1 2 -0.1 87.46129097235814 37.66500604424576 47.318304231416334 -1 1 0
5272 1 11 0.28 83.52944270954318 40.09052830516892 45.13205845189687 0 1 0
4023 1 5 0.1 85.5316899044591 36.24440780990112 43.45655718337542 -1 1 0
5267 1 8 0 84.45714445503548 42.718765564815456 43.363097739917805 0 1 0
2112 1 5 0.1 84.52066620914027 36.592974805099146 41.14561161829589 0 0 1
7330 1 10 0.38 89.82383686284066 44.9335405066432 46.18813167261542 0 0 0
7332 1 4 -0.2 88.52568901797706 45.28365485763558 46.958598477851 0 0 0
7344 1 5 0.1 90.88690521646805 43.102141771593544 45.87388062198771 0 0 0
5264 1 2 -0.1 86.63995485270894 43.97527098736677 43.12219301388543 0 1 0
1776 1 5 0.1 86.84912962688983 38.28322950272154 42.980546217828426 0 0 1
5265 1 4 -0.17 87.72677249232933 42.83201448721674 43.280833521610006 0 1 0
3517 1 4 -0.2 85.13929056926916 35.562159204714554 44.25689576669627 -1 1 0
2110 1 5 0.1 84.43737607018005 37.969504779873006 43.098075416831385 0 0 1
3496 1 4 -0.05 84.72491063577789 36.42759386089036 45.45080702530062 -1 1 0
2155 1 13 -0.38 89.51949692003193 39.60633667889366 42.762484247584844 0 0 1
3556 1 5 0.1 83.61665866964853 42.84042658110504 46.662507044857634 -1 1 0
1770 1 8 0.14 85.40196746777022 39.869857016054695 40.53315073156361 0 0 1
3978 1 5 0.1 88.87566656510978 36.74543905204759 45.89265188169884 -1 1 0
5389 1 13 -0.38 87.99822909087811 42.261967514417925 42.03279072418843 0 1 0
3549 1 5 0.1 84.22424322894707 35.150216291684615 43.788048388257195 -1 1 0
1768 1 7 -0.1 87.75253327265418 39.677932391240276 40.08726449965938 0 0 1
1808 1 5 0.1 89.52092530967383 37.43836964620135 38.89487432408582 0 0 1
1764 1 2 -0.07000000000000001 89.16916067367869 38.635518714588635 41.84820961525487 0 0 1
5303 1 5 0.1 82.66569022211168 44.66839317114206 42.420495652289716 0 1 0
1750 1 2 0.05 88.20803162560432 35.5294318749395 39.83681299774999 0 0 1
1779 1 9 -0.5600000000000001 84.24380153386087 40.34075302220023 39.989591067187426 0 0 1
5270 1 8 0 83.09676998725448 42.831010628097104 43.4195546231044 0 1 0
2163 1 14 0.35 90.10585507249594 39.2330983176539 43.42604345483857 0 0 1
7329 1 4 -0.2 90.74055716934953 43.79914253241846 46.65008309957439 0 0 0
1810 1 5 0.1 90.6368969453002 39.38110578354913 40.341840416062055 0 0 1
1809 1 5 0.1 91.19542887165369 38.19137123637543 41.374258433591805 0 0 1
2543 1 12 -0.38 91.07626913557104 41.96078327008006 39.06733473053393 -3 1 -1
2096 1 4 -0.2 84.23899252080325 38.40242335849196 42.12023828454805 0 0 1
1763 1 4 -0.2 90.2709372816643 38.44559788606574 40.79698431540973 0 0 1
5263 1 4 -0.2 87.13707028722716 45.280336635742664 42.41793150505436 0 1 0
1777 1 5 0.1 88.56528764593602 39.92941095756205 39.425330784289756 0 0 1
3968 1 2 0.05 85.99344802584909 37.81618193973585 46.834891252142086 -1 1 0
3977 1 5 0.1 85.95645173193945 39.704115540791875 45.898279816834254 -1 1 0
7346 1 5 0.1 87.6803904184608 45.143530128492756 46.266170432654484 0 0 0
3981 1 5 0.1 88.18058372662485 38.097756053160104 45.22913417022748 -1 1 0
1767 1 7 0 85.50142324534707 39.053711685023885 41.54865799406733 0 0 1
2113 1 5 0.1 83.45112886230538 37.62477335823568 40.178959732045314 0 0 1
3542 1 5 0.1 84.52761021637491 35.875039486940324 46.42773182908077 -1 1 0
5296 1 5 0.1 88.19508196979538 44.98393470280699 42.162211499440346 0 1 0
2209 1 5 0.1 86.63194346198159 35.86840949899063 41.17421420142086 0 0 1
1765 1 7 0 87.86360670280635 38.96313144210309 41.20673960767903 0 0 1
1811 1 5 0.1 88.94157823227204 37.74492125531511 42.409443714040954 0 0 1
5390 1 14 0.35 88.4887099779744 41.41649853180982 42.12986049955662 0 1 0
1955 1 11 0.28 83.36156591863276 40.45591995357375 40.52569824768104 0 0 1
5268 1 8 0.01 84.76588246587406 41.51029831097992 43.955186929622094 0 1 0
2097 1 4 -0.2 83.66650273584321 37.27856164214104 41.19422663915509 0 0 1
5273 1 5 0.13 85.65979645150347 40.95171117371668 44.000738054106634 0 1 0
1769 1 8 0 86.5070186068906 40.08280567054442 39.77434905578196 0 0 1
5269 1 9 -0.5600000000000001 83.58493488792905 40.93694628430579 44.53358326057925 0 1 0
5266 1 4 -0.2 85.36786596724697 43.47526876699807 42.36883782651929 0 1 0
2111 1 5 0.1 83.5147885093227 39.20305216520409 42.382827093729574 0 0 1
2208 1 5 0.1 85.64086263137081 34.951565420039664 39.27864412812975 0 0 1
1766 1 7 -0.1 86.71749585370182 38.78060868878688 42.013180383893925 0 0 1
3495 1 6 -0.3 85.82638147680753 37.23919948696167 45.522767245796956 -1 1 0
5301 1 5 0.1 85.73497518421922 42.76534623088156 41.764078705028226 0 1 0
3975 1 1 -0.3 88.48842835182052 37.71706705260563 46.18926066429772 -1 1 0
3980 1 5 0.1 89.43240575398025 38.29221576615686 46.5738484963856 -1 1 0
5298 1 5 0.1 86.43010142865667 44.28274832302391 44.15753895909837 0 1 0
1761 1 6 -0.3 89.32292897963694 36.147972891009466 40.61631695844039 0 0 1
1749 1 4 -0.2 87.13928635108736 34.96886969331426 40.752181527085895 0 0 1
3475 1 1 -0.3 87.72164659355889 41.0468348156987 46.9167939182484 -1 1 0
3541 1 5 0.1 83.84648054385269 37.03590062235744 45.23259604448475 -1 1 0
1762 1 4 -0.05 90.0212653709539 37.228214986930055 39.88822420153812 0 0 1
2853 1 5 0.1 89.60832336695387 44.03570490657425 39.60891113201717 -3 1 -1
5302 1 5 0.1 84.77584076751808 44.19826991932363 41.754250577745296 0 1 0
6509 1 5 0.1 90.64651598193508 43.46982832690661 42.33820790806849 -1 1 0
5300 1 5 0.1 88.64670249740881 43.30767197005882 43.664635984349665 0 1 0
2214 1 10 0.38 84.50353285005747 45.312867484731086 38.76318089636672 0 0 1
3938 1 5 0.1 88.47490006445337 41.679343204898935 47.366633072731815 -1 1 0
3848 1 5 0.1 50.53602634009465 32.880638159623246 51.8576253647461 0 1 0
1026 1 13 -0.38 54.788416026616346 30.02973033484894 53.49373670855792 0 -1 -1
3692 1 11 0.28 50.887370409006564 31.18941890761046 53.27535511288284 0 1 0
3851 1 5 0.1 49.113064273723005 33.73672523760178 49.80685776531589 0 1 0
1027 1 14 0.35 55.68034208207778 29.818721825040093 53.291444566506335 0 -1 -1
3516 1 9 -0.5600000000000001 50.20756898577487 31.485188845431686 54.01215676713055 0 1 0
3507 1 8 0.14 49.772401435266126 32.759432479974905 54.38015032707186 0 1 0
3839 1 13 -0.38 48.53242664695909 30.940561545652685 51.61129519622646 0 1 0
3854 1 14 0.35 48.84386423006247 31.383914658622054 52.422354780993246 0 1 0
928 1 2 -0.07000000000000001 54.81089595570248 29.82320571390076 54.91032603995494 0 -1 -1
4052 1 5 0.1 50.69078853858308 28.820880119298128 54.65413185176193 0 1 0
1113 1 5 0.1 53.21051977137481 27.232073464834755 54.45552358166006 0 -1 -1
931 1 5 0.1 52.66461080496564 29.67198244805987 54.5613038963226 0 -1 -1
3509 1 8 0.14 49.80315388044234 30.74765586494521 55.103992614378456 0 1 0
4041 1 7 -0.1 50.039729294280754 29.459179588564826 55.252375139168876 0 1 0
204 1 5 0.1 49.25961672133133 24.514455430452692 55.02650940758757 2 0 -1
926 1 8 0 55.65098252408293 28.72360040265982 55.36687388028962 0 -1 -1
932 1 4 -0.2 53.3757783526179 29.342129506218626 55.29386496834488 0 -1 -1
1007 1 5 0.1 54.961422176776075 30.78164464283708 55.45729214573278 0 -1 -1
3504 1 7 0 50.12049103407465 33.93023801440419 53.751201806037116 0 1 0
3835 1 2 -0.1 48.771186596306734 34.296504838227335 50.736526399298455 0 1 0
6548 1 14 0.35 55.43409978467577 34.30715897524553 50.66676904298221 0 1 0
3313 1 13 -0.38 56.33620694873607 33.99080477897611 54.07416803880204 0 0 0
3506 1 8 0 49.10882429161785 32.74794453592736 55.483673153025364 0 1 0
3833 1 4 -0.2 50.69341189515521 33.847686637120816 52.413262228758015 0 1 0
3321 1 14 0.35 55.75069507373997 34.404430808217114 54.763261072602276 0 0 0
3847 1 5 0.1 51.7709515655299 34.00113176853558 52.516208199302326 0 1 0
3838 1 10 0.41 48.09597383766543 31.849624135436986 50.73778869940399 0 1 0
7495 1 18 0.3 53.71714006406242 33.65438552127705 55.009746550125996 1 0 0
927 1 8 0 54.897159190538915 27.672137110646194 55.77356899050312 0 -1 -1
929 1 4 -0.2 53.45108089802403 27.802625831670138 55.3613093703467 0 -1 -1
3508 1 8 0 49.07679357007635 31.47623050244536 55.91419926980859 0 1 0
190 1 4 -0.2 48.79130326955614 24.565262738569928 56.01915941143682 2 0 -1
3505 1 7 -0.1 48.530417640700215 33.87088489692579 55.92446575276895 0 1 0
925 1 7 0 56.993678798426124 28.659611843577313 55.51338351810482 0 -1 -1
895 1 5 0.1 60.75339943860149 25.51011455262146 51.128549596848046 0 -1 -1
896 1 5 0.1 60.58989162851158 26.23705071350559 52.78854850295444 0 -1 -1
1030 1 9 -0.22 61.439418079750205 31.63566914175377 50.599877328998986 0 -1 -1
1029 1 7 0.01 61.915096748833236 31.304765514183217 51.688842117710934 0 -1 -1
1031 1 5 0.1 61.46804895232686 30.557441015934327 52.36733811446294 0 -1 -1
856 1 7 0 62.98121825404884 31.98210004923847 52.17930280034369 0 -1 -1
857 1 7 0 63.319347800024865 33.211066616821824 51.65767745155827 0 -1 -1
863 1 7 0.11 61.595692894140214 32.798117524808006 50.1473509162049 0 -1 -1
6443 1 5 0.1 63.884471692275774 31.590904842783637 48.83630579814802 0 1 0
853 1 8 0.11 63.74056848623716 31.524803010703316 53.1904504113487 0 -1 -1
851 1 4 0.02 63.67128639061301 29.014410007655393 53.298223956618784 0 -1 -1
848 1 4 -0.25 62.59761148492736 26.22016124978027 51.94351333374853 0 -1 -1
2967 1 5 0.1 58.49987485747002 33.67553882980188 52.71900531186156 0 0 0
901 1 5 0.1 63.243723388671505 29.09444715519019 52.267626498850234 0 -1 -1
871 1 5 0.1 59.98765142660108 32.57035141987828 48.916007269795685 0 -1 -1
897 1 5 0.1 62.571070243875916 27.19550911369568 51.44671163556144 0 -1 -1
854 1 8 0 64.75609758448044 32.30441600114882 53.6502711138985 0 -1 -1
847 1 4 -0.2 61.21282151891602 25.620255682562217 52.10834915660183 0 -1 -1
898 1 5 0.1 63.121292667016434 25.57429487678757 51.19406652134691 0 -1 -1
852 1 16 -0.55 63.6585608051805 30.303192371977843 53.9044626091478 0 -1 -1
2921 1 4 -0.2 58.715824613044845 33.6387342810336 53.86430808367247 0 0 0
850 1 4 -0.25 62.96880897915697 27.914490607964737 54.10454321762029 0 -1 -1
849 1 15 0.1 63.53234447966684 26.302415079287556 53.45435932184246 0 -1 -1
1041 1 5 0.1 58.59200585940345 29.1276267747184 54.35294087804105 0 -1 -1
2920 1 4 -0.05 60.152959392415916 34.01825544241538 54.26970653731293 0 0 0
900 1 5 0.1 61.87264551802746 28.00959337014953 54.09673360502427 0 -1 -1
1042 1 5 0.1 57.544133956882895 30.605535829211384 54.400049926993475 0 -1 -1
993 1 5 0.13 60.45113104117922 30.81497755897984 55.030932559383686 0 -1 -1
1040 1 4 -0.2 57.90588030995119 29.783315318303096 55.04208205967569 0 -1 -1
2968 1 5 0.1 58.60145325524803 32.54550716336456 54.06688572663539 0 0 0
2965 1 5 0.1 60.87047460416849 33.590409493742094 53.609654804146004 0 0 0
859 1 7 0 62.53994006798649 33.617924665627136 50.62854990716016 0 -1 -1
845 1 5 0.1 58.648784020681596 24.712293962022187 53.21875926209679 0 -1 -1
858 1 7 0 64.2783601991634 33.98595453164355 52.183569496100446 0 -1 -1
6396 1 2 -0.07000000000000001 64.83390338390672 31.063102489610138 48.952707389205926 0 1 0
899 1 5 0.1 63.166539667109475 27.921473265754855 55.212013103894506 0 -1 -1
980 1 2 0.12 64.43319602819662 30.39764202945784 55.15620307008206 0 -1 -1
6787 1 13 -0.38 64.84629680456993 30.405811833593354 50.23588692179145 0 1 0
864 1 7 -0.1 60.79377971715874 33.19258609661668 49.132448833980696 0 -1 -1
902 1 5 0.1 64.68107418196168 28.69253523735109 53.18283415199706 0 -1 -1
6795 1 14 0.35 64.5939149607708 31.0399410185744 50.88749043474073 0 1 0
6441 1 5 0.1 65.23967500401164 29.010006486870218 48.434324856206175 0 1 0
855 1 7 0 65.00105289728369 33.49118697114727 53.202393709335 0 -1 -1
998 1 5 0.1 64.99382831076471 29.472414278389408 55.30284186818871 0 -1 -1
6408 1 5 0.1 64.73866991591994 33.45841642063037 47.88344715321475 0 1 0
1001 1 5 0.1 62.24247288320245 32.13932466206255 55.46019778332406 0 -1 -1
2922 1 2 -0.07000000000000001 57.579598235902466 34.53163064933359 54.49604339834134 0 0 0
6395 1 4 -0.2 65.07315352655263 29.96620167394592 47.91830557370368 0 1 0
846 1 4 -0.2 61.18795733424875 24.249161909733328 52.72740417851438 0 -1 -1
894 1 5 0.1 61.191169433841154 24.241241377739712 53.781963400533556 0 -1 -1
2966 1 5 0.1 60.34411252574916 33.52994169535004 55.25773563251211 0 0 0
1038 1 5 0.1 65.10143946568749 24.43476251783062 54.88015349909162 0 -1 -1
924 1 17 -0.15 57.53674849343979 27.456120647838215 55.97860402264055 0 -1 -1
840 1 7 -0.1 58.774808669898746 23.811178146757168 52.687956889166834 0 -1 -1
1104 1 5 0.1 58.9806943708701 34.338979952750414 47.99993530891206 0 -1 -1
865 1 7 0 60.911092836125235 34.405224824989546 48.63021819053911 0 -1 -1
2923 1 7 0 57.47568544406069 34.416631337859194 55.964189217544074 0 0 0
985 1 8 -0.13 59.94959105174087 30.771178473046337 55.99153687784572 0 -1 -1
747 1 5 0.1 61.28554022922397 25.185960414716515 56.01618588379969 0 -1 -1
5204 1 5 0.1 64.87999284412022 24.56578775381273 49.213921435559215 0 0 0
6439 1 5 0.1 62.968673032902984 30.081126793668414 47.433691689784894 0 1 0
1105 1 4 -0.2 65.4204840780258 31.55861169232258 54.84937532286935 0 -1 -1
4901 1 4 -0.25 72.59497366161209 23.820550504035722 54.66522214410048 0 0 0
3754 1 7 0 72.77663377482722 23.84501686617418 47.88817923829997 -1 1 0
4941 1 5 0.1 65.89065972280648 26.62518637169581 48.224871838968845 0 0 0
4873 1 4 -0.2 65.75651472846394 24.52265820133717 48.537513596254314 0 0 0
6398 1 7 -0.1 65.74834831147517 33.21912668907661 48.12928685796561 0 1 0
4882 1 4 -0.2 66.54544574245317 25.809561664011103 48.41434577157628 0 0 0
4943 1 5 0.1 68.35698585651129 25.281453799918264 49.393351459302316 0 0 0
6397 1 7 0 66.00451883919213 32.06340799038071 48.812568266095695 0 1 0
4945 1 5 0.1 66.63157937779859 27.375240598257058 50.74393738020156 0 0 0
4942 1 5 0.1 68.14353214598698 27.073496578932648 49.18528291628556 0 0 0
4883 1 4 -0.2 67.6535824275332 26.11536729514319 49.48164817980774 0 0 0
4896 1 5 0.13 67.20519981875765 29.07676395003543 51.84214467029807 0 0 0
4884 1 4 -0.2 67.0728623128545 26.379004803412794 50.83165756916482 0 0 0
4887 1 8 -0.13 67.9984379707112 28.768750649411807 52.46864462350547 0 0 0
4889 1 8 0.14 69.52473023467512 27.55482878402402 53.42036357575522 0 0 0
6400 1 7 -0.1 67.22093760378654 31.832713898774212 49.3710962852428 0 1 0
6409 1 5 0.1 67.48440677479505 30.909816587112996 49.881847338865946 0 1 0
6884 1 7 0 72.17011239537032 28.82633958783321 49.72233707655032 0 1 0
6588 1 5 0.1 71.54774339344499 30.6601652486055 52.04404310505716 0 1 0
6403 1 8 0 69.36369843715137 32.896638667783435 49.87145749828329 0 1 0
6549 1 4 -0.2 72.22885325099442 31.472069094311472 51.69733518710854 0 1 0
6406 1 7 0 71.32472831228307 32.44747897408682 51.02866314184215 0 1 0
6401 1 8 0 68.10375315445124 32.79933085337833 49.349267164660816 0 1 0
6410 1 5 0.1 69.71302916885011 31.107156718144935 50.773487126672066 0 1 0
6405 1 7 -0.1 70.06493650698692 32.0508954386781 50.59963561797461 0 1 0
6407 1 7 -0.1 71.74102410506488 33.74292227359256 50.71433778642067 0 1 0
6404 1 8 0.14 69.79436288151521 34.140794099434245 49.5697787919158 0 1 0
6402 1 8 0.14 67.79123296172149 33.99033530651481 48.777256158069086 0 1 0
6929 1 4 -0.2 72.04876782420789 28.077248011181908 51.07506673349188 0 1 0
6881 1 7 0 72.75063851974065 30.070695034243606 49.55053771785393 0 1 0
4888 1 8 0 68.56144221947385 27.527062104539734 52.503378470329935 0 0 0
4885 1 7 0 68.20674728165474 26.39630253981705 51.879089248241584 0 0 0
4886 1 8 0.01 68.77254200939983 29.586670935909765 53.25968660968496 0 0 0
6551 1 8 0 72.8408900930857 30.529224265990347 48.315912378860695 0 1 0
6883 1 7 -0.1 71.76083986253086 28.166484331526938 48.64385746727007 0 1 0
6885 1 5 0.1 71.27745690463493 27.208830751278537 48.832277139030396 0 1 0
6589 1 5 0.1 72.65284570581358 31.863175340027944 52.62780106609415 0 1 0
6849 1 5 0.1 72.80535060683948 32.72206614555114 47.98882912405207 0 1 0
4892 1 7 0 69.89982964513082 25.309642267598534 53.059615865000254 0 0 0
4895 1 5 0.13 68.72403815758429 30.651300975508043 53.26666025374743 0 0 0
6937 1 5 0.1 72.7440739998497 34.06761554063317 51.11919504043459 0 1 0
6550 1 4 -0.2 73.29203078099657 30.758374041725492 50.80189362142892 0 1 0
4890 1 9 -0.5600000000000001 69.65166022114357 28.830013744658114 53.98667443681501 0 0 0
6931 1 5 0.1 71.2202184025368 27.389445344142295 50.93948697861482 0 1 0
4891 1 7 -0.1 68.91083244943079 25.29920338260184 52.16383688309419 0 0 0
4893 1 7 -0.1 70.20767153741193 26.44816186695791 53.674647715309746 0 0 0
6932 1 5 0.1 71.6839497392265 28.625750126552564 51.9052596692386 0 1 0
6399 1 7 0 66.6859046944119 34.2072989161274 48.142129012589216 0 1 0
4898 1 5 0.1 70.94091544546033 26.220585609158828 54.460251408655964 0 0 0
906 1 5 0.1 67.59014731052143 33.29955787596406 52.61236862058843 0 -1 -1
4894 1 11 0.28 70.44179396363425 29.11406987118798 54.51998427372014 0 0 0
4946 1 5 0.1 71.46936663822603 24.05951599856595 52.400903265746194 0 0 0
4944 1 5 0.1 66.27464596630949 25.682020052960876 51.0394004908204 0 0 0
4897 1 5 0.1 68.62191343058001 24.38908146822415 51.61675275020044 0 0 0
1106 1 5 0.1 66.41066323355025 31.20680974369979 54.569720024392026 0 -1 -1
4899 1 4 -0.2 70.66590281224822 23.975202253762635 53.07585540794899 0 0 0
3704 1 5 0.1 73.64669570294865 33.67423828602392 54.14984162396483 -1 1 0
786 1 5 0.1 67.79321023187103 25.404807886817846 55.51011825684546 0 -1 -1
4025 1 5 0.13 73.7613084337635 29.736686877811387 53.67606693177943 -1 1 0
6847 1 4 -0.2 73.4339407069161 31.858908774373614 47.844085713213694 0 1 0
6930 1 1 -0.3 73.17595437463119 27.16378002625873 51.41071773628295 0 1 0
6591 1 5 0.1 73.83359582303484 30.07083103765342 51.39203359947628 0 1 0
6934 1 5 0.1 72.93331868222344 26.535236664936296 52.31380798971257 0 1 0
4940 1 5 0.1 67.10193150496903 25.941307209454564 47.472423400044846 0 0 0
4021 1 18 0.3 73.88983413743175 27.697247888820147 54.81235411945036 -1 1 0
6933 1 5 0.1 73.2264330725047 26.529133972917286 50.560344060914545 0 1 0
4948 1 5 0.1 70.38801783708283 23.801256885962683 55.22747472098486 0 0 0
1107 1 5 0.1 65.53861855080456 32.28561186330869 55.7481101487857 0 -1 -1
4951 1 5 0.1 72.670276310503 24.913192838279734 54.70704078300987 0 0 0
878 1 4 -0.2 67.417306477246 34.357979008981914 53.00223941483879 0 -1 -1
904 1 5 0.1 66.32502384480746 34.05514668883185 54.86229939589644 0 -1 -1
877 1 4 -0.2 66.1445607960614 34.35729409144334 53.826986044472875 0 -1 -1
907 1 5 0.1 68.62937146721964 33.52011969470576 54.42072988100141 0 -1 -1
879 1 4 -0.2 68.65953686420116 34.477372122983425 53.8857822603063 0 -1 -1
1020 1 5 0.1 69.52320322386859 34.33495529998481 53.1909847939188 0 -1 -1
4872 1 5 0.1 66.54027677890741 23.814071124947485 48.98983169572705 0 0 0
785 1 5 0.1 68.55372786640778 27.494408930695535 55.941348358504115 0 -1 -1
6882 1 7 0 71.82690144257779 28.671435380016913 47.416030876565586 0 1 0
6590 1 5 0.1 74.0200612491514 31.551874017642522 50.56526685091065 0 1 0
3926 1 5 0.1 74.7752855769919 24.289397514515223 50.8209609420654 -1 1 0
3752 1 7 0 74.02629532875488 24.27608649204089 47.74473639780288 -1 1 0
3896 1 5 0.1 80.72644540067614 25.6390820604211 47.414890924138305 -1 1 0
6935 1 5 0.1 74.45468197424773 32.00324632583859 48.17705770621449 0 1 0
6948 1 5 0.1 74.12897095373448 27.709602216952202 51.656169526665586 0 1 0
3681 1 5 0.1 77.7438736709995 34.17468990585179 54.92702119323117 -1 1 0
3671 1 8 0 75.40536805047182 29.61478046724523 55.21616862666474 -1 1 0
3674 1 7 -0.1 77.24245654203658 33.21005864930563 54.96109272559302 -1 1 0
3748 1 8 0.11 76.0935009750288 24.66038413697219 48.63535576703781 -1 1 0
4022 1 17 -0.28 74.29465886066734 29.289289290989185 54.47079300743928 -1 1 0
3682 1 5 0.1 74.57946574218656 31.735591603522835 53.757238504521155 -1 1 0
3875 1 2 0.12 78.53094962835263 24.66373319166574 48.67913411053655 -1 1 0
3586 1 5 0.1 81.27234437728166 29.866271920605183 53.780977705770695 -1 1 0
3745 1 4 -0.25 77.18014975623277 24.958623239181478 52.050758385643576 -1 1 0
3587 1 5 0.1 79.91767627697882 31.132514610124744 53.630968255133226 -1 1 0
3894 1 5 0.1 79.58896815520211 25.76520800430982 50.18495711607086 -1 1 0
3744 1 15 0.1 78.59417426367203 25.59756363250642 52.79553228762195 -1 1 0
3790 1 5 0.1 78.025022020452 27.462221997337835 51.12408366571975 -1 1 0
3877 1 4 -0.2 80.76110948252187 25.757863659917923 48.5035733435293 -1 1 0
3742 1 4 -0.2 78.24193656879328 28.096776097579763 52.000258200174855 -1 1 0
3735 1 7 -0.1 76.65926921554409 29.122441221797033 49.44157806523611 -1 1 0
3734 1 7 0 77.094155040416 29.870640118950842 50.53009482151117 -1 1 0
3741 1 4 -0.2 77.245003885225 29.2246397314416 51.89932671201095 -1 1 0
3589 1 5 0.1 80.56637377087681 31.743074744835248 51.38109097804981 -1 1 0
3727 1 7 0 77.52755329108302 31.670105236213864 49.09946376190074 -1 1 0
3588 1 4 -0.2 81.28043247740146 31.16880026376613 51.926894989600086 -1 1 0
3878 1 7 0 81.56015614705325 26.98092106282623 48.94748159128001 -1 1 0
3884 1 7 0.0282 81.90531461959604 27.898370297355324 48.02209454830738 -1 1 0
3739 1 5 0.1 77.89633372341727 31.767638182648263 51.16271376876304 -1 1 0
3733 1 7 -0.1 77.4951868580021 31.14976962473649 50.33276742816139 -1 1 0
3789 1 5 0.1 77.41021090150498 30.069450884853133 52.63233279003499 -1 1 0
3743 1 4 -0.25 78.04828434180051 27.246760689032016 53.24753045200981 -1 1 0
3585 1 4 -0.2 81.01621719640971 30.983760840494423 53.44455304099743 -1 1 0
3590 1 5 0.1 80.9799619304165 30.20928505065722 51.5187651132375 -1 1 0
3895 1 5 0.1 78.88705462532793 26.796246439621406 48.88742527691677 -1 1 0
3788 1 5 0.1 76.32419907273254 28.94967955957093 52.29080222511307 -1 1 0
3791 1 5 0.1 79.25014621274951 28.497091026617024 51.89705891297277 -1 1 0
3637 1 5 0.1 81.3291860260233 32.83889059851427 49.664875416447444 -1 1 0
3876 1 4 -0.2 79.3737657834322 25.86896675860601 49.140702240187906 -1 1 0
3792 1 5 0.1 76.98411162963018 27.137426236353456 53.524975642317216 -1 1 0
3740 1 5 0.1 76.28679997167617 28.144830158462163 49.617062133579395 -1 1 0
3726 1 4 -0.2 77.77565355454922 33.117581535375756 49.0669805275347 -1 1 0
3786 1 5 0.1 78.68021802492264 33.33593650982243 49.54334040254041 -1 1 0
3794 1 5 0.1 76.52840179293753 25.71855812235617 51.65512042707867 -1 1 0
3897 1 5 0.1 81.29744387126166 24.830404919867778 48.83352005026975 -1 1 0
3638 1 5 0.1 81.65795910808889 31.49965785033445 48.51481017958272 -1 1 0
3575 1 4 -0.2 82.19242357927479 32.232608939243256 49.200561086763955 -1 1 0
3785 1 5 0.1 76.79330921427282 33.85920434550245 50.98735518077604 -1 1 0
3580 1 4 -0.2 81.81945631244328 33.386704420661786 53.41754257432774 -1 1 0
3784 1 5 0.1 75.65728426481272 33.52756877130075 49.74983662026486 -1 1 0
3582 1 5 0.1 80.78564574524412 33.628906003741406 53.04358911573375 -1 1 0
3683 1 6 -0.1782 75.62868526347589 34.042029913296524 53.58527807258507 -1 1 0
3888 1 5 0.13 81.80830579783915 25.139532155168354 51.21864996639924 -1 1 0
3793 1 5 0.1 78.63704808228083 27.531886461287474 54.207249719800984 -1 1 0
3676 1 7 -0.1 75.58911750852336 31.77123891886565 54.18982235614571 -1 1 0
3881 1 8 0 82.06528123857164 27.097890930974085 50.13813506183496 -1 1 0
3675 1 7 0.0282 76.18558064468287 32.990896649927244 54.210376955583286 -1 1 0
3583 1 2 0.05 81.71160101443722 32.16061750768136 54.298178119371684 -1 1 0
3670 1 7 0 76.03015208931703 30.859244819760942 55.062635761521335 -1 1 0
3584 1 5 0.1 81.20196357069085 32.45885494353241 55.15324675436288 -1 1 0
3747 1 16 -0.55 77.25371032626403 24.536398082145183 49.52349533867859 -1 1 0
3795 1 5 0.1 76.60354570260849 24.31228899031535 52.81093086494512 -1 1 0
4957 1 5 0.1 78.85966713362396 24.16093216889846 55.07435581298094 0 0 0
3933 1 5 0.1 74.59034837255047 34.49318062820261 55.42309746077606 -1 1 0
3730 1 8 0 77.28667421217982 30.898265274835445 48.024414637903384 -1 1 0
3731 1 8 0.14 76.81684603114287 29.59952305516995 48.19842422831918 -1 1 0
3880 1 8 -0.13 82.15426232570792 26.182045084918595 51.15329454926403 -1 1 0
3673 1 7 -0.1 77.71874125719923 32.25529770900401 55.7752622801966 -1 1 0
3669 1 7 0 77.08821750675142 31.03576989525814 55.875772485331225 -1 1 0
3581 1 5 0.1 82.11950501310702 34.296257652899165 53.95507568163096 -1 1 0
3725 1 4 -0.2 76.69790859642026 33.913145972727115 49.894020603003064 -1 1 0
3751 1 7 0 74.85614340622955 24.25791801346017 48.78411536292476 -1 1 0
3684 1 4 -0.05 74.40637411570107 34.48411085177126 54.29049283571412 -1 1 0
3924 1 7 0.01 74.29059200811449 24.019352726012805 49.96623049834031 -1 1 0
3787 1 5 0.1 77.86112431111556 33.49438934037953 48.10848552319329 -1 1 0
4960 1 5 0.1 81.48457744552462 24.249415943632027 54.44994663509608 0 0 0
3746 1 4 0.02 77.37926996889198 23.960242844864798 50.86831456293242 -1 1 0
4020 1 17 -0.28 75.17203617610522 27.49174615227898 55.882220048000676 -1 1 0
3672 1 8 0 75.9232147110502 28.624260226365557 55.9178323782111 -1 1 0
3902 1 5 0.1 85.29567936344893 24.038463519894112 52.278156577432014 -1 1 0
3885 1 7 -0.1 82.60602465517684 28.95119250083408 48.41778754229948 -1 1 0
3577 1 2 -0.1 82.66762823222422 31.608593062695093 51.72835673543169 -1 1 0
3578 1 5 0.1 82.60700798432978 33.69040714587216 51.35952225208297 -1 1 0
3591 1 4 -0.2 82.65986235072886 33.06360345099214 52.25674494547679 -1 1 0
3574 1 4 -0.2 83.06027429017581 33.21944381289695 48.34113546321286 -1 1 0
191 1 4 -0.2 90.6054907244962 23.934081855364898 55.98056649160682 1 0 -1
3889 1 5 0.1 82.90700412844723 29.635499414731576 47.654577426027934 -1 1 0
3636 1 5 0.1 83.16853990355469 34.1381977240251 48.93364938415006 -1 1 0
3852 1 5 0.1 90.99946463261657 33.29603933396973 52.50003857849492 -1 1 0
3886 1 7 0.0282 83.03356316626298 29.15272079208227 49.683495748558435 -1 1 0
3882 1 8 0.14 82.75284185618972 28.187905624162397 50.49801818471586 -1 1 0
3840 1 12 -0.38 91.1870469701442 31.602834346872562 49.5567205721172 -1 1 0
3836 1 2 -0.1 90.96725984175558 33.27532902077655 51.3627111016347 -1 1 0
3964 1 5 0.1 86.60065889450233 33.89470542504449 55.882121835024094 -1 1 0
3827 1 4 -0.2 87.26568656629097 24.312158339231686 51.524282545780665 -1 1 0
203 1 5 0.1 90.0690991913405 24.364198374277844 55.06093250299533 1 0 -1
3635 1 5 0.1 84.09487481891793 32.83031883651498 48.210140126500846 -1 1 0
3576 1 2 0.05 83.0965442757788 31.55882101316428 50.25763411069557 -1 1 0
3593 1 6 -0.3 83.04995155523417 31.674336813748596 54.730569978825855 -1 1 0
3879 1 8 0.14 82.94947685819841 26.755384766145603 52.14450317049287 -1 1 0
3937 1 5 0.1 83.18402743056484 26.63884542345982 54.23283703850338 -1 1 0
3936 1 5 0.1 83.41897230766165 25.12729119102277 53.47224469705864 -1 1 0
3883 1 9 -0.5600000000000001 83.39700916715265 27.938320817139164 51.66524260632136 -1 1 0
3818 1 7 -0.1 88.19136254960301 31.445157763767256 54.50233929729116 -1 1 0
3819 1 17 -0.15 85.58721098697379 27.81035658253901 54.074341781505495 -1 1 0
3592 1 5 0.1 83.32120458298371 30.970485743333345 52.302987426717465 -1 1 0
3816 1 8 0 86.79243621337395 28.314144355895213 53.78958461128987 -1 1 0
3579 1 5 0.1 83.69162688357193 33.18599776816992 52.61080669400453 -1 1 0
3820 1 7 0 85.06339792436533 26.680983780332976 53.46070708304853 -1 1 0
3809 1 7 0 87.6860805676663 27.68419076336953 53.10747646445767 -1 1 0
3810 1 7 -0.1 88.83053649472768 28.28616309555549 52.889298946565475 -1 1 0
3935 1 4 -0.2 83.61963765026252 26.180682436578813 53.31281641679367 -1 1 0
3922 1 14 0.35 84.92621120575055 26.13466728010114 50.86040545635829 -1 1 0
3823 1 2 -0.07000000000000001 85.91547793827553 24.802347956416934 51.862906225123915 -1 1 0
3901 1 6 -0.1782 83.80021576541279 30.271657200608548 49.9408501257552 -1 1 0
3887 1 11 0.28 84.14289730351713 28.630992786541967 51.91034655046953 -1 1 0
3639 1 5 0.1 83.97562345859185 32.19488340292395 50.17765285012973 -1 1 0
4008 1 5 0.1 88.36746028625564 26.139100756135388 50.806050425131474 -1 1 0
3824 1 4 -0.2 88.13833609654773 25.586361736410183 51.73318996713623 -1 1 0
3821 1 8 0 86.08543921982869 26.005205599300435 52.76748358928245 -1 1 0
3960 1 5 0.1 85.61290567527857 33.64761928476206 53.589194697274934 -1 1 0
3853 1 5 0.1 89.0675212974848 32.81124989035439 50.61200461338084 -1 1 0
3843 1 5 0.1 87.2230162516449 32.68455939069119 52.26926200715784 -1 1 0
4019 1 5 0.1 85.4353225722441 33.620944884817725 51.040324946862874 -1 1 0
3830 1 2 -0.1 87.19712806415058 33.82861272007131 52.34021869120053 -1 1 0
3837 1 2 -0.1 89.55168099517493 33.73653147071714 51.01923564782123 -1 1 0
3994 1 5 0.1 89.85550134759836 34.10102969109228 48.93374985379349 -1 1 0
3822 1 8 0 87.35521441402828 26.470321475532963 52.68910767705259 -1 1 0
4006 1 5 0.1 89.65930926440717 27.79233262415112 52.44827180777837 -1 1 0
3811 1 7 -0.1 89.04623529416989 29.563423531031617 53.3358748329355 -1 1 0
4007 1 5 0.1 89.06272124150561 25.324862519458108 52.16931421328974 -1 1 0
3921 1 13 -0.38 85.4331617764048 25.348260899730793 50.68866869870699 -1 1 0
3812 1 5 0.1 90.02362860757214 30.02489737131141 53.18367262450015 -1 1 0
3814 1 8 0 87.05600373592438 29.54903325947575 54.266680759623895 -1 1 0
3813 1 7 0 88.12038076081026 30.168482817512 54.114274387611474 -1 1 0
4016 1 5 0.1 89.20401907531021 31.865206176035862 54.39502421082297 -1 1 0
3958 1 4 -0.2 87.1355074871168 33.61400879739774 54.99476200584823 -1 1 0
3815 1 17 -0.15 85.97886429285042 30.059506268743487 54.98666101883727 -1 1 0
3828 1 18 0.3 84.60889916152985 29.031748404576383 54.99382823845528 -1 1 0
3817 1 7 0 87.1159084882758 32.088868412909505 55.034463184830926 -1 1 0
3961 1 5 0.1 88.18231165943678 33.91745189475383 55.11310812830328 -1 1 0
3808 1 7 0 85.98595088660868 31.37975587049804 55.40129389251575 -1 1 0
3640 1 5 0.1 83.99326052702429 33.51547116821876 55.225779898751114 -1 1 0
3844 1 5 0.1 86.90475043823785 34.060128173107024 50.270726696302816 -1 1 0
3831 1 4 -0.2 86.330239465997 34.24683165469248 51.19325172991058 -1 1 0
3594 1 4 -0.05 83.65083932597966 32.531389465044654 55.69658576400958 -1 1 0
4811 1 14 0.35 85.17807340794283 25.58179157966828 47.888457191097686 0 0 0
3957 1 2 -0.1 86.51452718019888 34.23346382752513 53.68157124098374 -1 1 0
3829 1 4 -0.2 88.6777766289236 34.30405533528563 52.16572957486803 -1 1 0
3841 1 5 0.1 89.10596845036679 34.02803842626016 53.0894284179998 -1 1 0
3826 1 5 0.1 87.35121827606335 23.944259929911482 50.49821634354663 -1 1 0
4037 1 5 0.1 87.98856687189524 26.206600965315538 55.747930139619655 -1 1 0
4810 1 13 -0.38 84.79275231032187 24.773411323576706 47.46982796459183 0 0 0
6547 1 13 -0.38 54.9544421674477 34.693909750072464 49.91203477734251 0 1 0
7499 1 5 0.13 53.53430895859552 35.28022500849809 53.25182771833952 1 0 0
6903 1 5 0.1 56.64020311047865 42.53009687215929 47.577498734694295 0 1 0
7143 1 7 0 52.56337228920834 38.28745534137944 56.00760642033994 1 0 0
7391 1 5 0.1 49.08977170588989 42.011519513022336 47.62110161973911 1 0 0
7496 1 17 -0.28 53.40664551839524 35.192468687694955 54.34167299531491 1 0 0
6456 1 5 0.1 56.083242898292966 37.1690937730693 47.93541382019299 0 1 0
4228 1 5 0.1 55.06841841235284 44.32769539763452 55.40544432832293 0 0 0
7145 1 8 0 53.099895682639136 36.17342139245673 55.20072292838938 1 0 0
3834 1 4 -0.2 50.00567208303127 34.841521325768596 51.46339484316373 0 1 0
3849 1 5 0.1 50.69010870637841 35.192494356520456 50.682525386524716 0 1 0
6422 1 2 -0.1 55.20980333909381 36.54603086903833 48.250317297418036 0 1 0
6460 1 5 0.1 53.302525654132126 36.51355175226625 49.089198615525746 0 1 0
6431 1 5 0.13 55.132912713847915 39.91239993966785 48.73983286101447 0 1 0
6718 1 2 -0.07000000000000001 56.37215316940159 45.121768595136295 49.29733498558747 0 1 0
6722 1 4 -0.2 55.810509688643165 43.659055307913995 49.322254883183305 0 1 0
7392 1 5 0.1 50.409137660760365 43.08807617376711 48.21187999658416 1 0 0
4029 1 5 0.1 48.512155172823654 35.54914112771097 48.30874837164022 0 1 0
7163 1 4 -0.2 49.3192726332419 43.0036688849754 48.11051691653054 1 0 0
3503 1 7 -0.1 49.82658859665301 35.08147876497931 54.32775203436158 0 1 0
3850 1 5 0.1 49.66489716482953 35.801507900664596 51.906296306793934 0 1 0
7149 1 7 0.0282 52.08543508789441 39.078386359113345 53.44131529820846 1 0 0
6459 1 5 0.1 54.33798436834615 37.84693081868271 49.73986360269538 0 1 0
7157 1 6 -0.1782 51.559076575767875 39.23838148738536 52.253403544581 1 0 0
7407 1 5 0.1 52.33386853775457 39.24053142725976 50.32973556255382 1 0 0
4030 1 5 0.1 49.35405624070711 36.61627861188133 49.51023318275862 0 1 0
7184 1 5 0.1 51.4212440034816 43.75290796627275 51.552840017294244 1 0 0
7158 1 4 -0.05 52.538470366609474 39.696004337950015 51.3187414322868 1 0 0
7161 1 4 -0.2 50.977058056658116 43.17313384159344 50.73542404900962 1 0 0
7159 1 4 -0.2 52.52703882804414 41.18439644189918 51.31862741489991 1 0 0
7160 1 4 -0.2 51.089596132147214 41.70020518400558 51.16639685808968 1 0 0
7180 1 5 0.1 52.92278504846635 41.58548848205716 52.32156806525779 1 0 0
7183 1 5 0.1 51.62159992963647 43.38304774845776 49.79998716752549 1 0 0
7181 1 5 0.1 50.47787651717083 41.55368421351332 52.117632046110806 1 0 0
7182 1 5 0.1 50.5814400242185 41.07309318813223 50.42570110607041 1 0 0
7179 1 5 0.1 53.19942210086205 41.52801895088568 50.569736681672765 1 0 0
7178 1 5 0.1 53.54481746017987 39.41027324229871 51.61296253564427 1 0 0
7156 1 5 0.1 52.67901506688777 37.17100400921306 52.86197932128664 1 0 0
6424 1 4 -0.2 54.03974815951909 37.280231797396304 48.778613969712794 0 1 0
4384 1 12 -0.38 55.79329664205822 38.21191629595812 52.18315156989759 0 0 0
7162 1 4 -0.2 49.4863026495711 43.65029071608935 50.497386738030386 1 0 0
7390 1 5 0.1 49.60197949060909 44.75399165667547 50.31981723696195 1 0 0
3513 1 5 0.1 49.95075139399277 36.084952243466816 53.854983944000665 0 1 0
7150 1 7 -0.1 52.53734031534654 37.824628448562564 53.68875032628303 1 0 0
7314 1 12 -0.38 50.158361813697226 44.0026359358185 54.411684067909036 1 0 0
4357 1 2 -0.1 56.24274777744361 39.411940847734236 54.16630094579159 0 0 0
4385 1 5 0.1 55.13952778164183 39.682856384151385 54.10911600533362 0 0 0
7312 1 10 0.41 49.43413137450056 43.21035331775661 54.97923124887127 1 0 0
7164 1 4 -0.2 48.61197715248843 43.06305147695643 49.45115545308752 1 0 0
4227 1 5 0.1 55.20590159231574 42.01935038630536 54.17294037130549 0 0 0
7313 1 13 -0.38 49.25586642247127 41.94622503832961 54.50662504732088 1 0 0
7394 1 5 0.1 48.99499377450563 43.65524023867168 51.446276583674745 1 0 0
7148 1 7 -0.1 51.764191536399075 39.83067946430243 54.444575220663424 1 0 0
7155 1 5 0.1 51.25619789398892 40.73607807148194 54.25523430594366 1 0 0
4199 1 4 -0.2 56.04732847202541 41.84310144023213 54.85436623507775 0 0 0
7165 1 5 0.1 48.55130974651603 42.07439918896651 49.932975580735175 1 0 0
7144 1 7 0 52.76282079546799 37.407986194238845 54.93695702354739 1 0 0
7491 1 5 0.1 48.82246900326786 45.08517035760096 47.85906634942735 1 0 0
4027 1 4 -0.2 48.37703351856893 36.20661387239036 49.183605797170515 0 1 0
6423 1 4 -0.17 55.848423165460126 35.630811014142864 49.27695118052929 0 1 0
6457 1 5 0.1 56.26040192964893 36.23043122115686 50.11614578957888 0 1 0
6425 1 8 0 53.536644785472824 38.48782268427541 48.003399814896696 0 1 0
4226 1 5 0.1 56.577661114182554 42.832798649141694 54.86329030281118 0 0 0
6426 1 8 0.01 54.13088398025609 39.77288608510324 48.13934557109461 0 1 0
3492 1 5 0.1 48.50264007286079 39.76831821391921 52.942965197739184 0 1 0
4356 1 10 0.38 56.638308997291304 38.60654423115511 52.92750707414857 0 0 0
4358 1 1 -0.3 56.464276533932164 38.378334994339696 55.36927087427658 0 0 0
4204 1 13 -0.38 52.65158273431861 43.863212001030774 54.52520797374247 0 0 0
4513 1 5 0.1 56.0946819667355 37.39521345334046 55.064225984999936 0 0 0
3502 1 7 0 49.04749752669346 35.064205020786225 55.482157124614716 0 1 0
6721 1 5 0.1 54.829125334126175 43.62797551295347 48.80708425080198 0 1 0
7147 1 7 -0.1 52.008841912824465 39.45220640665242 55.713177263538256 1 0 0
4230 1 14 0.35 51.787241234362476 43.5653914297953 54.305915975066554 0 0 0
3972 1 5 0.1 48.446883923960456 38.187199452352125 50.70964800604761 0 1 0
4031 1 5 0.1 48.171394296000145 38.11589149367413 48.15098379661988 0 1 0
6458 1 5 0.1 56.59860429924554 35.045831644983714 48.74935154240585 0 1 0
6720 1 5 0.1 55.63685598591757 43.287927567542184 50.34521343016905 0 1 0
7328 1 14 0.35 48.88579540870749 41.241738548036025 55.0602627329305 1 0 0
6427 1 9 -0.5600000000000001 53.3569548652276 40.69106498019539 47.48380109708725 0 1 0
4202 1 10 0.41 52.95985110423194 43.43657673935998 55.76468888373866 0 0 0
3962 1 5 0.1 48.06355730163855 39.71419773062401 50.229709318170194 0 1 0
3946 1 5 0.1 48.313177715057115 38.06761854518866 53.237434881255126 0 1 0
3548 1 5 0.1 49.2436240914027 37.13689616258669 55.89549361585357 0 1 0
6430 1 11 0.28 53.4316335010927 41.72560756739499 47.543218438047326 0 1 0
6712 1 7 0 64.19686648834784 43.91080478529765 47.53899708482388 0 1 0
6901 1 5 0.1 59.13833879631169 41.3291904192928 47.840230284954586 0 1 0
6749 1 14 0.35 63.56009076475121 39.37619876752831 47.97703180104466 0 1 0
6705 1 7 -0.1 59.77327368023121 42.11007692770589 47.99610501237788 0 1 0
4198 1 4 -0.2 57.005067904382514 40.78578128142341 54.31378870958319 0 0 0
6706 1 7 -0.1 61.107935226964045 41.97383882026233 47.62402214634204 0 1 0
3394 1 5 0.1 62.4181808910658 38.998178258860925 55.83875475019747 0 0 0
4386 1 5 0.1 57.575989835193425 38.21867867156699 55.49098889953105 0 0 0
6703 1 7 0 63.67391266098355 45.08075250296393 47.994931476678396 0 1 0
6719 1 4 -0.2 56.85451550783161 42.795580890339195 48.66371838972135 0 1 0
6902 1 5 0.1 56.97271156730325 41.83121680785183 49.11004235896178 0 1 0
6709 1 8 0 61.552059776856765 44.04318701925136 48.234475027987195 0 1 0
6704 1 7 0 59.36086919537618 43.28709380016996 48.49925704917535 0 1 0
4476 1 5 0.1 60.48902489527807 42.20392741425549 55.54852862221931 0 0 0
4474 1 5 0.1 59.70705402685776 45.1027011578056 55.60836539546284 0 0 0
4225 1 5 0.1 57.470717934267014 41.0424118553229 53.40003801701719 0 0 0
1103 1 5 0.1 59.35288582408043 36.782526294263725 48.20998620397487 0 -1 -1
6710 1 17 -0.15 62.33198265898733 45.093498470926576 48.35385974952772 0 1 0
3365 1 5 0.1 62.47378329737394 35.01883054331546 54.741141071566545 0 0 0
860 1 7 0 62.73392435608236 34.810341074872944 50.10633761723538 0 -1 -1
862 1 7 -0.1 64.40321025660602 35.2282337527116 51.64407223010034 0 -1 -1
2908 1 2 0.05 61.671557136476146 35.837012973984386 54.86417918092789 0 0 0
2919 1 6 -0.3 60.37706787189569 35.43473156216133 54.349454097839086 0 0 0
2969 1 5 0.1 57.63312329086173 35.547671306485974 54.06837152299039 0 0 0
866 1 7 0 61.915309423841514 35.22294229658209 49.118411972358274 0 -1 -1
4472 1 5 0.1 58.56098365993911 45.00795096860469 53.20070605006093 0 0 0
6716 1 8 0 57.8399610883132 44.98375645364003 49.15652112563562 0 1 0
861 1 7 -0.1 63.60725040873986 35.65623363790514 50.67599595035226 0 -1 -1
4454 1 2 0.12 59.484127557759415 44.3731193390923 53.555386868730096 0 0 0
4564 1 5 0.1 58.132279942843304 38.21649204407864 50.57693266681321 0 0 0
4383 1 5 0.1 58.01583303616594 37.14010196611774 52.72544761135932 0 0 0
4355 1 4 -0.2 58.076008062768196 38.25386562255616 52.694510204275524 0 0 0
3368 1 5 0.1 62.220008505042856 36.55589725585484 52.94141680605125 0 0 0
4330 1 7 0 62.90484257190468 44.576514838667634 52.17763025563491 0 0 0
4379 1 5 0.1 60.49598760733797 39.66249534950272 52.919547894171416 0 0 0
4327 1 8 0.11 61.639570899040564 44.355698661500625 52.46564785913172 0 0 0
4331 1 7 0 63.61462264040227 43.63270538209153 51.55582790562353 0 0 0
867 1 4 -0.2 59.92595887307726 34.78838044738748 47.65629571624825 0 -1 -1
4380 1 5 0.1 62.00502945888014 39.21417085050915 51.92686904829064 0 0 0
870 1 4 -0.2 61.96029771598844 36.62319753532543 48.46275935464783 0 -1 -1
4354 1 4 -0.2 58.58801775158409 38.77668863857433 51.34751743281856 0 0 0
4580 1 5 0.1 59.03773332156021 43.05174091524397 51.82685948265187 0 0 0
1102 1 5 0.1 61.67956632348902 37.410739497129725 49.23957056986879 0 -1 -1
4353 1 4 -0.2 60.06453947603247 38.64549950143669 51.14158870424605 0 0 0
4579 1 4 -0.2 59.68547555477162 43.16827207030736 52.72188375539514 0 0 0
4328 1 8 0 61.140751029155 43.113456244190886 52.17163886350538 0 0 0
4332 1 7 0 63.07817835889389 42.40504785681673 51.349246817614315 0 0 0
4350 1 5 0.1 63.648403804369046 40.32022527182309 50.88277738273965 0 0 0
4377 1 5 0.1 59.932338692831586 41.3514068839294 50.90566823351301 0 0 0
4336 1 7 -0.1 63.95854162392183 41.393977600931365 51.00313728392253 0 0 0
4378 1 5 0.1 61.3547901814222 40.915373468085846 50.187866502281636 0 0 0
4329 1 7 0 61.76875815015759 42.107118453106835 51.649257794379025 0 0 0
4351 1 4 -0.2 60.92746950398971 40.96810665199526 51.16622895191724 0 0 0
4352 1 4 -0.2 60.909487309721015 39.61185041120713 51.886743487468806 0 0 0
4381 1 5 0.1 60.36553291245956 38.78942847950195 50.08753707429989 0 0 0
6711 1 8 0 60.2690139049793 44.21460561431496 48.579990231959904 0 1 0
4628 1 5 0.1 58.24805128527576 39.84413472731707 51.16790699604926 0 0 0
4494 1 5 0.1 60.31557761426021 37.61273672596396 51.506324638514464 0 0 0
875 1 5 0.1 63.648213394068165 36.69095907601261 50.45423169769222 0 -1 -1
4581 1 5 0.1 59.24772722385203 42.24821415597205 53.3195643528272 0 0 0
2914 1 5 0.1 63.605209743295 38.458740564336324 53.65440918657397 0 0 0
2909 1 4 -0.2 62.13016690398612 36.93865118409943 53.98627126854703 0 0 0
4333 1 7 0 64.92855279873396 43.86866747622008 51.3881387484266 0 0 0
3369 1 5 0.1 61.22971995845573 37.58464496419985 53.95745098006694 0 0 0
2910 1 4 -0.2 63.35732667763074 37.66388191941054 54.35681726563976 0 0 0
3364 1 5 0.1 64.29743292806808 37.09972470463584 54.3298656713622 0 0 0
4382 1 5 0.1 58.673267407602516 38.59222824051459 53.53590913683077 0 0 0
4475 1 5 0.1 61.61248623603251 43.198147401344464 54.92023352046709 0 0 0
2915 1 5 0.1 64.82458630733657 40.11064163394968 54.63152518780571 0 0 0
4455 1 4 -0.2 59.561819345894904 44.11072302705901 55.10224846910698 0 0 0
6717 1 8 0 58.10898565084445 43.655514286941525 48.83082521874303 0 1 0
4335 1 7 -0.1 65.24732203975935 41.7033128166616 50.77985460134944 0 0 0
4456 1 4 -0.2 60.718129046588146 43.254509336850376 55.57893015086502 0 0 0
4629 1 5 0.1 57.92834057604704 40.687459408192055 54.875996132553524 0 0 0
4326 1 16 -0.55 60.65175712149674 45.16663629165623 53.2132759867245 0 0 0
4473 1 5 0.1 58.632117287499455 43.70029161533688 55.524247998118895 0 0 0
874 1 5 0.1 62.99533441430418 36.81090520027665 48.11402311727013 0 -1 -1
876 1 5 0.1 65.0094393166587 36.00484553633801 52.04925309239859 0 -1 -1
6708 1 7 0 61.9924402570252 42.95458672424836 47.82353858652267 0 1 0
2906 1 2 -0.1 63.23160482577839 38.29446487116476 55.75878579972671 0 0 0
6713 1 7 -0.1 63.35764864889617 42.78788132266002 47.53113613806826 0 1 0
4578 1 5 0.1 69.0918756612659 45.32957945244563 52.051188761369644 0 0 0
4405 1 5 0.1 68.74040519504453 44.58894065309304 54.5934346423646 0 0 0
4338 1 7 -0.1 66.70933450925239 45.354436895087375 51.4542308761518 0 0 0
6818 1 5 0.1 68.09743484863445 45.07503626574127 48.00646662302397 0 1 0
4481 1 5 0.1 66.063065598814 44.856642917636194 55.36264942297721 0 0 0
6853 1 4 -0.2 65.69293196142497 43.588747200524864 47.43294103445822 0 1 0
6936 1 7 -0.1 70.93537474745733 34.63198954423686 50.03663863912655 0 1 0
4404 1 5 0.1 67.96997862699821 43.53331079840477 55.77318378565228 0 0 0
3403 1 5 0.1 65.9986918977594 42.52012782060778 55.78935469791372 0 0 0
6742 1 5 0.1 65.40266726978078 35.821293115525705 47.86073724749205 0 1 0
6733 1 10 0.41 65.34553102342483 38.8234885528492 47.707900371417836 0 1 0
1154 1 5 0.1 68.79920892384817 36.6096428177714 54.20041520321533 0 -1 -1
4337 1 7 0.11 65.40362985569668 45.12006654047104 51.60106463298672 0 0 0
1090 1 5 0.1 67.91360038972445 35.68899230842372 55.43237515471533 0 -1 -1
2902 1 4 -0.2 65.45363077382623 39.47583277146905 55.33152052005613 0 0 0
4334 1 7 0 65.74509959236491 42.94343981386299 50.8825068633287 0 0 0
3362 1 5 0.1 65.89995283496589 38.65895202943139 54.72224636648049 0 0 0
3329 1 5 0.1 71.85886325230766 42.88704366339593 55.34309619475003 0 0 0
4406 1 4 -0.2 68.21121177376665 44.568091527331745 55.57574581482339 0 0 0
6856 1 5 0.1 65.6980056462955 42.60042466214152 47.85357857803828 0 1 0
4341 1 4 -0.2 68.96526979553622 44.824180438683115 51.07281840539211 0 0 0
905 1 5 0.1 67.39072314685185 34.84690889067915 52.06433636210235 0 -1 -1
3436 1 5 0.1 70.39903355393655 40.41207192666758 55.927151211789266 0 0 0
6735 1 12 -0.38 65.706397018503 38.854151845781395 48.91393431204692 0 1 0
4346 1 5 0.1 70.95497252707688 44.15110202489812 50.74674317067124 0 0 0
6411 1 9 -0.5600000000000001 68.84352764508401 34.92619938389499 48.92448268780623 0 1 0
4339 1 7 0 67.52221488487214 44.43541328793738 51.013692968995215 0 0 0
6675 1 5 0.1 72.9943399329645 45.20471756191722 51.53035302720231 0 1 0
4349 1 5 0.1 65.75931395692886 40.83803466783189 50.380597243581946 0 0 0
880 1 4 -0.2 68.75975209348218 35.695325929433565 54.78226483370193 0 -1 -1
908 1 5 0.1 70.90837062931035 35.90969707242045 55.19792492743095 0 -1 -1
6859 1 5 0.1 66.24251281860178 44.20402436023679 48.16406328384045 0 1 0
3434 1 4 -0.2 69.9314783028798 40.708205908171365 54.973549121289096 0 0 0
2978 1 5 0.1 71.49316614518378 39.45520566958891 54.095939724535654 0 0 0
2975 1 5 0.1 67.95464879980575 38.870763899684874 52.99013106035671 0 0 0
903 1 5 0.1 65.76663435928826 35.4326899734 53.92971259175404 0 -1 -1
2974 1 5 0.1 67.77998394215231 40.57475815265029 52.926887492356755 0 0 0
6947 1 5 0.1 71.08696788884427 35.66991257214063 49.936849885180436 0 1 0
2943 1 4 -0.2 68.44315702931493 39.78982579451162 53.3260999659791 0 0 0
2945 1 4 -0.2 70.76248585737477 40.227940648697704 53.80425756933633 0 0 0
2977 1 5 0.1 71.45312005853764 40.95124868753579 53.408634927887206 0 0 0
4577 1 5 0.1 69.79187989749063 43.089416197302555 51.926622396824015 0 0 0
6587 1 11 0.28 68.83902947788538 35.87766344553051 48.48833826305402 0 1 0
4342 1 4 -0.2 69.9580508008587 43.67539925385327 50.95352349364149 0 0 0
4343 1 4 -0.2 69.49952044606002 42.80543405794649 49.82303152172156 0 0 0
4575 1 5 0.1 70.15971276472641 41.90790662459514 49.67169260983233 0 0 0
4340 1 7 0 67.0576636483308 43.230514319282975 50.67558223295532 0 0 0
4347 1 5 0.1 69.47506915231865 43.444825085036456 48.91721504516007 0 0 0
6728 1 4 -0.2 66.45403170620666 35.64600797474624 47.75379154028474 0 1 0
4348 1 5 0.1 67.76898000495459 41.769785071407185 49.15433485883186 0 0 0
6743 1 5 0.1 66.7466923217155 36.339294250449434 48.54513743056677 0 1 0
4344 1 4 -0.2 68.08305482147344 42.277922542866634 50.049198765879524 0 0 0
4576 1 5 0.1 68.1840563978587 41.43567653097558 50.69715089454307 0 0 0
3073 1 13 -0.38 69.54130842747718 38.029333522217335 47.861416466211296 0 0 0
2984 1 5 0.1 69.84932935572034 40.008363637063006 47.90133135070728 0 0 0
2949 1 4 -0.17 70.43676675644569 39.05948557205618 48.09649195648901 0 0 0
2980 1 5 0.1 68.87053069220359 39.150513096941395 50.195610579262826 0 0 0
2976 1 5 0.1 69.69273256760611 40.647171912566854 51.87669228154634 0 0 0
2944 1 2 -0.1 69.80914559083979 39.82397405980841 52.63827272735346 0 0 0
2946 1 10 0.38 70.13540970346398 38.53093824856384 51.92260542800079 0 0 0
2981 1 5 0.1 69.48356554878066 37.42469490013234 50.27282310504148 0 0 0
2947 1 4 -0.2 69.77951532939228 38.51019641921887 50.37129209001341 0 0 0
2948 1 2 -0.1 70.98905817236277 38.99000872884419 49.52704579200959 0 0 0
2982 1 5 0.1 71.23052745536165 40.04411463096726 49.85763443575266 0 0 0
2950 1 4 -0.2 72.2329094065879 38.06429577647141 49.66900378070993 0 0 0
2985 1 5 0.1 72.2156004217679 37.1863028613766 49.00677176559623 0 0 0
6815 1 5 0.1 71.6201389406923 43.498937168691356 48.48034198086191 0 1 0
6583 1 4 -0.2 72.4760193054509 42.96203670165757 47.97388536776287 0 1 0
2986 1 5 0.1 72.38557241387741 37.754620514077025 50.72747248293557 0 0 0
2979 1 12 -0.38 70.75367414440925 37.72251624870317 52.535706916083186 0 0 0
2987 1 5 0.1 73.30247700646174 39.75431260215841 51.94719034565575 0 0 0
3328 1 5 0.1 72.93332221429071 43.167365145386064 53.56920626999836 0 0 0
6811 1 5 0.1 72.66108057146285 42.034008193929424 48.46153277663622 0 1 0
2942 1 2 0.05 68.59578644525779 39.97687233922158 54.806554631025364 0 0 0
3435 1 5 0.1 69.89024939345781 41.8123793804604 54.81899617829947 0 0 0
2941 1 6 -0.3 67.49264150150422 40.77669107739875 55.22895796614948 0 0 0
3705 1 5 0.1 73.13319474430617 36.17951034792396 54.689516998001736 -1 1 0
3335 1 5 0.1 73.9008700409752 41.024009608956774 53.711257819783384 0 0 0
2951 1 8 0 73.52791143299937 38.83517141800933 49.33001072107875 0 0 0
3034 1 7 -0.1 72.58013898510082 43.435408380490856 56.00941891335117 0 0 0
3325 1 4 -0.2 73.88028475334823 43.614728462577304 54.01857816554404 0 0 0
6813 1 5 0.1 73.82232529077064 43.63953886453733 50.18379004044458 0 1 0
6585 1 4 -0.2 73.78772904800717 43.73039924573369 48.0559496308677 0 1 0
3326 1 7 0 73.71011028006475 43.91420835202882 55.51849926518837 0 0 0
3706 1 5 0.1 73.4027265850298 35.99652088067944 52.976112259664646 -1 1 0
3327 1 5 0.1 73.93190091088786 44.608854240453695 53.53257477203101 0 0 0
881 1 4 -0.2 69.96676492675536 35.6530521696875 55.70554356682112 0 -1 -1
3685 1 4 -0.2 73.91583460599043 35.86734477883171 53.92386815191786 -1 1 0
2973 1 5 0.1 68.67852483190853 39.00739432290203 55.27857662199253 0 0 0
3557 1 5 0.1 82.23525148297935 43.57992029041327 47.52368521486977 -1 1 0
3330 1 5 0.1 75.21852832986418 45.36006277857688 55.80250124195777 0 0 0
3631 1 5 0.1 80.80797541391382 34.73447642614458 47.864475385326784 -1 1 0
3914 1 5 0.1 76.69619630113232 44.894560063711495 48.11259152534315 -1 1 0
3871 1 5 0.1 80.69169940135424 41.101993360647924 55.602439531874865 -1 1 0
3917 1 5 0.1 78.664809553579 39.81702554513304 55.80957837430745 -1 1 0
4003 1 7 -0.1 80.23390840915208 39.715285464329355 47.678092700401976 -1 1 0
6584 1 4 -0.2 74.06322126927955 44.397322286518445 49.37480044005277 0 1 0
3920 1 5 0.1 76.00295875615373 39.27486541865979 55.34753822314512 -1 1 0
2958 1 7 -0.1 74.11827190676041 40.15357217159843 51.374719229832635 0 0 0
3688 1 4 -0.2 76.66962500173578 38.39604726431658 55.40400486691449 -1 1 0
3904 1 4 -0.2 78.97926107465466 43.09136733047946 47.55155403525528 -1 1 0
3907 1 5 0.1 78.79554051599456 43.13618298515027 48.63002464334054 -1 1 0
350 1 4 -0.2 80.99993770264177 45.2439372645752 50.84643253329797 1 -1 -1
3331 1 10 0.38 75.0837206407244 42.71553229554743 53.86264571542176 0 0 0
4005 1 5 0.1 81.05093791863524 39.34141175115654 48.208724880944516 -1 1 0
447 1 13 -0.38 77.9646712283939 44.93561260104529 50.8908546991191 1 -1 -1
3721 1 5 0.1 79.23606830620233 34.979499392901445 50.75470136646538 -1 1 0
3709 1 5 0.1 76.33193250168344 36.259870914740524 55.305396432692234 -1 1 0
3870 1 5 0.1 80.25545234272872 42.20457726913638 54.44821190517017 -1 1 0
533 1 5 0.1 82.03214494645255 44.93588014299172 50.89712503732753 1 -1 -1
3687 1 4 -0.2 75.78048339033504 37.157893223107955 55.178844915853404 -1 1 0
3855 1 4 -0.2 80.71736749753612 41.20868907159844 54.57942811714162 -1 1 0
3691 1 5 0.1 78.47696233228437 37.75385568691456 54.359941798707425 -1 1 0
3856 1 10 0.38 82.29325780717636 41.280821015997276 54.23566875144971 -1 1 0
3689 1 4 -0.2 78.51022750742551 39.88228002297741 54.64201948102513 -1 1 0
3918 1 5 0.1 77.90001512343008 40.79113572641444 54.43701784290373 -1 1 0
3334 1 5 0.1 75.67164443001381 40.71821127226495 53.786443969415046 0 0 0
3333 1 12 -0.38 76.19778472906624 43.12485878401242 54.08621344939502 0 0 0
3783 1 5 0.1 76.01079440444298 35.64913806819025 48.74777251236178 -1 1 0
3711 1 2 -0.1 79.85883854768993 40.08126887287631 53.92350371219425 -1 1 0
3724 1 4 -0.2 76.65439185265814 35.44623480709168 49.63623400904001 -1 1 0
3707 1 5 0.1 74.59613105892795 37.94040060363662 53.52425827974085 -1 1 0
6812 1 5 0.1 75.15519418028353 44.52157620199484 49.387115075043 0 1 0
2954 1 8 0 74.31377435594115 39.69231226527687 50.12621415848612 0 0 0
3332 1 4 -0.2 74.9041111520503 41.347491180666815 53.36304086146936 0 0 0
3708 1 5 0.1 75.78235262138497 36.80228849372953 53.04216043015289 -1 1 0
3686 1 4 -0.2 75.0448657014 36.96940700282899 53.815446206638484 -1 1 0
2952 1 8 0.01 74.28551677179348 38.650951877555556 48.16964674324423 0 0 0
6586 1 5 0.1 74.61593092873578 43.03467632663216 47.88686702370844 0 1 0
3919 1 5 0.1 77.258774562369 38.603255069662154 53.30096349024468 -1 1 0
3782 1 5 0.1 76.1612672653383 36.06783705512274 50.42411433317125 -1 1 0
3908 1 5 0.1 80.69610693680681 41.45367528357041 48.605841169796776 -1 1 0
3714 1 5 0.1 78.66021219475428 35.71478481678833 48.67963638105607 -1 1 0
4046 1 5 0.1 78.03143655348003 37.21608890343685 49.28100380052639 -1 1 0
349 1 2 -0.07000000000000001 78.88065674147666 44.723967722932215 51.948402070679606 1 -1 -1
3722 1 5 0.1 78.2427086070884 36.0912863305203 51.7094184555751 -1 1 0
3715 1 4 -0.2 78.02422421650311 36.08903425519687 49.51564481253074 -1 1 0
2959 1 7 0 75.01339330426454 41.02796120121288 51.88368718878053 0 0 0
352 1 5 0.1 79.94770354917148 43.353246572765784 50.54619588806327 1 -1 -1
2955 1 8 0.14 75.44286597271278 39.97104366372964 49.48660781070096 0 0 0
353 1 4 -0.2 80.11424892992201 44.093033625439475 51.33205581544648 1 -1 -1
2988 1 5 0.1 76.70142386906981 42.22837435226733 51.388565838666565 0 0 0
2960 1 7 -0.1 76.06464667435615 41.41789629182732 51.1813195898751 0 0 0
428 1 5 0.1 78.51566462612308 44.05951065677994 52.79540825443199 1 -1 -1
4047 1 5 0.1 78.48729058723313 38.800030354952824 51.50770651700387 -1 1 0
351 1 5 0.1 80.78071599973785 43.56569516088632 51.96018674195752 1 -1 -1
2953 1 9 -0.5600000000000001 75.4544289888015 39.35471773687669 48.27171254987235 0 0 0
3720 1 4 -0.2 78.86931219382912 36.01128711258397 50.75639204998981 -1 1 0
2956 1 11 0.28 76.13801708033053 39.55765717072235 47.54590247859147 0 0 0
2961 1 7 -0.1 76.25875912952874 40.87175198642835 49.97313015051289 0 0 0
2989 1 5 0.1 77.1140006251286 41.23198212977519 49.45759873204703 0 0 0
3713 1 4 -0.2 79.51803206392673 39.112623706792675 51.46899927661277 -1 1 0
3716 1 5 0.1 79.59972901170026 39.50931705823837 50.43375229086901 -1 1 0
3712 1 4 -0.2 79.88992843250041 40.26735273775961 52.361701428308784 -1 1 0
3780 1 5 0.1 79.15624966736377 41.041971994971846 52.15761215101614 -1 1 0
3723 1 10 0.38 80.01087590001877 36.96565540099196 50.64195349134508 -1 1 0
3717 1 4 -0.2 80.40572953833663 37.96007478014582 51.72064307282892 -1 1 0
3718 1 5 0.1 81.4526546863117 38.21267384507638 51.604145076228164 -1 1 0
3719 1 5 0.1 80.26522590908041 37.41620367178756 52.634610766150516 -1 1 0
4045 1 12 -0.38 80.69084424019685 37.047821686343504 49.62073244420491 -1 1 0
3781 1 5 0.1 80.81354168476814 40.722642211968406 52.00502662588703 -1 1 0
4017 1 5 0.1 80.41775551566833 39.201512120321404 54.23496036501125 -1 1 0
3690 1 4 -0.2 77.73907937408487 38.59505874187815 54.36182971560851 -1 1 0
3866 1 5 0.1 82.16551082357537 38.82546459221494 55.60207368244012 -1 1 0
3613 1 7 -0.1 80.12374036442586 41.01343717681368 47.87597688260678 -1 1 0
3710 1 5 0.1 75.00718749608004 37.113911499090236 55.93661294706678 -1 1 0
3906 1 5 0.1 80.02651189671313 43.58932512346391 47.56806309187775 -1 1 0
3992 1 4 -0.2 89.75441636118015 34.70758708754192 49.91254920408498 -1 1 0
3872 1 5 0.1 84.34609386871014 40.78652310395299 54.79261546300428 -1 1 0
3923 1 5 0.1 86.30921365369407 36.43381150484254 55.82241867854637 -1 1 0
3858 1 4 -0.2 83.3350079576131 40.58675801956082 55.15574395978942 -1 1 0
3932 1 5 0.1 84.49125499771452 35.26467489256035 52.55231491925154 -1 1 0
3863 1 2 0.05 83.11393106236761 39.051459766287 55.19161561843134 -1 1 0
3983 1 5 0.1 85.68533583698547 38.61485290655675 54.546432160912474 -1 1 0
4018 1 5 0.1 83.8373170944021 37.2921502196851 51.61704038125403 -1 1 0
3948 1 5 0.1 90.05496889580691 41.300962483443854 54.11786804325662 -1 1 0
6334 1 5 0.1 87.15722662209919 43.1501646852131 55.75460070376219 0 0 0
3832 1 4 -0.2 86.01254889852919 35.75412486133935 51.164279872361305 -1 1 0
3857 1 12 -0.38 82.77017605896889 42.06592516368195 53.431571275502705 -1 1 0
4015 1 5 0.1 82.71633626788 42.71618288284465 49.71687914474691 -1 1 0
3547 1 5 0.1 89.9422778119441 36.60886845961955 55.050572187890424 -1 1 0
3478 1 3 0 86.87577284199384 40.09770050400266 47.823318553490594 -1 1 0
3865 1 5 0.1 83.45593231619664 36.62594805079421 53.989084309958514 -1 1 0
3524 1 4 -0.2 83.27920812691616 43.23088812959213 47.651179817231224 -1 1 0
3947 1 5 0.1 88.84493260814588 40.59467103998775 55.17453458875514 -1 1 0
3488 1 4 -0.2 89.35977788244801 40.494748939451355 54.18926105853453 -1 1 0
3973 1 5 0.1 89.89311399722311 40.87291164407241 51.37834535898436 -1 1 0
3956 1 2 -0.1 86.26305127589612 35.77546623903006 53.72353766926142 -1 1 0
7315 1 5 0.1 90.57515349705005 44.62567063101425 53.72223005282666 0 0 0
3864 1 4 -0.2 84.14645542844505 38.18273822008515 55.939066393411366 -1 1 0
3971 1 5 0.1 89.2036541827858 37.34812342780442 50.17111382481106 -1 1 0
3520 1 6 -0.3 85.63120246939252 41.99168354573618 48.55959352962982 -1 1 0
3963 1 5 0.1 84.94602930889235 35.743728539322625 55.29321881145867 -1 1 0
6178 1 6 -0.3 85.24269089766695 45.14555135914655 55.340355793255796 0 0 0
3845 1 5 0.1 86.85783476972998 36.403821684005635 50.976132820610864 -1 1 0
3483 1 4 -0.2 90.73657524886542 38.7801422189103 50.642710444458444 -1 1 0
3862 1 6 -0.3 83.08787638542145 38.732019737682606 53.81834471478368 -1 1 0
3481 1 4 -0.2 87.30111491212588 41.15031656188546 50.098480438747956 -1 1 0
3554 1 5 0.1 84.09590446110103 44.58464038484168 49.843854694146295 -1 1 0
4013 1 4 -0.2 83.41182137667133 42.39165244818186 48.94572415594423 -1 1 0
3969 1 5 0.1 85.296738631636 37.307517507313506 47.590990921745174 -1 1 0
3979 1 5 0.1 87.60156562146702 36.67478101105483 47.771855472807914 -1 1 0
3552 1 5 0.1 84.88511897834857 42.38272107773567 50.48067622531482 -1 1 0
3553 1 5 0.1 85.77340754462735 44.591801981296854 49.368238924874674 -1 1 0
4032 1 5 0.1 90.01788393562265 36.93986204842598 47.86318407405704 -1 1 0
3942 1 5 0.1 87.63981942973633 39.047371612032684 50.78080778073309 -1 1 0
4028 1 4 -0.2 90.67510972579642 37.38404278061908 48.65775025614845 -1 1 0
3993 1 5 0.1 90.78745839865772 36.08049093802389 51.23060746069734 -1 1 0
3940 1 5 0.1 86.75072231589493 38.55232076807265 49.075529826096144 -1 1 0
3991 1 2 -0.1 90.99577071923548 35.41235574815212 50.29917786249058 -1 1 0
3939 1 5 0.1 85.48860716916582 40.26621699426131 49.591259669307874 -1 1 0
3522 1 4 -0.2 84.79270176468906 44.07149007885941 49.169245648173415 -1 1 0
3859 1 4 -0.2 84.59775361998967 37.35885411784479 52.3787669457854 -1 1 0
3521 1 2 0.05 84.75527818725004 42.59689446108112 49.43856106922533 -1 1 0
3523 1 2 -0.1 84.28308829060205 44.33857259891907 47.80258352733364 -1 1 0
3970 1 2 -0.1 89.7892574399702 38.089092004762165 49.638737690332505 -1 1 0
3480 1 2 -0.1 88.25503140789894 39.894682989221074 50.406418206959536 -1 1 0
7347 1 5 0.1 88.28086184911416 44.51419405956655 47.76270425498561 0 0 0
7303 1 4 -0.2 90.07881806649968 45.04030395851599 54.64659499897154 0 0 0
3944 1 5 0.1 89.24399648017734 38.485386594677145 54.498674375447735 -1 1 0
3489 1 4 -0.2 88.45864050332398 40.499455691775296 52.955670977655174 -1 1 0
3861 1 2 -0.1 84.99738948332535 37.78752086973174 54.822006935453814 -1 1 0
3874 1 5 0.1 85.30411115358399 38.086492122286685 51.95983477488991 -1 1 0
3860 1 2 0.05 83.94687863093488 37.592980085417054 53.77512851301293 -1 1 0
3482 1 2 0.05 86.28390997752186 40.82503466514726 49.02944518291318 -1 1 0
3493 1 5 0.1 88.08254666447135 41.50667937340344 52.88977531796739 -1 1 0
3491 1 5 0.1 89.4448321821926 40.00114769122685 48.65667977000284 -1 1 0
3959 1 5 0.1 87.21669109804833 36.41969105435636 53.59027612184508 -1 1 0
7316 1 5 0.1 89.03561137672597 44.5930148245053 54.812411751445026 0 0 0
3498 1 6 -0.3 90.82984617324963 39.16946722578076 55.597282326385795 -1 1 0
6181 1 5 0.1 84.67200547398454 43.24868853944824 55.55102745923064 0 0 0
3485 1 2 -0.1 89.13073206705687 40.1249087288222 51.64219178689319 -1 1 0
3995 1 5 0.1 88.79674020658723 35.23087927906339 49.78758556800133 -1 1 0
4014 1 5 0.1 83.29104331012591 41.28117519069626 48.82722365463717 -1 1 0
3484 1 2 -0.1 89.99065915127444 38.8579362264186 51.913279829310454 -1 1 0
7393 1 5 0.1 90.75003611878046 43.536237188375345 49.51682913643283 0 0 0
3941 1 5 0.1 86.70508354660117 41.46272922688809 50.977457038204115 -1 1 0
3869 1 4 -0.2 85.6688971808179 36.42089998626146 54.94580016071215 -1 1 0
3477 1 2 -0.1 87.53748052657429 38.82117050217177 48.40356826432946 -1 1 0
3931 1 2 -0.1 85.31938295689022 36.00925799177638 52.51908260596339 -1 1 0
3943 1 5 0.1 87.62633369370556 39.866403798465925 53.24924090540921 -1 1 0
3494 1 5 0.1 87.80356557017012 42.104782484534226 49.912472497790645 -1 1 0
3486 1 4 -0.2 90.9294947672219 38.99344463873374 53.09605825249842 -1 1 0
3842 1 5 0.1 88.75541710264079 35.34642087822616 52.15126600724905 -1 1 0
3479 1 2 -0.1 88.8356208211755 39.19380157036785 49.15261129880502 -1 1 0
3487 1 2 0.05 90.09822093540281 39.159317504315155 54.39264741611285 -1 1 0
3846 1 5 0.1 85.29010190016001 36.00618154442252 50.33334698748407 -1 1 0
3945 1 5 0.1 89.26420582811778 38.02158103832912 52.0608226333013 -1 1 0
7311 1 2 -0.1 90.94284881600643 44.90560013074463 55.874830595410515 0 0 0
7326 1 5 0.1 90.72727187461996 42.974238202998734 55.9495921035691 0 0 0
6183 1 5 0.1 82.69568084314726 44.1760463892583 55.94988144620196 0 0 0
7319 1 5 0.1 87.5676156780462 45.29695758796717 53.451589864062115 0 0 0
3077 1 8 0 51.46482728302583 31.04263574199112 59.99872711054488 0 0 0
3407 1 7 0 52.17058636261266 29.938682298042746 60.27646150668333 0 0 0
3076 1 4 -0.2 53.042357944032645 29.2853564937429 59.214371489546096 0 0 0
3116 1 5 0.1 52.88924223377672 29.74076697156174 58.22585880044886 0 0 0
3373 1 4 -0.2 51.61948745326807 31.947268538179685 58.81000493233074 0 0 0
3461 1 5 0.1 51.519608139654494 31.45948866947321 57.79598219959007 0 0 0
3375 1 5 0.1 52.513123564008104 32.48062981348561 58.9875436841853 0 0 0
3372 1 10 0.38 50.51260089379785 32.92837958276262 59.1045971665834 0 0 0
3117 1 5 0.1 52.756275050918255 28.170149611192286 59.14165599569171 0 0 0
3075 1 4 -0.2 54.52541851948146 29.41749748155901 59.50005240883014 0 0 0
3078 1 8 0 50.635046754100934 31.53205370273157 60.98094777020998 0 0 0
2932 1 7 0 54.97998482312929 30.89188370608312 59.633496453188144 0 0 0
2933 1 7 -0.1 54.96201399799773 31.446740385890518 60.896553307522666 0 0 0
2931 1 7 -0.1 55.35486291438565 31.615235456850463 58.539951160165785 0 0 0
3462 1 7 -0.1 55.61889143361434 32.6112613286972 61.070470431362835 0 0 0
2936 1 5 0.1 55.07496554879704 31.36145286700394 57.50308646977922 0 0 0
3114 1 5 0.1 54.75850481195337 28.790997456574214 60.40152687370829 0 0 0
3115 1 5 0.1 54.95945921860308 28.895974314511637 58.677810931355964 0 0 0
3083 1 4 -0.2 49.78924955722342 32.681778228986204 60.351150455373684 0 0 0
227 1 12 -0.38 50.646448566566114 26.58449187002994 58.02027396667377 2 0 -1
3463 1 5 0.1 54.521774258359656 31.07909172877522 61.78795686508886 0 0 0
7500 1 5 0.13 53.592638753017525 33.791035611209956 57.44153817739303 1 0 0
3410 1 7 0 51.95025581070164 29.34100741498462 61.480257316133915 0 0 0
3457 1 5 0.1 53.16148263167146 27.500484381528224 61.220434744447886 0 0 0
3473 1 5 0.1 55.60707717830361 33.03522040578757 62.05110502863516 0 0 0
2929 1 8 0 56.06533466046723 32.69603103943369 58.79813391970224 0 0 0
2930 1 8 0.14 56.099788246395576 33.24900993926717 60.04698302235751 0 0 0
3408 1 7 0 50.42733065717943 30.944925022613553 62.18071347765829 0 0 0
223 1 5 0.1 50.814371716835964 26.088772771574966 60.74507396519574 2 0 -1
3455 1 4 -0.2 52.67586092959095 28.154294031463884 62.02653458225552 0 0 0
3454 1 5 0.1 48.67608512061398 32.451701423843836 60.209234683845196 0 0 0
3409 1 7 -0.1 51.11442533787912 29.873823845208843 62.39868659674609 0 0 0
186 1 10 0.38 51.140946536990995 25.43943173085489 58.17728235506179 2 0 -1
516 1 5 0.1 48.69651581545026 25.414451280269553 60.20323070880448 2 0 -1
187 1 4 -0.2 51.01257044358007 24.42153072606782 57.09011033799864 2 0 -1
3458 1 5 0.1 52.04201621666433 27.36466828237038 62.46244688844298 0 0 0
226 1 5 0.1 52.99307785722188 25.704551262040614 59.331446950039194 2 0 -1
3405 1 5 0.1 50.02361769960804 33.59810990255439 60.95030109553592 0 0 0
3124 1 5 0.1 52.713768754053895 32.48916539591074 63.1684045800707 0 0 0
3118 1 5 0.1 48.801720851842674 32.25888746804751 62.78107659982004 0 0 0
3079 1 4 -0.2 49.469699126010575 31.491538913543973 63.242802970408206 0 0 0
3456 1 1 -0.3 53.6004375430031 28.49507876020894 63.135226187639134 0 0 0
185 1 4 -0.2 52.05751774258938 25.058671353771732 59.37626097561207 2 0 -1
2649 1 5 0.1 49.757996114138756 26.097412271700748 63.41052494681426 -2 2 -2
3411 1 5 0.1 50.989035470960474 29.35094282292852 63.37819009908007 0 0 0
3082 1 4 -0.2 52.345841165355694 33.289190329743185 63.86423623235022 0 0 0
3119 1 5 0.1 48.787353290397355 30.66269264428403 63.61101625643079 0 0 0
3081 1 10 0.38 50.85208235216989 33.40419313247645 63.994309427902934 0 0 0
184 1 4 -0.2 51.31651578437144 25.152258403535082 60.73529632400532 2 0 -1
3511 1 7 0 48.42323686427586 29.59037323994845 56.98705705954002 0 1 0
3459 1 5 0.1 53.9194387200714 29.48581216016479 63.064090266962694 0 0 0
2937 1 9 -0.5600000000000001 56.58951892776289 34.54357553468951 59.90024517099225 0 0 0
2927 1 8 0 56.64904923051945 33.52087474140947 57.93308847277376 0 0 0
915 1 7 -0.1 54.753848361387405 25.392098630052956 56.462767322753336 0 -1 -1
224 1 5 0.1 52.016108193799084 25.21452023085854 61.55920683952151 2 0 -1
2492 1 5 0.1 52.69032621254632 25.43230764597468 64.26904424634554 -2 2 -2
7494 1 17 -0.28 53.539684743786125 34.33302301286685 56.52336656145147 1 0 0
3374 1 12 -0.38 50.28158616034916 33.91040693245852 58.35671158349271 0 0 0
3123 1 5 0.1 52.67282328880024 34.1628502079417 63.277899765016784 0 0 0
3122 1 12 -0.38 50.28244192347667 34.40552807094504 63.55885407877139 0 0 0
2621 1 1 -0.3 48.77421870472552 26.082880815043687 63.91497422024206 -2 2 -2
916 1 7 -0.1 55.39777338649158 24.286377763780713 56.826220047907015 0 -1 -1
2648 1 5 0.1 48.7269183493327 23.95190759477425 64.26359758257068 -2 2 -2
3510 1 7 -0.1 48.41138509378125 30.904385789069508 56.93453425054798 0 1 0
537 1 5 0.1 49.03104991180877 23.932227922077065 58.00755131962525 2 0 -1
2493 1 14 0.35 55.13352089787858 23.818411202549015 62.74974263230193 -2 2 -2
514 1 7 -0.1 48.959539628638055 24.420375130700485 60.64042764177614 2 0 -1
225 1 5 0.1 52.494265921200615 24.034705256541468 59.224831150269466 2 0 -1
4042 1 5 0.1 49.294587637864986 27.78684453935361 56.207725564524665 0 1 0
513 1 7 0 50.26009768901923 24.11601934336318 60.91018041753409 2 0 -1
3099 1 5 0.1 55.217939087543385 33.508941075183095 64.38032284660291 0 0 0
1112 1 5 0.1 52.69711493138111 27.572528089853993 56.200177556274014 0 -1 -1
2467 1 13 -0.38 54.338426533313275 24.05248682679976 63.22463111270231 -2 2 -2
3474 1 5 0.1 53.15490180937999 28.450821493998433 64.16138108188936 0 0 0
2935 1 5 0.1 56.485102144007676 32.6341376211413 56.05016833462237 0 0 0
189 1 2 -0.1 49.57721989750552 23.844079653493136 57.0676267506428 2 0 -1
3431 1 5 0.1 54.52943852817343 31.75302559377784 64.24379211411546 0 0 0
914 1 7 0 55.45996113192886 26.496051106473747 56.13939512283575 0 -1 -1
1111 1 5 0.1 53.72191865243058 25.430918297111734 56.40343900700911 0 -1 -1
2776 1 5 0.1 48.770413562580174 27.00465433291577 64.48383951404604 -2 2 -2
536 1 5 0.1 48.72284876708835 25.641359032622372 56.30179007117786 2 0 -1
3080 1 4 -0.2 50.071926540262226 32.19536487651857 64.46756340502522 0 0 0
2465 1 10 0.41 54.65175290340501 24.694191908082583 64.42301253479602 -2 2 -2
3460 1 5 0.1 54.39916545337269 27.73127652028457 63.15894561071242 0 0 0
930 1 5 0.1 53.241413454827146 29.902238914839472 56.2375266333631 0 -1 -1
229 1 5 0.1 51.42102605075797 24.771601430864756 56.14291968561017 2 0 -1
3512 1 7 -0.1 49.24137866949799 28.881321219119357 56.154927781137246 0 1 0
933 1 18 0.3 59.232138215316596 27.04247360139057 56.13090060906798 0 -1 -1
58 1 9 -0.5600000000000001 64.30285611280665 23.835578644108462 60.049317159534866 1 0 -1
984 1 8 0.14 58.69077799758815 30.264844990774176 56.184540637750345 0 -1 -1
981 1 4 -0.2 63.593858499165606 30.68982921888984 56.413763688309686 0 -1 -1
982 1 4 -0.2 62.7048712030285 31.93006653409997 56.41568886195921 0 -1 -1
2926 1 7 -0.1 56.84213438503177 33.445218958068835 56.6174097113302 0 0 0
740 1 5 0.1 56.81262986385036 30.502208519372807 63.806119716024924 0 -1 -1
742 1 5 0.1 57.871862327971684 28.500084813494038 62.77246003501996 0 -1 -1
743 1 5 0.1 57.10982712118532 29.594050097247038 61.62140169641097 0 -1 -1
692 1 5 0.1 58.26805859280101 25.566636572334637 60.89912201138307 0 -1 -1
695 1 5 0.1 58.59881383174068 27.833003008499677 58.919605336849955 0 -1 -1
694 1 5 0.1 57.60349246275205 27.854401411897996 60.17357859111202 0 -1 -1
698 1 6 -0.3 60.63668801995964 26.14760616741928 58.57593571182721 0 -1 -1
986 1 8 0 60.44012755923793 31.18999616649379 57.21352393865594 0 -1 -1
1006 1 6 -0.1782 58.803522171648275 30.590753897917722 60.447482916613026 0 -1 -1
992 1 11 0.28 57.574811252895685 29.97356701100885 58.10392817663414 0 -1 -1
697 1 5 0.1 60.522679841309866 28.506368716484367 60.084761806964664 0 -1 -1
988 1 9 -0.5600000000000001 58.40687769406175 30.253500321942884 57.58123157424991 0 -1 -1
681 1 2 0.05 59.2263842659502 29.605445252730163 61.41055927829716 0 -1 -1
682 1 2 -0.1 59.692411729872546 28.291691017735005 60.75892117326792 0 -1 -1
987 1 8 0.14 59.586400926788 30.792084343956432 58.20817428686267 0 -1 -1
991 1 7 0.0282 59.793727136285085 30.994757371232847 59.49158665635255 0 -1 -1
990 1 7 -0.1 60.96537667942504 31.578645122838765 59.835984800165164 0 -1 -1
994 1 5 0.1 61.13465869726829 31.837009686988367 60.90391880696386 0 -1 -1
989 1 7 0.0282 61.821906481763534 31.961012930226914 58.803869246775065 0 -1 -1
693 1 4 -0.2 58.587502419243435 27.571272265537555 59.9299553026612 0 -1 -1
996 1 1 -0.15 63.03467954170556 33.730815694513325 59.7610793885943 0 -1 -1
995 1 6 -0.1782 63.03469179788365 32.41856194851914 59.25999384479012 0 -1 -1
983 1 7 0 61.60100052067834 31.722620805311266 57.49191214993418 0 -1 -1
690 1 4 -0.2 58.62144234332652 26.05987244429534 60.04256586892339 0 -1 -1
1130 1 5 0.13 63.25061299302229 27.099358051544442 59.192695944719134 0 -1 -1
744 1 5 0.1 59.994099462783396 30.057971866325644 62.05220960325572 0 -1 -1
1126 1 18 0.3 63.54439542689763 29.1265778251963 60.518460431106575 0 -1 -1
1127 1 17 -0.28 63.95908965708501 27.954874027187984 59.35870157716519 0 -1 -1
688 1 2 0.05 60.07062485048927 25.646212675262667 59.854309706465656 0 -1 -1
685 1 4 -0.2 60.8496059439101 26.127027663089716 61.09492065340294 0 -1 -1
691 1 5 0.1 57.94565647059314 25.62308004378528 59.32581114048254 0 -1 -1
696 1 4 -0.2 60.22612975704257 27.284392310634782 61.81966457507873 0 -1 -1
999 1 5 0.1 64.06845074083839 30.71518218467046 57.376295544769036 0 -1 -1
686 1 5 0.1 61.937505805616674 26.27118604463574 60.89460490929126 0 -1 -1
680 1 4 -0.2 57.991684167368724 29.443489451890812 62.29483134732136 0 -1 -1
745 1 5 0.1 62.473746997931656 25.57968344109578 57.7909023543901 0 -1 -1
687 1 5 0.1 60.877262843926935 25.300773504071163 61.77911054715172 0 -1 -1
684 1 5 0.1 60.969210211741554 27.884197007351446 62.37820675345817 0 -1 -1
699 1 4 -0.05 61.53321109317118 25.206482652997984 58.08114152678026 0 -1 -1
683 1 5 0.1 59.438893113736796 26.96012580922497 62.48917044274222 0 -1 -1
1157 1 5 0.1 63.875668617793494 27.7289753007033 62.8927306843665 0 -1 -1
741 1 5 0.1 58.27502236006082 31.325369300831063 63.1421316739621 0 -1 -1
679 1 4 -0.2 57.91292580923741 30.407832508827994 63.55911588723475 0 -1 -1
621 1 9 -0.5600000000000001 63.58931916632552 25.02774418860925 63.80668962209555 0 -1 -1
736 1 5 0.1 60.37445022325307 31.10113996227932 63.88220082869658 0 -1 -1
1125 1 17 -0.28 64.93866644299644 30.06276948741581 60.18210152461279 0 -1 -1
797 1 11 0.28 62.7703059458145 24.99364823709841 63.17508444607209 0 -1 -1
700 1 4 -0.2 60.997695370781464 24.498301651116385 56.78256336510745 0 -1 -1
1146 1 7 -0.1 64.67857259867404 27.085496261187007 63.145277272089984 0 -1 -1
1003 1 5 0.1 63.104724525964315 33.827262153689915 60.860783562006915 0 -1 -1
913 1 7 0 59.45834546786359 24.384547957770565 56.680491728679144 0 -1 -1
1002 1 5 0.1 63.40661158051711 32.75517653935317 56.59907013593666 0 -1 -1
919 1 8 0 57.34706841544533 25.28701845382237 56.43277922316244 0 -1 -1
689 1 5 0.1 60.029552905253105 24.556585043147333 59.87678983302672 0 -1 -1
614 1 8 0.14 64.68362403621532 25.840612125828795 63.53100216925996 0 -1 -1
787 1 5 0.1 64.69652219999392 25.612572023650486 58.19993720010572 0 -1 -1
1004 1 5 0.1 62.11275848336843 34.29652397701289 59.52898914162017 0 -1 -1
737 1 5 0.1 60.610077156223156 29.366355928912185 64.29766423352027 0 -1 -1
61 1 11 0.28 63.63039817984234 24.476114048213283 59.65654834386464 1 0 -1
677 1 4 -0.2 60.23872795208978 30.322033034045994 64.63176553522626 0 -1 -1
920 1 17 -0.15 58.67185082176167 25.46902653980901 56.46184764797185 0 -1 -1
959 1 14 0.35 57.22458989406532 24.353826513528965 64.24186741063976 0 -1 -1
944 1 13 -0.38 58.010471876757265 23.89163865313427 63.91198606026727 0 -1 -1
720 1 5 0.1 64.62223756971109 32.91293894868858 63.67966184035042 0 -1 -1
1131 1 5 0.13 64.98764562555601 31.042090098043897 60.630749676194085 0 -1 -1
776 1 8 0 65.12129698656003 28.252051509329927 58.739430327810595 0 -1 -1
716 1 7 -0.1 65.21549835887899 32.186157847156494 64.2509644593593 0 -1 -1
918 1 7 0 56.73211292387103 24.22294768877513 56.81637349555595 0 -1 -1
1000 1 5 0.1 62.933670300928185 29.834692948482438 56.45928493782229 0 -1 -1
809 1 5 0.1 63.912120763358665 24.268935458606034 56.134340240010275 0 -1 -1
612 1 8 0.14 64.25380905702335 23.8104009796904 64.02525241679685 0 -1 -1
1055 1 5 0.1 63.83150098358173 34.25215917910077 59.26276475977552 0 -1 -1
921 1 8 0 56.70853349152989 26.388814817316327 56.15424430330228 0 -1 -1
746 1 5 0.1 61.89335714026907 24.43744990889292 58.810664032432186 0 -1 -1
5107 1 5 0.1 72.68050277343681 24.519667881986063 61.28641206394826 0 0 0
5157 1 5 0.1 73.63998311928522 23.89399935472559 62.65609930565978 0 0 0
779 1 7 -0.1 67.23964450284616 25.96198123337319 56.19350975589849 0 -1 -1
611 1 8 0 65.64318858398067 23.922101852550682 64.04988735764681 0 -1 -1
788 1 6 -0.1782 65.88159122098179 24.062872115827407 56.69711244905112 0 -1 -1
781 1 7 -0.1 65.49538057515977 26.134200747611075 57.63940423151551 0 -1 -1
765 1 10 0.38 71.69279727921247 30.98153860436627 57.01111957731824 0 -1 -1
775 1 7 0 65.83764630322796 27.468179983156844 57.870475999955985 0 -1 -1
780 1 7 0.0282 66.19986300661691 25.408176957478453 56.819213091896884 0 -1 -1
777 1 8 0 65.63590784728727 29.436255165633607 59.199046613400085 0 -1 -1
613 1 8 0 65.86706137160151 25.19266058034318 63.69078938634034 0 -1 -1
615 1 7 -0.1 67.03609778580031 25.81028503313826 63.41042769502103 0 -1 -1
62 1 5 0.13 66.10243497735802 24.965615668611985 60.43486521756148 1 0 -1
1058 1 12 -0.38 70.51093494396369 25.402560822032914 57.178469602980854 0 -1 -1
782 1 5 0.1 66.03245855639842 32.0690754154162 58.64729280245645 0 -1 -1
1147 1 5 0.1 65.78970402651206 28.6579537782831 62.53829143142089 0 -1 -1
617 1 7 -0.1 65.82884998794312 27.623121412696854 62.78846647916447 0 -1 -1
1059 1 5 0.1 70.43779065893534 25.30779786723923 60.170348799067284 0 -1 -1
1114 1 5 0.1 67.33511212210061 31.392317037126567 59.842883058208486 0 -1 -1
1138 1 5 0.1 71.58938172867396 27.8613463949939 57.05197815416497 0 -1 -1
774 1 7 0 66.95553710569811 27.987550936964183 57.3521631936337 0 -1 -1
773 1 7 0 66.7267185917384 30.01079694049922 58.53139842145889 0 -1 -1
771 1 4 -0.2 68.77486566855785 29.76307816725257 57.17777344983361 0 -1 -1
1116 1 5 0.1 69.60257227197219 30.835923762850086 58.82918896137467 0 -1 -1
770 1 4 -0.2 67.03820793259798 31.467870840376378 58.76459453651931 0 -1 -1
1115 1 5 0.1 68.43825858106914 32.969497119280895 58.38923873969118 0 -1 -1
772 1 7 0 67.41308148358748 29.243755601055266 57.66282254856951 0 -1 -1
769 1 4 -0.2 68.11987768457273 32.060637329972714 57.92369614737606 0 -1 -1
1094 1 7 0 71.32312047077674 29.081611982118787 61.622695028105284 0 -1 -1
768 1 2 -0.1 69.28442163299746 31.110330432901073 57.79195872680221 0 -1 -1
1093 1 7 -0.1 72.1570058426674 29.71694198553955 60.723085120887234 0 -1 -1
1092 1 7 0 72.39332339633748 29.172391512129114 59.58991035873535 0 -1 -1
805 1 5 0.1 72.40213361089864 31.94315182411437 58.63991536283805 0 -1 -1
764 1 4 -0.2 72.81212433570377 31.13167173984394 57.97941974823651 0 -1 -1
762 1 8 0 71.80805072119104 28.062159803603542 59.25336118918935 0 -1 -1
761 1 8 0 70.89685310844061 27.458922819589322 60.156745762978915 0 -1 -1
1091 1 7 0 70.60309679396877 28.004995370797857 61.28750210599418 0 -1 -1
1032 1 2 -0.1 70.39583364816974 33.74311154793129 61.925018160337146 0 -1 -1
767 1 4 -0.2 71.92723224150356 27.33686995941002 57.97803906529779 0 -1 -1
1095 1 5 0.1 72.73421525743674 30.589193866116304 60.99880616866926 0 -1 -1
1056 1 10 0.38 70.90183916921394 26.13316811335185 58.13969804446407 0 -1 -1
1057 1 4 -0.2 70.2839896844159 26.18855435240298 59.54184267535983 0 -1 -1
1145 1 5 0.1 69.16751655474883 26.389282993556805 59.60511005524317 0 -1 -1
1089 1 5 0.1 72.89834675707252 26.956420293514665 57.79038026686679 0 -1 -1
760 1 4 -0.2 69.57482706753508 27.34572748977635 62.226883826547024 0 -1 -1
1072 1 5 0.1 70.89125237648858 33.38135133881022 59.7321459584458 0 -1 -1
801 1 5 0.1 69.55177116781036 26.250678409409776 62.11951647399694 0 -1 -1
750 1 5 0.1 66.84735949786027 32.8579132397305 61.75934288226176 0 -1 -1
1034 1 5 0.1 70.70232802957952 32.727661887114465 62.22164438423114 0 -1 -1
799 1 5 0.1 67.880033671104 28.169536323033746 61.34020529230568 0 -1 -1
1139 1 4 -0.2 71.14869161071685 29.746545806764253 62.99561667565247 0 -1 -1
1033 1 4 -0.2 68.9210105781047 33.78864371439263 61.687215211622515 0 -1 -1
723 1 4 -0.2 67.85525648553156 32.93747677499354 62.35250155917717 0 -1 -1
1156 1 5 0.1 68.27238497115927 31.917044082030678 62.49533815664276 0 -1 -1
1035 1 5 0.1 68.90618066724072 33.4219094744241 60.600953840036 0 -1 -1
616 1 7 0 67.020685663465 27.078986012275745 62.92066336387073 0 -1 -1
759 1 4 -0.2 68.19478856872962 27.890880222643396 62.34106057131034 0 -1 -1
1142 1 5 0.1 70.88243869833519 30.765257859163945 62.79042723221778 0 -1 -1
763 1 4 -0.2 73.35176259879474 29.903933112936198 58.571598136225916 0 -1 -1
800 1 5 0.1 70.08724065111042 27.301334389049796 63.22067968589758 0 -1 -1
1141 1 5 0.1 70.33173506818072 29.51508161089599 63.704626524561164 0 -1 -1
798 1 5 0.1 68.18123164653387 28.844620145877247 62.925792102264396 0 -1 -1
620 1 5 0.1 67.94434636740853 25.209853812485438 63.601530556241215 0 -1 -1
1140 1 1 -0.3 72.43142992147861 29.832950178071588 63.78698237309278 0 -1 -1
4925 1 5 0.1 73.8536005054867 26.520672839579497 61.1211064075425 0 0 0
722 1 4 -0.2 67.29789489211285 33.39420106277733 63.72206797368365 0 -1 -1
803 1 5 0.1 73.64826525438824 29.257323151486762 57.70691610542045 0 -1 -1
804 1 5 0.1 73.67726061483854 31.46251306840121 57.3890048419872 0 -1 -1
808 1 5 0.1 70.81136238528306 32.8420690489865 57.51480748987237 0 -1 -1
783 1 5 0.1 67.6975222149058 32.315343980132205 56.9567568846097 0 -1 -1
766 1 4 -0.2 70.49579929223552 31.879495103570342 57.09986760645904 0 -1 -1
1117 1 5 0.1 69.62577228904104 29.02638349417579 57.38398979532724 0 -1 -1
1144 1 5 0.1 72.75148333148081 28.846917414547413 64.20209302370225 0 -1 -1
5156 1 5 0.1 73.5578393326751 26.2203466576386 62.908730820433945 0 0 0
4920 1 4 -0.2 73.71079477484739 24.524969109357134 61.73983467270173 0 0 0
1143 1 5 0.1 73.27077930910117 30.14656954199526 63.130404893562655 0 -1 -1
778 1 7 -0.1 67.61330286025296 27.225846723945132 56.41972677080797 0 -1 -1
728 1 10 0.41 71.7731023213306 34.262390192742416 64.01499675335882 0 -1 -1
729 1 12 -0.38 72.00411260801346 33.08093583731524 64.21423189201079 0 -1 -1
1071 1 5 0.1 72.20305453726881 34.1071438796499 60.78519097037234 0 -1 -1
749 1 5 0.1 66.58995128411956 34.16008164173092 63.776825791403226 0 -1 -1
807 1 5 0.1 70.0778347505526 32.19017470240864 56.144229027785215 0 -1 -1
784 1 5 0.1 68.76930434936867 29.814345297668282 56.05823186793077 0 -1 -1
1149 1 14 0.35 68.68576526157592 32.158795530777184 64.4519578943196 0 -1 -1
715 1 7 0 66.55105926464526 32.24807942795614 64.27006031969962 0 -1 -1
806 1 12 -0.38 71.75599106836077 30.053052022825575 56.19444790728217 0 -1 -1
726 1 4 -0.2 71.13717634000484 34.106001559075565 60.55103831054339 0 -1 -1
57 1 8 0.01 65.61920275319122 24.015640649236502 60.39187348465484 1 0 -1
748 1 5 0.1 68.15537499121416 33.67477852733097 64.37219688596153 0 -1 -1
1158 1 5 0.1 72.25172956281865 30.555944528949432 64.5639079842317 0 -1 -1
179 1 14 0.35 69.5325354169872 23.937466680422038 57.883314178788126 1 0 -1
1698 1 5 0.1 81.1021580082741 23.863555811239078 62.19145198388625 1 0 -1
1699 1 5 0.1 81.99575028921612 24.050728724320237 60.662018039998344 1 0 -1
4918 1 7 0 74.59176263218487 23.834733128200725 60.69258148264372 0 0 0
4921 1 4 -0.2 74.15022408972433 25.95240412713985 61.988153513508976 0 0 0
1697 1 4 -0.2 82.11477644742504 23.983198228220697 61.76173984079912 1 0 -1
4012 1 5 0.1 79.64645446367334 30.70652686749961 57.04591288572031 -1 1 0
802 1 5 0.1 74.36165888447658 30.086588345827394 59.03186976852395 0 -1 -1
6009 1 5 0.1 78.61401227480529 31.73684884673837 64.2384179278211 0 0 0
3667 1 7 0 77.62871429049932 29.98678313963206 56.65287109944765 -1 1 0
4926 1 5 0.1 75.93856231551747 27.07904880436124 62.389344468624614 0 0 0
1660 1 5 0.1 79.94173230986048 26.12188003156733 63.96779252635791 1 0 -1
4919 1 7 0 75.68882000893072 24.363646516595356 60.21141215652307 0 0 0
5828 1 7 -0.1 80.75341146819662 30.819930497075326 62.58376545395143 0 0 0
5827 1 7 0 79.60549910304098 31.38847281594329 62.318428827935094 0 0 0
4922 1 4 -0.2 75.62236767395716 26.074599159142572 62.18354423491532 0 0 0
6269 1 12 -0.38 75.62039539792822 33.42234499463837 57.945611582513905 0 0 0
5154 1 5 0.1 75.89058119342143 25.45124237038028 63.0015105543977 0 0 0
6356 1 5 0.1 75.70405882893785 31.57582683492891 59.94028399606397 0 0 0
4009 1 5 0.1 77.87807831697175 26.904416784870435 56.82243464408248 -1 1 0
6267 1 10 0.38 75.76946848086023 33.609522463041664 59.17406996711206 0 0 0
3678 1 5 0.1 78.02000813683851 28.48610959963106 59.3092002851826 -1 1 0
3665 1 4 -0.2 77.46216809215464 27.658075423408512 57.540741036075815 -1 1 0
3677 1 5 0.1 76.55391978323044 27.198858812190302 58.06870829281854 -1 1 0
3664 1 4 -0.2 78.54159743266277 27.96244508756542 58.57669069199645 -1 1 0
4927 1 5 0.1 76.41668559980441 26.40007052207102 60.13196051764953 0 0 0
4923 1 4 -0.2 76.26370491604716 25.628419517103026 60.88357142208143 0 0 0
3668 1 7 0 76.97334999447324 28.76727421520797 56.699512880871154 -1 1 0
6268 1 4 -0.2 76.33529935166518 32.44448716642521 60.06401611473457 0 0 0
6270 1 5 0.1 77.45477604770029 32.22434146581547 59.812837474605104 0 0 0
5972 1 8 0 76.08199273690462 33.086600470207216 61.457779559749014 0 0 0
3679 1 5 0.1 78.56202860986014 30.663275560597256 58.50139479741573 -1 1 0
5825 1 8 0.14 81.7049990637368 31.949782137162465 60.79051395116562 0 0 0
5824 1 8 0 80.57748196342266 32.63126290956751 60.61302732763275 0 0 0
5826 1 7 -0.1 79.60028773573006 32.46068987957272 61.44465878330723 0 0 0
5831 1 5 0.1 78.87160784062253 33.27793735442509 61.48589232037213 0 0 0
5823 1 8 0.14 82.07202731582353 33.577134482942405 59.40052912450871 0 0 0
5822 1 8 0 80.78519435479515 33.642814196265114 59.75468069367402 0 0 0
3666 1 4 -0.2 78.88334409097443 30.18501626536603 57.57542872778562 -1 1 0
6357 1 7 -0.1 81.85048159713162 31.032514770767463 61.766615741957835 0 0 0
3663 1 2 -0.1 79.52226833384161 28.88604627170535 57.88248641999914 -1 1 0
3701 1 12 -0.38 81.50340796779129 27.08015018462478 59.29320929678974 -1 1 0
3661 1 4 -0.2 80.73408216669407 29.175156650085075 58.80151075102518 -1 1 0
3702 1 5 0.1 81.19395874283994 30.12924428100942 58.58091837978034 -1 1 0
4010 1 5 0.1 79.07501623652598 27.061780269935714 59.05812718665575 -1 1 0
3703 1 5 0.1 80.40050598223908 29.22318036676586 59.89577804323889 -1 1 0
4011 1 5 0.1 79.91494925237193 28.655670142454397 56.87914676738261 -1 1 0
3660 1 10 0.38 81.76819525096101 28.095597649545475 58.70165768346949 -1 1 0
4928 1 5 0.1 78.08402481678047 24.993140253288228 59.13635624017114 0 0 0
5155 1 5 0.1 77.23964413604101 25.38842465418653 61.1232779530102 0 0 0
6011 1 5 0.1 76.83526098374773 30.586600653178625 61.986332391967665 0 0 0
6302 1 7 0 76.42936962585998 32.64452441767027 62.71181554068393 0 0 0
5971 1 4 -0.2 77.0010517913151 31.19679363599782 62.83871093733096 0 0 0
6305 1 7 0 76.22773711400768 33.471239998140064 63.801158629661515 0 0 0
6012 1 5 0.1 76.3499244485331 30.848177189935587 63.69817770103339 0 0 0
5970 1 4 -0.2 78.4711893803219 31.085491250167845 63.29299785045653 0 0 0
5830 1 5 0.1 78.88240441082311 34.52240796937923 59.65186142766919 0 0 0
6010 1 5 0.1 78.56544170641698 30.053911414149276 63.68540141623238 0 0 0
6358 1 5 0.1 80.85269470337688 30.143955490972736 63.40540970301656 0 0 0
4914 1 7 -0.1 77.41498216916413 24.276767134251877 58.65084335664186 0 0 0
1623 1 5 0.1 81.85822769846249 27.223662149009613 63.21979915932438 1 0 -1
4929 1 5 0.1 78.87094992537362 24.16968018079099 57.40182337814113 0 0 0
5973 1 8 0 75.51669317172276 34.29711148937102 61.31438249079672 0 0 0
1166 1 2 0.05 82.45281171506471 26.69736756715602 64.00038910895279 1 0 -1
1236 1 5 0.1 82.4527797954998 26.133037993323725 61.521967755471366 1 0 -1
3680 1 5 0.1 78.64701710705707 32.480041772904656 56.3176733923699 -1 1 0
1226 1 5 0.1 77.1949330585889 26.285738537449348 64.54920982575747 1 0 -1
4026 1 5 0.13 75.33954759170788 26.60509205080315 56.40091006854779 -1 1 0
2890 1 5 0.1 91.05880511656841 26.212699151912012 63.22281627039045 -3 2 -2
564 1 5 0.1 88.10089024435985 24.505625965099252 61.4258976892942 1 0 -1
563 1 5 0.1 89.94536552945351 24.41214137788673 59.37483804842496 1 0 -1
535 1 5 0.1 90.06432147948733 24.03598534329059 56.90934481986419 1 0 -1
3595 1 4 -0.2 84.86585995608705 31.815321212024582 56.33941897407851 -1 1 0
4038 1 5 0.1 87.90333240756311 23.896605493297393 56.88798175756817 -1 1 0
561 1 1 -0.3 89.16046882486643 24.371313219233958 61.48051912232597 1 0 -1
6368 1 5 0.1 82.74529083600152 30.501199471844206 61.79625302013598 0 0 0
5832 1 9 -0.5600000000000001 82.71951590625213 32.52661657875031 60.03413418024428 0 0 0
565 1 5 0.1 89.61509635614044 25.32682711728736 61.79935661737838 1 0 -1
1626 1 5 0.1 82.75298853603039 29.373341821575053 64.34628187494104 1 0 -1
1204 1 6 -0.3 82.82848422305366 25.375961493138878 63.56932768432843 1 0 -1
1165 1 4 -0.2 83.74749799451803 27.467307880175102 64.41615654252637 1 0 -1
4036 1 5 0.1 89.06062889277152 26.067524928153503 57.10310878991177 -1 1 0
4039 1 5 0.1 86.24340239337346 24.55846362408817 56.901119075872444 -1 1 0
4053 1 5 0.1 87.1411411240775 24.66171010458214 58.448054746591595 -1 1 0
3694 1 5 0.1 91.02217727181446 27.824145401339692 58.147990251035665 -1 1 0
4035 1 1 -0.3 87.31360209336901 24.72916349357632 57.29565994389462 -1 1 0
3699 1 5 0.1 83.31143072298423 27.248737487142353 57.424193929718214 -1 1 0
1205 1 2 0.05 82.87319731766922 25.287497701540538 62.089869374259976 1 0 -1
3515 1 5 0.1 91.0512313434302 31.488992690008615 57.61151049251943 -1 1 0
1238 1 5 0.1 84.30574246929793 24.850429632392803 60.60328618775614 1 0 -1
3659 1 4 -0.2 83.15960088616492 28.15907973817944 58.05066088440013 -1 1 0
3700 1 5 0.1 83.37976678121913 29.04709209544217 57.40779978257454 -1 1 0
1206 1 4 -0.2 84.31142888113777 24.948329452559715 61.667438466937455 1 0 -1
3642 1 5 0.1 85.27514606157021 32.49536722386449 57.178060813424125 -1 1 0
3698 1 5 0.1 83.83583080049877 28.9173769019147 60.01525206154493 -1 1 0
3697 1 5 0.1 83.85491319671178 27.140091592373 59.84014155709666 -1 1 0
6008 1 11 0.28 83.67942511904658 32.43406029124249 60.059751329717955 0 0 0
3654 1 4 -0.2 90.64573910866265 28.86430963171195 57.84915103437392 -1 1 0
3658 1 4 -0.2 84.10283943168625 28.076519036636775 59.28497774145556 -1 1 0
4033 1 5 0.1 84.7985990934874 30.96991454081266 59.584089518330174 -1 1 0
3984 1 5 0.1 85.76178322999932 30.14265732411908 60.836696726044835 -1 1 0
3662 1 4 -0.2 85.77883318722928 30.51977048978718 59.82595702808854 -1 1 0
3987 1 7 0 85.52488085092926 28.21800245419212 58.80068993241292 -1 1 0
3951 1 10 0.38 86.90897658788681 31.52940411842617 59.55938371348495 -1 1 0
3657 1 8 0 86.15044792338364 29.39128122986316 58.93489147678446 -1 1 0
3988 1 7 -0.1 86.13217692255327 27.203349438218666 58.16317691735327 -1 1 0
3693 1 5 0.1 90.49019091755882 29.36129334522108 58.81028172728456 -1 1 0
3656 1 8 0 87.44191933096957 29.517153753433256 58.473498177665334 -1 1 0
3952 1 4 -0.2 88.04969885531712 30.938670942346427 58.79640384369894 -1 1 0
4040 1 5 0.1 88.30586537595545 31.30382384566434 57.858097288301934 -1 1 0
3989 1 7 0 87.41149821436291 27.278930337893986 57.61620764234429 -1 1 0
3986 1 7 0 88.05782999522731 28.469196554085137 57.773655048959384 -1 1 0
3655 1 4 -0.2 89.37178616646099 28.786418770211768 57.04304754624792 -1 1 0
3695 1 5 0.1 89.20659138198288 29.72482720202233 56.539395164403274 -1 1 0
3954 1 5 0.1 89.01558553106933 30.809931366607643 59.477671104234446 -1 1 0
3953 1 12 -0.38 86.83435169682429 32.74409880117797 59.762259976324884 -1 1 0
3955 1 5 0.1 84.43075298227899 31.01685817525177 56.88200654019313 -1 1 0
4034 1 4 -0.2 87.96347814367672 26.068634001239353 56.85364811813287 -1 1 0
3990 1 5 0.1 85.45554942367201 26.38941876547186 57.95180977068004 -1 1 0
1627 1 5 0.1 84.7437985232578 29.907620160498475 63.07722948382758 1 0 -1
1237 1 5 0.1 85.07506920864728 25.678019390229785 62.07537183016912 1 0 -1
1625 1 5 0.1 84.29801068609115 27.61724451738533 63.528374543344455 1 0 -1
1632 1 5 0.1 87.15456692702222 31.275168170322893 63.26462360319546 1 0 -1
1631 1 5 0.1 85.6265638592175 32.092864757983875 63.16062123683892 1 0 -1
1173 1 4 -0.2 85.47337501916452 30.02645554766114 63.86634154060822 1 0 -1
1172 1 4 -0.2 86.20795125107274 31.379963027225372 63.81521489921987 1 0 -1
6163 1 5 0.1 84.83804665618159 34.03938787809797 58.87829450620424 0 0 0
1177 1 5 0.1 86.18020553937393 29.191884657339866 63.66622486927227 1 0 -1
3514 1 5 0.1 91.03989382266113 33.83596346693901 56.7510548888756 -1 1 0
3696 1 5 0.1 89.54054110521258 28.106400468330218 56.20297431241421 -1 1 0
3641 1 5 0.1 82.86198500750896 32.7956562053276 56.445554488949085 -1 1 0
1629 1 5 0.1 83.7235910202595 31.6679355932934 64.536072087363 1 0 -1
4627 1 5 0.1 55.999324906375065 38.66806777162627 56.354146209138136 0 0 0
7455 1 5 0.1 52.81425574324657 45.1211607577267 59.93214784959744 1 0 0
7015 1 5 0.1 56.369129413917044 45.29899149650635 62.040921361776725 1 0 0
4183 1 7 0 55.32895933352005 41.71727891597601 64.55015933536677 0 0 0
7151 1 5 0.1 52.82901448148477 35.00180038758238 59.018220433363126 1 0 0
4201 1 4 -0.2 54.36242618053893 43.94448773743222 56.21900437480083 0 0 0
7504 1 5 0.1 49.942296626287465 44.99985814061617 59.37468825698848 1 0 0
4200 1 4 -0.2 55.64135117123564 41.66549295973326 56.34441947164932 0 0 0
4229 1 5 0.1 54.11624976627675 44.766973519857245 56.85263497024785 0 0 0
4546 1 5 0.1 54.83263415709348 40.93075725766606 56.41971865660447 0 0 0
7133 1 4 -0.2 51.53326723899266 38.87268462084407 63.223625001192815 1 0 0
4623 1 14 0.35 53.25319889263074 42.241771256962295 62.419411800972966 0 0 0
7412 1 5 0.1 50.545213003641706 44.45933785484381 62.65860437651396 1 0 0
7483 1 5 0.1 54.26439605718245 35.95923688490512 59.25973822595992 1 0 0
7146 1 8 0 53.14453290739013 35.71638912115934 56.47482838541431 1 0 0
3275 1 14 0.35 55.65055271893027 38.25129963837155 62.628835541349545 0 0 0
7134 1 10 0.38 52.675990113443454 39.00052030719024 62.23524188462655 1 0 0
7139 1 4 -0.2 53.22410133753 36.04257802130047 58.96099850672279 1 0 0
7484 1 5 0.1 52.47632969726706 36.49071165553886 61.03902110284373 1 0 0
7142 1 7 0 52.985485723749726 36.55797575881384 57.537904919467024 1 0 0
7152 1 5 0.1 51.329868752406675 37.01075362731338 59.66850207569033 1 0 0
7138 1 4 -0.2 52.372001066230006 36.92172076110353 59.96854165827558 1 0 0
7176 1 5 0.1 52.530283994688105 40.362326681222044 60.558184887296136 1 0 0
7137 1 2 -0.1 52.98775383883527 38.294598836901386 59.880152571809035 1 0 0
7485 1 5 0.1 54.0657990008368 38.315136573302844 59.99701505792264 1 0 0
7141 1 7 0 52.73966857415081 37.83552826542266 57.28838065611011 1 0 0
7153 1 5 0.1 51.65161757465216 39.25754202928265 58.43500230845966 1 0 0
7140 1 4 -0.2 52.6378490198622 38.84333460589952 58.44893352285092 1 0 0
7486 1 5 0.1 53.2910250631101 39.72138597835104 58.282227000698725 1 0 0
7325 1 5 0.1 49.95165411505645 43.67611620440506 57.20257738483295 1 0 0
4507 1 4 -0.2 54.4478947768963 42.66529297544325 58.41417596742724 0 0 0
4197 1 4 -0.2 55.400765405142806 42.26685677968019 59.58961589478133 0 0 0
4544 1 5 0.1 53.94852895661721 43.72602132869787 58.62829553945183 0 0 0
7321 1 5 0.1 50.11843426828083 42.61011108112253 59.91659583507851 1 0 0
4506 1 2 -0.1 55.14944999507841 42.94315975055049 57.10089325953243 0 0 0
4509 1 5 0.1 53.654160700022835 41.88271299423158 58.39043162979475 0 0 0
7322 1 5 0.1 49.94215690767303 40.87243570258056 59.652408946392924 1 0 0
7307 1 4 -0.2 49.34086845775498 41.816487356888786 59.681492197622276 1 0 0
7309 1 2 -0.1 48.910104714833224 43.42862985725028 57.48939028337617 1 0 0
7135 1 4 -0.2 52.34646832998402 39.298413403545865 60.82183716359418 1 0 0
6949 1 1 -0.3 51.665346909986276 44.69579227333571 62.613443561194714 1 0 0
4224 1 5 0.1 55.66263180014495 41.156425839892755 59.44539186045948 0 0 0
4223 1 5 0.1 53.792702027579836 41.9941575150106 60.94472466633776 0 0 0
7177 1 5 0.1 51.228662050667324 39.25358820627271 60.75715275149739 1 0 0
3900 1 14 0.35 49.64909678001708 35.49749005230935 57.78571376085699 0 1 0
4196 1 4 -0.2 54.74846255117755 42.47596191433499 60.985323738462 0 0 0
7166 1 11 0.28 49.156918240164536 38.87284104459222 60.340759217216416 1 0 0
7456 1 5 0.1 52.11876137951603 44.38604770492675 61.684228064562575 1 0 0
6964 1 5 0.1 52.11582665516189 44.06047185510586 63.37430330525916 1 0 0
7175 1 12 -0.38 53.84046598105241 38.78272610241642 62.566940470787586 1 0 0
4188 1 7 0.03 54.73141792812355 41.800235115669174 63.33948988624688 0 0 0
4622 1 13 -0.38 53.41689261546746 41.950516968491286 63.29219256446068 0 0 0
4189 1 7 0 55.45062099411908 42.00848829053627 62.23519206724863 0 0 0
4508 1 5 0.1 56.04575532220801 43.52695740374254 57.421571005398874 0 0 0
7173 1 5 0.1 50.77921350629486 39.60076372248184 62.89743345613721 1 0 0
3892 1 13 -0.38 48.84082892242758 36.02514822563601 57.662137354477636 0 1 0
7154 1 5 0.1 51.65852487234139 40.10377052494095 56.47579066701816 1 0 0
7324 1 5 0.1 49.22484522538486 41.29100166934783 57.593412395721145 1 0 0
7308 1 4 -0.2 48.737540468903916 42.03450123072454 58.244023087459496 1 0 0
4222 1 5 0.1 54.60734150568002 43.579768885113715 61.15329731393342 0 0 0
4203 1 12 -0.38 52.26026974383987 42.75385514383166 56.48034268329579 0 0 0
7174 1 5 0.1 51.00867185343345 37.94613724372113 63.29144440575102 1 0 0
7526 1 5 0.1 48.71438224240301 36.584228685771194 61.57546398370472 1 0 0
3260 1 13 -0.38 56.435693265182366 37.68895977063294 62.605006870328694 0 0 0
4545 1 5 0.1 56.46124802682008 41.185941594898644 56.820207617834924 0 0 0
4630 1 5 0.1 56.36008018863938 42.85000906911939 59.69622833774733 0 0 0
7310 1 2 -0.1 48.40276108643405 43.570594481703466 56.04909490352482 1 0 0
3501 1 2 -0.07000000000000001 48.67479136399344 36.293828043653626 56.25171364782507 0 1 0
6978 1 7 0 48.30244952520878 41.632949123334704 60.7874354993445 1 0 0
6990 1 9 -0.5600000000000001 48.47588475810542 39.20683960004744 61.02148745767276 1 0 0
7465 1 2 -0.1 48.1855214578157 44.66002903260189 58.17265477989881 1 0 0
6987 1 5 0.1 48.26089014511035 43.65070521911687 61.074314685557454 1 0 0
7458 1 5 0.1 49.8995536851332 41.34346780893814 64.31602530130435 1 0 0
7451 1 5 0.1 53.95460323889976 45.292132447212346 63.07040145468147 1 0 0
7017 1 5 0.1 56.73281044633119 45.36626995825242 59.04099345943955 1 0 0
7498 1 5 0.1 58.118625467117084 44.84292002560255 59.84209936025795 1 0 0
2928 1 8 0.14 56.988972014591 34.62635512031075 58.57214927115257 0 0 0
4217 1 5 0.1 62.066587089529996 45.127388038816456 63.78481779200108 0 0 0
4152 1 4 -0.2 60.85054876420388 41.251137880056866 64.56918651520768 0 0 0
2911 1 5 0.1 64.46370342984218 42.16195502139631 56.59210856481056 0 0 0
4190 1 7 -0.1 56.78893145564238 42.16180426047907 62.38325154175131 0 0 0
2907 1 4 -0.2 61.655291893420625 36.407201118448924 56.26524455509286 0 0 0
3113 1 11 0.28 57.075189881884924 35.02605776677341 60.7474511250996 0 0 0
4150 1 2 -0.1 62.91254518474092 42.638915574492685 64.20345784311205 0 0 0
4209 1 5 0.1 63.34689864696924 41.61433994944821 63.93657749785373 0 0 0
3250 1 4 -0.2 59.25612583429838 37.8229968363386 64.54787262351913 0 0 0
3264 1 5 0.1 59.29870220474004 35.65739043549499 64.411986705915 0 0 0
3366 1 5 0.1 63.6671564044284 36.302739602159754 56.47739567378025 0 0 0
4213 1 5 0.1 61.063944783980126 41.0862583125508 63.47283273048323 0 0 0
3269 1 5 0.1 57.11412795400053 37.07259824914604 59.66661349957678 0 0 0
3367 1 5 0.1 61.27604078156304 35.6163487001697 57.04844377226088 0 0 0
3261 1 12 -0.38 57.31132752948464 39.32782533292973 61.29916311324014 0 0 0
2924 1 7 -0.1 57.89438741624952 35.47587170691922 56.73463731963804 0 0 0
2925 1 7 0 57.607934612822135 35.62635711209711 58.04029166685535 0 0 0
4154 1 4 -0.2 61.75472678280097 44.59572647491946 62.86706313739539 0 0 0
3274 1 5 0.1 59.50676784996869 39.21383238694939 62.92648231251427 0 0 0
3416 1 5 0.1 61.48992658818106 36.756403255113305 62.98407906665972 0 0 0
3259 1 10 0.41 57.45735444419876 38.27534580146707 61.901589094398105 0 0 0
4194 1 5 0.1 57.30698092371901 42.61490121625489 61.58226689184423 0 0 0
4214 1 5 0.1 63.635476712479786 43.460827262462345 62.32242300783511 0 0 0
3271 1 5 0.1 59.44821393775932 35.63511057497625 60.13643457338557 0 0 0
3273 1 5 0.1 58.622916267412926 36.44395107905568 62.34379606070502 0 0 0
3270 1 5 0.1 60.1426394934945 36.74307208705662 58.85980110566605 0 0 0
3255 1 4 -0.2 59.324068860211334 36.62245233230293 59.65197994904251 0 0 0
3268 1 5 0.1 58.101627061584466 37.65470459709156 58.281809790210076 0 0 0
3254 1 4 -0.2 57.93987731872289 36.793894172914115 58.935249152102315 0 0 0
3383 1 5 0.1 62.3315427630644 36.97250399432513 58.68330897424656 0 0 0
3393 1 5 0.1 64.06445932601231 36.788767384858886 58.49140544006656 0 0 0
3414 1 5 0.1 61.58432635585325 36.92415945156017 60.63943138536105 0 0 0
2905 1 2 -0.1 62.91224910931746 37.065299887596446 56.659560302086206 0 0 0
2904 1 4 -0.2 63.16822507283678 37.36387396476019 58.174991602461276 0 0 0
3412 1 2 -0.1 61.01277575383088 37.76285894647483 61.02979159605873 0 0 0
3256 1 2 -0.1 59.513469720486384 37.65036047451218 60.715550925684596 0 0 0
4529 1 5 0.1 58.429210434017484 40.763714877591546 58.22635352522178 0 0 0
4477 1 5 0.1 58.09005287971921 42.49595587585384 57.87390166090529 0 0 0
3450 1 5 0.1 62.53412543206434 39.287833390180545 61.07096952259849 0 0 0
3451 1 5 0.1 60.97627308800523 40.057049456950594 60.820012309870506 0 0 0
3448 1 4 -0.2 61.562921521707096 39.13564070795327 60.46057364515512 0 0 0
3391 1 2 -0.1 63.33825233902218 38.804265406584875 58.5464115643757 0 0 0
2912 1 5 0.1 63.55254382687337 40.526982704816675 57.15811372993282 0 0 0
3392 1 5 0.1 63.936882958135435 38.70838731186152 59.48750744850257 0 0 0
3272 1 5 0.1 59.2089152730367 38.51827365545955 60.112959918107876 0 0 0
3453 1 5 0.1 61.92288432616962 40.45448661951268 58.848659483792076 0 0 0
4478 1 5 0.1 58.642423726013654 42.01468684036055 59.48682695467265 0 0 0
4470 1 1 -0.15 58.796551123701754 41.823443966845346 58.37777453933725 0 0 0
3449 1 4 -0.2 61.94169734332148 39.39526014892981 58.99031976610958 0 0 0
4465 1 7 0.0282 61.89996820753582 44.60414157764 59.43432288294976 0 0 0
4457 1 7 0 61.109356921228645 43.760178909191836 56.91813181255331 0 0 0
4463 1 7 0.0282 60.72842947285801 43.12482345735282 58.04866868824283 0 0 0
3452 1 5 0.1 61.03878097543036 39.19030700272947 58.33430864431128 0 0 0
4469 1 6 -0.1782 60.076882620286575 41.97209883472125 57.81733782220171 0 0 0
4468 1 5 0.1 60.90274932607818 43.05686796977892 60.210376572802105 0 0 0
2900 1 2 -0.1 64.1486829871301 39.67337865246667 57.56013526653511 0 0 0
4464 1 7 -0.1 61.07955310329955 43.563200775662025 59.299375261357696 0 0 0
4480 1 6 -0.1782 62.440963462143756 44.94795859957577 60.65804770424391 0 0 0
3396 1 1 -0.3 64.39996875769944 41.71068656827015 60.0619469622297 0 0 0
4460 1 8 0 61.99273664366503 44.754774406262804 57.17494824745877 0 0 0
3257 1 2 -0.1 58.785076805584296 37.49026414673715 62.031540935163775 0 0 0
3413 1 4 -0.2 61.09995255230893 37.74949249557305 62.617080373313726 0 0 0
4215 1 5 0.1 62.16974483407875 42.549041846568215 62.15714603093198 0 0 0
3402 1 5 0.1 63.625612422876934 41.00390862489094 60.391343930467116 0 0 0
4461 1 8 0.14 62.40495749094413 45.130225615024955 58.3865624068622 0 0 0
3258 1 2 -0.1 59.68978553080584 38.16326727094303 63.079153247975256 0 0 0
3401 1 5 0.1 64.82079819972284 42.26551805888216 60.94788630855288 0 0 0
3415 1 5 0.1 61.79958755250901 38.49893399677117 63.02849058860599 0 0 0
4153 1 4 -0.2 62.66157323823399 43.289424449674435 62.82530424211325 0 0 0
4195 1 5 0.1 59.31741872967059 41.902138459931926 62.708633323405024 0 0 0
3399 1 5 0.1 63.97241852339101 42.547298935923365 59.49685649793638 0 0 0
4216 1 5 0.1 60.70200352127558 44.315365525599226 63.20404012730617 0 0 0
3061 1 5 0.1 63.8619744690303 37.19588892916481 63.29826565841118 0 0 0
4185 1 7 0 57.42986825822119 41.74678770469153 63.512642010410886 0 0 0
4186 1 7 -0.1 58.74142190250981 41.62013437013228 63.587974148209966 0 0 0
3062 1 5 0.1 64.60552918533689 35.56796126459734 63.78393251401185 0 0 0
3015 1 4 -0.05 64.60712787644609 36.660685950977744 63.92049708530587 0 0 0
3363 1 5 0.1 65.27408549718146 37.9002596610043 56.6477651801991 0 0 0
2901 1 2 -0.1 64.57229453617478 38.761714478490546 56.39252296565594 0 0 0
2913 1 5 0.1 60.94156645223999 37.272810059777136 56.37896251413234 0 0 0
3003 1 5 0.1 64.92267147170203 40.14599826729892 62.56844709614373 0 0 0
3005 1 5 0.1 65.11780504783823 37.94310308518145 61.70398727017877 0 0 0
3002 1 5 0.1 65.11028301650292 39.40704521851976 64.08406974436708 0 0 0
4184 1 7 0 56.716086356816156 41.52352202927747 64.60143661194508 0 0 0
7126 1 13 -0.38 57.5847291923934 44.852728224404345 64.03824064302854 1 0 0
2934 1 5 0.1 58.42069580788918 36.23453993866374 56.133583292747545 0 0 0
4207 1 5 0.1 64.06977567532101 44.386284586245 64.46362895477382 0 0 0
7127 1 14 0.35 57.05425246877632 44.287923798587 64.61788615602259 1 0 0
2970 1 5 0.1 68.4754776282683 45.22632784042238 61.79627726711972 0 0 0
2903 1 2 0.05 66.58768055708121 40.14784101482 56.06020586106503 0 0 0
3055 1 5 0.1 70.59843436158619 45.016926183900665 61.48587467708225 0 0 0
909 1 5 0.1 70.04552060790841 34.61059135817649 56.08430660755218 0 -1 -1
2994 1 4 -0.2 71.62623185838761 45.098066564242146 62.100402068986185 0 0 0
3359 1 5 0.1 65.69253975895714 43.192164773735456 57.285895677576306 0 0 0
2896 1 1 -0.3 65.54532019556605 42.24531607206546 56.75737270377478 0 0 0
2898 1 2 -0.1 65.45299985530332 40.18209481529165 58.195996259677216 0 0 0
2897 1 2 -0.1 65.55588698393575 40.87199970109472 59.512550690601415 0 0 0
3360 1 5 0.1 67.12008396379247 39.263962418427 56.51901141450823 0 0 0
3400 1 5 0.1 65.73170074386944 40.094358534006204 60.32576329082305 0 0 0
1070 1 5 0.1 68.57191451077843 34.86898675732816 61.68262824764824 0 -1 -1
727 1 4 -0.2 70.7145578386916 34.7271922845387 62.998417081843556 0 -1 -1
3053 1 5 0.1 73.1341126759982 43.780307699349635 63.05381888104074 0 0 0
2998 1 2 -0.1 68.16117312653267 39.273517825477725 63.76983236440043 0 0 0
2940 1 6 -0.3 68.70117046347485 44.92254683398948 64.1142900395084 0 0 0
3011 1 5 0.1 68.37955405925234 37.239859767444905 63.17399221887756 0 0 0
754 1 5 0.1 69.80722820634449 35.106807177185885 63.472652702358005 0 -1 -1
1155 1 5 0.1 71.25065694058432 34.89413510706561 58.02989509011783 0 -1 -1
3014 1 6 -0.3 65.90620682549604 37.18593395639163 63.49928012140042 0 0 0
755 1 5 0.1 71.10747528276262 35.660984899296515 62.57852797795921 0 -1 -1
751 1 5 0.1 72.40996050767264 35.923310531752264 58.886085059351444 0 -1 -1
3012 1 4 -0.2 67.03441886742085 40.1292897132235 63.37161317567646 0 0 0
3001 1 4 -0.2 65.71287331040836 39.483186462915214 63.07497176312174 0 0 0
2999 1 5 0.1 67.29726533866287 40.85196487263509 62.5388206933506 0 0 0
3010 1 5 0.1 69.39285403660827 38.149995499941724 62.196858030001025 0 0 0
3009 1 4 -0.2 68.39696847945733 38.17028984110894 62.64542370162856 0 0 0
3445 1 5 0.1 65.87658614501328 44.0939252897448 62.435134485964596 0 0 0
2996 1 4 -0.2 70.2418931290758 40.553456330859554 63.01142442305466 0 0 0
3058 1 5 0.1 69.50545379143504 41.053577378758085 62.36115778284112 0 0 0
2993 1 4 -0.2 72.1009522716842 43.7340032396193 62.54397348254912 0 0 0
3059 1 5 0.1 70.71610267684291 39.78608270353951 62.37523790879736 0 0 0
3051 1 5 0.1 70.17798932594417 42.98235555930411 62.68363408657058 0 0 0
753 1 5 0.1 69.73888309453704 35.74536104084042 60.03643807717333 0 -1 -1
725 1 4 -0.2 70.75681737793441 35.49636620831235 60.02383333754118 0 -1 -1
752 1 5 0.1 71.21693706746414 36.248728448995976 60.653613485462245 0 -1 -1
724 1 4 -0.2 71.33069800745639 35.77517454774006 58.70204224610727 0 -1 -1
2964 1 5 0.1 67.38742693589123 43.128434268434404 62.82714198577614 0 0 0
911 1 5 0.1 71.60230969909067 37.45669618404001 57.36469556067573 0 -1 -1
3004 1 2 0.05 65.92642753123803 38.11487371331391 62.389050856293466 0 0 0
3361 1 5 0.1 66.04830277203014 39.27386251946119 58.40805851439191 0 0 0
3029 1 7 -0.1 72.57782305382851 44.66518615753398 59.27064867838557 0 0 0
2899 1 3 0 66.22916540303038 41.01059670268668 57.261175006008074 0 0 0
3052 1 5 0.1 72.34048746999784 43.09990471142908 61.67925852300985 0 0 0
882 1 10 0.38 69.73405889020592 36.606821881846855 56.87422609064548 0 -1 -1
910 1 12 -0.38 68.59845853885783 36.98716334725734 57.160915874589406 0 -1 -1
3018 1 7 0 72.92207710558165 44.45577109251485 57.99943371641322 0 0 0
2918 1 4 -0.2 66.9950340234182 44.107359138697326 62.643085024561 0 0 0
1153 1 5 0.1 69.25417897342433 37.85853949094192 59.34727479009932 0 -1 -1
883 1 2 -0.1 70.7539243095499 37.00547461920926 57.91888635056442 0 -1 -1
1039 1 5 0.1 70.99957918576214 38.46451677959817 59.49391632407932 0 -1 -1
884 1 1 -0.3 70.18475214213957 38.15048511662117 58.782045183089394 0 -1 -1
912 1 5 0.1 69.83559496009754 39.05206282596573 58.13859269147382 0 -1 -1
2916 1 6 -0.3 66.76010204725637 42.911066968852765 59.87357071243146 0 0 0
3398 1 5 0.1 67.75761168270961 42.40742836479825 57.68652574919386 0 0 0
2963 1 5 0.1 68.62142862824928 42.74606920744964 60.91467738535539 0 0 0
3395 1 4 -0.2 67.44706159758655 41.445949401756614 58.023394094360754 0 0 0
3389 1 2 0.05 66.93350634851177 41.574679084253965 59.483459386829196 0 0 0
3390 1 5 0.1 67.69837325388485 41.085951919575514 60.093581320488084 0 0 0
3397 1 5 0.1 68.27845521218299 40.6655784209826 58.035448795596 0 0 0
2917 1 4 -0.05 67.93994887772793 43.4498171406466 60.43509751241689 0 0 0
2962 1 5 0.1 68.48489818599887 43.8146838440462 59.62353894612008 0 0 0
2938 1 4 -0.2 67.5841649178504 44.63143528766559 61.42501287074124 0 0 0
3424 1 7 -0.1 72.21327441415083 43.699219816187984 57.221388515133 0 0 0
3033 1 5 0.1 71.74955877896869 44.11355786249142 59.62217460338111 0 0 0
3426 1 5 0.1 71.34068713765082 43.17468624326191 57.613260265795816 0 0 0
3008 1 5 0.1 67.31555305950994 38.86573035392796 60.921195688645724 0 0 0
3006 1 4 -0.2 67.24916295972875 38.02777699750515 61.649111596159685 0 0 0
3007 1 5 0.1 67.40569266921096 37.10976284201887 61.08509091026404 0 0 0
6018 1 5 0.1 72.60339288867829 39.63492158001214 59.99157360908828 0 0 0
3056 1 5 0.1 72.33322757451253 41.28951650976831 62.869768146375606 0 0 0
2992 1 2 -0.1 71.06771728658177 42.95637967517137 63.35462375693909 0 0 0
4586 1 5 0.1 69.3292836404039 44.38001940286975 57.47010133417025 0 0 0
6013 1 5 0.1 73.41410698096908 35.982284376753036 61.58032530664252 0 0 0
2995 1 4 -0.2 71.37817007751579 41.49163555427246 63.44545832539886 0 0 0
6014 1 5 0.1 73.7816703742232 36.57625551008614 63.18459562464717 0 0 0
6019 1 5 0.1 73.70058634475616 38.34111015479844 59.2381631236113 0 0 0
5994 1 5 0.1 73.45037393971737 41.53174445453806 58.69821053071702 0 0 0
6017 1 12 -0.38 72.84510043771822 38.732466684245836 62.285943648840544 0 0 0
2997 1 2 0.05 69.5000458552282 39.93515770741389 64.14800077657142 0 0 0
4403 1 4 -0.2 69.02814674838814 45.1780236224985 56.75123056323548 0 0 0
5977 1 4 -0.2 73.64434587313242 39.11953796600265 60.01138014036127 0 0 0
5995 1 5 0.1 73.92545163408174 41.547888912779264 61.14036778700503 0 0 0
5976 1 10 0.38 73.77284142548082 38.51022843855078 61.45483613520632 0 0 0
3000 1 5 0.1 66.93281251889783 40.79209515944909 64.21831308905452 0 0 0
2939 1 4 -0.05 67.33790368591656 45.00881053264803 63.814349859802675 0 0 0
3057 1 5 0.1 71.6186906648324 41.13235973601422 64.47255828537739 0 0 0
3013 1 5 0.1 67.91200092101462 38.60920062264677 64.58207476691751 0 0 0
5999 1 6 -0.1782 78.14333802588978 45.203878902067835 64.32396951048763 0 0 0
6324 1 5 0.1 76.59941020138392 40.873948254697275 64.60222394190698 0 0 0
6216 1 14 0.35 78.96198126903926 36.420021103024126 56.24015704179615 0 0 0
5821 1 7 -0.1 79.95475716215466 34.60655390858684 59.42373034297553 0 0 0
6304 1 7 -0.1 75.6266270290946 34.63191367243063 63.58798831334478 0 0 0
5978 1 4 -0.2 75.30513749595387 34.797313766809914 59.93647006578533 0 0 0
6306 1 5 0.1 75.51401241523146 35.328801644501866 64.39652539656164 0 0 0
6264 1 5 0.1 79.02132997997938 35.237991748672584 61.95646587941387 0 0 0
6003 1 4 -0.2 81.92865660486055 45.25875899042882 63.047650181899044 0 0 0
3019 1 7 0 73.943719714758 45.1373335518776 57.51815294440672 0 0 0
3324 1 7 -0.1 74.35898915323051 44.842694437679796 56.226873588820865 0 0 0
6259 1 5 0.1 78.48224980552885 36.99518120841775 64.39353636230244 0 0 0
6249 1 5 0.1 79.40508109566694 43.708255485119885 63.857116294331306 0 0 0
6288 1 5 0.1 82.51680264674147 38.78483522038591 64.20694335149298 0 0 0
5991 1 7 0.0282 77.48782391468733 44.48490897111785 63.32899277943312 0 0 0
3916 1 5 0.1 77.13482866582656 38.47321499490448 56.37659879922164 -1 1 0
6338 1 17 -0.28 78.78645109664481 44.78870411791468 59.32712159038134 0 0 0
5992 1 7 -0.1 77.77269552320405 44.74871168302249 62.051514972232525 0 0 0
6337 1 18 0.3 78.84647338420156 44.69815627486574 57.56882038701734 0 0 0
6349 1 5 0.1 74.2250568615209 34.980460646166364 59.669810140980246 0 0 0
5801 1 2 -0.1 80.6324155890936 36.17146581075055 64.16355479098738 0 0 0
5805 1 4 -0.2 79.09863682999864 36.09914605068241 64.01351186317989 0 0 0
6208 1 13 -0.38 79.81788083256814 36.607639583507435 56.663289021685245 0 0 0
6303 1 7 0 75.11781061806877 34.999159884022916 62.37435612426849 0 0 0
6342 1 5 0.13 77.10345179230433 43.23651214922952 56.73120163956112 0 0 0
6289 1 5 0.1 80.93248369622296 35.222224258640495 63.817376798669216 0 0 0
5974 1 4 -0.2 74.19653476363389 36.251590578994005 62.199368106561195 0 0 0
5818 1 7 0 80.45334839685458 35.587287143762495 58.67344512538452 0 0 0
6261 1 5 0.1 80.42434571594458 38.16123494504384 63.93372680086868 0 0 0
6326 1 5 0.1 74.0913641930974 40.12932488889703 57.59907477512283 0 0 0
6125 1 7 0 79.5246677232705 40.81670256366251 64.01160191273874 0 0 0
5990 1 7 -0.1 76.49567595178134 43.69459821961707 63.71502722817043 0 0 0
5819 1 7 -0.1 81.76568449517288 35.58957784458336 58.334530490916194 0 0 0
5800 1 2 -0.1 81.03510483394588 37.40979756793382 63.48076214040782 0 0 0
6300 1 5 0.1 76.04614945802707 35.553240357888335 59.605140492948166 0 0 0
6263 1 5 0.1 77.7148921923914 36.182181671730206 62.47739947259015 0 0 0
6016 1 5 0.1 75.61067541717047 37.89325434641989 62.50877667638147 0 0 0
6025 1 5 0.1 81.40510033642286 44.339341199816296 62.80100861198713 0 0 0
5996 1 5 0.1 75.13168580020385 42.28644424910884 63.06715670170175 0 0 0
5864 1 5 0.1 78.47689193055527 36.20340696457831 58.13210316525763 0 0 0
6260 1 5 0.1 78.69023038259854 38.289940115841574 62.40011115018147 0 0 0
6328 1 5 0.1 75.21098620649465 40.585578194947715 61.75758090439298 0 0 0
5993 1 5 0.1 75.284024457067 42.48876005720849 57.2726246048438 0 0 0
5980 1 4 -0.2 74.34394817966401 40.92561170246189 58.40135320323847 0 0 0
6126 1 7 -0.1 79.273071251951 41.10474230674794 62.7122181135922 0 0 0
5989 1 7 -0.1 75.88816104998934 42.994741476190946 62.71770428694627 0 0 0
5979 1 2 -0.1 74.79523487737472 40.155537353311004 59.67674426088719 0 0 0
5982 1 4 -0.2 74.90292075843846 41.11346118703163 60.83737665179207 0 0 0
5802 1 4 -0.2 80.70273632429925 37.51104151740129 61.98467989508649 0 0 0
5981 1 4 -0.2 75.54144118452562 41.72522717057005 58.0296922314824 0 0 0
6015 1 5 0.1 75.42349072580932 37.32827568428813 60.809607434569415 0 0 0
6327 1 5 0.1 75.71037988064342 39.60369902086572 59.424353544285424 0 0 0
6127 1 7 -0.1 80.29843001513129 41.556270651894536 61.94312670124475 0 0 0
6325 1 5 0.1 76.30764536411141 41.12429726692315 57.50902557256961 0 0 0
5983 1 7 0 75.76782945848788 42.33137069902616 60.47294506584865 0 0 0
5984 1 7 0 76.05410423968003 42.55144172666283 59.186130523817155 0 0 0
5985 1 7 0 76.23753700639817 43.16418785608709 61.44534764627238 0 0 0
6336 1 17 -0.28 77.53195834165507 43.585647770618536 57.61333014118334 0 0 0
5988 1 8 0 77.05146707278404 43.43550994078617 58.84143209269868 0 0 0
5814 1 6 -0.3 78.50543267144742 37.32557963645078 60.6941312639612 0 0 0
5817 1 2 -0.07000000000000001 79.4817163805426 36.56165892404241 58.0544026568795 0 0 0
5861 1 5 0.1 79.19307717779324 39.324225692325456 60.31166426379846 0 0 0
5860 1 5 0.1 77.77094548549267 38.570560263232345 59.486187275576526 0 0 0
5987 1 8 0 77.74021304509245 44.04668543478837 59.83095214505053 0 0 0
5862 1 5 0.1 79.36213994140614 38.667921703954285 57.81904060923796 0 0 0
5815 1 4 -0.05 78.77879890337731 38.38156034710086 59.82763786637469 0 0 0
5816 1 4 -0.2 79.6497297962654 37.993636122634314 58.646694864130524 0 0 0
5863 1 5 0.1 80.73414664266187 38.05843630628862 58.90013034357976 0 0 0
6128 1 5 0.1 80.10677198563755 41.868865475971575 60.93406195015331 0 0 0
5986 1 7 0 77.22073165827885 43.98957067329722 61.10518156682177 0 0 0
6129 1 7 0 81.60072106706403 41.49777495140225 62.38976582422082 0 0 0
5803 1 2 0.05 79.13737446353005 37.42730667205282 61.90079576337891 0 0 0
6322 1 5 0.1 78.299776802758 41.040578459589995 62.276688896827594 0 0 0
5975 1 4 -0.2 74.90306270679096 37.54640400997088 61.76255266751161 0 0 0
5808 1 5 0.1 81.31426832140272 36.717701649153426 61.385772765193906 0 0 0
6262 1 5 0.1 81.00791456270753 38.46763553320913 61.509460450990446 0 0 0
5804 1 4 -0.2 78.75228247197458 36.12710178234714 62.55466445939199 0 0 0
6130 1 8 0 81.71370232791978 41.33055529444352 63.65371793503769 0 0 0
5829 1 5 0.1 82.16539136950422 36.27737070048359 57.582766703353855 0 0 0
6132 1 8 0 80.73765798209762 40.97520848633935 64.45471402502089 0 0 0
6323 1 5 0.1 77.18018377361493 39.28213064235023 63.839062067264365 0 0 0
6332 1 5 0.1 82.53034330934187 42.1406620822148 60.61485165004113 0 0 0
5799 1 4 -0.2 82.47941794202728 37.79822849262798 63.76085219245955 0 0 0
5809 1 5 0.1 78.64408269334523 35.20475658814844 64.30206488620232 0 0 0
6184 1 5 0.1 82.45106949357958 45.29941847433807 57.280020422281424 0 0 0
3867 1 5 0.1 83.60604738102126 37.30305352559241 56.36719661236124 -1 1 0
6344 1 4 -0.2 83.92929347072727 35.580222806161274 63.77480596181768 0 0 0
6308 1 4 -0.2 86.87650814554834 37.335021379120725 62.23615648894568 0 0 0
6982 1 8 0 90.139973696549 39.08477606199335 62.70316502041591 0 0 0
5820 1 7 0 82.62026068516593 34.63716129379906 58.741579042875344 0 0 0
6311 1 5 0.1 87.000049950592 38.08760458579882 63.06719654019213 0 0 0
3868 1 5 0.1 84.65017985876865 38.61424529996558 56.87490777198292 -1 1 0
6335 1 5 0.1 88.31838474567346 40.05222265875795 59.38167758554631 0 0 0
6180 1 4 -0.2 83.19362636339585 44.90671766515319 56.623143110358725 0 0 0
6239 1 5 0.1 83.46435420536213 43.512833817001564 59.04417441180355 0 0 0
6985 1 7 0 89.86797295280311 37.29708072407299 64.13273459921278 0 0 0
6275 1 5 0.1 85.88805489182278 43.51633216733926 59.33957003032636 0 0 0
6347 1 5 0.1 83.27420828127285 35.217822639218596 63.015342015064135 0 0 0
6309 1 5 0.1 84.89397970015781 37.44776508594104 61.9773318003552 0 0 0
6185 1 4 -0.2 84.11556661120571 43.11933957678828 58.30599067331529 0 0 0
6307 1 2 -0.1 85.58381499026032 36.60143057004446 62.02808870143063 0 0 0
7469 1 5 0.1 89.3190189291673 44.56974931173603 57.339540669068924 0 0 0
6989 1 5 0.1 88.96569673820478 39.16685989002082 64.41185229591677 0 0 0
7516 1 5 0.1 90.79904977838883 35.5130556920714 63.525056074374135 0 0 0
6134 1 7 -0.1 82.68319903564442 41.77202991567137 61.59931049451785 0 0 0
6170 1 14 0.35 88.2997418240256 35.82847610639631 60.881834494944954 0 0 0
6977 1 7 -0.1 91.00452813525516 42.736268153313915 61.37370389818811 0 0 0
6124 1 7 0 84.06954403732382 41.6741811360143 63.41296461682019 0 0 0
6154 1 10 0.41 87.54582227208539 36.33856699315129 59.12354624300744 0 0 0
7466 1 4 -0.2 90.24838975510855 45.14494414797251 57.1962396804481 0 0 0
6248 1 5 0.1 85.8975878927113 41.47067428017453 57.130166380571055 0 0 0
6177 1 2 -0.1 84.3983604676967 44.33387524706639 57.37694757311915 0 0 0
6161 1 5 0.1 88.21896125995633 42.82746038397866 58.45257324610516 0 0 0
6165 1 5 0.1 83.73912990936549 35.17465309939175 60.937472381181436 0 0 0
5911 1 4 -0.2 85.295179476453 42.20081317587247 64.1649708025392 0 0 0
6162 1 5 0.1 88.29970158641191 41.450468643410474 57.3444975568823 0 0 0
6988 1 5 0.1 89.14339800636108 41.28490584132757 63.832585289996075 0 0 0
6169 1 5 0.1 88.07083602654274 38.23409843024838 60.60379725857669 0 0 0
6346 1 5 0.1 85.64240189695565 34.66481667795298 62.873413691920405 0 0 0
6348 1 5 0.1 84.05205748924324 34.74622587336924 64.42860980053878 0 0 0
6974 1 4 -0.2 88.35214290854108 44.17876473921193 62.131483405983516 0 0 0
6299 1 5 0.1 84.86847046454864 45.13030795356129 57.90899602573289 0 0 0
6151 1 2 -0.1 85.6553184019054 35.93848037260067 60.65087677372304 0 0 0
6148 1 4 -0.2 87.70785452387437 41.86757269685893 58.16212205698966 0 0 0
6026 1 5 0.1 82.76317580611081 45.01797659558936 63.7589584054012 0 0 0
6276 1 5 0.1 84.27311787376323 41.074261222775206 59.64698855798727 0 0 0
6981 1 8 0.14 91.10902230050038 40.47175504968645 61.319434867029244 0 0 0
6190 1 5 0.1 87.10539417434185 44.20278840269553 57.10746669453064 0 0 0
6147 1 4 -0.2 87.68579798362515 40.91967113693792 59.429485852931236 0 0 0
6247 1 2 -0.1 86.36166268401425 42.25041974063098 57.6780889570863 0 0 0
6133 1 7 0 83.91723829561693 41.89797463131109 62.08734588373352 0 0 0
6976 1 7 0 90.1159359692396 42.67677717100744 62.39088288717811 0 0 0
3546 1 5 0.1 89.7590700901547 36.10879621986984 56.676880855896144 -1 1 0
3873 1 5 0.1 83.24081152359904 40.92373126702273 56.162829814682624 -1 1 0
6158 1 5 0.1 86.70799063906155 39.944581584632544 61.85512410592803 0 0 0
6149 1 4 -0.2 84.15956618803656 34.941154635932335 58.77721224343482 0 0 0
6166 1 5 0.1 83.67028929101163 36.69060386469945 60.17310969614178 0 0 0
3499 1 4 -0.05 90.35079771364974 38.21172715718747 56.56742375730366 -1 1 0
6310 1 5 0.1 87.73310457379581 36.67668808601083 62.32035291978087 0 0 0
6152 1 2 -0.1 86.42494788978411 37.04624676356805 59.962323138477274 0 0 0
6164 1 5 0.1 84.41846253840139 35.59717167340585 58.014775597113854 0 0 0
6343 1 4 -0.2 85.3711743725184 35.65875364304006 63.21730430402752 0 0 0
6986 1 7 -0.1 90.63576395420563 36.53256627649523 63.29279388476624 0 0 0
6975 1 2 -0.07000000000000001 89.5965780783306 43.98249011863128 62.910380762369314 0 0 0
7366 1 13 -0.38 89.32923672355508 43.91118310322819 64.35113572220342 0 0 0
6159 1 5 0.1 86.0483408238851 39.85683965734295 58.81952843640562 0 0 0
6280 1 5 0.1 84.93874782952511 43.32471728588994 61.15955161223036 0 0 0
6271 1 5 0.1 85.99189561644121 42.71233854345718 63.55284796404763 0 0 0
7020 1 5 0.1 87.49761073389612 43.54858503158763 62.53953460539819 0 0 0
6277 1 5 0.1 86.03566373534261 41.92830077027469 61.710296333247456 0 0 0
6131 1 17 -0.15 82.91189465608537 41.35204124246761 64.1823632256984 0 0 0
7515 1 7 -0.1 91.19154733718915 37.10056713433431 62.168870941418575 0 0 0
6279 1 5 0.1 83.60640248028795 42.3549662660428 57.6517405669433 0 0 0
6168 1 5 0.1 85.78193888450865 37.5871155653679 59.24277165852624 0 0 0
6155 1 13 -0.38 88.46384349668098 35.74202150190745 59.93450771125529 0 0 0
6274 1 4 -0.2 85.0774216684444 42.23149430790587 61.15744227141455 0 0 0
6983 1 8 0.14 90.94273094089075 38.37849956247304 61.87218501670762 0 0 0
6979 1 7 -0.1 89.74307158203752 41.44937788222245 62.901315163418474 0 0 0
6167 1 5 0.1 86.21345924953401 34.92608441190441 60.70431617739696 0 0 0
7021 1 5 0.1 88.4274086807556 43.91888658484646 61.07164420254972 0 0 0
6984 1 7 -0.1 89.54671693424748 38.566755195266694 63.80223648064735 0 0 0
3545 1 5 0.1 89.30533570753786 38.47952242953984 56.68132237030886 -1 1 0
6273 1 2 -0.1 85.20262674069188 41.48232425656212 59.83835861990333 0 0 0
6980 1 8 0 90.26310167206913 40.37617368581412 62.2981027202803 0 0 0
6345 1 5 0.1 86.06032095178466 35.87031747810027 63.987112552894885 0 0 0
6150 1 4 -0.2 84.2091139368629 35.719383132755574 60.12262342807608 0 0 0
7467 1 5 0.1 90.8285113787847 44.31270118936577 59.09993475693234 0 0 0
6157 1 5 0.1 85.14589904392423 39.335832171183085 61.15178029571527 0 0 0
6272 1 2 -0.1 85.45025136896177 42.668289641675 58.848888776379155 0 0 0
7022 1 5 0.1 90.37909951320162 44.765986831036464 62.74813168477128 0 0 0
6175 1 4 -0.2 86.5549217308104 43.41836033443358 56.62030490964952 0 0 0
6153 1 2 -0.1 87.01456745703366 38.08851468570213 60.919881339946926 0 0 0
6156 1 12 -0.38 87.69646898675182 36.47384034036715 57.91831710839347 0 0 0
3544 1 5 0.1 90.83812453826916 38.23911751960095 57.611337100200146 -1 1 0
6145 1 4 -0.2 86.2962793120899 39.46562377128569 60.93767364116502 0 0 0
6160 1 5 0.1 88.04469345086083 41.382004261796254 60.33333513577196 0 0 0
6146 1 2 -0.1 86.29259399475109 40.40170075104298 59.71551969717085 0 0 0
7323 1 5 0.1 90.81776582243822 41.729807461267455 58.25135958270856 0 0 0
5956 1 5 0.1 86.74427785026944 40.497662138427955 63.934041783087864 0 0 0
6278 1 5 0.1 82.89017387418127 38.04806474820229 62.76008294617067 0 0 0
6286 1 2 -0.1 83.369037190557 36.77693072256529 64.56524311938995 0 0 0
6176 1 2 0.05 85.22204241410282 43.96441057317985 56.16371504429556 0 0 0
6236 1 5 0.1 83.3033387804474 45.27936942778356 61.43926798153609 0 0 0
3500 1 4 -0.2 90.38393130401197 36.734907917115294 56.050432446293456 -1 1 0
2651 1 7 0 52.48781854032208 53.179835576201825 26.469915973114844 -2 1 -1
2652 1 7 -0.1 52.65733553825202 51.87705424398621 26.29621235453355 -2 1 -1
2664 1 8 0 51.548181336520784 53.89575436996274 25.80272119763433 -2 1 -1
2848 1 5 0.1 52.22123503206429 51.22484117611419 25.513213073146556 -2 1 -1
2850 1 5 0.1 50.95242225887448 53.37835936016039 23.794420623238288 -2 1 -1
2666 1 4 -0.2 50.58716256679364 53.36652463931809 24.83199276229827 -2 1 -1
7478 1 5 0.1 54.59828012704078 50.414235843198185 24.199841855965545 1 0 1
7076 1 7 -0.1 54.86230022759311 50.51776780751621 23.110779457826055 1 0 1
7077 1 7 -0.1 53.78335731529781 50.605123074903204 22.321063182720042 1 0 1
7088 1 5 0.1 52.790633193748306 50.594157404092485 22.709519419424325 1 0 1
2658 1 8 0 53.1658488137942 53.857880900145034 27.273349137920494 -2 1 -1
2653 1 7 -0.1 53.62949462071571 51.28453623930801 27.003323027862464 -2 1 -1
2654 1 5 0.1 53.81306025816167 50.230537119493576 26.863410544108408 -2 1 -1
2849 1 5 0.1 50.14393142893602 52.3919061608014 25.09152424602498 -2 1 -1
2669 1 4 -0.2 49.46128658149223 54.43132127079453 24.855260403777564 -2 1 -1
2663 1 8 0 51.318707600322874 55.22815081667302 25.98465919575986 -2 1 -1
4563 1 5 0.1 53.32941457394649 53.41431561229564 23.643261760747123 0 0 1
4236 1 8 0 54.4765711956279 54.3436947908679 21.948175624972716 0 0 1
2887 1 12 -0.38 50.148614770524425 50.31618254562773 23.249941115598592 -2 1 -1
4241 1 4 -0.2 54.03843675981325 54.203207306406384 23.412617193324163 0 0 1
7073 1 7 0 56.103961841362235 50.52328714484469 22.564683245369046 1 0 1
7028 1 5 0.1 53.54615353284673 47.623620147636444 22.740946568902647 1 0 1
2661 1 17 -0.15 53.011325388624705 55.1588133644467 27.593542903595583 -2 1 -1
2553 1 2 -0.1 49.62535581393546 47.64096889999482 27.456717711055802 -2 1 -1
2565 1 10 0.38 48.92778340227341 50.39409970608953 23.38023688577421 -2 1 -1
4235 1 8 0 55.837945968994184 54.31268311032066 21.768928040842773 0 0 1
2555 1 4 -0.2 49.351156410682975 48.83415430529408 25.22458195586679 -2 1 -1
4530 1 10 0.38 55.454022291614635 53.882180074081234 24.071469296364366 0 0 1
7383 1 5 0.1 56.280275062019996 50.870098702363144 25.17912455863135 1 0 1
2667 1 5 0.1 48.86776677199509 54.043845581238344 25.725587022631824 -2 1 -1
7027 1 5 0.1 52.11160231741871 47.638722751141174 23.77001608331276 1 0 1
2859 1 5 0.1 50.16348318984141 48.62858838431836 27.553660353958847 -2 1 -1
4612 1 5 0.1 53.73529321946591 55.12386745846516 23.92517320779221 0 0 1
2559 1 4 -0.2 48.2727592325897 49.43029016241063 24.33226268122317 -2 1 -1
6996 1 4 -0.2 52.95929003183445 46.99964522757632 23.433967813392247 1 0 1
2655 1 7 0 54.31922021393273 52.01287594199371 27.915206142678468 -2 1 -1
2656 1 8 0 54.069796949524275 53.25145984732209 28.014728087294017 -2 1 -1
2889 1 5 0.1 49.80053593098077 49.65323516345215 25.855888915645064 -2 1 -1
2668 1 5 0.1 49.05183227205178 54.55438404393814 23.877849965745956 -2 1 -1
7029 1 5 0.1 53.61405024310182 47.35244991814596 25.511745855621303 1 0 1
2657 1 17 -0.15 54.600446036448574 54.03163578576482 28.94082197220568 -2 1 -1
2554 1 4 -0.2 48.794253040601745 47.825847723691055 26.182278579454902 -2 1 -1
2660 1 7 -0.1 55.106360104375376 51.453885005498165 28.84858744175986 -2 1 -1
2558 1 5 0.1 50.10655281246051 48.33302851536091 24.620281858678382 -2 1 -1
4114 1 11 0.28 55.87251258823588 47.92549921039276 28.95690605339814 0 0 1
2858 1 5 0.1 55.26007996827932 50.416086786294414 28.83149058390232 -2 1 -1
6997 1 2 -0.1 53.78557220646371 46.66749078647972 24.65117559790348 1 0 1
2697 1 4 -0.2 48.67549339851922 47.41101411488613 28.65831800101783 -2 1 -1
2409 1 5 0.1 48.71973200315589 54.110065391030055 27.93465159925947 -2 1 -1
4532 1 12 -0.38 55.606217855930936 53.461358178857154 25.26127092777239 0 0 1
7032 1 12 -0.38 56.08732055438255 46.889101578694046 25.152121653472804 1 0 1
6999 1 10 0.38 55.319800847430834 46.45807352082565 24.2898319139547 1 0 1
4111 1 9 -0.5600000000000001 55.30617378857073 47.211391677591635 29.50450382253581 0 0 1
4277 1 5 0.1 51.80375712931264 53.4166006517757 21.54441455769947 0 0 1
2670 1 18 0.3 54.017680739960234 55.644740460235354 28.89980384335265 -2 1 -1
2665 1 2 -0.07000000000000001 50.10525025912436 55.74827490838298 25.278548783024902 -2 1 -1
2662 1 7 0 52.01772720516461 55.887864098021296 26.97910006809557 -2 1 -1
2698 1 10 0.38 48.18568119150051 48.64339318884886 29.33018416352523 -2 1 -1
4278 1 5 0.1 51.644721434673926 55.84336683542294 22.27320504102269 0 0 1
2713 1 5 0.1 49.045865899117686 46.80132201784032 29.482444584692615 -2 1 -1
7386 1 12 -0.38 56.37299890271541 48.78151007801365 27.542871286784635 1 0 1
2381 1 7 -0.1 48.26123692399742 53.82442242023237 28.906555419902126 -2 1 -1
4147 1 5 0.1 56.073811616774734 45.82007135422562 27.283245949203593 0 0 1
2759 1 5 0.1 51.45236366600221 46.75854073372641 26.7616745171929 -2 1 -1
7000 1 4 -0.2 55.98051686084691 45.820416664492996 23.08387430713388 1 0 1
2622 1 5 0.1 48.55644132567813 46.91033669194018 25.591118243055075 -2 1 -1
2760 1 5 0.1 51.13710423149333 46.47406888622669 28.30504033576385 -2 1 -1
2531 1 4 -0.2 50.59660417937933 46.46270389072778 27.358903776138813 -2 1 -1
2650 1 7 0 55.449360118204986 53.56144117828525 29.925831144615337 -2 1 -1
2659 1 7 0 55.58401833254926 52.18250973047244 29.91570553548189 -2 1 -1
2755 1 5 0.1 49.74432879892178 55.75128515188059 29.04535863245235 -2 1 -1
2709 1 5 0.1 50.81045044156077 50.93856025463759 29.54067478332985 -2 1 -1
4531 1 4 -0.2 56.60346553746639 54.093832171568565 23.05123091518609 0 0 1
6994 1 6 -0.3 51.26257480509679 45.76487539781358 21.961628706947657 1 0 1
6995 1 2 0.05 52.43356157965566 45.62288590797538 22.800429316095325 1 0 1
7518 1 14 0.35 51.348030008442045 50.697993309992235 21.611084627598782 1 0 1
2756 1 5 0.1 50.94204420534572 54.40071725528915 29.31977131121831 -2 1 -1
4113 1 8 0.14 55.15504285152794 45.844875849809775 29.21513015775678 0 0 1
2562 1 4 -0.2 48.08631375576708 51.48951393508013 22.782200088210345 -2 1 -1
2764 1 14 0.35 51.38952125879702 55.99622442376875 23.95641115428088 -2 1 -1
7033 1 5 0.1 55.50769061451918 46.23592804293385 22.181439073022194 1 0 1
2753 1 4 -0.2 50.09308809670903 55.02694185171023 29.79719291516828 -2 1 -1
2710 1 5 0.1 50.81827021335 49.09739034657565 29.780469221150575 -2 1 -1
2888 1 5 0.1 49.77844325115538 52.297432242715175 21.6242165495788 -2 1 -1
2380 1 7 0 48.86998804839069 54.167171831620884 30.067727288523944 -2 1 -1
7415 1 5 0.1 49.33038859206133 47.57178337890518 21.494394663661453 1 0 1
4557 1 5 0.1 63.99204626298293 45.58205791766498 25.99458851630925 0 0 1
4273 1 5 0.1 58.10525450606864 55.90887532083296 21.653757580958786 0 0 1
7004 1 8 0 59.70296053568328 45.63275000836315 24.119281820995976 1 0 1
7377 1 7 -0.1 57.157226857459754 50.46935201390225 24.64914117468644 1 0 1
7001 1 2 -0.1 57.481745456272066 45.99697968055473 22.963392773258683 1 0 1
7035 1 5 0.1 57.757722211018006 46.930259789759035 23.460380158152127 1 0 1
4533 1 5 0.1 57.271587484694834 53.198196662193666 22.98382369112713 0 0 1
7072 1 7 0 57.173774008361846 50.35870864606295 23.318402283043007 1 0 1
4619 1 5 0.1 57.191202611809636 54.991651459619405 23.287522672671837 0 0 1
7380 1 5 0.1 57.435587370201524 51.1987269732671 27.199985799908 1 0 1
7384 1 10 0.38 57.59384876565579 48.967339805250724 27.515006648067626 1 0 1
7378 1 4 -0.2 58.05710129781441 50.30241074549313 26.930088396122343 1 0 1
7007 1 8 0 59.94396192223415 46.364253846160416 25.252977127692397 1 0 1
7379 1 7 0 58.180055340936136 50.364156348045555 25.41990206736252 1 0 1
7381 1 5 0.1 59.068781954480386 50.48401312275844 27.36312781051105 1 0 1
7071 1 7 0 58.35847269135879 50.35985735007897 22.78138601812818 1 0 1
7087 1 7 -0.1 59.36711008705612 50.23189398260823 24.82093822868028 1 0 1
7477 1 7 -0.1 59.498111784660594 50.12220837978535 23.50704360278438 1 0 1
7382 1 5 0.1 60.28182857362725 50.107213748821515 25.377698046111753 1 0 1
4089 1 7 -0.1 60.097168405352136 54.324166547061424 22.34148705949455 0 0 1
4087 1 8 0 61.171195763160874 53.64553410207449 22.49339682829063 0 0 1
4094 1 5 0.1 59.4405123713112 54.36563426433531 23.214991092113532 0 0 1
4084 1 7 -0.1 61.172984870605966 53.08707807955382 24.903790866696376 0 0 1
4085 1 8 0 61.677172107623605 53.06800629573901 23.63533777472001 0 0 1
4093 1 5 0.1 60.26720768470405 53.56903598271113 25.114115238782887 0 0 1
4081 1 7 0 61.887014114672894 52.411575157238005 25.838098756039425 0 0 1
7479 1 5 0.1 60.48958939392102 50.08723830644226 23.186845017279595 1 0 1
4086 1 8 0.14 62.887848436300175 52.496218141795765 23.29468655924887 0 0 1
4095 1 9 -0.5600000000000001 63.09282314414911 52.61076676608233 21.967176652819806 0 0 1
4082 1 7 -0.1 62.95340785601481 51.6516507142517 25.39857300205124 0 0 1
4083 1 7 0 63.485504470424694 51.68096811555178 24.126198098574353 0 0 1
4092 1 5 0.1 63.371585506509206 50.93623389859161 26.149600251832613 0 0 1
7012 1 7 0 59.541132017829156 47.5089694223858 27.152654324617956 1 0 1
7013 1 7 -0.1 60.81094353051371 48.06398108861548 27.15165954716639 1 0 1
4428 1 5 0.1 64.25890048758006 48.653788469775975 23.257659812234245 0 0 1
4429 1 5 0.1 63.853654221694526 49.17585690084381 24.862304412544326 0 0 1
7011 1 7 -0.1 59.11483663545646 46.66140851377919 26.24260076643609 1 0 1
4080 1 2 -0.07000000000000001 61.440710215377145 52.3067935901606 27.290072270707473 0 0 1
4471 1 13 -0.38 60.18142498355863 52.91754003218645 27.33856172456471 0 0 1
7014 1 7 -0.1 61.63682222108541 47.84728393011347 26.077604733014923 1 0 1
7042 1 5 0.1 62.57509904626167 48.421977725665414 25.99329010048564 1 0 1
7008 1 8 0.14 61.19077824840578 46.998792753729504 25.106699181884217 1 0 1
4127 1 5 0.1 61.3752185273883 51.234725871833575 27.482806940039932 0 0 1
4611 1 5 0.1 64.40934283369656 47.376207342972876 26.749265010343237 0 0 1
4413 1 4 -0.2 64.62397396916403 49.32884406898977 24.120148322002773 0 0 1
7385 1 4 -0.2 58.52894352831133 47.896334019858955 28.13700552693639 1 0 1
4284 1 5 0.1 61.439416371810765 55.534940939621094 26.139974038009235 0 0 1
4070 1 5 0.1 62.89500048335905 46.5035652726965 28.05476201760673 0 0 1
7040 1 5 0.1 58.15898561053916 46.22412107296625 26.150693499974253 1 0 1
7041 1 5 0.1 61.14640218551064 48.82042405243712 27.87352024854112 1 0 1
4610 1 5 0.1 64.39912465624226 48.73071281527912 27.786733761109865 0 0 1
4126 1 5 0.1 63.35817952116807 52.77155681430593 28.027209192399795 0 0 1
4479 1 14 0.35 59.53808795140165 52.40526849455719 26.928579106007064 0 0 1
4079 1 4 -0.2 62.310878986899304 53.002216925357025 28.320547099711746 0 0 1
7388 1 5 0.1 57.86962315009463 47.0936714742275 28.339584698936 1 0 1
4125 1 5 0.1 62.223889313241855 54.121391815095926 28.321872192211586 0 0 1
4607 1 4 -0.2 64.96515837719728 47.78708630568762 27.578679517286506 0 0 1
4549 1 2 -0.1 64.87242824858942 46.8745419769663 28.727600085082884 0 0 1
4058 1 2 -0.1 63.53585802828835 46.12410548309714 28.827464029207277 0 0 1
7387 1 5 0.1 58.99736911803312 48.16129846486167 29.11312264007104 1 0 1
4412 1 4 -0.2 64.72151751179824 50.832501881505266 23.74769258486871 0 0 1
4552 1 5 0.1 62.51789554317418 48.39826517463601 29.33404827501884 0 0 1
2482 1 5 0.1 57.25344525936195 55.3497680173104 28.996856989184025 -2 1 -1
7006 1 9 -0.5600000000000001 61.77446057057631 46.68683295971212 23.911267586981687 1 0 1
4283 1 5 0.1 58.82702875552331 55.6529994603256 25.861189280512487 0 0 1
4078 1 4 -0.05 61.90206279468059 52.36774016684214 29.639888863354525 0 0 1
4073 1 5 0.1 60.86735576357888 46.05484294205097 29.48718487872612 0 0 1
4499 1 5 0.1 63.3630924076908 55.977574239238436 24.855235925849456 0 0 1
7009 1 11 0.28 62.709896764012285 46.81511082587047 23.60007522488153 1 0 1
7005 1 8 0.01 60.8570757798509 45.85977007490832 23.342408739699337 1 0 1
1489 1 12 -0.38 64.62061234949573 54.89943693960478 29.48571521472998 1 -1 0
4495 1 5 0.1 62.02217926999411 56.02192572814528 23.661847367780254 0 0 1
4498 1 5 0.1 64.10873863925804 56.02291769067591 22.480559402274643 0 0 1
4426 1 5 0.1 64.90431644672427 50.96200438182909 22.714446900267315 0 0 1
1734 1 5 0.1 64.87057816863368 55.60030530438515 26.83063176305532 1 -1 0
7010 1 5 0.13 60.866202405778125 45.66818072510607 22.28490869401159 1 0 1
4088 1 8 0.14 62.01862864171266 53.39308232088604 21.498043534725095 0 0 1
1618 1 5 0.1 65.11515775214056 53.12923345417778 26.690757314160106 1 -1 0
4071 1 5 0.1 64.66197497211245 50.13313392507632 29.555065400841798 0 0 1
4077 1 6 -0.3 62.3846682484694 51.015688314917035 29.745499978420668 0 0 1
4512 1 5 0.1 59.82831007146803 56.08562205020205 24.42342092057455 0 0 1
4123 1 5 0.1 60.81488361724404 52.34616380851845 29.632890189327966 0 0 1
2436 1 4 -0.05 57.28374429603652 55.23969172116778 30.05778580331714 -2 1 -1
4062 1 4 -0.2 65.23353006286591 47.55047008829408 30.075761465099024 0 0 1
7002 1 4 -0.17 57.91759804731572 46.08392653113913 21.497763544342803 1 0 1
3226 1 12 -0.38 70.50086487833893 46.08013659527553 24.355070889180265 0 0 1
3197 1 4 -0.2 71.11779089764619 45.611205961423295 26.642009498815 0 0 1
4430 1 5 0.1 65.49164677700962 47.65147119112783 24.812206271197358 0 0 1
4550 1 5 0.1 65.71063501675624 46.209501404319994 28.571561426494043 0 0 1
3200 1 1 -0.3 73.20886878571802 45.59173942888032 23.784898631114153 0 0 1
3196 1 4 -0.2 69.65063644655561 45.80200370653894 26.86101866961414 0 0 1
4427 1 5 0.1 65.66122121392947 51.29026360911369 24.204673520316558 0 0 1
1732 1 5 0.1 66.42255098825247 52.23915327540979 27.694842906822362 1 -1 0
1491 1 5 0.1 66.62335609104403 53.146788055126486 26.203653604565325 1 -1 0
4572 1 5 0.1 65.93985057251993 50.08672206851888 26.294347297547375 0 0 1
1463 1 1 -0.3 66.12864935853193 53.20532991264598 27.141682340178924 1 -1 0
3199 1 2 -0.1 72.75254680112121 46.50905574522564 24.957429183941546 0 0 1
4414 1 2 -0.1 65.84809014503116 48.60916936952579 24.63227880593932 0 0 1
4573 1 5 0.1 68.67050676132313 49.00218615574727 26.084114660426145 0 0 1
4431 1 5 0.1 66.47223118197684 49.04100041133721 22.601562106087854 0 0 1
4606 1 4 -0.2 66.42446243676241 48.08198682708213 27.063817486040428 0 0 1
4422 1 5 0.1 69.40103976518682 49.6696763792053 21.921170841753725 0 0 1
4415 1 2 -0.1 66.94076089619706 48.6230897049289 23.52511588242054 0 0 1
4420 1 5 0.1 67.24448286499664 51.226544996577225 22.859881629964896 0 0 1
4570 1 2 -0.1 66.47816033471616 49.1608387496461 25.950642668836128 0 0 1
4574 1 5 0.1 67.90354183255907 50.63163182089701 25.994069861057046 0 0 1
4423 1 5 0.1 70.86460502381958 50.878729951934105 23.75648123176703 0 0 1
4571 1 4 -0.2 67.87199495075124 49.627490844812655 25.579770704078506 0 0 1
4416 1 2 -0.1 68.14056934241592 49.44726064466708 24.055226484221468 0 0 1
4421 1 5 0.1 68.66757373420565 51.61242254453248 24.04025137692347 0 0 1
4408 1 4 -0.2 68.2295415759784 50.85760484419122 23.313965280257264 0 0 1
4453 1 5 0.1 69.63659321126055 55.253671852480124 22.612502970366286 0 0 1
4424 1 5 0.1 69.98249304199514 53.05940376635174 23.554513297770452 0 0 1
4411 1 4 -0.2 70.70170418923513 52.81268251054354 22.757764084616966 0 0 1
4538 1 5 0.1 68.24015811088697 53.261156424367215 21.717084681204522 0 0 1
4410 1 4 -0.2 70.68861744604634 51.26184826434229 22.77786188079627 0 0 1
4425 1 5 0.1 71.67527763811594 53.12660258668505 23.031833457347727 0 0 1
4432 1 5 0.1 69.0886639114 48.8634958398417 23.969197310149 0 0 1
4409 1 2 -0.1 69.32139200543718 50.78061962494318 22.174754099079728 0 0 1
4417 1 10 0.41 67.44054691750817 47.19830611692217 23.15869717067481 0 0 1
4609 1 5 0.1 66.90062631401571 47.154065003958785 26.57710588876671 0 0 1
4608 1 5 0.1 67.09218539618351 48.329238853078735 27.88228006386823 0 0 1
3040 1 4 -0.2 72.78594632647261 48.02232906452544 24.720105188109034 0 0 1
6315 1 5 0.1 71.37819727613048 52.21197179686348 27.038936115136444 0 0 1
3067 1 5 0.1 72.28118275704199 48.54120128813726 25.568904759098093 0 0 1
1334 1 5 0.1 69.2078996802536 54.907120513823045 26.585806487360408 1 -1 0
3471 1 5 0.1 72.09496649242209 48.176705067961265 23.896697723847875 0 0 1
6078 1 4 -0.2 71.168110635749 51.942980139342325 28.050058431943263 0 0 1
1490 1 5 0.1 67.39849146956647 54.46855777145835 28.18787937601808 1 -1 0
1462 1 2 -0.1 66.35463392156662 54.409089898770105 27.899660912528557 1 -1 0
6314 1 5 0.1 69.43537234673126 50.616221497959174 27.818193110383167 0 0 1
6079 1 4 -0.2 69.72539385216673 51.555266133113605 28.345739098973468 0 0 1
6076 1 7 0 72.25031493278604 51.000108044421665 28.568371609366395 0 0 1
6083 1 5 0.1 68.87485536609185 52.26546552981212 28.213329851157788 0 0 1
4419 1 12 -0.38 66.96467242459076 46.20746921426516 23.658368097893895 0 0 1
6075 1 7 -0.1 73.44615125193104 51.2063598068148 27.96442436166884 0 0 1
6077 1 7 0 71.94466621023824 49.97795255964675 29.326103449211082 0 0 1
6071 1 7 0 72.89927738687183 48.9730998404674 29.399520759117305 0 0 1
3223 1 5 0.1 68.54328228903555 46.31206311672814 28.617144078292682 0 0 1
4418 1 13 -0.38 68.43659969012162 47.27360161258298 22.27355649575387 0 0 1
3406 1 5 0.1 69.38283137562703 46.80657692791826 26.508795982913547 0 0 1
6082 1 5 0.1 73.72112554119522 52.0444267894294 27.256725919451533 0 0 1
1335 1 14 0.35 73.02988617064071 55.84158499630922 26.489347062900208 1 -1 0
4438 1 4 -0.2 70.30723379919458 54.99795390402491 21.779936443522956 0 0 1
6313 1 5 0.1 70.02810342709655 48.91363499659276 29.350126676427422 0 0 1
1461 1 10 0.38 65.67543384597455 54.365908435955305 29.272378886890127 1 -1 0
1309 1 13 -0.38 72.226171967671 55.691611640832164 25.997611907301785 1 -1 0
3198 1 10 0.38 71.35338946168704 46.02013264980377 25.231714854267977 0 0 1
4597 1 5 0.1 71.2912359199911 55.248142790277676 22.273197135797204 0 0 1
1307 1 10 0.41 71.14231760397666 55.73972232221256 26.877903969603985 1 -1 0
1308 1 12 -0.38 71.2198736952549 55.95979749752544 28.077997785075247 1 -1 0
1303 1 4 -0.2 65.86625078070924 55.656938215006704 27.261629447624582 1 -1 0
4433 1 14 0.35 68.83043882514352 46.39353282536757 22.068363062143067 0 0 1
1331 1 5 0.1 67.24920257779132 55.303046820694874 25.632706237973387 1 -1 0
3227 1 5 0.1 73.3448136436439 46.350201869215205 25.80448755487232 0 0 1
4510 1 2 -0.1 70.30946997079072 53.49753943488024 21.514851468476927 0 0 1
3225 1 5 0.1 71.72677982627785 46.188158337838644 27.38590280923632 0 0 1
4598 1 5 0.1 71.51166327158134 50.961843418608794 22.170108758969157 0 0 1
3195 1 4 -0.2 69.36696761146561 45.66682962392697 28.365377470084415 0 0 1
1333 1 5 0.1 69.99752315106412 55.38928613891402 25.030522304561963 1 -1 0
1306 1 4 -0.2 69.86732106933901 55.69332518411456 26.133276405969433 1 -1 0
6073 1 7 -0.1 73.60495801968202 46.7874802191591 29.895841031421128 0 0 1
3336 1 5 0.1 70.19389482904973 46.2327681458591 28.9406998168162 0 0 1
6080 1 4 -0.2 69.69888441861846 51.010373279828485 29.810496573021425 0 0 1
6072 1 7 -0.1 72.70241577807107 47.7969715987506 30.054388023027517 0 0 1
1304 1 4 -0.2 66.8606860756899 56.1440800198767 26.220412102552167 1 -1 0
6081 1 4 -0.2 70.51249366543189 49.7252292907678 29.85168086519034 0 0 1
6265 1 5 0.1 71.26580202225654 52.946274762534095 28.47465691636275 0 0 1
3355 1 5 0.1 72.61219490435475 45.70142612717865 22.85241356742994 0 0 1
4541 1 5 0.1 66.27006799522991 47.98624591737831 30.080043512175415 0 0 1
6316 1 4 -0.2 78.06992296084168 45.53474478413922 28.708679581052543 0 0 1
6042 1 4 -0.2 81.81627072051691 52.239613171944086 21.551407160818762 0 0 1
6101 1 5 0.1 79.6873361019695 51.854475802833264 22.14316172060284 0 0 1
3228 1 5 0.1 74.18233275700851 45.78459221009631 23.462936061022216 0 0 1
3068 1 5 0.1 74.04243126543025 49.664234521057054 24.961054095271805 0 0 1
3387 1 5 0.1 74.22738441609818 49.111172498251506 22.57139646470349 0 0 1
6070 1 7 0 74.06583618356059 49.14031359687866 28.762052246536566 0 0 1
6074 1 7 0.11 74.30136223001 50.21556759577455 28.00942611975183 0 0 1
3069 1 5 0.1 74.6836614715409 47.97977279721373 25.38668666993608 0 0 1
3041 1 4 -0.2 74.17419770121792 48.60145163602572 24.63250974057373 0 0 1
6022 1 5 0.1 80.14042280114154 45.947864772761136 22.63408198310289 0 0 1
6109 1 5 0.1 80.6232142368733 53.20913971750227 28.996051994441597 0 0 1
3388 1 5 0.1 74.9942584333338 47.58718703247966 22.9455817364684 0 0 1
3351 1 5 0.1 77.40513876303203 50.59525101694713 22.263612422183325 0 0 1
3349 1 4 -0.2 76.70790506070497 49.80318223313371 22.07962533403495 0 0 1
6241 1 9 -0.22 75.3430808862896 50.38328460459853 27.301731529763664 0 0 1
5473 1 11 0.28 76.01396092524998 52.662964742980876 26.903383613726792 0 1 0
3042 1 4 -0.2 74.89459333551684 48.56615903142479 23.28852710889106 0 0 1
5469 1 9 -0.5600000000000001 75.88990136278449 53.664368614655274 26.712134667009707 0 1 0
3072 1 14 0.35 80.43092975596731 48.19412036317817 24.411192243560677 0 0 1
5468 1 8 0.14 75.57736661026813 54.84222401475031 27.461637066191606 0 1 0
3350 1 5 0.1 76.19682415802738 49.97274626545499 24.20437851722032 0 0 1
3071 1 5 0.1 76.86443280768269 47.81765071453428 24.97231600712516 0 0 1
3043 1 4 -0.2 77.23560564870674 48.24178949732549 24.07559080424034 0 0 1
3044 1 10 0.41 78.60823162565322 48.81798931456393 24.290842659499933 0 0 1
6240 1 7 0.01 76.33954579000948 49.647679136166566 27.416486420564993 0 0 1
6242 1 5 0.1 77.23193634005321 49.82579094857371 26.867258323280268 0 0 1
6058 1 4 -0.2 81.64799877796396 52.59033353023412 27.08067588258416 0 0 1
3045 1 12 -0.38 78.83432249369704 49.9229658104462 24.792358834881565 0 0 1
3070 1 5 0.1 77.40088481450029 47.28358703011072 23.46351356699243 0 0 1
3348 1 2 -0.1 76.25063014838322 49.188987070066744 23.40395426624632 0 0 1
3046 1 13 -0.38 79.58405620154753 47.92373338508437 24.078136150100274 0 0 1
6061 1 4 -0.25 80.28144279310959 49.64905382754803 27.878806074408352 0 0 1
6212 1 5 0.1 81.25235420034761 46.77237467334598 26.481503111870666 0 0 1
5474 1 5 0.13 77.19266501030657 53.57482964717012 25.000999856634223 0 1 0
5465 1 8 0.01 76.73012991959564 54.21784157296758 25.733828809699176 0 1 0
6055 1 5 0.1 80.7444405640728 52.44418757827498 24.055662048304384 0 0 1
6111 1 5 0.1 79.69912020619442 50.08535309606219 27.04317272995062 0 0 1
6063 1 16 -0.55 78.6491218988939 47.805641529928224 27.89481981849901 0 0 1
6059 1 4 -0.25 80.53874003486774 52.44931957083653 28.199305500173555 0 0 1
6110 1 5 0.1 81.09034665098396 49.02407312964192 27.497026656516937 0 0 1
6108 1 5 0.1 79.5081177714099 52.37236445375498 27.839537661095026 0 0 1
6067 1 7 0 76.1915971804098 48.49820216101561 28.10440584870816 0 0 1
6064 1 8 0.11 77.20737881373232 47.61261629252316 28.15464646304271 0 0 1
5697 1 5 0.1 80.2127306138674 55.44221376175473 28.494321712792022 0 1 0
5472 1 7 -0.1 74.86873793241618 54.79948867926242 28.532041149160747 0 1 0
6068 1 7 0 75.01779127992246 48.19585027583022 28.766889676124748 0 0 1
6062 1 4 0.02 79.43610537897084 48.756225539290085 28.729684044274112 0 0 1
6191 1 2 0.12 79.1152661866044 46.37073550196182 27.951996389126766 0 0 1
6049 1 7 -0.1 81.56075048305998 53.17442943260268 23.85601879016292 0 0 1
6057 1 4 -0.2 81.27413133124759 53.807874294086986 26.216987289580132 0 0 1
6104 1 5 0.1 80.22010538476385 53.96327632589089 25.924646679674808 0 0 1
6065 1 8 0 76.8830279908656 46.365952562439375 28.567655487294573 0 0 1
5549 1 5 0.1 77.01989769740976 52.355383050103306 28.98071903494845 0 1 0
6209 1 5 0.1 80.03800275098969 46.27671733777704 28.473433899650363 0 0 1
5753 1 5 0.1 78.0446206752939 54.480493619168165 29.023473430539752 0 1 0
6106 1 5 0.1 81.54292505964878 51.686915612515946 26.410409750714518 0 0 1
6105 1 5 0.1 81.4202252544035 54.617578789082415 26.9604751688881 0 0 1
6060 1 15 0.1 81.03611164533481 50.87016900537657 28.997654617137883 0 0 1
5477 1 5 0.1 74.45725538895329 53.87581601551541 28.917071311298415 0 1 0
5471 1 7 0 74.59760640700559 55.97576358837732 29.14392327436294 0 1 0
6043 1 7 0 82.26545435602611 53.20346264739592 22.680468777963604 0 0 1
6050 1 7 0 82.06666044185265 53.81614002559485 24.950502335199225 0 0 1
5466 1 8 -0.13 76.74202429715746 55.61826608509327 25.793120952352957 0 1 0
5467 1 8 0 76.031148436293 56.025961529453696 26.847899108248022 0 1 0
6069 1 7 0 74.77883043890802 46.99234292048796 29.23944546328413 0 0 1
6066 1 7 0 75.71594514733515 46.030416606223234 29.130963291223594 0 0 1
6112 1 5 0.1 78.66913429297989 49.2655241068024 29.303400908675776 0 0 1
6193 1 4 -0.2 80.81667466585148 45.8024174731574 26.216681400885022 0 0 1
6113 1 5 0.1 79.97328960403726 48.25347447256502 29.50483571429323 0 0 1
6213 1 5 0.1 80.85996492974216 45.75613257133088 25.09744574269038 0 0 1
6210 1 5 0.1 78.7087159143177 46.21577054433197 25.87444236420436 0 0 1
6192 1 4 -0.2 79.32393508536532 45.75015059632693 26.612408492717442 0 0 1
6214 1 5 0.1 82.33610879013965 47.68884615116702 29.7160484772443 0 0 1
6103 1 5 0.1 82.0679299708539 51.15579672515051 21.77899172508691 0 0 1
6317 1 5 0.1 78.31198197774768 45.425473795143205 29.795679628160478 0 0 1
5548 1 7 -0.1 77.18090329091568 52.27721465753832 30.04522300721525 0 1 0
5567 1 2 -0.1 81.98832748151227 55.92100775274652 29.889167339266695 0 1 0
3386 1 5 0.1 75.93348835393921 50.30092143455461 21.51959308194139 0 0 1
6098 1 5 0.1 79.7844113666268 54.33648034017595 21.80188560789786 0 0 1
6266 1 5 0.1 82.04437962373115 45.96620522564491 30.00520721617827 0 0 1
5555 1 7 -0.1 78.14166375390525 54.502023165287994 30.10380249517972 0 1 0
5743 1 5 0.1 76.7784113508551 50.1554931745093 30.01299581466025 0 1 0
5763 1 5 0.13 88.75454783635787 55.869805059550956 21.740219218108024 0 1 0
2560 1 5 0.1 91.11090701956272 48.632528107860054 23.66269747257298 -3 1 -1
2712 1 5 0.1 90.97695700094437 46.93422812124442 28.314673627027943 -3 1 -1
5790 1 5 0.1 88.89540143532005 45.624814224293914 22.72264031962733 0 1 0
5399 1 4 -0.2 85.90793947693388 51.681381501488644 22.15012125383186 0 1 0
5431 1 5 0.1 84.32579941727911 45.53341961087086 22.76800067970919 0 1 0
6206 1 6 -0.1782 82.81858703303317 46.4331299490712 28.077285725884455 0 0 1
6107 1 5 0.1 82.6346894649309 52.52038524353546 27.4951884590736 0 0 1
2623 1 5 0.1 90.97578718411324 48.27034897407271 26.485180116420864 -3 1 -1
2564 1 5 0.1 91.13096676904232 52.39386890426521 23.44409867948002 -3 1 -1
2699 1 12 -0.38 90.59251000304393 49.385083304466974 28.74031295451309 -3 1 -1
5789 1 5 0.1 82.66370864441822 50.2134950044262 24.400777689460842 0 1 0
5285 1 5 0.1 88.40208602418718 47.60690989506964 29.64931167006165 0 1 0
2561 1 5 0.1 90.56548014833949 49.91787369291417 24.9368917805597 -3 1 -1
5580 1 5 0.1 82.64509038472865 55.4245448854217 29.141799661495785 0 1 0
6207 1 1 -0.15 82.71224301461089 46.668419984620144 29.491277728966928 0 0 1
5779 1 5 0.1 82.88361404887286 48.71309532011851 22.58788915931124 0 1 0
5776 1 5 0.1 89.93542869126003 46.9471892905823 23.180595932393263 0 1 0
6051 1 7 -0.1 83.08124090103901 54.68211688079144 24.838357229375227 0 0 1
6056 1 5 0.1 83.21306973959199 55.363154146656925 25.631279172443463 0 0 1
5430 1 5 0.1 83.69794806643387 46.81539199170693 21.810439166077124 0 1 0
2377 1 11 0.28 87.99811650127097 51.97793455461101 29.42074798508678 -3 1 -1
2382 1 7 -0.1 90.35594075269051 53.14998201620248 28.84711122018087 -3 1 -1
5770 1 5 0.1 85.0707057623992 52.03160726672155 22.820200446196466 0 1 0
5629 1 13 -0.38 88.37500750811384 46.0267130398027 28.217884813990942 0 1 0
6046 1 8 0 83.28266372553038 54.12866712481612 22.589558103334547 0 0 1
5637 1 14 0.35 89.27535616727715 46.32293972239307 28.201520267839467 0 1 0
2410 1 5 0.1 90.0014989046675 52.812476438233084 27.892408323884244 -3 1 -1
5773 1 5 0.1 87.38518626038021 46.04957946994695 24.573516554402445 0 1 0
5239 1 7 0 86.63887178278411 47.59417515197151 28.605254802361582 0 1 0
5252 1 5 0.1 85.04583467946391 46.03330856710699 25.068799836822794 0 1 0
5251 1 5 0.1 86.34205564138313 46.29717695662653 27.074224722236806 0 1 0
5774 1 5 0.1 88.46608541533999 47.05565349897118 25.42188769311025 0 1 0
5778 1 7 -0.1 83.05305444808802 49.21286782704384 24.57236662836391 0 1 0
2563 1 5 0.1 90.30756941313837 51.04475019548572 22.641626144564544 -3 1 -1
5429 1 11 0.28 83.67234046690194 50.861695663013855 26.834133947796165 0 1 0
6047 1 8 0.14 83.58229988343524 54.92498144887372 23.617116881839916 0 0 1
5392 1 4 -0.2 85.92485758525004 46.84245626433386 22.145725989483978 0 1 0
5249 1 7 -0.1 83.16872219017074 48.367698690425954 23.567961113134626 0 1 0
5248 1 7 0 83.84803453729208 47.23152772742598 23.811384165702517 0 1 0
5246 1 8 0.14 83.64212869322853 48.98610610948181 25.716271632540533 0 1 0
5253 1 9 -0.5600000000000001 83.9746868780894 49.88447611421504 26.782584133165724 0 1 0
5437 1 5 0.1 85.65113113898536 52.149271185059135 25.176077821701522 0 1 0
5245 1 8 0 84.3697555148135 47.90606905255059 25.863370898055532 0 1 0
5438 1 12 -0.38 87.20988367420698 52.97191559402738 27.645714119716807 0 1 0
5434 1 5 0.1 88.63121157719377 51.70439567780019 25.04715045846929 0 1 0
5436 1 5 0.1 86.61445180874352 51.15434670427892 26.30065499981533 0 1 0
5723 1 7 0 86.6130054177197 48.080863724800324 22.762351345695507 0 1 0
5727 1 5 0.1 88.5242532646309 49.25783047715326 25.16542584836367 0 1 0
5726 1 7 0 87.49748465601812 48.126881522733555 23.709078220116645 0 1 0
5725 1 7 -0.1 87.83514037544998 49.28076521782431 24.318697906990508 0 1 0
5724 1 7 0 87.30548589026765 50.4824826849462 23.91133772496287 0 1 0
5243 1 8 0 85.13739561662496 48.02169043537107 26.98944675669895 0 1 0
5395 1 4 -0.2 87.67075344133991 51.79391181231985 24.54540551585503 0 1 0
5396 1 4 -0.2 86.63998862665275 52.050310118713824 25.65056045523688 0 1 0
5397 1 10 0.38 86.92145862106634 53.26215190969286 26.51433407952887 0 1 0
5398 1 4 -0.2 86.7027167670885 54.68674035335747 26.08253393372537 0 1 0
5440 1 5 0.1 86.56829553566075 54.682700599284985 24.99255229423122 0 1 0
5435 1 5 0.1 87.71010330101055 52.64569118915879 23.83212249825089 0 1 0
5394 1 8 0 86.59479360930997 50.47966822570014 22.776336199438962 0 1 0
5393 1 8 0 86.14246712342711 49.22611140776846 22.19819422725431 0 1 0
5439 1 5 0.1 85.76708127698845 55.046141004497414 26.524988561068593 0 1 0
5415 1 5 0.1 89.67719508319237 54.464565864364296 26.144219091073005 0 1 0
5400 1 2 -0.1 87.83255969143795 55.53123302710861 26.730251274239183 0 1 0
5401 1 4 -0.2 89.13410686736484 55.399673535091736 25.966645056603316 0 1 0
5242 1 7 -0.1 86.06602750323012 47.21635341081175 27.46020807228936 0 1 0
5244 1 8 0.14 84.88311453818682 49.196275167191175 27.573296960592508 0 1 0
5247 1 7 -0.1 84.42617483853883 46.925341964960545 24.932994841355384 0 1 0
5414 1 5 0.1 88.83455676042861 55.02200409904164 23.83839787333168 0 1 0
5771 1 4 -0.2 88.13804033612732 46.840876465991 24.35989611140646 0 1 0
5748 1 5 0.1 87.9437277009245 55.15055473015909 27.778973906113215 0 1 0
5772 1 1 -0.3 89.22997928586064 46.17464332690112 23.60270737149187 0 1 0
5391 1 4 -0.2 84.42450626844118 46.61680095489632 22.593639795071844 0 1 0
5585 1 5 0.1 84.69892218132205 51.58388443619718 28.436139869201504 0 1 0
5402 1 4 -0.2 89.0224362629358 55.84828382317917 24.495137614593233 0 1 0
5241 1 7 0 85.42193949694592 49.60913562620709 28.668057981298762 0 1 0
5240 1 7 -0.1 86.31468036273805 48.79462425256381 29.204474538279335 0 1 0
5238 1 2 -0.07000000000000001 87.73176453434502 46.826988222888616 29.251266745820264 0 1 0
5570 1 4 -0.2 85.11701718423609 50.9094453059016 29.239784793429163 0 1 0
5589 1 5 0.1 83.20828129574852 53.33865933859968 29.59695782368268 0 1 0
6048 1 9 -0.5600000000000001 84.47688113324241 55.91941214113969 23.291546978380715 0 0 1
5577 1 12 -0.38 85.29409896766002 54.59130041758198 28.991191107665493 0 1 0
5432 1 5 0.1 86.40597147517965 45.94171022406181 22.474934341376457 0 1 0
6215 1 5 0.1 83.63380990572144 46.6307968477426 30.051686418817244 0 0 1
5584 1 5 0.1 86.04938713822 51.37881689427192 29.54729590566798 0 1 0
5775 1 5 0.1 89.87120601093537 45.53527740197566 24.305905445602793 0 1 0
6044 1 8 0.01 84.7461861965754 55.68442594820048 21.93708480953838 0 0 1
2376 1 8 0.14 89.83389968302131 52.71585735058086 29.990202382086423 -3 1 -1
5721 1 5 0.1 86.46611176417613 52.55260228542061 21.928524636686138 0 1 0
5587 1 5 0.1 83.17607151121317 50.42010465606662 30.025586539956592 0 1 0
4281 1 5 0.1 51.73734547688729 57.989613341841675 21.922666423309717 0 0 1
2457 1 5 0.1 53.15360979681092 66.72800173308872 28.578575692850276 -2 1 -1
2808 1 5 0.1 51.0114626963429 66.8272434818809 21.697292293083304 -2 1 -1
2744 1 5 0.1 49.48169999511407 56.33448304197843 25.94221125500738 -2 1 -1
1696 1 5 0.1 48.719957474412915 66.19506485471905 29.332200967572618 2 -1 0
1364 1 5 0.1 48.52052227070021 63.820988893003715 29.314805763163847 2 -1 0
2479 1 5 0.1 55.409004432203915 63.02598951693936 29.646166793206206 -2 1 -1
2893 1 5 0.1 53.92001427317066 66.00344808775695 25.621943228230815 -2 1 -1
4246 1 7 0 55.56993438973709 58.51337198894511 21.624723353235655 0 0 1
2763 1 13 -0.38 50.584559347730305 56.441475367798915 24.16865519185326 -2 1 -1
4245 1 4 -0.2 54.10979432091533 58.079408832048756 21.84929732777448 0 0 1
2638 1 5 0.1 49.70263707038583 59.1210007686489 22.34546042736877 -2 1 -1
2447 1 7 0 52.05710220188658 63.66098632922747 29.203763558743614 -2 1 -1
2846 1 5 0.1 50.08278165473983 60.50648023365318 28.356243288368535 -2 1 -1
2446 1 7 0 51.26551173381239 63.47754478332122 28.16253130732465 -2 1 -1
4591 1 5 0.1 54.044385975364605 57.025981320473164 22.3093744455436 0 0 1
2460 1 4 -0.2 52.94082068113288 66.24394415062741 25.153126652410293 -2 1 -1
2771 1 5 0.1 53.158713228611255 66.19592306598592 22.437704128822013 -2 1 -1
2777 1 4 -0.2 51.58092474607328 57.216654205039106 27.547840955367768 -2 1 -1
2451 1 7 0.03 51.13533114243273 64.45818117092183 27.282129389066675 -2 1 -1
2487 1 5 0.1 52.562633661636724 65.32989690820163 24.704524280571274 -2 1 -1
2721 1 8 0.14 52.310984725122495 58.42870408371817 27.00272609193254 -2 1 -1
2722 1 8 -0.13 52.091049928648246 59.0187637714033 25.764534365936292 -2 1 -1
2738 1 5 0.1 52.51681623815812 61.19868047124774 22.524053492561833 -2 1 -1
2739 1 5 0.1 51.70281813419653 59.842268253345026 23.224914713240054 -2 1 -1
2717 1 2 0.12 49.70495582302268 61.70845569065723 23.143522812689465 -2 1 -1
2735 1 5 0.1 49.74724832394932 61.49729275047741 22.115462829853335 -2 1 -1
2718 1 4 -0.2 51.105685975443656 61.962802357665524 23.869061606971638 -2 1 -1
2730 1 5 0.13 51.28543536736672 58.79898995953761 25.06249291913702 -2 1 -1
2719 1 4 -0.2 52.11443511204877 60.87721784781276 23.486398505756434 -2 1 -1
2736 1 5 0.1 50.88279575745284 62.01012535530921 24.935487342250127 -2 1 -1
2737 1 5 0.1 51.55136582321306 62.93907029683639 23.664101749151545 -2 1 -1
2720 1 7 0 53.140112410825914 60.87474018296206 24.578986987942244 -2 1 -1
2723 1 8 0 53.08344731709437 60.00851790324066 25.58704503568078 -2 1 -1
2732 1 6 -0.1782 54.18979486326414 62.60468824218948 23.58711232116066 -2 1 -1
2726 1 7 0.0282 53.96484975994412 61.902470027051294 24.674578690855036 -2 1 -1
2724 1 8 0.14 53.835455432010775 60.0345419608594 26.65747896943261 -2 1 -1
2733 1 1 -0.15 55.41879117323427 62.11635801932135 22.99074242961055 -2 1 -1
2727 1 7 -0.1 54.739019741912045 62.01628893295653 25.837484407716772 -2 1 -1
2589 1 16 -0.55 49.19046814290835 60.53620301663102 23.81837128515335 -2 1 -1
2844 1 5 0.1 49.24623232110408 63.752443495159184 23.831920925546317 -2 1 -1
2728 1 7 0.0282 54.66438292760238 61.12218892339992 26.88849649571378 -2 1 -1
2778 1 5 0.1 50.480944410001825 57.40607249698398 27.525363801514107 -2 1 -1
2725 1 9 -0.5600000000000001 53.46089433147564 59.00570284416622 27.534369896290627 -2 1 -1
2885 1 13 -0.38 50.185296391219225 64.41787345648854 26.32155357089169 -2 1 -1
2886 1 14 0.35 49.731820461083544 63.58605766989109 26.375414870788934 -2 1 -1
2456 1 5 0.1 49.997257878590894 62.076180846280394 27.04145576750392 -2 1 -1
4258 1 5 0.1 53.74910236740008 58.8473563055575 22.633853198785808 0 0 1
2452 1 7 0 51.92746680938119 65.54039748937863 27.36800808321049 -2 1 -1
2842 1 4 -0.2 48.70115322335174 62.87152992745703 23.484652722598643 -2 1 -1
4259 1 5 0.1 54.9257184556528 57.70882060641085 24.16010823595428 0 0 1
2768 1 5 0.1 49.30402103422113 58.90199384518931 25.847955498849643 -2 1 -1
2588 1 4 0.02 48.87242444292727 59.32709040551077 23.029566956064834 -2 1 -1
2809 1 5 0.1 50.80092995252843 66.31361139778184 23.21391027905405 -2 1 -1
2445 1 7 -0.1 50.61907110554033 62.327056382001146 27.89920851433631 -2 1 -1
2743 1 6 -0.1782 55.085977096925134 61.318669070357515 28.1903537806051 -2 1 -1
2453 1 7 -0.1 52.58524690301561 65.79402396000494 28.469517815341604 -2 1 -1
2779 1 5 0.1 51.78801225136291 57.161920754818496 28.658473872448727 -2 1 -1
2729 1 11 0.28 54.07061981771223 58.71195934238749 28.336106090558538 -2 1 -1
2444 1 7 -0.1 50.702927412636576 61.36298837167766 28.67231795400807 -2 1 -1
2792 1 5 0.1 55.436078363268535 62.36953314439184 21.909823630960545 -2 1 -1
2731 1 5 0.1 55.472527771293144 62.77964898893984 25.929225086901933 -2 1 -1
2740 1 5 0.1 55.52385323033189 61.03622433498829 23.117875396899045 -2 1 -1
2766 1 7 0.01 48.3627188704328 59.24547326486589 26.30807447546808 -2 1 -1
4252 1 7 -0.1 55.983785705205676 57.87378299461314 23.80973352914858 0 0 1
2741 1 5 0.1 56.344768637254546 62.54988310297601 23.32304586195038 -2 1 -1
2448 1 7 0 52.71406504120657 64.81523604333452 29.428101012344353 -2 1 -1
1074 1 5 0.1 55.90503120097139 66.71838848424089 27.132244726649567 0 -2 0
2639 1 5 0.1 48.719610523404434 58.45283444748979 23.685768797280467 -2 1 -1
2590 1 8 0.11 48.26043010710524 61.062677840881065 24.74942511145068 -2 1 -1
2426 1 5 0.1 56.09850030732112 57.23484735166748 29.462242251447663 -2 1 -1
2417 1 4 -0.2 56.35211842315411 62.98226116195592 29.090427450340563 -2 1 -1
2418 1 2 0.05 56.43547178547612 61.6451438998224 28.357031005798518 -2 1 -1
4248 1 7 0 56.41577246586736 58.301293170813906 22.622897649189625 0 0 1
2480 1 5 0.1 56.28178203379473 63.737064703591344 28.277059923434425 -2 1 -1
2431 1 5 0.1 56.443653357314936 59.039773973162156 27.576303979611424 -2 1 -1
4260 1 5 0.1 56.60229220387498 57.2753614701313 25.73286162525484 0 0 1
2459 1 4 -0.2 51.91832649173057 66.62507701503826 26.225083969325194 -2 1 -1
2486 1 5 0.1 50.882295182746276 66.69089592062366 25.821196160949903 -2 1 -1
1084 1 5 0.1 56.54478499170568 65.15633508438613 25.677858680675786 0 -2 0
2442 1 7 0 52.15421018950635 62.6361288549234 30.055920391792576 -2 1 -1
2420 1 5 0.1 55.13840586605202 59.383617568257904 29.60939976258088 -2 1 -1
2441 1 7 0 51.507802265230616 61.4697397697489 29.836342643162627 -2 1 -1
2843 1 5 0.1 48.168511000356084 63.17326930270613 22.541692382958438 -2 1 -1
2751 1 5 0.1 49.94908967926653 59.2785970421009 30.02366392292201 -2 1 -1
2433 1 4 -0.2 56.02349308218689 59.79815357605004 30.09862397961252 -2 1 -1
618 1 5 0.1 64.17965182411966 63.89625918144081 21.737436514623987 0 -2 0
1073 1 2 0.05 56.95154598108407 66.90319942906845 26.796633002267775 0 -2 0
2425 1 2 0.05 57.13139069435874 57.57992456090483 29.886474821534037 -2 1 -1
1135 1 5 0.1 57.7854420531513 63.59695246649238 21.806387708959356 0 -2 0
5168 1 5 0.1 61.1116111492488 59.22448838567648 29.8356976526671 0 -1 0
1017 1 12 -0.38 64.49864743166773 66.67345008489703 26.969926088748963 0 -2 0
2477 1 5 0.1 57.9781282458714 64.43604868383731 29.925816723784884 -2 1 -1
1079 1 4 -0.2 57.96925083126065 66.63825797033965 27.84464557892226 0 -2 0
952 1 5 0.1 62.02426081776975 64.99983352468003 21.99175974373212 0 -2 0
1080 1 1 -0.3 57.47103845260747 66.51013698377648 24.346503046969097 0 -2 0
1081 1 5 0.1 57.57859336838628 65.9047888501994 28.48278231903744 0 -2 0
4836 1 5 0.1 61.87417321814142 57.72821586712911 29.59461564143252 0 -1 0
1134 1 5 0.1 58.81875624642246 62.24691933747812 22.01847088256581 0 -2 0
4285 1 5 0.1 60.49543960301769 56.28232797262089 27.517908743696275 0 0 1
5169 1 5 0.1 63.50121993537394 59.43976306440051 29.187283438708526 0 -1 0
4264 1 4 -0.2 60.81151739203468 56.337395045395866 26.427165811855964 0 0 1
4263 1 4 -0.05 59.64371562173403 56.33572453656724 25.49577427875764 0 0 1
4267 1 4 -0.2 62.83693230029374 56.638473731441195 24.152315072985594 0 0 1
1009 1 4 -0.2 65.09446006868671 66.63904562071669 24.63002878614976 0 -2 0
625 1 6 -0.3 60.76444511931436 66.58996927147292 28.91723353876148 0 -2 0
2427 1 4 -0.2 58.02341466244799 58.179027149638756 28.768547761557627 -2 1 -1
2429 1 5 0.1 58.18683143924693 57.42086197575442 27.968766826254246 -2 1 -1
2419 1 2 -0.1 56.99931593845907 60.40445918710071 29.06034396733847 -2 1 -1
1086 1 5 0.1 57.59212888802496 65.76050489008996 23.59813473286247 0 -2 0
4253 1 7 -0.1 56.92103405751274 57.57407585376491 24.753378021325684 0 0 1
4286 1 5 0.1 62.63632806695908 57.3962950885802 26.979363303466776 0 0 1
4269 1 4 -0.2 63.83102627224458 56.99827099157528 23.060639769124453 0 0 1
4268 1 4 -0.2 63.23161644922805 57.94972284377502 22.045738296415998 0 0 1
4288 1 5 0.1 63.15287305523853 58.52843390041862 24.93914865185267 0 0 1
4266 1 4 -0.2 62.27015914456097 57.84083586971879 24.856220443673763 0 0 1
4289 1 5 0.1 61.46899740842188 58.308506213603806 24.246968345076958 0 0 1
4287 1 5 0.1 61.325316966471306 58.50389382675991 26.662579577135233 0 0 1
4265 1 4 -0.2 61.77612672792171 57.58426376896671 26.273117549279934 0 0 1
1048 1 5 0.1 62.858819338691276 62.298722061858086 27.3552343004565 0 -2 0
586 1 4 -0.2 61.39236064610089 64.91185361834927 27.349863350314447 0 -2 0
4496 1 5 0.1 62.930240437109 58.89989562699279 22.57112785135704 0 0 1
4262 1 6 -0.1782 59.14644633926743 57.669908135191704 25.521157540913563 0 0 1
2481 1 5 0.1 56.97993028669303 61.795391788163286 27.421782829826455 -2 1 -1
581 1 2 -0.1 57.35669458523667 65.84691196652659 25.73672644488355 0 -2 0
599 1 5 0.1 61.858537642028935 65.61495734480364 26.67852317191868 0 -2 0
1052 1 5 0.1 63.26128387494243 60.53550403933501 26.243517287758262 0 -2 0
4254 1 7 0.0282 58.243513329047715 57.821955088457614 24.531189299964943 0 0 1
4261 1 5 0.1 59.735405660954335 58.52994096476587 23.1804649664658 0 0 1
1076 1 5 0.1 58.045752157260985 63.40805596842698 24.213688000744142 0 -2 0
4255 1 7 -0.1 58.713648560527325 58.25872131477912 23.30583135965846 0 0 1
1077 1 5 0.1 59.1652053574284 61.62810279036859 25.617118424836697 0 -2 0
4249 1 7 0 57.7714937927837 58.55097285274982 22.34726414934474 0 0 1
593 1 4 -0.2 63.731204837958686 61.47911606295824 25.793521032059317 0 -2 0
582 1 2 -0.1 58.57685527814645 65.0974616340367 26.29614270501802 0 -2 0
596 1 5 0.1 60.32185956965754 65.2596241056293 24.974049638702077 0 -2 0
1137 1 5 0.1 59.54097792525313 65.04075774679292 23.025244987460358 0 -2 0
585 1 2 -0.1 60.749624888662595 63.87675071970652 26.403865428108148 0 -2 0
584 1 2 -0.1 59.679679665120105 64.47894804485058 25.416245459412647 0 -2 0
1136 1 5 0.1 60.711556332089664 63.76404785610144 22.960540787730068 0 -2 0
1078 1 5 0.1 62.10347296198213 63.68055392589399 24.738994696995526 0 -2 0
590 1 2 -0.1 61.7521402689758 63.05609885130062 25.604700954517366 0 -2 0
1133 1 4 -0.2 59.60140592363133 63.938941822031 22.98992576907983 0 -2 0
1067 1 5 0.1 59.304516206069756 61.217066646429984 23.981952026309358 0 -2 0
1075 1 2 -0.1 59.117984315751215 63.43421822278822 24.379748333894263 0 -2 0
591 1 4 -0.2 62.10918868443144 61.48745338507776 23.855403223716166 0 -2 0
589 1 2 -0.1 61.098763379141936 61.82583584717669 24.976721606931527 0 -2 0
588 1 4 -0.2 59.60399320988755 62.02453694995212 24.663275591278996 0 -2 0
597 1 5 0.1 61.98128311408378 62.248437761104526 22.986824428839363 0 -2 0
1050 1 5 0.1 61.14986858300476 61.03784196839163 25.68991388831413 0 -2 0
1051 1 5 0.1 61.921245208708996 60.54308846457988 23.302483411981612 0 -2 0
592 1 2 0.05 63.55032343084528 61.4336975019761 24.30117971868995 0 -2 0
1132 1 4 -0.2 58.86934522455696 63.31766922599542 21.86322173435094 0 -2 0
594 1 4 -0.2 63.05057831436908 62.687594109609634 26.350459165040583 0 -2 0
1045 1 5 0.1 58.36307367547886 64.24331392090447 27.006392450472955 0 -2 0
1047 1 5 0.1 60.31285574418953 63.11249006824178 27.076040088189878 0 -2 0
598 1 5 0.1 63.75449416505312 63.5363852453942 26.47558888802293 0 -2 0
1012 1 5 0.1 64.31427807285391 65.87346122120086 24.32994931728265 0 -2 0
2432 1 5 0.1 58.05923538257399 59.83049259843709 27.314076023109735 -2 1 -1
2430 1 4 -0.2 57.32330011746329 59.38111910023136 28.08432491645697 -2 1 -1
1049 1 5 0.1 63.9542048427847 60.44802401317655 23.97375304426368 0 -2 0
587 1 2 0.05 60.255705270324675 65.51391247715617 28.155802088155916 0 -2 0
1046 1 5 0.1 62.13113936064286 64.56185556738434 28.089878680330877 0 -2 0
1044 1 5 0.1 59.84122875770065 64.63537770989898 28.731233016589844 0 -2 0
603 1 6 -0.3 64.364180213618 62.5847006346706 23.725022639898032 0 -2 0
583 1 3 0 59.25028176459752 66.18879754893042 27.183465599226118 0 -2 0
4270 1 5 0.1 64.7207130589796 57.47416218320413 23.53443469278806 0 0 1
1053 1 5 0.1 64.78905523547806 61.349504587391365 26.071318498786223 0 -2 0
2428 1 5 0.1 59.042484259108065 58.49773607015733 29.084848839770597 -2 1 -1
2434 1 5 0.1 57.941019775373334 60.673047436284136 29.585328062160688 -2 1 -1
608 1 7 -0.1 64.6011627222859 64.88290629930842 21.569880189500203 0 -2 0
2478 1 5 0.1 58.34554852051744 62.65888370371189 29.896182375775233 -2 1 -1
4497 1 5 0.1 62.23231639151292 57.52916820101204 21.66707536574579 0 0 1
2416 1 4 -0.2 57.515379212045474 63.42916576315325 30.101435269510752 -2 1 -1
607 1 7 0 65.9716517755249 64.98528056945337 21.53856484436096 0 -2 0
4452 1 5 0.1 67.148073061195 57.44774526790849 21.486726650727512 0 0 1
1314 1 5 0.1 69.80581400014214 66.86567319766256 23.718771290974253 1 -1 0
606 1 2 -0.07000000000000001 66.9273291440772 63.906018054649934 21.92683515893143 0 -2 0
1285 1 7 0 73.72977494282993 64.20245619068623 21.820154343746257 1 -1 0
1015 1 10 0.38 65.40373920147435 66.47039281199653 26.1427278497231 0 -2 0
671 1 5 0.1 67.16809276409592 66.41684548916926 29.17521841636432 0 -2 0
653 1 5 0.1 67.98505635056478 64.30879838009974 21.941141309814423 0 -2 0
1318 1 5 0.1 70.83932198211633 65.91342937153664 21.912584318011774 1 -1 0
1256 1 4 -0.2 71.91661275529403 66.70095415471854 23.57948006178456 1 -1 0
638 1 8 0 66.70933406022777 64.5516281845238 29.847853836297134 0 -2 0
4859 1 12 -0.38 66.15207990215055 59.62227298692724 29.893635259104713 0 -1 0
1011 1 5 0.1 66.02298698286042 66.60166765456631 23.993982916265473 0 -2 0
1577 1 5 0.1 72.42478812876372 59.15221352732901 29.523508235336706 1 -1 0
1323 1 5 0.1 72.06129340158343 66.54210905987702 26.692614671902515 1 -1 0
650 1 5 0.1 65.72825712464255 61.71972816832279 22.465919507590797 0 -2 0
639 1 8 0.14 66.28253015664447 63.33626240727469 29.6393401822559 0 -2 0
1650 1 5 0.1 68.15259868310181 56.61263751202611 27.934111070027747 1 -1 0
1330 1 5 0.1 65.80851450647572 56.459101718632766 28.063850763770276 1 -1 0
4450 1 5 0.1 65.51905719486876 59.216861608905006 22.27425821729554 0 0 1
1018 1 5 0.1 67.47000651015894 65.90602893490706 25.83630699271488 0 -2 0
604 1 4 -0.05 65.67744976802757 62.17822753982858 23.445761726693565 0 -2 0
1562 1 7 0 70.67335619288895 63.30304611732848 29.58477571904995 1 -1 0
1566 1 8 0.14 71.41676470177856 65.50108032070845 29.843411831022458 1 -1 0
642 1 7 -0.1 66.87631296789192 65.41612785196875 28.875412738884556 0 -2 0
1560 1 4 -0.2 71.2820132406932 60.84152922052395 29.375617860533502 1 -1 0
1579 1 5 0.1 72.20059627060277 61.32975988141426 28.97958492354799 1 -1 0
1649 1 5 0.1 68.8404292142365 57.00850432411603 23.99370376644025 1 -1 0
673 1 5 0.1 65.51398027272106 61.91048405269514 28.167928431786926 0 -2 0
1305 1 4 -0.2 67.95883024698907 56.995047131488576 26.95019111291864 1 -1 0
1332 1 5 0.1 66.21798275733912 56.70991174403659 25.446658812293464 1 -1 0
1651 1 5 0.1 67.53531085523328 57.990516720529854 27.184872922538272 1 -1 0
1611 1 2 -0.1 69.29168819382502 57.111089629171445 26.217402132531525 1 -1 0
1568 1 7 0.0282 70.10325257064738 63.70925910862398 28.41767190406259 1 -1 0
1570 1 7 0.0282 70.93283835182552 65.90952965355812 28.681328960467546 1 -1 0
651 1 5 0.1 66.3345871254749 64.1163216546684 24.150485052012424 0 -2 0
649 1 5 0.1 66.08932896571267 61.40660900977208 24.06933860051132 0 -2 0
1614 1 5 0.1 68.2635705695738 58.43059794854864 24.814035328376345 1 -1 0
1574 1 6 -0.1782 69.44420914197316 62.74231906837227 27.635669361370095 1 -1 0
644 1 7 -0.1 66.2810907552474 63.783604970988875 27.32770288473018 0 -2 0
643 1 7 0 66.68177398170094 65.03830675052836 27.59221079093391 0 -2 0
1569 1 7 -0.1 70.29167647129066 64.99867011697347 27.98643061634567 1 -1 0
1612 1 4 -0.2 69.09433011565433 57.705733925266756 24.82958202476889 1 -1 0
1634 1 5 0.1 71.03562935375388 62.72913930634684 26.298388758167274 1 -1 0
1735 1 5 0.1 71.27951322365364 57.79264786580549 24.694622559455148 1 -1 0
1613 1 5 0.1 70.01081077557389 57.675340786830304 26.7512377961948 1 -1 0
1315 1 5 0.1 72.09711270451488 65.92851041745872 24.414965229493685 1 -1 0
1575 1 1 -0.15 69.92336516590672 62.551600154951686 26.305854061043604 1 -1 0
672 1 5 0.1 66.28310342360125 63.373898079284885 26.28872802404686 0 -2 0
605 1 4 -0.2 66.62297296781448 63.37284602009673 23.351191869714544 0 -2 0
1257 1 4 -0.2 71.89862660019364 66.01608423455887 22.17154878713029 1 -1 0
1327 1 5 0.1 70.59900667015471 58.293923612091774 22.44872992244015 1 -1 0
1573 1 5 0.1 69.81777837016874 65.36503292334986 27.085924562708264 1 -1 0
652 1 5 0.1 67.54185136356499 62.99483216142632 23.796561030699138 0 -2 0
1291 1 7 -0.1 71.6380052358562 63.67134321088339 22.685810320532898 1 -1 0
1299 1 5 0.1 70.07406449115572 61.80458897431123 23.313743765517962 1 -1 0
1290 1 7 0 71.9865031306505 62.38231405869185 22.760586533135353 1 -1 0
1302 1 4 -0.2 70.43931750541358 58.45199342098904 24.6299163872273 1 -1 0
1328 1 5 0.1 69.48774950006201 59.63261232865469 23.067266886904214 1 -1 0
1294 1 7 0 71.43176756034312 60.182572363585024 23.062663312069745 1 -1 0
1295 1 7 -0.1 71.10591121367442 61.49329651941022 23.18316553723938 1 -1 0
1301 1 4 -0.2 70.39555327753858 59.082742539545904 23.19746679002522 1 -1 0
1280 1 7 0 72.52825731596205 64.6096616521639 22.264265404769354 1 -1 0
1300 1 5 0.1 70.61624308025341 64.02860816886714 22.902995921014114 1 -1 0
1329 1 5 0.1 70.55890074279718 59.31526976596305 25.321525300385737 1 -1 0
1582 1 5 0.1 69.32354594188429 63.15970813919293 25.588462243436304 1 -1 0
1583 1 5 0.1 69.84137555592997 61.518493780325585 25.89365180709506 1 -1 0
1728 1 14 0.35 72.16350064552427 57.991214563845816 22.683610416474664 1 -1 0
1293 1 7 0.03 72.66507581969408 59.80916009016727 22.61300700426895 1 -1 0
1727 1 13 -0.38 72.91023186331941 58.4663123605131 22.33984249569398 1 -1 0
1578 1 5 0.1 70.77788396761767 60.514582748855815 28.412896262845194 1 -1 0
645 1 7 -0.1 66.05368581833598 62.84861053638795 28.37335293323627 0 -2 0
5520 1 5 0.1 72.68511971352618 60.09309941126037 26.66851545425968 0 1 0
1289 1 7 0 73.1960392029348 62.032089986201086 22.250203177661277 1 -1 0
5459 1 5 0.1 72.91455176383158 62.715396063704176 27.586257074530046 0 1 0
1016 1 4 -0.2 66.78520089168182 66.15616561779221 26.645733304956668 0 -2 0
5782 1 12 -0.38 73.32375326732117 64.5321377892516 25.85323484768825 0 1 0
1288 1 7 0 73.53138564366287 60.72495705805298 22.140211418220556 1 -1 0
5457 1 4 -0.2 73.89931428019752 62.6259871118321 27.170515515605732 0 1 0
5461 1 4 -0.2 73.7664859505249 60.12545812458883 26.78061285592385 0 1 0
5522 1 5 0.1 73.73492690257022 58.14996573469766 26.03973001144052 0 1 0
5783 1 5 0.1 73.63776707191393 61.64238133139547 25.279254318254285 0 1 0
4451 1 5 0.1 68.23353809200444 58.936187987726 21.5369041638409 0 0 1
1685 1 5 0.1 70.61953504939532 57.71888529988682 30.009373594398483 1 -1 0
1597 1 5 0.1 81.34202957627286 62.515788814739054 22.242008008518045 1 -1 0
1426 1 4 -0.2 78.02427078665512 61.799423764598174 30.011027856399526 1 -1 0
1598 1 5 0.1 79.85256027142833 61.88122382358168 21.553371272691294 1 -1 0
1263 1 5 0.1 74.77652069588068 66.71824782545129 26.65452266561114 1 -1 0
5655 1 5 0.1 79.26377144061848 66.83644101053234 24.98332543007467 0 1 0
1284 1 7 0 74.03926802952378 62.95861704396711 21.78579311259268 1 -1 0
5519 1 5 0.1 73.99452413654228 60.066534991362104 27.829827175969783 0 1 0
5475 1 5 0.13 77.33059880134958 56.255957569799705 25.127856363810995 0 1 0
1324 1 5 0.1 77.78324632325695 66.33580413914338 28.36065649715615 1 -1 0
5458 1 5 0.1 74.50029960885777 62.491449256520056 28.155186084227736 0 1 0
5701 1 5 0.1 78.74916138002762 57.04434678748957 29.67758343139104 0 1 0
5656 1 5 0.1 79.79924517275722 65.97723346956019 26.98429712409981 0 1 0
5517 1 5 0.1 77.06498632660427 66.24656767205764 25.645732615837815 0 1 0
5654 1 5 0.1 80.41722609844904 65.77314955630088 24.01692281578608 0 1 0
1475 1 5 0.1 78.15563405361792 62.63506728326833 29.273617863243793 1 -1 0
5460 1 10 0.38 74.19719402600002 63.897787166518214 26.411739279899088 0 1 0
1425 1 4 -0.2 78.9191661142122 60.62740082584196 29.72767405215427 1 -1 0
1473 1 5 0.1 78.6497751879242 60.23942735960121 28.746821892823917 1 -1 0
5425 1 4 -0.2 81.8118806795718 66.3005187523685 26.366732254781883 0 1 0
5694 1 2 -0.1 80.62531169977149 56.281639895138426 29.193840607417833 0 1 0
5462 1 4 -0.2 74.43716957859372 59.00604898195476 26.021134993096396 0 1 0
5476 1 5 0.1 74.65613664467733 58.087297332682624 28.954042783044542 0 1 0
5452 1 4 -0.2 74.20546607581852 61.47298431666516 26.235765067505355 0 1 0
5451 1 5 0.1 75.30862320765328 61.47022239679947 26.056246661740524 0 1 0
1419 1 7 -0.1 80.99803747506263 61.89037245862629 29.003021315958563 1 -1 0
5470 1 7 -0.1 75.009511017352 57.146427642138306 28.565933705498058 0 1 0
5700 1 5 0.1 80.06142631968999 56.71548472978327 26.41623784018761 0 1 0
5521 1 5 0.1 74.46473394643527 59.3404549107334 24.96182882398625 0 1 0
5464 1 7 0 75.72058773880613 57.247492250455124 27.380653758414798 0 1 0
5660 1 5 0.1 78.85764468904517 57.359495419336724 27.335954129540625 0 1 0
5523 1 5 0.1 76.27520260638826 59.38325825668001 27.171323674609184 0 1 0
5602 1 5 0.1 81.80763843727907 57.99502427666802 25.194470454813825 0 1 0
5456 1 5 0.1 76.01350785423054 64.96649495377758 27.024321991547684 0 1 0
5455 1 5 0.1 76.29891551603302 63.320761116988976 26.544931248882833 0 1 0
5454 1 4 -0.2 75.71456661422955 64.20823733482811 26.247290664797532 0 1 0
5606 1 4 -0.2 79.8700230862771 57.54444952142279 27.06612954611142 0 1 0
5604 1 5 0.1 79.41051668631307 58.253027432037044 24.2124903244537 0 1 0
5524 1 5 0.1 76.53986884838015 58.46310752802681 25.73562880919065 0 1 0
5463 1 4 -0.2 75.83777482594161 58.551559788271504 26.598560579091192 0 1 0
5605 1 5 0.1 78.24300526042401 59.30031014064454 25.110290130069394 0 1 0
5518 1 5 0.1 77.20071296397376 66.21986337461937 23.96521187444563 0 1 0
5453 1 5 0.1 76.08551041605172 63.93410097594327 24.111778824634328 0 1 0
5784 1 5 0.1 75.13520457634378 65.36068889558493 24.46682449556277 0 1 0
5720 1 5 0.1 79.84618472199338 59.649767336393694 27.014272480358944 0 1 0
5598 1 2 -0.1 80.01747930229564 58.83280618041138 26.246259721850755 0 1 0
5594 1 12 -0.38 77.58308845904651 61.70517957999664 23.965734130462497 0 1 0
5450 1 4 -0.2 75.98793357691991 64.74737355654611 24.844615166589634 0 1 0
5754 1 5 0.1 78.57344129599583 64.20633504481944 25.85647122165476 0 1 0
5426 1 4 -0.2 79.73196338152044 65.84137868880084 24.903351487648102 0 1 0
5449 1 4 -0.2 77.204503102254 65.57832612899114 24.808227247893207 0 1 0
5448 1 2 -0.1 78.55797394348654 64.79896295530399 24.94464219659829 0 1 0
5607 1 5 0.1 78.0786359722289 63.96988284851466 22.896138623689104 0 1 0
5608 1 5 0.1 79.71734043369936 63.89723061553009 23.34746380427153 0 1 0
5592 1 4 -0.2 78.76010766204594 63.8175511837903 23.821621156555533 0 1 0
5609 1 5 0.1 80.49617576298556 62.3378547025668 25.0539051020963 0 1 0
5593 1 10 0.38 78.57424436546671 62.380489026096555 24.265717465096635 0 1 0
5610 1 5 0.1 79.28579946877946 61.6188168928653 26.07189107987964 0 1 0
5595 1 4 -0.2 79.67333860888976 61.671713981163094 25.051394323320523 0 1 0
5601 1 4 -0.2 79.29200565172724 59.062430179293074 24.990212601650548 0 1 0
5600 1 2 0.05 80.0779557330261 60.30685892608139 24.447129436418056 0 1 0
5603 1 5 0.1 79.89743101802974 60.34137860653266 23.298952367656923 0 1 0
5427 1 4 -0.2 80.43175438260455 65.56772594603628 26.196313736094552 0 1 0
5599 1 6 -0.3 81.4605374372388 59.999404203184426 24.792496853291212 0 1 0
5428 1 5 0.1 80.5759697921252 64.51222976306317 26.445717185347977 0 1 0
5597 1 2 0.05 81.50810796056533 58.90586193710318 25.710104063417546 0 1 0
5693 1 2 -0.1 80.81323914928976 57.51164517495903 28.301239461687757 0 1 0
1424 1 5 0.1 80.65688282849139 62.23801772382181 28.025829770488603 1 -1 0
5696 1 5 0.1 80.500246659143 58.331540950724076 28.938021519994013 0 1 0
1476 1 5 0.1 76.20785802953586 60.76629608239381 29.421764715252458 1 -1 0
1287 1 7 -0.1 74.66147724511728 60.37164447764886 21.548482861103203 1 -1 0
5668 1 2 -0.1 82.20321594854195 57.7533413143788 27.82682585556659 0 1 0
1415 1 8 0.14 82.22090631106897 62.286465295987284 29.321556697456302 1 -1 0
5657 1 5 0.1 82.23139668485612 65.98780430371873 27.345532764880957 0 1 0
5611 1 5 0.1 82.00827623711653 60.01620410935449 27.467739131648663 0 1 0
5442 1 5 0.1 82.45272453481408 63.97415464129283 23.588642891146133 0 1 0
5669 1 5 0.1 82.40039664424489 56.7890573982622 27.222490003160914 0 1 0
5596 1 4 -0.2 82.35422057782671 59.09787775369004 27.004693041407254 0 1 0
1418 1 7 0 80.35686769699947 61.15438873443246 29.920666482827254 1 -1 0
1645 1 5 0.1 80.96121170289624 66.88502141053395 29.615291185455003 1 -1 0
2827 1 5 0.1 89.09556106469714 66.96972862390493 24.160059537006102 -3 1 -1
2618 1 4 -0.2 89.48240183872319 66.5211975580288 22.076001908652817 -3 1 -1
1362 1 5 0.1 88.90655201770215 66.28225522662247 27.24573947503669 1 -1 0
1361 1 5 0.1 87.08572331868545 66.9373896688309 28.866357007464238 1 -1 0
2646 1 5 0.1 90.32378759186301 65.77281556973466 22.412952331605926 -3 1 -1
2614 1 4 -0.2 89.60057647254891 64.25169271839603 24.91275213141405 -3 1 -1
2617 1 4 -0.2 88.5197670731429 66.6531493467692 23.265573040686945 -3 1 -1
5747 1 5 0.1 89.71223385754851 56.19497313443239 26.53270605162138 0 1 0
5759 1 17 -0.28 87.10644230518966 58.95739315416782 21.516351965549383 0 1 0
2644 1 5 0.1 87.01424308100479 65.18875326683494 22.734359904078534 -3 1 -1
1421 1 5 0.13 85.1959482171049 63.58908947230144 29.145464059494135 1 -1 0
2767 1 9 -0.22 91.08482005514097 58.663820002714985 27.364643695797664 -3 1 -1
2591 1 8 0 91.03326626647566 62.3020650204718 24.55858124711707 -3 1 -1
2593 1 7 0 91.07096841934167 60.41623124245599 25.886731608114555 -3 1 -1
2608 1 5 0.1 90.31936735728593 57.648598536557614 29.556058190592204 -3 1 -1
5569 1 4 -0.2 83.14587241630623 57.866515464355416 29.023639648700907 0 1 0
1352 1 7 0 88.69003637256148 66.19893592747277 30.11650586177068 1 -1 0
5403 1 4 -0.2 87.42371064461346 56.99816644958483 26.745002156740377 0 1 0
5583 1 5 0.1 84.13323256641809 57.48978818739238 28.92297671994513 0 1 0
5408 1 8 0 87.11543309727587 58.621444100381765 22.862808873151582 0 1 0
2642 1 5 0.1 87.61212866584954 63.420551970857446 24.484356237976943 -3 1 -1
5446 1 5 0.1 82.59024659265904 66.18337125885681 24.243605323986394 0 1 0
5417 1 5 0.1 86.4105745297316 59.21695768420804 27.281063986008217 0 1 0
5670 1 5 0.1 83.24455946949271 61.983527873409386 25.05865147031781 0 1 0
5421 1 4 -0.05 83.85632652255181 62.49264212161448 24.221058405097697 0 1 0
5582 1 5 0.1 83.28006124327446 58.90781793072151 29.37898490468826 0 1 0
5447 1 5 0.1 83.70190514935771 66.71185733401545 25.56311803772708 0 1 0
2599 1 7 -0.1 88.6274754322161 62.79487195269165 27.198415305837845 -3 1 -1
5746 1 5 0.1 90.03864904807756 56.23901159542068 24.309951527324156 0 1 0
2641 1 5 0.1 90.44986077662658 64.78019802637839 24.40094484483877 -3 1 -1
2643 1 5 0.1 88.72175995367502 63.584247324364455 23.034981981420326 -3 1 -1
1350 1 4 -0.2 90.87815173686084 66.08429049500951 28.905013758976015 1 -1 0
5749 1 5 0.1 88.1325456287914 57.635363045058256 27.308738984083533 0 1 0
2594 1 7 0 90.15672599560331 61.06538889444056 26.731914753678048 -3 1 -1
5445 1 5 0.1 82.9315097373839 63.93813375535164 26.081062099551687 0 1 0
5418 1 5 0.1 85.40872913025379 61.245072938476795 26.923930246448446 0 1 0
2600 1 7 0.11 90.2103088946445 59.213942886683384 28.107206366467114 -3 1 -1
5443 1 5 0.1 84.18439487649158 64.366253382509 23.366736646109715 0 1 0
2587 1 4 -0.25 90.83815037114874 59.450847305690274 22.185065515577687 -3 1 -1
5423 1 4 -0.2 83.49609076700484 64.62633351944035 25.453138096947086 0 1 0
2613 1 5 0.1 88.19952906044782 63.801777348899066 27.00682693760872 -3 1 -1
5407 1 7 0 86.70993918776355 59.37799696630833 23.883925751655593 0 1 0
5404 1 7 0 87.43318408829205 57.564658092433206 25.342756154037346 0 1 0
5441 1 5 0.1 83.7964859814912 61.97917385637493 23.262487162292963 0 1 0
6052 1 11 0.28 84.80969187755807 56.77485335966628 23.790607986726624 0 0 1
5419 1 5 0.1 86.06148675069446 60.911235096556965 22.75088751513709 0 1 0
1351 1 7 0 89.83067677039375 65.52546642479395 29.87031880752371 1 -1 0
2611 1 5 0.1 86.28802351744145 60.71091906566252 29.72337653969679 -3 1 -1
2597 1 7 0 88.6681024730214 60.86393329236259 28.527337827548408 -3 1 -1
2603 1 7 0 88.20686997808329 60.1447424167219 29.564470024842084 -3 1 -1
1416 1 9 -0.5600000000000001 83.19796203439606 62.88941914213309 28.481000654443044 1 -1 0
5406 1 7 0 86.82722757889638 58.795975960467715 25.13783612786209 0 1 0
5405 1 7 0 88.06548063065812 56.97650422875169 24.301784331753225 0 1 0
5416 1 5 0.1 86.45738119488418 57.13449248658614 27.266151454212277 0 1 0
5757 1 17 -0.28 88.28384872620006 56.846941520693264 21.90354357484521 0 1 0
5410 1 7 -0.1 86.32272317404659 59.45056888260471 26.263028767380522 0 1 0
5444 1 5 0.1 84.56512211128799 64.72127113277942 25.79637630318324 0 1 0
2640 1 5 0.1 89.25548298187348 64.861273937741 25.665443899347636 -3 1 -1
5422 1 4 -0.2 83.51233166936481 63.89554203736303 24.076416538571436 0 1 0
2596 1 7 0 89.67799435679161 60.37904236020012 27.772393747532274 -3 1 -1
2637 1 5 0.1 90.08649708216338 60.10850026213717 22.636223548384137 -3 1 -1
1363 1 5 0.1 90.975975452685 65.34077948895556 28.076658283798018 1 -1 0
2616 1 4 -0.2 87.71402680958565 65.34145988836084 23.58023255616898 -3 1 -1
2595 1 7 0 89.59429638896532 62.22140489721258 26.447491605261863 -3 1 -1
5420 1 6 -0.1782 85.23277533729129 62.47062172577746 24.612328342681046 0 1 0
2612 1 5 0.1 87.47811332248247 62.63355582389198 28.771034341789274 -3 1 -1
5412 1 7 0.0282 85.76447046867992 61.217215835221225 24.78959686304575 0 1 0
1420 1 11 0.28 83.13715221918973 63.17172696652301 27.522423781034714 1 -1 0
5413 1 7 -0.1 86.15497374541783 60.508988789117 23.74292432565285 0 1 0
5411 1 7 -0.1 85.79274633903876 60.69940003300718 26.064642034687274 0 1 0
2592 1 7 0 90.1021934262788 62.921792002859476 25.39444765051307 -3 1 -1
5424 1 4 -0.2 82.9179348473601 65.988569264303 25.258836104794995 0 1 0
5755 1 5 0.1 83.40762633381183 59.42820628646162 26.78686562947405 0 1 0
2601 1 7 -0.1 89.861196396863 58.57257326407306 29.25378430577942 -3 1 -1
2598 1 7 -0.1 88.24072517468878 62.09580756627956 28.243256571787462 -3 1 -1
5409 1 8 0 87.89336641065296 57.483318549364554 23.07276641915394 0 1 0
2757 1 5 0.1 87.04935959274705 65.55636867548567 24.409378168097806 -3 1 -1
1412 1 8 0.01 84.28211334444377 63.112299114458594 29.364014402235412 1 -1 0
2615 1 4 -0.2 88.44587672787034 64.05556443655959 23.994834059039736 -3 1 -1
2636 1 5 0.1 90.29934567641698 58.49972734979387 22.102123963777306 -3 1 -1
2602 1 7 0 88.794199786142 58.98047325389412 29.931368648492366 -3 1 -1
2802 1 5 0.1 54.94599716994373 52.73396851595243 32.26946502415153 -2 1 -1
2799 1 2 -0.1 55.21288633753718 51.688993244811826 32.293499462231324 -2 1 -1
2798 1 2 -0.1 53.928341478532204 50.8805711930345 32.427039746799394 -2 1 -1
2801 1 5 0.1 54.2065154659879 49.80937454725988 32.70873983454882 -2 1 -1
2673 1 4 -0.2 55.22562824418883 52.227492426396225 34.645272216249566 -2 1 -1
2687 1 5 0.1 54.07281117355389 50.52432274508544 35.09949472435746 -2 1 -1
2861 1 5 0.1 55.09059418418734 53.3062567157898 34.46315053811772 -2 1 -1
2773 1 2 -0.1 53.08035170669513 51.5666548232069 33.502882585388804 -2 1 -1
2774 1 5 0.1 52.97143794449074 52.61463101192654 33.24262443155995 -2 1 -1
2674 1 4 -0.2 53.820778506509356 51.55922996995139 34.81131596262701 -2 1 -1
2688 1 5 0.1 53.283884506363556 51.957044692948855 35.68616043505238 -2 1 -1
2701 1 4 -0.2 51.701635323631976 50.94863938996238 33.704696923820705 -2 1 -1
2716 1 5 0.1 51.8015980661508 49.91209158039079 34.00275280343671 -2 1 -1
2711 1 4 -0.2 53.06677949401487 50.72019810714612 31.153832104754727 -2 1 -1
2702 1 2 0.05 50.96164441016055 51.07146848952156 32.41482802173674 -2 1 -1
2860 1 5 0.1 51.20036646173988 51.56262174359205 34.46812582265691 -2 1 -1
2707 1 5 0.1 50.82102280036265 52.11907656870987 32.081704662063885 -2 1 -1
2703 1 2 -0.1 51.70071690579765 50.21559780899872 31.43002076598247 -2 1 -1
2825 1 5 0.1 51.763953732232814 49.19150026160223 31.783393250480472 -2 1 -1
2704 1 6 -0.3 49.724637733535545 50.400106644984035 32.444628450060385 -2 1 -1
2705 1 2 0.05 49.384555027220664 50.176720207094206 31.03516909235491 -2 1 -1
2684 1 5 0.1 55.88446740138603 49.5039498748404 34.48942213817936 -2 1 -1
2686 1 5 0.1 55.696674208194835 52.24236523696223 35.604227179231344 -2 1 -1
4140 1 5 0.1 55.370467359189625 46.69124007726394 33.738124964731725 0 0 1
2797 1 5 0.1 55.417520831765636 55.367187700414284 31.11870281581062 -2 1 -1
2863 1 18 0.3 49.878763736985846 48.4567043789363 34.54589853441762 -2 1 -1
2408 1 5 0.1 48.73870945188557 54.150295432622016 32.225076904998225 -2 1 -1
2715 1 5 0.1 48.79691830979046 48.03946319547637 31.41189142952181 -2 1 -1
4141 1 5 0.1 53.47702040572525 47.07633799478519 35.05985546557787 0 0 1
2782 1 5 0.1 54.97803014560337 54.00849634736194 36.84756271073705 -2 1 -1
2781 1 5 0.1 52.79552455751426 54.61404796609513 36.77464126724272 -2 1 -1
2364 1 4 -0.2 50.38122781593002 55.442834653858284 36.03796833057049 -2 1 -1
2864 1 17 -0.28 49.42618267020793 46.96318656138034 33.775642945014454 -2 1 -1
2672 1 2 -0.1 55.99490262300737 51.552346000304325 33.562690656456276 -2 1 -1
2754 1 12 -0.38 51.55276181593513 55.085930442464 31.582817555313927 -2 1 -1
2784 1 5 0.1 53.500306263688465 52.53333990617243 37.961705454902855 -2 1 -1
2813 1 5 0.1 55.652454398314546 51.52969773674816 37.63717641450603 -2 1 -1
2389 1 5 0.1 53.11657344487384 46.76975386501656 37.899334387345945 -2 1 -1
4115 1 5 0.13 55.069767165632456 48.30131149097156 31.4386802010778 0 0 1
2692 1 5 0.1 56.34118788079576 47.59534070257891 36.508744036888636 -2 1 -1
2324 1 2 0.05 52.915174991019484 55.10411958793823 37.75724992762915 -2 1 -1
2805 1 5 0.1 52.9682047673752 51.777300802130696 30.77939505512639 -2 1 -1
2800 1 4 -0.2 56.1172515963263 51.45816301498128 31.12814561227801 -2 1 -1
2806 1 5 0.1 56.21406168196552 50.408765540317916 30.857056914886062 -2 1 -1
2320 1 3 0 54.36049402925009 55.68164432085638 38.03136090702406 -2 1 -1
2319 1 2 -0.1 55.29179659542905 54.46399932471029 37.820182475921754 -2 1 -1
2396 1 5 0.1 50.305260565 55.67553512126497 34.94824117064579 -2 1 -1
2862 1 17 -0.28 48.85043931561936 48.10521780870138 35.88074809110077 -2 1 -1
2395 1 5 0.1 50.778982727183404 54.442824780049435 35.973125192497946 -2 1 -1
2342 1 4 -0.2 52.458672452974014 46.05203075087042 38.44699103222227 -2 1 -1
2811 1 5 0.1 55.887842644906016 55.57152962688812 35.26939407599776 -2 1 -1
2810 1 2 0.05 56.09706019872953 56.13425470581815 36.24655438500271 -2 1 -1
2365 1 2 -0.1 48.92852956753512 55.43766605635466 36.70060689087768 -2 1 -1
2397 1 5 0.1 48.77908000243416 54.55100468906547 37.38072670498282 -2 1 -1
2867 1 5 0.13 49.998926318307866 46.71792682362236 32.90147936824752 -2 1 -1
2318 1 2 -0.1 56.59591118078134 55.08641385114896 37.35531165242663 -2 1 -1
4106 1 2 -0.1 54.70227525908447 45.87027659666835 33.801167540293996 0 0 1
2379 1 7 -0.1 48.29510464583667 53.81337632251506 31.249513014620653 -2 1 -1
4109 1 8 0 54.358148399630345 46.13337691956646 31.29310151180441 0 0 1
2513 1 8 0 48.54153860840942 46.29050410941325 34.56273781323853 -2 1 -1
2387 1 5 0.1 50.80108749529137 47.49674381102791 38.44874023853616 -2 1 -1
2787 1 5 0.1 53.84632413558742 50.41873163430883 38.35168204844601 -2 1 -1
2700 1 4 -0.2 48.45300719378326 48.9227377186723 30.778918016265575 -2 1 -1
2765 1 5 0.1 53.527050198030345 50.01060172086851 30.407942535096396 -2 1 -1
4107 1 4 -0.17 53.9242667940573 46.06046576229503 35.074093846975074 0 0 1
4142 1 5 0.1 54.57619907832009 46.13889330326104 36.00830148489051 0 0 1
4143 1 5 0.1 52.9496154997152 46.628788102865656 32.75545036463434 0 0 1
4110 1 8 0.01 54.868963827403185 47.37050355544511 30.84435917387929 0 0 1
2868 1 5 0.13 48.82645293936235 48.909370058944674 36.6540577424557 -2 1 -1
2514 1 8 0 48.282959870133716 46.843873424494305 35.77905006936726 -2 1 -1
2706 1 4 -0.2 50.72443320497436 50.12964090558961 30.32308097433065 -2 1 -1
2708 1 5 0.1 48.833827498488446 51.101637338809645 30.649911566266667 -2 1 -1
2345 1 7 -0.1 55.75851140873969 45.52993876339198 38.61156813568324 -2 1 -1
2835 1 5 0.1 56.58236910108833 50.042143278344874 36.6950539918396 -2 1 -1
2671 1 4 -0.2 56.56347440553277 50.13298035258079 33.876605720140994 -2 1 -1
2437 1 4 -0.2 56.12293254508736 54.55071531822581 30.853786351269267 -2 1 -1
2683 1 5 0.1 56.630498176958895 49.53323857517 32.96305213782729 -2 1 -1
2484 1 5 0.1 56.446107188634336 54.18349378120757 31.79926909873619 -2 1 -1
4108 1 4 -0.2 53.723735455230816 45.86022640687488 32.58927463104554 0 0 1
2519 1 5 0.1 48.0474008413864 47.54941285871081 38.38157642155885 -2 1 -1
2752 1 10 0.38 50.71234345500385 55.70930579485416 30.986825227503328 -2 1 -1
2362 1 6 -0.3 51.91266544607572 56.11271519114723 37.91087158822576 -2 1 -1
2785 1 5 0.1 51.335294680360704 51.26814464243959 38.51268646973667 -2 1 -1
2786 1 5 0.1 52.18733216550976 48.91255331741688 38.5383867665468 -2 1 -1
2812 1 2 -0.1 55.92179050470732 51.96634255542972 38.64369686026973 -2 1 -1
4060 1 4 -0.2 61.489977570816905 45.77979146852031 30.290268317591927 0 0 1
2676 1 4 -0.2 57.220647719661535 47.592487321674994 37.11742627155444 -2 1 -1
2691 1 5 0.1 56.79222513875189 47.99452229641915 38.06504027871432 -2 1 -1
2871 1 5 0.1 59.176796247165825 50.650513858084565 38.22507039054524 -2 1 -1
2685 1 5 0.1 56.904840414400674 52.223246731845336 33.45334545161237 -2 1 -1
2821 1 5 0.1 57.18699038642697 54.257666576227464 36.95470199347744 -2 1 -1
2803 1 5 0.1 57.1158822128233 51.64285052944983 31.44702213001781 -2 1 -1
2837 1 5 0.1 57.93343102586887 51.907103419615495 35.66625456317762 -2 1 -1
2681 1 13 -0.38 59.63897540072258 46.93371027766166 33.870648198575 -2 1 -1
2694 1 5 0.1 57.50586204621379 47.89687360265245 34.545433883082964 -2 1 -1
2679 1 2 -0.1 57.93966518153058 50.07284207950666 34.49013237196816 -2 1 -1
2834 1 4 -0.2 58.27502882110086 50.895614294010485 35.73916879047042 -2 1 -1
4072 1 5 0.1 60.85332718537171 48.35056642250858 31.22057662794025 0 0 1
2678 1 2 -0.1 58.244468680877745 48.601734069140186 34.99297845261625 -2 1 -1
2695 1 5 0.1 58.75519436781871 50.25881426007698 33.809932410575755 -2 1 -1
2680 1 10 0.41 59.660943650099284 48.17808337418552 34.53902224354174 -2 1 -1
4067 1 4 -0.2 62.14200017027214 49.93777261260115 31.858151248906523 0 0 1
4068 1 4 -0.2 61.87589929162291 48.46016328056962 31.502739278726054 0 0 1
2682 1 12 -0.38 60.642440428560896 48.892324604136505 34.75425455118631 -2 1 -1
4522 1 5 0.1 61.96975406743408 47.920234459038504 32.429090337803544 0 0 1
4527 1 5 0.1 61.13022315234453 50.39516875717821 31.78010924479851 0 0 1
4526 1 5 0.1 62.432916400252594 49.96126174590955 32.89491232058609 0 0 1
4066 1 2 0.05 63.07360150856401 50.72246886334506 30.93119268577714 0 0 1
4063 1 2 -0.1 64.20530939714195 48.36084493529508 30.76628811143976 0 0 1
4523 1 5 0.1 63.4186088278544 51.61691681734915 31.464184422227753 0 0 1
2836 1 5 0.1 59.328811110772186 50.95240643317262 35.911287817140156 -2 1 -1
4524 1 5 0.1 64.113061981849 48.13551096411108 31.860738582702076 0 0 1
2677 1 2 -0.1 58.16130682939365 48.62627511649701 36.56006098077697 -2 1 -1
2833 1 2 -0.1 57.7139269401122 50.0720844658069 36.85394276452185 -2 1 -1
2696 1 14 0.35 58.71236532937841 46.75300119891599 33.68555661297178 -2 1 -1
2693 1 5 0.1 59.20025451565 48.45499638202516 36.927448816777584 -2 1 -1
2675 1 4 -0.2 57.79423593301364 46.15976276642715 37.279990483491886 -2 1 -1
5513 1 4 -0.2 64.229880843059 50.55066946731169 36.47906038580429 0 1 0
5540 1 5 0.1 63.55919247711793 51.010845300571475 35.72144795767043 0 1 0
5786 1 5 0.1 63.57044340578532 48.54703049281129 36.0145023285623 0 1 0
5512 1 4 -0.2 64.52441181442373 49.126277097006145 36.02833957889019 0 1 0
4521 1 5 0.1 63.31950831101955 46.03162570342478 31.015489013128075 0 0 1
4520 1 5 0.1 61.02370869162046 45.98630603908363 31.22631345899347 0 0 1
2690 1 5 0.1 58.264347786914485 45.80490706690479 36.28009481726657 -2 1 -1
4065 1 4 -0.2 64.32402076826406 49.883412973903255 30.577318307336007 0 0 1
5652 1 5 0.1 65.02993458481541 48.078511769483804 34.18717271458772 0 1 0
4525 1 5 0.1 65.2065187380489 50.22858967518569 31.280234582363043 0 0 1
4124 1 5 0.1 62.30964206709983 52.91745028095309 30.492371682882542 0 0 1
5514 1 10 0.38 63.43189348890586 50.58767368322233 37.84265070308875 0 1 0
4064 1 2 -0.1 62.76798025036496 48.02477131633111 30.370241552235388 0 0 1
5539 1 5 0.1 64.84208741399107 49.749830898326856 34.03444545080447 0 1 0
5511 1 4 -0.2 65.26056440535474 48.979965030033256 34.71160145629023 0 1 0
5722 1 5 0.1 65.06137476975054 48.58683790136702 36.785250718807845 0 1 0
2874 1 5 0.1 58.00796951061134 52.73479899374934 38.23316779094832 -2 1 -1
2869 1 4 -0.2 58.146833794550425 50.66803830273426 38.26277089839751 -2 1 -1
3189 1 5 0.1 62.16166758272578 46.352805204336036 35.36096224892969 0 0 1
5542 1 12 -0.38 62.32507814545788 50.14569045331116 37.786489904105345 0 1 0
4137 1 12 -0.38 57.507043234634246 45.657613154846445 33.439032555738336 0 0 1
2689 1 5 0.1 58.654499089429706 46.24837137538371 37.92127370887307 -2 1 -1
5541 1 5 0.1 65.18236082610387 51.21407441913797 36.52947071480871 0 1 0
4133 1 5 0.1 58.48157008158123 45.38767309060083 31.269665373759175 0 0 1
3418 1 5 0.1 64.2699006716627 45.780674245708255 34.23494437490239 0 0 1
2817 1 1 -0.3 57.55773063653481 55.7578507078417 38.386200592323064 -2 1 -1
4059 1 2 -0.1 62.86770315484445 46.488802538836765 30.162060375450267 0 0 1
2820 1 5 0.1 58.50474988789785 55.85139852122954 37.86246704029329 -2 1 -1
3190 1 5 0.1 62.761191443785044 45.62196259916023 33.202885799391225 0 0 1
2483 1 5 0.1 58.124871059311 54.481978225766085 30.19335735044305 -2 1 -1
5478 1 4 -0.2 73.84194757054908 55.986024300984326 30.423800908507076 0 1 0
6086 1 5 0.1 71.81823237420365 47.61504838893853 30.652207872531513 0 0 1
6087 1 5 0.1 73.34641746596861 45.895876324310635 30.36130141207005 0 0 1
4551 1 5 0.1 65.37359176179463 46.640712118645865 30.655166635124345 0 0 1
2196 1 5 0.1 68.18976189084307 45.6999979851863 36.0941193727703 0 0 1
1460 1 4 -0.2 66.39596455893967 53.83047266013799 30.54188930755467 1 -1 0
5667 1 5 0.1 68.09678524557015 47.67472190875776 38.22300869002472 0 1 0
6085 1 5 0.1 70.52098438945029 49.5080190817084 30.910943025364375 0 0 1
5491 1 7 0 71.2223194479114 46.06204330850689 33.39639111556701 0 1 0
5508 1 5 0.1 67.51858929599788 46.5212928457702 33.23147489613273 0 1 0
5615 1 7 0 72.80659693165282 52.984996894977726 37.01313459670196 0 1 0
5489 1 7 0 70.70418523806862 47.29101457702271 33.50478328206613 0 1 0
5536 1 5 0.1 66.83061249136288 48.48406164836426 32.680843105185424 0 1 0
5538 1 5 0.1 67.12455832100356 48.06458905700944 35.26990298902254 0 1 0
5537 1 5 0.1 67.11283270345743 49.88856105827426 35.347215223346495 0 1 0
5535 1 5 0.1 67.35332559811195 50.089642260377616 32.96105209142628 0 1 0
5486 1 8 0 69.81971668491349 49.76196885124578 33.81207173782325 0 1 0
5737 1 4 -0.2 69.59833412769436 51.15359670096223 34.25590874591906 0 1 0
5739 1 5 0.1 69.3806875259069 51.19927042883309 35.25443084109939 0 1 0
5738 1 5 0.1 68.77829186216599 51.68071693077802 33.755456906101216 0 1 0
5509 1 4 -0.2 67.47951014314287 49.102124566701846 33.4098363483126 0 1 0
5487 1 7 0 68.94506177733442 48.776733071205896 33.66831665459366 0 1 0
5510 1 4 -0.2 66.77832065849216 49.008650356472046 34.82215688644375 0 1 0
5490 1 7 0 69.38969827610981 47.480440414102276 33.466958209770965 0 1 0
5485 1 8 0.11 71.10125418916664 49.542520413487836 33.70307035601432 0 1 0
5612 1 2 0.12 70.88631272580605 51.82944544643095 33.93613056314466 0 1 0
5631 1 5 0.1 70.24698619729838 53.28290472519182 35.428165452039885 0 1 0
5614 1 4 -0.2 71.79346851440128 52.005251769892965 36.343470415100654 0 1 0
5613 1 4 -0.2 71.20761277820696 52.74443228734045 35.13859407612499 0 1 0
5630 1 5 0.1 70.67391358671334 52.39843042353042 33.027476873172105 0 1 0
5488 1 7 0 71.59446893886462 48.30325224121697 33.65302179130957 0 1 0
5484 1 16 -0.55 71.87640662123242 50.7625552066029 33.69415931828049 0 1 0
5633 1 5 0.1 72.20165339207134 51.00924857049134 36.115781460826184 0 1 0
1458 1 4 -0.2 68.42411538270207 54.444197969855296 31.989488569815094 1 -1 0
1459 1 4 -0.2 67.32576650420233 54.918068168906174 31.037280844584707 1 -1 0
1486 1 5 0.1 68.68952070774827 53.4743097696226 31.61487428238546 1 -1 0
5661 1 7 0.01 72.87849915206853 48.02013232282843 33.943908230067414 0 1 0
1599 1 5 0.1 68.02745437956472 54.41168093746478 33.00903400431497 1 -1 0
1485 1 5 0.1 70.23041182438145 55.448498371865924 31.144425537988383 1 -1 0
1457 1 4 -0.2 69.61237094668934 55.43501227818705 32.078586060633064 1 -1 0
1484 1 5 0.1 70.32809634139477 55.00864857635269 32.82702025966137 1 -1 0
5632 1 5 0.1 71.9008940118859 53.58789083949639 34.76496228838968 0 1 0
5483 1 4 0.02 72.8958215350053 51.06087920729705 32.67379178306563 0 1 0
5534 1 5 0.1 72.27000502872866 50.96141457248251 31.733215571948357 0 1 0
5481 1 15 0.1 72.69196828871313 53.78374700131433 32.21745829126345 0 1 0
5634 1 5 0.1 70.96848695933215 51.77823131593656 37.04547106369974 0 1 0
5780 1 13 -0.38 72.35053335273237 48.05400716633473 37.435707716227775 0 1 0
5494 1 7 -0.1 68.59460975895158 46.428865964618275 33.32203418487259 0 1 0
5662 1 9 -0.22 73.27347478971454 46.87486016912435 33.75703296178368 0 1 0
5781 1 14 0.35 72.72624524024306 48.412642349288596 36.614369926385685 0 1 0
1487 1 5 0.1 65.75422837667128 53.45084849688912 31.33993014242366 1 -1 0
5621 1 7 0.0282 72.43738924848157 54.030947813766595 37.778621032070106 0 1 0
5380 1 5 0.1 70.31679307965533 49.266880833215026 37.6560348557249 0 1 0
5495 1 7 0.11 72.5270537552099 45.86961524800304 33.44661741494946 0 1 0
5529 1 5 0.1 73.25200452180626 55.869251419712086 33.24672276825336 0 1 0
1733 1 5 0.1 66.85024095935609 55.76232538742756 31.51550745590773 1 -1 0
5663 1 5 0.1 73.65241514395389 48.74099191085634 34.12627246111657 0 1 0
5533 1 5 0.1 73.63715234472643 50.31706550066069 32.50178376465429 0 1 0
5482 1 4 -0.25 73.623594966877 52.417389342813564 32.81252014551838 0 1 0
1944 1 5 0.1 70.1624934830527 45.50384230545001 37.08896268859145 0 0 1
5480 1 4 -0.25 73.84555109479746 55.00466103964747 32.76457163960205 0 1 0
1969 1 5 0.1 65.82384536872846 45.647004358919844 36.46504401791028 0 0 1
5346 1 7 0.03 72.773538559233 48.8927846849345 38.46738463996436 0 1 0
6084 1 5 0.1 70.10807773456459 51.91255200283191 30.393774870555458 0 0 1
5627 1 6 -0.1782 71.10165893981993 54.22398268509649 38.05870056434824 0 1 0
6312 1 5 0.1 68.73442082916934 50.821593641063686 30.30642984154614 0 0 1
3191 1 5 0.1 65.48563582235312 45.44353492408298 32.648598979310265 0 0 1
6663 1 5 0.1 66.0766206406323 55.16115395265405 38.012923222749414 0 1 0
1455 1 5 0.1 69.65130632682973 55.976418524819124 34.82483042966187 1 -1 0
5525 1 5 0.1 72.83021163256119 55.58358900596884 30.36920058722447 0 1 0
5622 1 7 -0.1 73.30824579817974 54.92711915111998 38.33303965468202 0 1 0
1488 1 5 0.1 66.93160968506308 52.932860615095436 30.212680063013003 1 -1 0
1669 1 5 0.1 67.88113848910908 55.38877489648593 30.246283554795554 1 -1 0
5741 1 5 0.1 77.02418258958674 47.68664970573296 38.10860915376249 0 1 0
2274 1 5 0.1 76.2643725732903 45.45572880322732 35.86307685630665 0 0 1
5531 1 5 0.1 73.96403450433074 52.54215095425936 33.832927164459555 0 1 0
5530 1 5 0.1 74.47372284227971 54.609886395522466 33.564889724273364 0 1 0
5618 1 8 0 74.16105199692858 52.78303530779762 36.99635671156322 0 1 0
5351 1 5 0.1 74.6360999607757 47.586951269330584 37.43958417310876 0 1 0
5479 1 4 -0.2 74.72589719153495 55.342630071957664 31.582119134608284 0 1 0
5673 1 5 0.1 77.31592212876079 50.16638288839083 36.881962657172934 0 1 0
5625 1 5 0.13 74.41869622406163 50.950703377197726 35.84679219425922 0 1 0
5532 1 5 0.1 74.57129335049257 52.265627478959644 32.27833098871855 0 1 0
5674 1 5 0.1 78.25506385252055 51.72201894886041 36.543265524282994 0 1 0
5659 1 14 0.35 76.01454526405698 49.262832443809984 35.98442210980532 0 1 0
5617 1 8 -0.13 74.85580049497669 51.74427191449247 36.43103655489159 0 1 0
5563 1 5 0.1 76.4671008046587 46.72633439364282 33.63794585722865 0 1 0
5562 1 5 0.1 78.01651423708725 47.24967609224858 33.33589198283413 0 1 0
5547 1 7 -0.1 77.04369303989543 51.025901602552906 30.633548037848122 0 1 0
5550 1 7 0 77.7525440842733 53.36025678578913 30.704242184289768 0 1 0
5745 1 5 0.1 75.39199466509987 48.22083913453889 32.162216156415596 0 1 0
5565 1 18 0.3 78.16399824229538 53.640276078771194 34.41928666186836 0 1 0
5744 1 5 0.1 76.93276388981053 48.12599722696666 31.32316142779862 0 1 0
5558 1 8 0 77.06525540727108 49.88661415079767 33.99780166818209 0 1 0
5557 1 7 0 77.40798207710785 51.024597664517316 34.69171482536033 0 1 0
5556 1 17 -0.15 77.62208316865211 52.10294839720483 33.89487612985314 0 1 0
5551 1 8 0 77.79602650343257 53.23617649105835 31.95645967013604 0 1 0
5553 1 8 0 77.49990146383158 52.000670589755906 32.59317489806925 0 1 0
5559 1 8 0 76.78698914346519 49.86044216945113 32.68382283103419 0 1 0
5561 1 4 -0.2 76.48422242758568 48.444111989370796 32.249003823097 0 1 0
5546 1 7 0 77.14087719482791 50.86529272113218 31.97809731360328 0 1 0
5552 1 17 -0.15 78.24949084199123 54.17047838191566 32.72436501619537 0 1 0
5564 1 4 -0.2 77.00745448457647 47.64777566817409 33.47089855490434 0 1 0
5560 1 2 -0.07000000000000001 77.03008971422254 48.5797349626868 34.682461927407736 0 1 0
5658 1 13 -0.38 75.81195635967863 48.61171406676256 35.334663192384674 0 1 0
5639 1 5 0.1 77.89185883836824 48.41172719142372 35.38117777358195 0 1 0
5672 1 4 -0.2 77.38869187665686 51.12647853904602 36.24830989383695 0 1 0
5578 1 5 0.1 81.10024292811666 54.22857586303397 31.00173550291052 0 1 0
5545 1 7 0 78.72025057629315 55.403656707336985 32.26855178259928 0 1 0
5554 1 7 0 78.7456367576141 55.495778057970895 30.87735840343401 0 1 0
5527 1 5 0.1 75.19879488704703 54.4445038008334 31.184994468140793 0 1 0
5767 1 5 0.1 81.35751019702363 51.1956209871591 33.541782624834305 0 1 0
5616 1 8 0.14 76.24167674814319 51.9878309312015 36.714778235716196 0 1 0
1960 1 5 0.1 80.81019937066426 46.27202839690999 36.72502965977767 0 0 1
1964 1 12 -0.38 78.53425262063166 46.316289844435104 36.80879506142831 0 0 1
5716 1 5 0.1 81.00633047965738 49.98841089955608 37.43987057910282 0 1 0
5620 1 9 -0.5600000000000001 76.35075178406237 53.13799822504272 37.48095159178733 0 1 0
5619 1 8 0.14 75.07050833646561 53.60238849558452 37.61903682777647 0 1 0
5566 1 4 -0.2 81.83747850941938 55.03604368186665 31.16231551657951 0 1 0
5712 1 1 -0.3 81.58241637091359 51.97773604123398 36.96525113890758 0 1 0
5213 1 2 -0.1 81.75640203971172 50.72960256140187 37.83486096413925 0 1 0
5715 1 5 0.1 80.54102941968151 52.31894167249165 36.999486647457275 0 1 0
5579 1 5 0.1 81.41119172282887 55.64713944908878 31.989126369865335 0 1 0
5730 1 5 0.1 81.85919028965296 52.06310199840955 31.338381581175128 0 1 0
5340 1 7 -0.1 74.94202436525057 48.105982525493154 38.316945585617546 0 1 0
5708 1 5 0.1 82.12478784773282 49.56375209316052 35.355263958032374 0 1 0
5732 1 5 0.1 81.60894276675067 53.72832832285547 32.989942114299154 0 1 0
5766 1 5 0.1 82.3179841011258 49.97612703021049 32.487338099626314 0 1 0
5624 1 11 0.28 77.12299361823054 53.662915082799785 37.8091193750994 0 1 0
5315 1 5 0.1 77.77237420291416 56.043056868159454 37.70428223479746 0 1 0
5717 1 5 0.1 81.70037034999609 51.809198380915944 35.89906449733635 0 1 0
1961 1 5 0.1 80.23162958062515 45.425971763511484 35.36371808548499 0 0 1
5718 1 5 0.1 82.16910880733073 52.84873395597836 37.30405393778214 0 1 0
5764 1 4 -0.2 82.3497501153332 50.914994156962315 33.04009656123483 0 1 0
5528 1 5 0.1 75.46772126584887 56.02939526181339 32.0809121729466 0 1 0
5692 1 5 0.1 79.14118854051146 55.99238984990693 34.28843151192262 0 1 0
5623 1 7 0.0282 74.64569750988267 54.681583270716786 38.29282486851952 0 1 0
5286 1 5 0.1 79.51252773161741 54.010140230377836 38.43744615977721 0 1 0
5339 1 7 -0.1 76.23764649834018 48.26060171519251 38.64443116943211 0 1 0
2407 1 5 0.1 90.91346111940447 52.20875211133446 33.85075262680069 -3 1 -1
2714 1 5 0.1 90.621112462273 49.14611153117836 31.151612652201354 -3 1 -1
2302 1 5 0.1 84.75485973489211 45.49817345572495 32.712070329854946 0 0 1
5281 1 5 0.1 89.18745130198158 46.02312163326698 31.44236709451827 0 1 0
5591 1 14 0.35 87.02037475228582 54.20777969829282 30.733904295972113 0 1 0
1925 1 4 -0.2 82.99738554145814 45.386730271457324 38.348629914251134 0 0 1
5237 1 4 -0.2 87.28693573729423 45.844469201890874 30.3051941174393 0 1 0
2296 1 5 0.1 82.57492743325324 46.437136562141994 38.41769434487283 0 0 1
5678 1 5 0.1 86.78461300451625 48.8629201562629 38.11524773150755 0 1 0
2367 1 10 0.38 91.04827594690097 55.33846198296163 35.591074467767385 -3 1 -1
2402 1 5 0.1 90.6301874493262 53.41188029585649 35.838668635973136 -3 1 -1
5677 1 5 0.1 82.84457262590388 48.975245107758624 38.15731041589126 0 1 0
5709 1 5 0.1 83.11979800370682 47.60911850261983 35.29967434075759 0 1 0
5218 1 4 -0.2 85.96996991495115 49.54235408394618 37.9212753416645 0 1 0
5231 1 5 0.1 86.41647380055647 50.45742898512362 37.713607210070435 0 1 0
2375 1 8 0 90.33363652234044 53.034518792520785 31.187919970073697 -3 1 -1
5729 1 4 -0.2 82.64580415728861 53.423395013934666 32.7253810396484 0 1 0
5728 1 2 -0.1 82.64128413150364 52.04044763253192 32.06659899909384 0 1 0
5699 1 5 0.1 83.21927162048463 48.00743058296892 33.640068083828915 0 1 0
2494 1 13 -0.38 87.57497749837594 53.01399169284272 35.640390304246864 -3 1 -1
2405 1 5 0.1 87.71323323466393 54.966480379691816 34.93044536022773 -3 1 -1
2368 1 4 -0.2 90.04689912204918 54.25405450385718 35.5695534245671 -3 1 -1
2406 1 5 0.1 89.20840283741254 51.723684324700145 34.16667111900921 -3 1 -1
2371 1 4 -0.2 89.86543730518932 52.50200076246946 33.65801580391329 -3 1 -1
2403 1 5 0.1 89.6991463129006 54.744874571861686 33.51611372343156 -3 1 -1
5731 1 5 0.1 83.37246923884913 53.556085367185055 33.5977940966659 0 1 0
5576 1 13 -0.38 86.14483861035475 54.115963197564575 31.1124226749195 0 1 0
5574 1 2 -0.1 83.14761242922398 54.32286840276825 31.595532170419908 0 1 0
5590 1 5 0.1 83.87229086949162 55.05323012127833 32.13266087626249 0 1 0
5769 1 5 0.1 83.66259238697666 51.66122496490834 34.66316604256115 0 1 0
5586 1 5 0.1 84.40694502148736 49.94806745306771 31.111499261823162 0 1 0
5573 1 2 -0.1 83.81651589208583 53.47317530371417 30.535926438306248 0 1 0
2369 1 2 -0.1 89.39020696170837 53.89681743978454 34.24225056067378 -3 1 -1
2372 1 8 0 89.58141920971471 52.47731875590905 32.17088835499378 -3 1 -1
5235 1 6 -0.3 87.73270080256029 47.353908595097636 32.055610524883875 0 1 0
5225 1 4 -0.2 88.06509259181249 47.773655665186936 34.41695995043081 0 1 0
5224 1 2 0.05 87.13409180324996 47.28740697179478 33.326897045633345 0 1 0
5768 1 5 0.1 84.38112133735032 50.52099546838576 33.536274545365266 0 1 0
5685 1 5 0.1 88.62946697810966 48.71215278095366 34.25388302780569 0 1 0
5683 1 5 0.1 85.22933528497867 47.69237654160693 32.52778044753363 0 1 0
5765 1 4 -0.2 83.48350953959213 50.73003115204018 34.112018267622325 0 1 0
5707 1 2 -0.1 83.18848383153684 49.644112180603855 35.16842965602702 0 1 0
5220 1 4 -0.2 83.62821881353584 48.268087075102954 34.62608060902337 0 1 0
5216 1 2 -0.1 83.97569649933567 50.00963593138154 36.52281059452534 0 1 0
5230 1 5 0.1 87.9468907907613 48.53343476190683 36.399302356624126 0 1 0
5228 1 5 0.1 84.42079109952152 50.989988124516486 36.30666897175367 0 1 0
5221 1 2 -0.1 85.10740656682471 48.009457099552534 34.62357680379767 0 1 0
5229 1 5 0.1 86.00979530422023 49.11016253206801 33.003983120024856 0 1 0
5223 1 4 -0.2 85.86847764020251 48.04970496422957 33.28008449119655 0 1 0
5222 1 2 -0.1 85.94210020320119 48.81966380879716 35.57361553738011 0 1 0
5710 1 5 0.1 86.09961899753525 49.82516353290116 35.00906126021464 0 1 0
5226 1 4 -0.2 87.25459597226336 48.06320210703842 35.71202840072293 0 1 0
5682 1 5 0.1 85.09780837835294 46.970192004814066 34.96399533382117 0 1 0
5588 1 5 0.1 84.83748066393281 52.10748719692327 31.875394403825382 0 1 0
5572 1 2 -0.1 83.92372647205079 52.071144533475845 31.26060625490591 0 1 0
5680 1 5 0.1 87.0257822296444 47.12352868142179 36.13383382630599 0 1 0
2373 1 8 0.01 88.60533719720769 51.77329121905306 31.525401472003836 -3 1 -1
2378 1 5 0.13 87.9637881798316 51.02460105612312 32.033950373374395 -3 1 -1
5684 1 5 0.1 88.80445786799211 46.98378105505923 34.58781887552179 0 1 0
2370 1 4 -0.17 87.93271227182291 53.94814875441661 34.5866843161768 -3 1 -1
2404 1 5 0.1 87.29370266883933 53.781237112818886 33.66598007570768 -3 1 -1
5217 1 2 -0.1 85.09643468641649 49.02294117194748 36.78811881116857 0 1 0
5681 1 5 0.1 86.86605688363075 46.31211412209043 33.63626906223264 0 1 0
2495 1 14 0.35 86.71342226661926 52.65794934668504 35.393463128092705 -3 1 -1
5679 1 5 0.1 84.68428320967345 48.01220014281047 37.20634917668443 0 1 0
2401 1 5 0.1 89.2966432029607 54.485529378070254 36.35278213717817 -3 1 -1
5214 1 2 -0.1 83.12123181824151 50.03459491271573 37.82289446595583 0 1 0
5236 1 4 -0.05 88.10377836381849 46.07970002377537 31.52333234284477 0 1 0
2507 1 4 -0.2 90.28170284092936 47.09106147098057 37.962855361992496 -3 1 -1
2851 1 5 0.1 89.55858293964748 47.928844322147995 37.77142332501189 -3 1 -1
5575 1 10 0.41 85.17855048537955 54.118091534434924 30.14737273003889 0 1 0
2510 1 7 0 90.62155169672009 46.276340929019014 36.66889301843375 -3 1 -1
5675 1 5 0.1 84.76906220533238 52.31673736845505 37.84066849398293 0 1 0
2374 1 9 -0.5600000000000001 88.70936995481327 51.94189886352552 30.16306759521631 -3 1 -1
2316 1 5 0.1 83.15217753814005 45.442168233705345 32.17592068038669 0 0 1
5284 1 5 0.1 86.25464673098722 45.98510259955704 30.576676979634676 0 1 0
5571 1 4 -0.2 84.13823189045684 50.75983205311091 30.41938997007008 0 1 0
5250 1 5 0.1 86.84473701744363 49.0719848737955 30.144113755554876 0 1 0
2818 1 5 0.1 54.042166864024374 56.426648518247845 36.07690495683146 -2 1 -1
2363 1 2 0.05 51.27686761027774 56.61425894398238 36.689445427886824 -2 1 -1
2449 1 7 -0.1 53.438167805497166 64.99884074531647 30.540044937424337 -2 1 -1
2816 1 4 -0.2 54.803491527610426 56.580738295002675 36.891629139790446 -2 1 -1
2458 1 5 0.1 53.978939119771134 65.94498441185556 30.61343692806112 -2 1 -1
2394 1 5 0.1 52.04330461960601 57.17297970036212 36.11033873719321 -2 1 -1
1365 1 5 0.1 49.00433399085515 61.82884921333408 30.61856122338661 2 -1 0
2856 1 5 0.1 50.470235709318956 58.10473660259919 38.043227470214674 -2 1 -1
2749 1 5 0.1 49.90145091205793 57.00934658941158 32.56545798902317 -2 1 -1
2366 1 4 -0.2 48.873604246217205 56.702765370246894 37.56337969721771 -2 1 -1
2746 1 4 -0.2 50.14620005459218 57.03125286789745 31.470772207436696 -2 1 -1
2750 1 5 0.1 52.119158378476854 57.567934075720416 32.98602278588644 -2 1 -1
2748 1 5 0.1 49.1399473199192 57.26981668542291 31.012404385361933 -2 1 -1
2747 1 7 0 51.19123488564742 58.2007207362454 31.319927956419594 -2 1 -1
2455 1 7 -0.1 52.088624854505504 58.35670423607388 32.2703653470713 -2 1 -1
2745 1 7 -0.1 50.85321484946815 59.34603025628249 30.61754237666151 -2 1 -1
2440 1 7 0 51.6781138774243 60.40615094172847 30.66409664486722 -2 1 -1
2847 1 5 0.1 53.42161293800991 59.559475445339956 33.33029243909101 -2 1 -1
2845 1 7 -0.1 52.71465040792745 59.51940464349133 32.51915081406872 -2 1 -1
2439 1 7 0 52.56523164520869 60.532740318110086 31.681898964802393 -2 1 -1
2454 1 5 0.1 54.10237205078577 61.76653010553538 32.50284518034311 -2 1 -1
2443 1 7 0 53.01361368504841 62.74907089353867 31.10403477885947 -2 1 -1
2450 1 7 -0.1 53.25825816514905 61.67248492588675 31.870241174655106 -2 1 -1
2438 1 7 0 53.69315336053346 63.94629477039352 31.308158039921572 -2 1 -1
2475 1 5 0.1 54.2629327719188 65.14339769533228 33.01507845770013 -2 1 -1
2415 1 4 -0.2 54.620005096731994 64.22618504633667 32.47709932309513 -2 1 -1
2476 1 5 0.1 54.709486312972004 63.515650890727656 33.31050997190448 -2 1 -1
1368 1 4 -0.05 48.73726222154985 61.27270788949795 33.44669171582021 2 -1 0
1617 1 5 0.1 48.6812739276265 62.307345992871575 33.795365004002065 2 -1 0
1389 1 5 0.1 49.5839743853334 60.12080559967882 35.18333068287021 2 -1 0
2855 1 4 -0.2 50.13036646581629 57.52960811331552 37.168389856413924 -2 1 -1
2857 1 5 0.1 49.937833851445 58.260755060014375 36.38014512950057 -2 1 -1
1388 1 5 0.1 49.78716404686506 61.332216430646895 32.966834331580756 2 -1 0
2866 1 5 0.1 55.243380039943936 59.74615124961662 35.41477594661724 -2 1 -1
2414 1 4 -0.2 56.10022393618193 64.51202004815873 31.971634636922772 -2 1 -1
2473 1 5 0.1 55.987155368621316 65.39158919877919 31.24261176875339 -2 1 -1
2819 1 5 0.1 54.96125961355045 57.69041411268934 37.16158482434383 -2 1 -1
1358 1 7 -0.1 48.125754435473 62.4315798913136 30.828939427980266 2 -1 0
2383 1 5 0.1 55.637217640903486 57.6350425010766 34.37613225389769 -2 1 -1
2385 1 5 0.1 56.44239405112407 59.817345165459145 36.73912825435194 -2 1 -1
2421 1 5 0.1 55.65689947763559 60.57079744069813 30.811954591082355 -2 1 -1
2392 1 5 0.1 55.62600063444327 62.04145515780883 35.69561243921759 -2 1 -1
1369 1 4 -0.2 48.697423123200295 60.19094117425773 34.45285115078956 2 -1 0
1390 1 5 0.1 48.894517798126465 59.28220269722297 33.90604837236875 2 -1 0
2472 1 5 0.1 56.32688194676089 62.44350710589438 31.608746049829637 -2 1 -1
2339 1 4 -0.2 56.29126907371665 60.063103602983375 35.67325155668951 -2 1 -1
2474 1 5 0.1 56.598200770232005 64.91990939751315 32.889302284013354 -2 1 -1
2424 1 5 0.1 56.30606681770285 58.38553340748199 31.743747997299277 -2 1 -1
2398 1 5 0.1 48.8973154782951 56.54987645268642 38.630342700608466 -2 1 -1
2360 1 4 -0.05 56.54428555469759 61.51676882517668 35.488290573395325 -2 1 -1
1394 1 5 0.1 48.04661974004317 60.87659496667817 37.096008082533615 2 -1 0
4861 1 5 0.1 64.44923730001945 57.52424263976059 30.356671260955757 0 -1 0
2823 1 5 0.1 57.24795865735033 56.77518665655836 38.69254096832811 -2 1 -1
2468 1 5 0.1 57.559412649006234 63.842966264555045 34.29865805596961 -2 1 -1
2413 1 2 -0.1 56.969868469524975 63.29974329628453 31.572026829341645 -2 1 -1
2422 1 4 -0.2 56.7719442262513 58.724953545229326 30.828102232713007 -2 1 -1
4822 1 4 -0.2 61.86667713494265 58.53556364953867 30.25623484826859 0 -1 0
5170 1 5 0.1 61.99235373231352 61.24760231589555 30.224671849211347 0 -1 0
2337 1 6 -0.3 56.96464841848614 57.235099138036546 35.92674672980673 -2 1 -1
4866 1 5 0.1 64.1708540506839 66.07081635718338 38.32706900698965 0 -1 0
5111 1 12 -0.38 64.0166267020655 58.22190736031848 38.018274236678515 0 -1 0
2361 1 6 -0.3 56.825579826622445 61.8587550801724 34.048766753526436 -2 1 -1
2338 1 4 -0.05 56.6638600519734 57.8339609817685 34.670094870250836 -2 1 -1
2384 1 5 0.1 57.23635135322442 57.39729381640316 33.859105844717234 -2 1 -1
2865 1 5 0.1 57.27782273459168 59.5818572613217 33.708665751676484 -2 1 -1
2359 1 4 -0.2 57.15036040844531 59.236372599764195 34.72511755438579 -2 1 -1
2393 1 5 0.1 57.3385552971692 61.92365393315892 36.159518363683716 -2 1 -1
5184 1 5 0.13 60.42748328629308 57.13286489140059 33.82837422777377 0 -1 0
4835 1 5 0.1 61.964995535097366 57.314334176918024 32.06895903763046 0 -1 0
657 1 5 0.1 59.617812858882075 65.77368153059648 30.44138438067695 0 -2 0
626 1 2 0.05 60.50020904888484 66.40470610200641 30.26877805793386 0 -2 0
5179 1 18 0.3 60.64803216945648 58.19534151086593 36.04383796274158 0 -1 0
5178 1 17 -0.28 60.77263049276243 58.049738498292044 34.37547431386909 0 -1 0
2391 1 5 0.1 58.21818411569538 59.26778091173291 34.966905837713725 -2 1 -1
5167 1 5 0.1 60.35615707186271 57.9462124935112 31.665352050920546 0 -1 0
2411 1 4 -0.05 57.89343801527408 62.8845065339505 33.85260788149439 -2 1 -1
4840 1 5 0.1 62.128844723243645 62.280183319260246 36.47570402442558 0 -1 0
4823 1 4 -0.2 61.3608168901977 58.22429165248457 31.67193587003814 0 -1 0
659 1 5 0.1 61.40069854084101 65.93817457787124 32.22656652812411 0 -2 0
2423 1 5 0.1 57.72049189239589 59.17874050281675 31.140354924528275 -2 1 -1
4830 1 8 0 61.21878118895768 59.245133755420255 33.83765621402985 0 -1 0
2471 1 5 0.1 58.93367623712267 63.855609320154755 32.319800856345566 -2 1 -1
4827 1 7 0 62.31261002989351 61.64597067206179 33.14442922447047 0 -1 0
2412 1 4 -0.2 58.254485149222866 63.01216568956373 32.43694854194807 -2 1 -1
2469 1 5 0.1 58.74412617157914 62.50400614853477 34.42200131819782 -2 1 -1
2470 1 5 0.1 58.62075952944044 61.996975137497515 32.120757767874096 -2 1 -1
4824 1 4 -0.2 62.784900028569055 60.68593089885536 30.846798919419406 0 -1 0
4825 1 7 0 62.244603212909794 60.595621602800094 32.24455239163604 0 -1 0
4826 1 7 0 61.574998271654835 59.428021022571315 32.5804393252607 0 -1 0
4828 1 7 0 62.055880614317225 61.410693730313696 34.4777775665486 0 -1 0
4829 1 8 0 61.49399066532622 60.220551161565496 34.80733974965525 0 -1 0
627 1 4 -0.2 61.66133021937821 66.02266768255176 31.147449461151005 0 -2 0
4834 1 7 -0.1 62.35573881257154 62.35660350790799 35.42579704713027 0 -1 0
4831 1 7 -0.1 62.83284158715673 62.87650148120947 32.767261313783415 0 -1 0
4860 1 5 0.1 64.06615765664912 58.248518381790944 31.951864299839773 0 -1 0
4819 1 4 -0.2 64.33467015272792 58.46955403941 30.8824141746532 0 -1 0
4837 1 5 0.1 63.681956696920494 61.300200725000394 30.7756552589138 0 -1 0
5180 1 17 -0.28 61.168768016215175 59.84143747287746 36.10159207106007 0 -1 0
5191 1 5 0.1 64.12696096812273 59.270776215578266 35.3569784558451 0 -1 0
4833 1 7 0.0282 62.962500291176035 63.473135263283595 35.04672603495705 0 -1 0
4838 1 5 0.1 62.91244362548677 63.12512066556704 31.75141891667692 0 -1 0
4832 1 7 -0.1 63.22256140587772 63.66201052798279 33.76632050434273 0 -1 0
4841 1 6 -0.1782 63.35928287858202 64.31822050590857 35.99501750596524 0 -1 0
5183 1 5 0.13 61.350422090603175 60.26605643798341 37.08241843393926 0 -1 0
4839 1 5 0.1 63.635884363693044 64.58924094092323 33.56214537724 0 -1 0
2435 1 6 -0.3 57.71596464030441 56.44835059694823 30.565638027994765 -2 1 -1
658 1 5 0.1 62.06833248364262 65.03024515174259 30.803652268921773 0 -2 0
4855 1 5 0.1 64.85443914718446 59.49374149946877 33.336708363048636 0 -1 0
4821 1 2 -0.1 63.14213819107505 59.28249627025886 30.242393265159002 0 -1 0
5109 1 10 0.38 64.94581821229744 58.62028020086032 37.257899785583035 0 -1 0
4844 1 4 -0.2 64.7656243362851 65.187429173099 38.55803507498389 0 -1 0
4862 1 5 0.1 64.78877252728881 63.05241830862215 36.97145547270052 0 -1 0
4842 1 4 -0.05 64.74378080096082 64.0130899862137 36.37448817988745 0 -1 0
5091 1 5 0.1 65.24921557715 63.69697463006953 35.4991922604149 0 -1 0
4820 1 4 -0.2 64.9752085254993 58.71332727565925 35.78180259402244 0 -1 0
5142 1 5 0.1 64.95313312638223 57.757721531080335 35.2460631835613 0 -1 0
4865 1 5 0.1 63.98891872796017 64.41112238935423 38.74228675573575 0 -1 0
1565 1 8 0 71.3293651606586 64.2702778575006 30.30683035581238 1 -1 0
670 1 5 0.1 67.82583301580759 66.72180176541427 31.341950186875955 0 -2 0
5526 1 5 0.1 73.80188721405761 57.04297722282493 30.7061173315896 0 1 0
1444 1 7 0 72.09442895774988 59.364595456355886 38.52166785485721 1 -1 0
632 1 2 -0.1 66.20355933633104 66.65749403859661 32.691561237946466 0 -2 0
665 1 5 0.1 65.43159145884572 66.76525381055028 30.684963663712978 0 -2 0
1561 1 4 -0.2 70.50814185617911 61.93857182702244 30.16303768970054 1 -1 0
5198 1 5 0.1 65.82539654114495 60.0033956892519 38.63630719604217 0 -1 0
1567 1 9 -0.5600000000000001 72.15235552851692 66.3865228694502 30.6489840977223 1 -1 0
4863 1 5 0.1 65.56662213841548 66.02661101099972 36.61734561121381 0 -1 0
4843 1 4 -0.2 65.37631945155971 65.10953061299703 37.16655451852627 0 -1 0
5110 1 4 -0.2 66.19359116296678 59.23694949714661 37.85380696058764 0 -1 0
4864 1 5 0.1 66.4066881497313 64.80126153680777 37.3482867281204 0 -1 0
1445 1 7 0 71.29668110571635 58.39307857241754 38.165122343569536 1 -1 0
669 1 5 0.1 68.25640211430022 65.59067695221748 32.48535756693657 0 -2 0
634 1 4 -0.2 67.34040639232818 65.9718788633232 31.942884289297837 0 -2 0
4856 1 5 0.1 65.4468906893547 61.044594519263455 32.8340450756277 0 -1 0
4818 1 10 0.38 65.64494154182975 59.165505761911646 30.945736796451563 0 -1 0
666 1 5 0.1 65.66994740942367 65.85268526626703 33.271115869872695 0 -2 0
1454 1 5 0.1 69.73982875708825 56.37933629847298 36.87836682716896 1 -1 0
1620 1 5 0.1 72.23960358587372 65.85174010361723 33.624057508609695 1 -1 0
1482 1 5 0.1 68.34109990312848 56.8724290790267 33.144339968527234 1 -1 0
5196 1 5 0.1 69.91062423083623 64.34572943292773 34.96181302373218 0 -1 0
1456 1 4 -0.2 69.15860325443953 56.82287894390676 32.43010807335283 1 -1 0
5195 1 5 0.1 70.2161200480332 62.31411775738867 36.171969121761144 0 -1 0
1439 1 7 0 71.12883380530627 58.12321199473996 36.82896574887098 1 -1 0
5144 1 7 0 67.81558234351849 60.80758417809399 36.75699499665926 0 -1 0
1483 1 5 0.1 68.66021416930292 57.266190955421635 31.5719062055872 1 -1 0
1441 1 7 -0.1 70.21655203297784 56.84288067214105 35.051466267327015 1 -1 0
4857 1 5 0.1 66.44517771430253 58.2125632619953 32.72120229009528 0 -1 0
4858 1 5 0.1 67.50767204113302 59.504274473032496 32.00585807533526 0 -1 0
640 1 11 0.28 65.91343534177726 61.59061105424034 30.84974534857978 0 -2 0
637 1 9 -0.5600000000000001 66.07600618107442 62.61838781230642 30.826069944126257 0 -2 0
4816 1 4 -0.2 65.75973964312195 60.042869059537026 33.17437530894473 0 -1 0
641 1 5 0.13 66.50984178019816 63.36516344942393 32.92964856400724 0 -2 0
636 1 8 0.01 66.55375881241562 63.49051324182024 31.831753823556234 0 -2 0
5194 1 5 0.1 70.13981605636673 61.64278083097959 34.62487728251669 0 -1 0
4815 1 8 0 66.1845073431959 59.58992565530126 35.53010017519654 0 -1 0
635 1 8 0 66.92852059564578 64.7109064256379 31.204706866799114 0 -2 0
4817 1 4 -0.2 66.49256232974194 59.21194797922337 32.19159540379819 0 -1 0
1437 1 7 0 70.64678034816333 57.741907601685355 34.182360265055166 1 -1 0
5146 1 7 -0.1 67.62675175774206 60.95269469024369 34.40624601772368 0 -1 0
5148 1 5 0.1 67.91670556838834 61.560274845460185 33.5825331581176 0 -1 0
1434 1 7 0 70.22219876824812 57.694231391345156 32.941816937403225 1 -1 0
5145 1 7 0 66.54640111817228 60.15805417329811 34.40558503012558 0 -1 0
1436 1 7 0 71.50254674194842 58.659244678409365 34.624164761055525 1 -1 0
1433 1 8 0 70.87958128801297 58.50239866974549 32.0555308661144 1 -1 0
1684 1 4 -0.2 70.5587129353718 58.656354774676956 30.589897382997776 1 -1 0
1580 1 5 0.1 70.65525564918528 61.9018256567489 31.269429717885778 1 -1 0
5147 1 7 0 68.26888703445657 61.30941272889753 35.5701157086142 0 -1 0
5192 1 4 -0.2 69.4781766123814 62.21527608941069 35.33473810676203 0 -1 0
1564 1 8 -0.13 72.05850422437328 64.25664634580787 31.47915115132639 1 -1 0
1572 1 5 0.13 72.19169412631857 63.36278360565319 32.049843950775546 1 -1 0
1435 1 7 0 72.1088970763427 59.46332269579169 33.79792417944671 1 -1 0
1432 1 8 0.11 71.88062916455546 59.278553448928136 32.472952300396805 1 -1 0
1605 1 13 -0.38 72.35666560339118 63.625613978934524 35.34610708779523 1 -1 0
1606 1 14 0.35 72.90535989025192 62.92453367590208 35.06697382308908 1 -1 0
1563 1 8 0.14 72.6662659568114 65.5291457199179 31.60411538709954 1 -1 0
1431 1 16 -0.55 72.48494422181433 59.85794022047894 31.365920356185814 1 -1 0
1608 1 7 0.01 72.87873137931149 60.53781738476289 34.24417844025086 1 -1 0
1438 1 7 0 71.72619828498492 58.9270501006021 35.91150703140406 1 -1 0
5193 1 1 -0.3 69.0749484080061 63.600987185723994 34.89126464653051 0 -1 0
1619 1 4 -0.2 73.08226494045198 65.95830078836227 32.97793116424096 1 -1 0
1442 1 7 0.11 72.51173859484267 59.95597733149857 36.24826225819486 1 -1 0
1440 1 7 -0.1 70.30980118718965 57.098555613744765 36.355164183942655 1 -1 0
1609 1 9 -0.22 73.05584055642638 60.691782714764656 35.43804009273077 1 -1 0
5197 1 5 0.1 68.20016800169556 63.978694987508504 35.47816195978504 0 -1 0
5211 1 5 0.1 68.63208821894322 63.54996834252053 33.91002983599567 0 -1 0
4814 1 8 0 66.80482718544044 59.93672387713278 36.7343252633589 0 -1 0
1443 1 7 -0.1 72.67490533148458 60.157903582527666 37.56389981982639 1 -1 0
1610 1 5 0.1 73.26399521273444 61.230978263101406 33.58449376887467 1 -1 0
4853 1 5 0.1 69.68253095213879 61.101901885097845 37.84450005658995 0 -1 0
4813 1 4 -0.2 68.57737794510538 61.061613435466555 38.06373029984488 0 -1 0
4851 1 5 0.1 68.46852115985911 63.124727183561035 38.17666015446302 0 -1 0
5112 1 5 0.1 66.82641956488152 58.56086863990086 38.34030765078657 0 -1 0
1686 1 5 0.1 69.4829300302526 59.09474808710985 30.45869838286499 1 -1 0
1559 1 2 0.12 71.71378141783583 59.62879594439485 30.19806173473757 1 -1 0
1586 1 5 0.1 73.00644895537098 65.54416475891843 36.15733133607738 1 -1 0
1507 1 2 -0.07000000000000001 73.37108243322693 64.52461827829748 35.77001138166486 1 -1 0
1450 1 5 0.1 73.26373185434467 60.994480084140534 37.91591706127097 1 -1 0
1510 1 5 0.1 73.76123792886943 63.16297725738971 37.52271310324615 1 -1 0
1481 1 5 0.1 73.78782618241425 61.52313655829879 31.750525216035953 1 -1 0
1430 1 4 0.02 73.8368439014469 60.48376326351351 31.290462646388715 1 -1 0
1581 1 5 0.1 69.46830820194556 61.703325925155255 30.13600924044073 1 -1 0
1477 1 5 0.1 76.0120071495279 62.38685760060186 30.381916948347076 1 -1 0
1427 1 4 -0.25 76.56997241862291 61.445505521492265 30.219280661734018 1 -1 0
1889 1 5 0.1 79.20464166171853 66.67440877248421 36.8774430702572 0 -1 1
5329 1 5 0.1 76.28737372683031 58.503654198544496 38.66353862948344 0 1 0
1474 1 5 0.1 78.40082329365089 62.38565453046114 30.88025587941818 1 -1 0
1832 1 4 -0.05 78.57646471267759 66.72685199686804 37.792857761380304 0 -1 1
1895 1 5 0.1 77.90438444104305 66.93803423911338 34.94325438827206 0 -1 1
1472 1 5 0.1 78.80413401576314 59.74887808822024 30.40758290659241 1 -1 0
5695 1 4 -0.2 79.52966510084772 56.60739318919431 30.245722109312666 0 1 0
1814 1 5 0.1 80.80824406289295 66.78293752886886 38.29433431570416 0 -1 1
1648 1 5 0.1 82.01515662176834 65.86906141966311 30.54941709191447 1 -1 0
1647 1 5 0.1 81.44268593710859 66.26217350229905 33.89213805175645 1 -1 0
1492 1 7 0 78.58894308091544 66.46685381230431 30.879840397928792 1 -1 0
5326 1 5 0.1 75.6016370285043 56.38004551387948 36.48371152635813 0 1 0
1479 1 5 0.1 75.08109298860313 58.79708674374625 30.938043536293 1 -1 0
1405 1 5 0.1 80.39854702952975 60.18904581857569 37.39383374529684 1 -1 0
1729 1 12 -0.38 80.93233437052905 63.18928871110256 37.99336790562566 1 -1 0
1512 1 18 0.3 75.90164919758735 66.378589293642 31.53083356574844 1 -1 0
1511 1 4 -0.2 74.23906980395388 63.953934385832184 36.88428062398606 1 -1 0
5327 1 5 0.1 74.43897511759525 57.624656340369285 36.99602056457168 0 1 0
1509 1 5 0.1 74.57490677820577 64.80255165897925 37.544656077437935 1 -1 0
5321 1 5 0.1 77.26779163026215 56.75034711008233 35.27346028401614 0 1 0
1504 1 7 0 74.36410932071817 65.2808825064952 33.55383835583735 1 -1 0
1505 1 8 0 74.42325117232035 64.55125303023343 34.74767481231018 1 -1 0
5332 1 4 -0.2 79.0699329249108 56.51738392718549 33.28915071443052 0 1 0
1408 1 4 -0.2 81.3204859887492 60.03895285143685 34.578007993934264 1 -1 0
5319 1 5 0.1 79.3673592454913 57.22445661623965 36.80825448921524 0 1 0
5377 1 5 0.1 76.97881274154369 57.340762250674985 33.147399202469344 0 1 0
5325 1 4 -0.2 75.52578425409791 57.44432784704492 36.891087364259306 0 1 0
1428 1 15 0.1 76.46588347244014 60.64815617294951 31.862652411782207 1 -1 0
1478 1 5 0.1 74.83007432766357 59.08626204522788 32.69261224239807 1 -1 0
1429 1 4 -0.25 74.99067131051213 59.57629160143014 31.721900938396395 1 -1 0
5323 1 5 0.1 76.16617712950648 59.47509241385208 36.07759459320111 0 1 0
5379 1 5 0.1 80.05351634010586 56.93818065371812 33.20331345193826 0 1 0
1691 1 5 0.1 76.41881370406205 63.678256550756316 36.95093556058043 1 -1 0
5331 1 4 -0.05 78.04474001415565 57.65818394107569 33.27849351939371 0 1 0
5320 1 2 0.05 77.5086065030331 57.7839504410568 35.57984537751663 0 1 0
5698 1 5 0.1 79.87029365468247 57.37852270236196 30.93969691312776 0 1 0
1499 1 17 -0.15 77.55987369983475 65.89438240473825 31.560824638655344 1 -1 0
1501 1 7 0 79.83463289961179 65.97385872837714 31.144796523666262 1 -1 0
5324 1 5 0.1 75.51867154453082 58.31393570579702 34.90238749498933 0 1 0
1503 1 17 -0.15 75.58497332385444 65.35528191084096 32.86784018324243 1 -1 0
1498 1 8 0 77.80590125213317 65.0894532422478 32.565732614557476 1 -1 0
1500 1 8 0 76.73657994996155 64.73947244601378 33.29954640801438 1 -1 0
1502 1 7 -0.1 79.98864030588153 64.8602970271081 31.910313553164436 1 -1 0
1497 1 7 0 78.92200418578497 64.4773379270575 32.710012944905145 1 -1 0
1423 1 5 0.1 80.14698429888463 60.35532951091018 31.700055396846338 1 -1 0
1417 1 7 -0.1 80.89326161943767 60.88178981110906 31.114637555892 1 -1 0
1493 1 7 0 76.787079299915 63.975571988685786 34.34141813336694 1 -1 0
1506 1 8 0 75.65394086534333 63.964888975337686 35.07598856779097 1 -1 0
5378 1 5 0.1 78.24374905063652 58.35746866388635 32.5048486482424 0 1 0
5322 1 4 -0.2 76.10749984626227 58.40375984247335 35.81285828832137 0 1 0
5330 1 6 -0.3 78.19602627923277 58.436684295886536 34.47817474206565 0 1 0
1494 1 7 -0.1 77.96895005806124 63.31722676163598 34.52676522842205 1 -1 0
1690 1 5 0.1 78.03902686422714 62.587807481949795 35.33190833015025 1 -1 0
1495 1 7 -0.1 79.04924043393024 63.55247962175787 33.70174355445381 1 -1 0
1692 1 5 0.1 75.51432667564653 62.25085982950711 36.29457899068066 1 -1 0
1508 1 4 -0.2 75.51948749763599 63.34264373266363 36.439106743343615 1 -1 0
1496 1 5 0.1 79.95695963232077 63.00769277791717 33.86336985711391 1 -1 0
1700 1 5 0.1 80.98876532529518 64.46687984338968 32.10309371426963 1 -1 0
1467 1 5 0.1 80.41126132301719 60.407062815017454 34.15807084136276 1 -1 0
5317 1 4 -0.2 78.43075379658012 57.76751534393135 36.81460154045578 0 1 0
5318 1 5 0.1 78.69029877534047 58.76244969454133 37.181511759478916 0 1 0
1466 1 5 0.1 81.03978188809478 59.000243415376275 34.872839160118815 1 -1 0
1399 1 4 -0.2 81.72494806237225 60.875356700333285 35.84632973749885 1 -1 0
1892 1 5 0.1 76.59671585969988 66.33530394888444 37.0773740689159 0 -1 1
1890 1 5 0.1 78.53363132554092 65.81546280226587 38.32239984154039 0 -1 1
1406 1 5 0.1 79.7077575731755 61.47524570823167 36.52649941035005 1 -1 0
1468 1 5 0.1 82.11011795120237 59.11835010858154 32.762338815079865 1 -1 0
1404 1 4 -0.2 80.6568315877957 61.112332449582425 36.929623168310684 1 -1 0
1730 1 5 0.1 81.98947372562847 61.92951737878347 35.48781956612081 1 -1 0
1407 1 10 0.38 81.25732059865491 62.02862012981804 37.9587275769749 1 -1 0
5314 1 2 -0.1 76.26457722226705 57.53188081105033 38.24527249688683 0 1 0
1409 1 4 -0.2 82.43923428579865 59.8547572348909 33.60055806595779 1 -1 0
1642 1 4 -0.2 81.1570462674998 66.57434126619218 30.651019949132646 1 -1 0
5328 1 4 -0.2 77.67974635887909 57.111716256870594 37.97194587675811 0 1 0
1480 1 5 0.1 73.95990553512834 60.72667823412844 30.22214303475563 1 -1 0
1553 1 4 -0.2 82.49957277226764 66.41281861331984 33.533467482846014 1 -1 0
5581 1 5 0.1 81.93299304322036 57.87167507789563 30.85428797513054 0 1 0
1411 1 7 0 82.0972591327658 61.41890522954297 31.519516289277753 1 -1 0
1551 1 5 0.1 82.31835522733802 65.0082658074711 35.93072793813782 1 -1 0
1667 1 5 0.1 84.43747082311822 66.6367131415147 34.64449299721616 1 -1 0
1402 1 5 0.1 82.72402940662721 60.500471292244384 38.67399293670768 1 -1 0
1731 1 5 0.1 83.60684531232015 63.482737872640385 38.705943095123295 1 -1 0
2609 1 5 0.1 86.53562909933973 57.7160232441709 30.74584775801079 -3 1 -1
1607 1 5 0.1 82.77607255131413 65.57284441704873 32.827892223528835 1 -1 0
1552 1 5 0.1 83.8776503229489 64.45064951983302 35.37511366339278 1 -1 0
1557 1 5 0.1 85.9514746485342 66.67112611580175 36.105407905337835 1 -1 0
1545 1 2 -0.1 83.39298184577743 66.48187462774563 34.76355510733262 1 -1 0
1391 1 5 0.1 90.42159976914941 59.028019186927324 35.5096192632937 1 -1 0
1539 1 4 -0.2 86.34401742582406 64.01665855137594 38.34201983722492 1 -1 0
1359 1 7 0.0282 90.57677022959004 62.10122293846189 31.808002795400583 1 -1 0
1366 1 5 0.1 88.8521592382431 62.320190700607185 32.90397819565398 1 -1 0
2791 1 5 0.1 88.71210356979032 57.05227308429956 31.068864110426333 -3 1 -1
2400 1 12 -0.38 91.01003420288552 56.24846151282172 34.715958655313585 -3 1 -1
1705 1 18 0.3 85.84993312965005 65.38815160180913 32.576607899999786 1 -1 0
1397 1 4 -0.2 83.796096604387 62.40640154980126 38.43460795542647 1 -1 0
1413 1 8 -0.13 84.03558968794047 62.6456736773774 30.601459478316144 1 -1 0
2605 1 4 -0.2 87.02179710130575 58.19927297124413 31.586260005632177 -3 1 -1
1556 1 5 0.1 86.08945024721328 66.65090077443982 37.771873487503356 1 -1 0
2610 1 5 0.1 85.40344213833708 59.69161437485819 31.600555203584022 -3 1 -1
1604 1 5 0.1 88.33673966441881 61.33191338682562 36.32140444566793 1 -1 0
2604 1 4 -0.2 88.47672459291275 58.13002529711926 31.185036902758295 -3 1 -1
1410 1 4 -0.2 82.83778997982566 61.147322011527436 32.87047051448683 1 -1 0
1706 1 17 -0.28 86.99898251889016 64.16156391581474 32.462081469281 1 -1 0
1371 1 4 -0.2 90.41542365214632 61.051314985292194 36.32544310167697 1 -1 0
1470 1 5 0.1 83.89817212448021 61.21668058800404 32.762796875462975 1 -1 0
1541 1 12 -0.38 86.4058768790524 64.04882727271023 35.93029506450833 1 -1 0
5568 1 4 -0.2 82.6478566625972 57.25400795264329 30.295283157857874 0 1 0
1701 1 5 0.1 86.16276424322444 62.161490496512954 37.30052908535649 1 -1 0
1372 1 4 -0.2 89.06608751848972 61.004765107306085 37.01656474160564 1 -1 0
2607 1 4 -0.2 87.03918817705704 60.545414926310556 30.508705332528024 -3 1 -1
1548 1 4 -0.2 83.36791196560588 65.40801837110746 35.77823113603123 1 -1 0
1469 1 5 0.1 83.2977108886849 59.34864941739522 34.08446381080687 1 -1 0
1360 1 7 -0.1 89.44062047092726 62.750922722620416 32.081810983727536 1 -1 0
2839 1 5 0.1 87.15755836219394 61.48907735035394 31.050973645771514 -3 1 -1
2606 1 4 -0.2 86.53663165950204 59.5907863808317 31.584251685818774 -3 1 -1
1547 1 2 0.05 84.03172735404718 66.12641376773814 36.97334794456824 1 -1 0
1704 1 17 -0.28 86.62217674087415 66.30321064497453 31.35344044379105 1 -1 0
1367 1 6 -0.1782 90.94258652278145 60.97285751069015 32.50121804042475 1 -1 0
2841 1 5 0.1 89.0535286477087 58.43767639485459 32.04587347038781 -3 1 -1
1542 1 4 -0.2 85.60743478437837 66.10259129201745 36.90605167359789 1 -1 0
1471 1 5 0.1 82.68437574072155 62.052537454839666 33.52994457931999 1 -1 0
1392 1 5 0.1 89.68904173847257 60.29271174349056 34.39995748868864 1 -1 0
1393 1 5 0.1 90.44719985469895 62.0729698316038 35.929300030909985 1 -1 0
1422 1 5 0.13 84.70100692344599 62.70627222184771 31.47268535666296 1 -1 0
1353 1 7 0 90.07848318479904 64.35762152411158 30.517013445703114 1 -1 0
1600 1 5 0.1 88.83554833531605 59.97737095691559 37.35066218514238 1 -1 0
1370 1 4 -0.2 90.51220880934133 60.08362137518222 35.14455588224194 1 -1 0
1540 1 10 0.38 86.12752178295864 64.64353942195048 36.94191981756369 1 -1 0
1374 1 4 -0.2 88.84659121663668 62.00752654091738 38.143611995681994 1 -1 0
1400 1 5 0.1 83.91125755177043 62.211043107785 37.37322318256939 1 -1 0
2399 1 5 0.1 91.15956265610879 57.25117251797275 37.39751794196053 -3 1 -1
1550 1 5 0.1 83.53682981959759 65.79200485485077 37.854484659424735 1 -1 0
1603 1 5 0.1 88.84919807084054 63.07635471859278 37.665811628593005 1 -1 0
1354 1 7 0 89.20191039650769 63.90681163729343 31.45818050273238 1 -1 0
5756 1 5 0.1 83.530551797017 57.096215942538436 30.999354712311774 0 1 0
2840 1 5 0.1 86.73128248899495 57.68628869822395 32.46724429799959 -3 1 -1
1356 1 8 0 87.80419879125228 65.72725757694035 31.00789847107703 1 -1 0
1709 1 5 0.13 87.03871429229613 63.330674112190536 33.12533397583028 1 -1 0
1398 1 5 0.1 82.7044929673583 60.591367539367425 36.28892697095401 1 -1 0
1355 1 8 0 88.0324234485909 64.54146684358354 31.630876630114454 1 -1 0
1395 1 2 -0.1 86.36112857401014 62.474845215055694 38.32738772800127 1 -1 0
1414 1 8 0 82.73468512317582 62.14345124896629 30.565014910826857 1 -1 0
2838 1 5 0.1 86.82815858188027 59.997859289266174 32.57339443468673 -3 1 -1
1357 1 7 -0.1 91.1379311424175 63.62167781547369 30.177604528987167 1 -1 0
2334 1 5 0.1 53.57960597863196 49.51204168601386 41.28330808592929 -2 1 -1
2815 1 5 0.1 53.177964216157136 51.9818689325989 40.987584492129685 -2 1 -1
2790 1 5 0.1 51.511701776267024 49.98241172628521 41.30547050614092 -2 1 -1
2340 1 6 -0.3 52.00967682464449 47.71395206576257 40.118992231757744 -2 1 -1
2328 1 4 -0.2 53.63664877105738 49.34167359863004 40.203876636600725 -2 1 -1
6510 1 5 0.1 51.340075177960664 47.59232537023925 42.714593804050764 0 1 0
2329 1 2 0.05 52.31243275018552 48.96691513393654 39.604006624879545 -2 1 -1
2325 1 4 -0.2 55.45591621622784 51.04046695309495 39.763978239831374 -2 1 -1
2327 1 2 -0.1 53.12037005556545 51.79329457191876 39.89696820544563 -2 1 -1
2788 1 5 0.1 54.27227031134227 48.54722181638125 39.98315511901377 -2 1 -1
6514 1 4 -0.2 52.120933218557404 52.20012926521676 44.10917502046577 0 1 0
2330 1 4 -0.2 51.422330938668715 49.96377464428383 40.21315693798027 -2 1 -1
2336 1 5 0.1 52.563658541261724 54.60682994556781 39.81498705332399 -2 1 -1
6945 1 5 0.1 51.80651771717112 52.221777744826625 43.0764782921841 0 1 0
6671 1 4 -0.2 55.1548940012879 53.017476665589086 43.448359006408836 0 1 0
6505 1 7 0 49.35949111860853 46.76724063642569 42.65797561849267 0 1 0
6506 1 7 -0.1 50.682908821960964 46.662749202586795 42.82809801292393 0 1 0
2333 1 5 0.1 55.51120976027488 53.735968092329614 39.85369698061871 -2 1 -1
2804 1 5 0.1 55.615528568624086 51.49417381519062 40.785886549044164 -2 1 -1
6539 1 5 0.1 49.43965380280354 48.91738603216565 42.03755509625351 0 1 0
6672 1 10 0.38 53.8567972603251 53.77316226207771 43.50246342351985 0 1 0
6516 1 4 -0.2 50.10025583637979 50.745990554394425 44.381070839943085 0 1 0
6861 1 5 0.1 50.744536123704385 49.91627199086845 44.024408235451666 0 1 0
6823 1 4 -0.2 48.63120731695482 48.67549475397153 44.96432724840948 0 1 0
6515 1 4 -0.2 51.01246575033382 51.73354252568794 45.06894690515148 0 1 0
6673 1 2 -0.1 52.83654632803581 53.49810499748396 44.551620730581945 0 1 0
6541 1 5 0.1 52.8125188080899 51.36361925726351 44.00066944024832 0 1 0
6862 1 5 0.1 49.51162738926068 51.09368384144621 43.49328987826028 0 1 0
6674 1 1 -0.3 51.874804325832216 54.68564921312263 44.69832417222923 0 1 0
6699 1 5 0.1 55.08914961480585 52.1345427149257 42.80608562340231 0 1 0
6860 1 5 0.1 49.39197286435856 47.95293654707518 45.07837323611948 0 1 0
6700 1 12 -0.38 53.7264241091393 54.692764178878924 42.69793035826882 0 1 0
[truncated: 1,947,988 more chars]
