# Supplementary material for: Adsorption-Induced Pore Volume Deformation: Implications for Excess Adsorption in Kerogen Matrices
Source: Langmuir. 2026 Jun 23;42(26):18757–66. doi: 10.1021/acs.langmuir.6c00872 (PMC13352615; doi:10.1021/acs.langmuir.6c00872)
Supplement: Supplementary file 2 [file la6c00872_si_002.zip › LAMMPS Code/Flexible/IID-1/C2H6/P=10MPa/IID-1.data]

LAMMPS data file via write_data, version 2 Aug 2023, timestep = 2200000, units = real

7008 atoms
11 atom types
8352 bonds
26 bond types
15696 angles
78 angle types
27000 dihedrals
192 dihedral types
3408 impropers
29 improper types

78.91931213462338 121.08068786537645 xlo xhi
78.91931213462338 121.08068786537645 ylo yhi
78.91931213462338 121.08068786537645 zlo zhi

Masses

1 15.9994
2 12.01115
3 12.01115
4 14.0067
5 12.01115
6 1.00797
7 12.01115
8 12.01115
9 32.064
10 1.00797
11 12.01115

Pair Coeffs # lj/cut/coul/long

1 0.228 2.85978
2 0.148 3.61705
3 0.148 3.61705
4 0.167 3.50123
5 0.039 3.87541
6 0.038 2.44997
7 0.148 3.61705
8 0.039 3.87541
9 0.164 3.3676
10 0 0
11 0.039 3.87541

Bond Coeffs # harmonic

1 273.2 1.425
2 384 1.37
3 280 1.34
4 280 1.39
5 480 1.34
6 320 1.38
7 363.416 1.08
8 336.8 1.475
9 340.618 1.105
10 283.092 1.51
11 283.092 1.51
12 283.092 1.51
13 480 1.39
14 400 1.363
15 320 1.7106
16 322.716 1.526
17 273.2 1.425
18 340.618 1.105
19 322.716 1.526
20 283.092 1.51
21 483.451 1.026
22 322.716 1.526
23 336.8 1.475
24 560 1.26
25 322.716 1.526
26 340.618 1.105

Angle Coeffs # harmonic

1 50 109.5
2 90 120
3 90 120
4 90 120
5 90 120
6 90 120
7 90 120
8 37 120
9 70 128.8
10 75.1 114
11 80 109.5
12 80 109.5
13 57 109.5
14 39.5 106.4
15 80 120
16 80 120
17 80 120
18 80 120
19 46 110.5
20 44.4 110
21 80 120
22 37 120
23 44.2 120
24 60 120
25 80 120
26 70 112.7
27 80 120
28 88.7595 111.039
29 89 114
30 44.4 110
31 70 109.5
32 60 109.5
33 46.6 110.5
34 60 109.5
35 46 110.5
36 57 109.5
37 70 109.5
38 44.4 110
39 46.6 110.5
40 44.4 110
41 44.2 120
42 37 120
43 80 120
44 44.2 120
45 44.4 110
46 46 110.5
47 46.6 110.5
48 44.4 110
49 70 109.5
50 126.506 92.567
51 80 120
52 44.2 120
53 80 120
54 46.6 110.5
55 46.6 110.5
56 27.5 120
57 46.6 110.5
58 46.6 110.5
59 44.4 110
60 50 109.5
61 70 128.8
62 75.1 114
63 90 120
64 50 120
65 46.6 110.5
66 46.6 110.5
67 46.6 110.5
68 60 109.5
69 80 109.5
70 80 109.5
71 80 109.5
72 46.6 110.5
73 46.6 110.5
74 44.4 110
75 44.4 110
76 46.6 110.5
77 44.4 110
78 39.5 106.4

Dihedral Coeffs # harmonic

1 0.13 1 3
2 0.13 1 3
3 0.75 -1 2
4 3 -1 2
5 3 -1 2
6 3 -1 2
7 3 -1 2
8 3 -1 2
9 3 -1 2
10 3 -1 2
11 3 -1 2
12 3 -1 2
13 1 -1 2
14 1 -1 2
15 1 -1 2
16 1 -1 2
17 3 -1 2
18 3 -1 2
19 3 -1 2
20 3 -1 2
21 3 -1 2
22 3 -1 2
23 3 -1 2
24 0 1 0
25 0 1 0
26 0.13 1 3
27 3 -1 2
28 3 -1 2
29 3 -1 2
30 3 -1 2
31 3 -1 2
32 3 -1 2
33 3 -1 2
34 3 -1 2
35 0 1 2
36 0 1 2
37 0 1 2
38 3 -1 2
39 3 -1 2
40 3 -1 2
41 0 1 2
42 0 1 2
43 0 1 2
44 0 1 2
45 3 -1 2
46 3 -1 2
47 1.5 -1 2
48 6.4517 -1 2
49 1.5 -1 2
50 2 -1 2
51 3 -1 2
52 3 -1 2
53 3 -1 2
54 0 1 2
55 3 -1 2
56 0 1 2
57 3 -1 2
58 3 -1 2
59 0.75 -1 2
60 1.5 -1 2
61 6.4517 -1 2
62 1.5 -1 2
63 6.4517 -1 2
64 3 -1 2
65 3 -1 2
66 12 -1 2
67 12 -1 2
68 0.1581 1 3
69 0.1581 1 3
70 0.1581 1 3
71 0.1581 1 3
72 0.13 1 3
73 0.13 1 3
74 0.1581 1 3
75 0.1581 1 3
76 0.1581 1 3
77 0.1581 1 3
78 0.1581 1 3
79 0.13 1 3
80 0.13 1 3
81 0.13 1 3
82 0.13 1 3
83 0.13 1 3
84 0 1 2
85 0 1 2
86 0 1 2
87 0 1 2
88 0 1 2
89 0.1581 1 3
90 0.1581 1 3
91 0.1581 1 3
92 0.1581 1 3
93 0.1581 1 3
94 0.1581 1 3
95 0.1581 1 3
96 0.1581 1 3
97 3 -1 2
98 3 -1 2
99 0 1 2
100 0 1 2
101 1.5 -1 2
102 1.5 -1 2
103 3 -1 2
104 3 -1 2
105 3 -1 2
106 3 -1 2
107 0 1 2
108 0 1 2
109 0 1 2
110 0 1 2
111 0 1 2
112 0 1 2
113 0.13 1 3
114 0.13 1 3
115 0.1581 1 3
116 0.1581 1 3
117 0.1581 1 3
118 0.1581 1 3
119 3 -1 2
120 3 -1 2
121 3 -1 2
122 3 -1 2
123 0 1 2
124 0 1 2
125 0 1 2
126 0 1 2
127 1 -1 2
128 1 -1 2
129 3 -1 2
130 3 -1 2
131 0 1 2
132 3 -1 2
133 3 -1 2
134 3 -1 2
135 0 1 2
136 0 1 2
137 0 1 2
138 0.1581 1 3
139 0.1581 1 3
140 0.1581 1 3
141 0.1581 1 3
142 0.1581 1 3
143 0.1581 1 3
144 0.1581 1 3
145 3 -1 2
146 0.1581 1 3
147 0.1581 1 3
148 0.1581 1 3
149 3 -1 2
150 3 -1 2
151 3 -1 2
152 0.75 -1 2
153 1 -1 2
154 1 -1 2
155 0.13 1 3
156 0.1581 1 3
157 0.1581 1 3
158 0.1581 1 3
159 0.13 1 3
160 0.13 1 3
161 0.13 1 3
162 0 1 0
163 0 1 0
164 0 1 0
165 0.1581 1 3
166 0.1581 1 3
167 0.1581 1 3
168 0.1581 1 3
169 1 -1 2
170 1 -1 2
171 3 -1 2
172 3 -1 2
173 0.1581 1 3
174 0.1581 1 3
175 0.1581 1 3
176 0.13 1 3
177 0.1581 1 3
178 0.1581 1 3
179 0.1581 1 3
180 0.1581 1 3
181 0.1581 1 3
182 0.1581 1 3
183 0.1581 1 3
184 0.1581 1 3
185 0.1581 1 3
186 0.1581 1 3
187 0.1581 1 3
188 0.1581 1 3
189 0.1581 1 3
190 0.1581 1 3
191 0.1581 1 3
192 0.1581 1 3

Improper Coeffs # cvff

1 0.37 -1 2
2 0.37 -1 2
3 0.37 -1 2
4 0.37 -1 2
5 0.37 -1 2
6 0.37 -1 2
7 0.37 -1 2
8 0.37 -1 2
9 0.37 -1 2
10 0.37 -1 2
11 0 -1 2
12 0.37 -1 2
13 0.37 -1 2
14 0.37 -1 2
15 0.37 -1 2
16 0.37 -1 2
17 0.37 -1 2
18 0.37 -1 2
19 0.37 -1 2
20 0.37 -1 2
21 0.37 -1 2
22 0.37 -1 2
23 0.37 -1 2
24 0.37 -1 2
25 0.37 -1 2
26 0.37 -1 2
27 0.37 -1 2
28 0.37 -1 2
29 0.37 -1 2

Atoms # full

3664 13 5 -0.05 79.78706176646378 82.98617901145641 87.36133929116221 -2 1 1
3580 13 8 0.05 79.81502628111761 83.00132740937312 85.00356567141169 -2 1 1
3673 13 4 -0.39 83.82029704056826 86.58114769811948 86.2910125543193 -2 1 1
3653 13 2 0.14 85.2295408919982 86.66034084182473 86.53361934769592 -2 1 1
3656 13 2 0 84.71074001495715 84.75282527703742 87.34356935846175 -2 1 1
3644 13 3 -0.1 82.41260077969987 84.75114870508655 87.16782375555688 -2 1 1
3655 13 2 0.14 83.58994285364055 85.31472128413583 86.89002062826053 -2 1 1
3652 13 2 0 85.7486218986476 85.61289546060593 87.15048919868632 -2 1 1
3643 13 3 0 82.42962002622752 83.51364805591375 87.68319513697315 -2 1 1
3665 13 6 0.1 81.47810026747636 85.21459467579348 86.9694600062676 -2 1 1
3661 13 3 0 81.31344005655654 82.7071585177158 87.77162382804275 -2 1 1
3645 13 3 0 84.77504952868827 83.72169145865014 87.99865992866148 -2 1 1
3646 13 3 0 83.58249164456652 83.01686649048705 88.15603486042008 -2 1 1
3581 13 6 0.1 80.63388999149605 82.40419745942664 85.3793387640241 -2 1 1
4549 16 4 -0.39 88.55878321931901 83.96523347681565 83.76587020923509 0 2 0
4390 16 3 0 81.00559836784218 81.8339325339803 81.10593937463682 0 2 0
4581 16 3 0.0282 81.77468236533583 81.0676776627029 81.91707956739485 0 2 0
4582 16 3 -0.1 83.06853001358046 81.43481938483698 82.11059722833215 0 2 0
4383 16 3 0 82.77999100844264 83.22984508170049 80.85548911280351 0 2 0
4397 16 3 0 83.61002078258473 82.51035874115148 81.56454267030847 0 2 0
3729 13 8 0.01 83.09782367407033 87.48871051298954 85.35266033526581 -2 1 1
3730 13 6 0.1 82.24741680613931 87.86184505108486 85.89864407678853 -2 1 1
3717 13 6 0.1 80.43302203018672 85.60142687481596 85.32114790814704 -2 1 1
3718 13 6 0.1 82.70642800256388 84.7933149015026 84.37055285858264 -2 1 1
3731 13 5 -0.2 80.30101864603368 83.93833421657374 83.8597571070378 -2 1 1
3522 13 2 0 80.17071649445514 86.67306824344448 83.60357324581406 -2 1 1
3713 13 8 -0.1 82.49796908514666 86.97419897655762 83.9273385661831 -2 1 1
3716 13 6 0.1 83.21431058158613 87.16866210808797 83.13137045920183 -2 1 1
3714 13 8 -0.1 80.60788818908847 85.41277808989018 84.23394647772277 -2 1 1
3715 13 5 -0.2 82.06929672600573 85.50370311124749 83.82336304844604 -2 1 1
3719 13 6 0.1 82.19912338896336 85.30942674575738 82.76887839905261 -2 1 1
3733 13 6 0.1 81.11750835899231 83.4687460133243 83.40285951131271 -2 1 1
3520 13 3 0 81.18454371448102 87.56660119755648 83.38912848851498 -2 1 1
4605 16 8 0.01 87.2846481133756 84.62659754861238 83.20256235919322 0 2 0
4399 16 2 0.14 84.44369021275337 84.88421648213772 80.65321264149227 0 2 0
4382 16 2 0 83.23626466252374 84.2920461237668 80.35760935151575 0 2 0
4606 16 6 0.1 86.41314251770439 84.42407202331694 83.86380031999241 0 2 0
4621 16 5 -0.2 87.58350637327909 86.14712702741161 83.11568021914943 0 2 0
4623 16 6 0.1 86.58935987227883 86.63838100017065 83.3468802026112 0 2 0
4396 16 3 0 85.30585405805265 84.03897992698481 81.39059077744284 0 2 0
4398 16 2 0 84.93411676610077 82.8895917273042 81.62795331825403 0 2 0
4589 16 8 -0.1 86.83580852947748 84.18379046145225 81.72496052187526 0 2 0
4590 16 8 -0.1 86.04704287135759 81.99418205000248 81.95430346808763 0 2 0
4592 16 6 0.1 87.38805899998836 84.71491145248888 80.92170524362339 0 2 0
4591 16 5 -0.2 87.24001178119228 82.7568174691178 81.42408754151508 0 2 0
4571 16 6 0.1 86.95423234662707 88.17211781881413 81.81851967333144 0 2 0
3654 13 3 0 85.86695818047893 87.78400399454098 86.74096004803637 -2 1 1
3651 13 3 0 86.92111892914686 85.42906609478666 87.75829880536101 -2 1 1
4594 16 6 0.1 88.22616953705973 82.30316577433317 81.68372123989543 0 2 0
3649 13 3 0.0282 87.12245153095155 87.74506672167614 87.30161100792668 -2 1 1
3650 13 3 0.0282 87.67056823106932 86.60118635942094 87.8022337504604 -2 1 1
4595 16 6 0.1 87.27339904352415 82.74312820002422 80.33753719253852 0 2 0
4593 16 6 0.1 86.05364297369883 81.98325954151743 83.04766839915088 0 2 0
4541 16 6 0.1 87.18985187433294 81.58331131425305 84.56778221399065 0 2 0
4651 16 6 0.1 88.29641877090697 87.10105679124645 84.93277762492563 0 2 0
4622 16 6 0.1 87.74251695851689 86.3025812845912 82.07821079100201 0 2 0
4610 16 8 -0.1 88.70631612531021 86.8088033000639 83.92314119071291 0 2 0
4583 16 6 0.1 83.79652625766496 80.9649644303899 82.80163411627477 0 2 0
4520 16 3 -0.1 88.26548281637804 81.64494954765911 84.5453969494243 0 2 0
4607 16 5 -0.2 86.0951609239644 80.54788804102594 81.29811195467632 0 2 0
3658 13 3 -0.1 81.4153476340228 81.47850577984006 88.27899341836857 -2 1 1
3648 13 3 0 86.01340812688099 83.35097918537019 88.48846308871998 -2 1 1
4609 16 6 0.1 86.89769611708526 80.58152007583344 80.57635705042479 0 2 0
4608 16 6 0.1 85.12068272636094 80.24511104101826 80.80065984068061 0 2 0
3657 13 3 0 87.0564352512783 84.24457974843064 88.43592155656265 -2 1 1
4391 16 3 0 81.48990814153224 82.95615687580406 80.66109334339329 0 2 0
266 1 6 0.1 83.7765603499122 88.29051342575514 88.55845804949152 1 -1 0
3523 13 2 0.14 80.92077771525386 88.45955454797968 82.39328793017972 -2 1 1
3506 13 2 0 79.67445637732787 88.57477954700279 81.95606129661388 -2 1 1
3660 13 6 0.1 80.51697195486402 80.90635470429535 88.24560534126553 -2 1 1
3647 13 3 0 83.69026573507072 81.73595560021897 88.60710381961984 -2 1 1
3659 13 3 0 82.56588611401943 80.98494594226426 88.79436468147783 -2 1 1
3584 13 9 0.3 79.55845677034203 79.86935165310577 85.77183031628807 -2 1 1
3745 13 5 -0.2 84.0868651569659 88.59740027082042 85.06634816014238 -2 1 1
3746 13 6 0.1 84.70810511043207 88.28821333534538 84.18346353550749 -2 1 1
4580 16 1 -0.3 85.98721288700771 79.80973770126957 83.63842696105475 0 2 0
3668 13 1 -0.1782 87.79311317071662 88.92773490222268 87.42345236343158 -2 1 1
3704 13 1 -0.3 79.53222272631113 83.780138768754 86.16633930174275 -2 1 1
4519 16 3 0 88.93999239701692 80.4709062348607 84.71721382595946 0 2 0
3734 13 8 -0.1 85.18082068518996 89.00781821763748 86.12912697663096 -2 1 1
4587 16 1 -0.1782 81.35050641908664 79.93540317274841 82.47048537577264 0 2 0
4393 16 4 -0.39 84.51290877842166 86.17568888476349 80.08274310620372 0 2 0
3505 13 1 -0.1782 88.87141903764105 86.74515499674251 88.48909530162486 -2 1 1
163 1 6 0.1 80.20181545488614 87.01902042031347 87.94424612058458 1 -1 0
4531 16 2 0.14 88.95224515161624 82.65604966046651 84.19607944950455 0 2 0
4456 16 8 0.05 86.35386581832539 79.40946226619496 82.35441531097045 0 2 0
265 1 6 0.1 82.19752474093337 87.64068267642993 88.86189610875704 1 -1 0
4650 16 6 0.1 86.572209891963 86.49136941667773 80.09094436432704 0 2 0
3670 13 3 -0.1 86.02788041607252 82.09752589676748 89.0146866743072 -2 1 1
4392 16 3 0 80.74248461957457 83.82269607806833 79.95488633065732 0 2 0
4586 16 8 0.05 80.64643543959875 79.18946560580135 81.52441818999877 0 2 0
3669 13 3 -0.1 84.91501831313622 81.3134660019334 89.06873732406703 -2 1 1
4620 16 3 0 79.77350737694185 81.42876295359252 80.78823888651603 0 2 0
3601 13 6 0.1 88.8271712994678 81.06082344349765 88.25435124264013 -2 1 1
4565 16 3 -0.1 87.38445326804828 88.79453970273947 81.03293908726202 0 2 0
3732 13 6 0.1 79.50718726169578 83.95876060835981 83.03268378599245 -2 1 1
4570 16 1 -0.1782 85.5403575374458 88.26190108506052 79.74444978890116 0 2 0
4537 16 3 0 88.33381124968152 79.25498756903404 84.7975268582173 0 2 0
4612 16 6 0.1 86.44680348638502 79.74673936877917 85.71487559297739 0 2 0
4588 16 6 0.1 81.36491888033562 79.11358339575375 80.74566782857568 0 2 0
4564 16 3 0.0282 86.72829628942493 88.98960339949687 79.88494887555987 0 2 0
3666 13 5 -0.2 88.27547917451732 83.86023399200263 89.22132736698521 -2 1 1
3773 13 6 0.1 87.1324099959979 89.14279712795144 84.95383951231489 -2 1 1
4385 16 2 0 82.52579301099381 85.13237379754531 79.71214513067277 0 2 0
3736 13 6 0.1 79.26612918328951 83.53616395202641 88.18463113929558 -2 1 1
4394 16 5 0.06 85.6871149969864 86.8971742464553 79.62323489304599 0 2 0
3737 13 6 0.1 79.19931500783132 82.09485055222791 87.28595488283969 -2 1 1
4430 16 5 -0.2 79.3837576283749 79.96225218810201 81.07918418399147 0 2 0
3642 13 5 -0.05 82.40959909026554 79.62081617707126 89.29517121082345 -2 1 1
3672 13 6 0.1 86.88852671358137 81.56349260295111 89.32323630093462 -2 1 1
3741 13 6 0.1 89.21763958994187 83.26473664013989 87.28230763779554 -2 1 1
3774 13 6 0.1 83.6590019035406 89.1766933038726 82.37483919111385 -2 1 1
3671 13 6 0.1 85.03966668542695 80.28928203386164 89.35945708834 -2 1 1
4389 16 3 0 79.42358777595236 83.57790920088493 79.82618266505861 0 2 0
4553 16 3 0 89.23918405155844 89.19105390467755 82.30506871268634 0 2 0
3517 13 4 -0.39 81.74329209293198 89.37973315700378 81.61644806739628 -2 1 1
4386 16 2 0.14 83.16553009712896 86.32418918779878 79.6045732383237 0 2 0
4384 16 3 0 81.23597383746637 84.96158834961278 79.54108934454541 0 2 0
3987 14 6 0.1 89.2061644319358 87.0506531626929 79.12592982811071 0 2 0
3519 13 6 0.1 83.56809530507942 89.26441592356161 80.57016639929591 -2 1 1
170 1 6 0.1 79.45563099809956 87.74398813721 86.63609427484971 1 -1 0
162 1 5 -0.2 79.39485912048741 87.70023780964206 87.71736894708877 1 -1 0
199 1 5 -0.2 79.64425738879716 89.0503392382694 88.35687037481563 1 -1 0
4455 16 6 0.1 83.7393762613624 78.97841526122502 82.15231890983956 0 2 0
4457 16 6 0.1 87.39576878574879 79.17231319648936 82.21330225417053 0 2 0
4387 16 3 0 80.53860737889198 85.89377616901538 79.00659717115832 0 2 0
4566 16 3 0 88.57911848281083 89.35410303725318 81.19054266133712 0 2 0
4540 16 5 -0.05 86.7801941889579 79.19952693615402 84.72485058723096 0 2 0
264 1 5 -0.2 82.99786902992741 88.15950449476297 89.34558383427927 1 -1 0
4670 16 3 -0.1 82.40424528152084 87.33070086824672 79.00672301146042 0 2 0
4652 16 3 -0.1 78.9425447103891 82.33208356925378 80.23194738375214 0 2 0
4432 16 6 0.1 78.94651176433382 79.56345743632637 80.14939660972001 0 2 0
4577 16 8 -0.1 89.52499173572356 87.96326228975045 83.22222486607923 0 2 0
4576 16 6 0.1 89.76563620717309 89.0036220906353 85.16484769916109 0 2 0
4529 16 2 0.14 89.75596251383557 84.5788513548484 84.11183745952712 0 2 0
4022 14 6 0.1 89.71979233627357 82.94199549783932 80.27117662621059 0 2 0
4530 16 3 0 89.89818269819837 85.89037178349787 84.1992187201924 0 2 0
3703 13 5 -0.2 89.51619255572719 83.59513842375388 88.3216002447948 -2 1 1
4065 14 6 0.1 92.88015052846114 86.33785155765506 79.29370254268292 0 2 0
3702 13 6 0.1 89.9385104629964 88.04077132673861 87.30053818214746 -2 1 1
3796 13 6 0.1 89.97012661151555 84.58939842928233 88.1249961748185 -2 1 1
3596 13 3 -0.1 89.8190510543017 80.65825068048713 88.54252980335484 -2 1 1
4037 14 5 -0.2 90.7774789584171 84.57497161767685 79.45131635669365 0 2 0
4522 16 3 0 90.29164930015992 80.47305606856868 84.76198669584612 0 2 0
4532 16 2 0 90.19158583872917 82.64373041059952 84.59016717046126 0 2 0
3964 14 6 0.1 97.60334303330032 79.70323339000353 81.52762387576736 0 2 0
4649 16 6 0.1 90.23941611609213 87.4158635365088 82.53002549713008 0 2 0
3526 13 5 -0.05 90.15449993381687 87.27534587255852 88.02520454292946 -2 1 1
3962 14 3 -0.1 96.54110932479153 79.54786358191278 81.41000338516521 0 2 0
4521 16 3 0 90.92531134726765 81.61696501804076 84.85580799530452 0 2 0
4548 16 6 0.1 93.87453874808534 80.57073098340064 85.53598411550814 0 2 0
4033 14 6 0.1 98.8480396199692 81.27080135975925 81.74931294350392 0 2 0
3965 14 4 -0.39 91.6977949712133 82.41021671210507 80.24370665075833 0 2 0
4528 16 2 0 90.69545017622787 83.80080690363634 84.55612117962032 0 2 0
4474 16 2 0 97.19307768895807 83.95448052596223 87.26423073793895 0 2 0
4543 16 6 0.1 93.61447151494056 83.84799475607846 87.20760646248355 0 2 0
3960 14 1 -0.1782 94.22318513165698 86.3034768198803 81.54462435825161 0 2 0
4527 16 3 0 91.86061599810272 84.0684333051158 85.04628176823788 0 2 0
4526 16 3 0.0282 92.05750288897342 85.40362424135654 85.1813149442954 0 2 0
4525 16 3 0.0282 91.0826117306077 86.29599805072529 84.75757454770041 0 2 0
4061 14 6 0.1 97.8608703839887 84.58342530199197 83.89667909704293 0 2 0
4544 16 1 -0.1782 91.39306985839134 87.63265680041901 84.81368059934861 0 2 0
4408 16 3 0 95.25004717508102 87.43651598732009 87.47093334150499 0 2 0
4419 16 3 0 94.87268207837342 87.80836644198425 86.1698912857278 0 2 0
4381 16 1 -0.1782 93.0838396098357 85.96162723086627 85.96156172694708 0 2 0
4402 16 5 -0.05 94.1016522338962 86.79602766026989 85.28010655952555 0 2 0
4429 16 6 0.1 94.71734142188535 86.17007541957729 84.55112366626489 0 2 0
4578 16 6 0.1 93.54911742947237 87.28357261307868 84.55394375711553 0 2 0
4639 16 6 0.1 97.04125057447563 85.80307680535597 86.10932022390178 0 2 0
4638 16 8 -0.1 96.90130562528907 85.46901761329401 87.19327779095538 0 2 0
3821 14 3 0 99.04715818792346 87.6166140595891 84.43924531885281 0 2 0
3824 14 3 0 98.52492061456852 86.59868257305166 83.65237434882769 0 2 0
3835 14 3 0 97.77747690012868 86.89534786892963 82.54049140050634 0 2 0
4060 14 5 -0.2 98.75619971458946 85.19481085083756 84.08777114627085 0 2 0
3992 14 6 0.1 92.55756823765061 87.28015040763157 82.29707704923887 0 2 0
3941 14 3 0.0282 94.04960343783821 84.98527448519961 81.45360465330013 0 2 0
3942 14 3 0.0282 95.18327052093343 84.22588002998096 81.80942260611809 0 2 0
3818 14 5 -0.05 97.13167825498743 85.78402543996951 81.64941204986579 0 2 0
4067 14 6 0.1 90.94522104980403 85.5336479418019 81.50233565582165 0 2 0
3967 14 8 0.05 93.0606957520919 87.08229964909552 81.30478076337872 0 2 0
3994 14 6 0.1 96.4600697980575 86.1452753152149 80.76985926729579 0 2 0
3959 14 6 0.1 96.87586193155852 82.69165418112087 83.59520774183618 0 2 0
3958 14 5 -0.2 97.12885452800913 81.8925102077845 82.89591002133969 0 2 0
3797 14 1 -0.1782 96.32838724372861 84.73824073697293 82.32828837853533 0 2 0
3943 14 3 0 95.08562732001128 82.86679599832101 81.56946709600797 0 2 0
3845 14 6 0.1 97.94814642879074 85.14475181312417 81.1460598967982 0 2 0
3949 14 3 0 96.02461179903732 81.83453905129026 81.84564584297884 0 2 0
3995 14 5 -0.2 98.60451625919089 82.01017618543435 82.45256817653623 0 2 0
3946 14 3 0 92.82672244855388 84.4733669127146 81.00190150688302 0 2 0
4088 14 6 0.1 98.79911337357447 82.90113622028606 81.8599573250396 0 2 0
4026 14 8 -0.1 91.5868548824865 85.20698657798249 80.6095824471753 0 2 0
3944 14 2 0 93.95842476362424 82.4868446928075 80.95067039663141 0 2 0
3937 14 3 0 94.4328041377961 80.28608569584178 80.939831071801 0 2 0
3940 14 3 0 95.68413596192936 80.54125273431309 81.3720117153221 0 2 0
4533 16 3 0 92.69804049787129 83.00313445075099 85.40640620319026 0 2 0
3945 14 2 0.14 92.81536158218724 83.16058053373376 80.75514113109178 0 2 0
3966 14 6 0.1 97.01071272567088 81.13367898505207 83.6592791997361 0 2 0
3948 14 2 0 93.58417553808943 81.26936713865094 80.76280334684351 0 2 0
4672 16 6 0.1 95.46750613733997 84.10239384932207 85.42235168334985 0 2 0
4628 16 6 0.1 98.50383400708182 86.87738603556248 87.80686365918105 0 2 0
4579 16 5 -0.2 95.20975454026552 83.10660447502372 85.90426505208835 0 2 0
4542 16 5 -0.2 93.82380486186683 82.99850746157642 86.46719283407201 0 2 0
3947 14 2 0.14 92.2990055818569 81.10182283271547 80.35839421570878 0 2 0
4550 16 6 0.1 93.74913788028755 82.09766133105757 87.11127778453067 0 2 0
4473 16 3 0 96.49240419676302 82.80379894138358 86.73476861467327 0 2 0
4524 16 3 0 92.16281294437185 81.78151379876368 85.25584452373897 0 2 0
4617 16 6 0.1 95.24515371804515 82.48293507136215 84.98185022482505 0 2 0
4471 16 3 0 97.1148598423113 81.5761936574608 86.9528616323884 0 2 0
4470 16 3 0 98.246846492193 81.45715504062105 87.77982338831207 0 2 0
4546 16 3 -0.1 92.84609441193625 80.6066803537425 85.31031646553271 0 2 0
4645 16 6 0.1 94.7560835639709 85.41732517297237 87.5298301057947 0 2 0
4644 16 5 -0.2 95.58681487034602 86.0026355126696 87.85717502311958 0 2 0
3553 13 6 0.1 90.75159371639597 86.537583577831 87.54413670608449 -2 1 1
3833 14 6 0.1 96.9888896566611 88.17172911658848 80.12241944461235 0 2 0
4472 16 3 -0.1 96.58817881880199 80.34796420285913 86.53533052759587 0 2 0
4475 16 2 0 98.31403750130742 83.73943123517344 87.92604379752656 0 2 0
4476 16 3 0 98.82980162029114 82.56636376278915 88.14919506555272 0 2 0
4627 16 5 -0.2 97.97844128284024 85.98359409234594 88.19608730806861 0 2 0
3827 14 3 0 97.7728619930862 88.19536220925443 82.16015538751405 0 2 0
3991 14 2 0 93.39675469057444 88.35683647102748 80.5521144104447 0 2 0
4462 16 2 0 98.90063560581464 84.85060939858303 88.38180148383867 0 2 0
4551 16 8 0.05 90.31038534920506 88.52181912911105 84.37912631912444 0 2 0
3826 14 3 -0.1 97.29482380394346 88.74520125104895 80.9799863896474 0 2 0
4646 16 6 0.1 95.5998693850537 85.77008117385068 88.89961980786717 0 2 0
3993 14 8 -0.1 92.17268060802664 86.56588203911124 80.1642088156448 0 2 0
4062 14 6 0.1 98.83310774410405 85.03800878039716 85.16036285936347 0 2 0
4469 16 2 0 98.89787121386128 80.30161442829363 87.9131051707933 0 2 0
4477 16 6 0.1 95.71497241031184 80.23291707702822 85.9619531128219 0 2 0
4021 14 8 0.01 90.51163059084499 83.01950652814901 79.54892402304404 0 2 0
3936 14 3 -0.1 91.790501500861 79.78871071140459 80.48393052608499 0 2 0
4405 16 3 0 95.71445353146703 88.39347537278061 88.33358678048097 0 2 0
3957 14 6 0.1 90.7186679847829 79.62897283431452 80.59199265807881 0 2 0
3832 14 2 0 98.71381515855202 88.839250560504 84.14924173676741 0 2 0
2622 9 6 0.1 99.23315430219833 82.62325156746533 79.59737552050585 -1 2 0
4545 16 3 -0.1 92.29146754924899 79.4236571665708 85.17431442034294 0 2 0
4054 14 8 -0.1 99.96420597066046 84.52148019216754 83.41439862667036 0 2 0
3968 14 3 0 92.51133641989577 88.64343426391281 79.64207779398616 0 2 0
3595 13 3 0 90.8447446848297 81.47425159197002 88.9812029290569 -2 1 1
4417 16 6 0.1 94.49396916263476 88.91098944506666 83.83674859115091 0 2 0
4411 16 3 0 95.10042962949507 89.07467237562724 85.78849570968144 0 2 0
4523 16 3 0 91.0011290561231 79.3174129824681 84.84066837159939 0 2 0
3893 14 6 0.1 98.99442701101673 79.4178689914243 83.24362754529304 0 2 0
3535 13 3 0 91.7125194128789 89.25723696875639 88.82934171801305 -2 1 1
4059 14 6 0.1 94.79955382717273 88.87505932000221 81.79052223478041 0 2 0
3989 14 3 -0.1 94.34573661963003 89.17429017175304 80.8810933530719 0 2 0
3828 14 2 0 98.16590312229822 89.15356306736668 82.97528096144264 0 2 0
3763 13 6 0.1 92.2486133042483 85.39021871016558 88.75887487514615 -2 1 1
3969 14 3 0 91.53098882648449 87.81026697217521 79.46581195337892 0 2 0
3591 13 3 -0.1 89.96842943709783 79.34569238562591 88.39053984485442 -2 1 1
3543 13 3 0 91.17804645853887 88.03050120361318 89.04612178052231 -2 1 1
4468 16 3 0 98.40631475252044 79.16032237221604 87.52394822548904 0 2 0
4629 16 6 0.1 97.61636378375334 86.28443928100403 89.15350488257653 0 2 0
3822 14 3 -0.1 99.81277711947646 87.50240846850252 85.56356650857498 0 2 0
2495 9 6 0.1 99.74220909170617 79.25980994112243 79.9736481744701 -1 2 0
4039 14 6 0.1 89.66428876495286 84.87733337554616 79.44629413380306 0 2 0
4467 16 3 -0.1 97.2059506180382 79.16006769580567 86.84858746736477 0 2 0
3938 14 3 0 94.00610598918563 79.01870724562367 80.72482885692851 0 2 0
4009 14 6 0.1 89.63530672091555 79.81475431073487 78.99306915587312 0 2 0
3593 13 2 0 92.18343128942546 79.58960182489415 88.9890704579597 -2 1 1
4463 16 2 0 99.93978599700104 82.49164714221816 88.78756666724888 0 2 0
3889 14 3 0 99.61858593567217 81.96553386195673 83.59909415280127 0 2 0
3597 13 3 0 90.68130368803864 82.83331911776753 89.08333347901446 -2 1 1
4055 14 6 0.1 99.95111437259185 84.46449218525468 82.31102775718215 0 2 0
3594 13 3 0 91.99299429263507 80.8540429069555 89.34516019141839 -2 1 1
3602 13 2 0 93.36516598233841 78.92179846349563 89.33271300029173 -2 1 1
2408 9 3 -0.1 98.73904323375719 83.49878500937436 79.1094184659209 -1 2 0
3888 14 3 -0.1 99.93901287199823 79.60278729271532 83.64422545409325 0 2 0
3775 13 6 0.1 84.56287477814081 89.57333840357555 86.80923307635422 -2 1 1
3747 13 6 0.1 83.5529632897876 89.55472705931898 84.9080189748522 -2 1 1
256 1 6 0.1 79.57510063416217 96.68128469732977 81.79093637977974 1 -1 0
3103 11 3 0.01 83.711770834449 99.85983803378527 85.45911179853805 1 -1 0
5380 19 3 0 88.55167366259057 99.99108436851859 87.51780582281019 1 -1 0
93 1 3 0 80.86543676970862 89.854249986522 87.83422481615187 1 -1 0
3107 11 3 0 82.48675418787 99.85398533489075 88.76052508882307 1 -1 0
3524 13 3 -0.1 79.81891476825707 91.02967677590512 79.03853075011327 -2 1 1
94 1 2 0 81.94539941886298 90.08812100087019 88.65794097764972 1 -1 0
3509 13 2 0 79.56027500175949 89.49539189486052 81.08994448767055 -2 1 1
3518 13 5 0.06 83.16217400639387 89.61711510435711 81.52669598229258 -2 1 1
3099 11 3 0.01 85.18158942585154 98.90995304075119 86.7629483612133 1 -1 0
3100 11 3 0 84.39315074391351 99.10869294517303 87.83856147972038 1 -1 0
257 1 6 0.1 80.01462946710296 96.42162127279235 80.19167103842952 1 -1 0
3701 13 8 -0.1 86.4029502217731 89.7663791694042 85.54758021947865 -2 1 1
5752 20 5 -0.05 79.38069388323478 99.02849602775126 83.56893134300746 2 -1 0
5631 20 2 0 79.20649066259975 93.72866026997613 88.23029571124974 2 -1 0
3675 13 8 0.05 87.20004148268342 90.0482743659748 86.7941622949827 -2 1 1
5389 19 6 0.1 88.37037979801477 98.28403956314513 84.63397836172882 1 -1 0
3700 13 6 0.1 86.46481511289376 90.41994219229058 87.57726100910337 -2 1 1
3794 13 3 -0.1 80.910522306758 90.7762868230374 79.76475454352868 -2 1 1
3683 13 3 0.01 86.81009400482498 93.92984924005238 79.69911699096065 -2 1 1
91 1 3 0 80.70381044947852 90.65217372801565 86.71486738593035 1 -1 0
3510 13 2 0.14 80.76884121328192 89.94634878353982 80.77055354969409 -2 1 1
3695 13 6 0.1 84.28641835043706 90.82696145761356 83.84484062333672 -2 1 1
217 1 8 -0.1 81.052868923995 93.06636031005132 83.32249123636068 1 -1 0
275 1 6 0.1 82.68997708434082 97.10210373752508 80.81270021026016 1 -1 0
95 1 2 0 82.8658530613254 90.9968133459154 88.35319610168014 1 -1 0
5656 20 10 0.28 80.7597982017112 96.3436017308539 87.37223140550361 2 -1 0
90 1 3 0 81.71832951001991 91.463036787181 86.42779309445623 1 -1 0
3677 13 3 0 86.55146152926065 91.15896451563962 84.80191650554244 -2 1 1
5591 20 5 -0.05 80.32473088892844 97.64040692970332 85.12391515621697 2 -1 0
3694 13 1 -0.1782 83.34273760674333 91.022135083265 81.51050654597516 -2 1 1
105 1 6 0.1 83.23830855594787 93.77645756758042 82.04493452011975 1 -1 0
104 1 8 -0.1 82.85802387458168 94.49377963900415 82.77543368254445 1 -1 0
204 1 5 -0.05 82.99019054153729 96.06631114415663 81.06766522254097 1 -1 0
224 1 1 -0.3 84.20371156857243 96.10339913282141 81.75456085695433 1 -1 0
43 1 5 -0.05 84.11982904549494 95.38566253606395 83.03826216451027 1 -1 0
45 1 6 0.1 85.06149475933177 94.7927068692823 83.20140690667687 1 -1 0
216 1 8 -0.1 82.06979517162792 93.93756664484096 83.96504758889469 1 -1 0
218 1 6 0.1 81.56305837131009 94.6905613748134 84.49149251775707 1 -1 0
44 1 6 0.1 83.85959948115185 96.09770617098434 83.84003912738437 1 -1 0
89 1 2 0 81.77394819247881 92.10278781505889 85.26150732411485 1 -1 0
98 1 2 0 82.74761333425693 93.1208233214573 84.99938048380932 1 -1 0
107 1 4 -0.5600000000000001 84.54532169073909 94.48762525079594 86.27169881180836 1 -1 0
108 1 10 0.28 84.5537736069108 95.36376144833108 85.76475944493211 1 -1 0
3690 13 3 0 86.25595095948113 91.42781533043653 83.5547801575346 -2 1 1
3686 13 3 0 85.44853226005246 92.15874946487881 81.08324074311932 -2 1 1
3688 13 3 0.0282 84.65305723583391 91.37225431840278 81.83400135472012 -2 1 1
3689 13 3 -0.1 85.08961906851137 91.0696675928479 83.10354351058821 -2 1 1
86 1 2 0.14 83.71182689157928 93.40147324033514 85.99799301563341 1 -1 0
3685 13 3 0 86.48845774669934 92.76549154764798 81.65743517446045 -2 1 1
5593 20 6 0.1 81.0329480511774 96.77096274800981 85.05404491631376 2 -1 0
3691 13 3 0 86.96011595079749 92.35861241928971 82.84145558209443 -2 1 1
3676 13 3 0 87.73532426475094 91.61638460146402 85.23995033092129 -2 1 1
3684 13 3 0 87.17225941091172 93.66386644815785 80.96355724861704 -2 1 1
96 1 3 0 82.77265795246987 91.62782503293576 87.23497339369679 1 -1 0
83 1 2 0 83.70937545360496 92.52718093263134 87.08046868597484 1 -1 0
85 1 2 0.14 84.99352518319384 94.18746137408935 87.67457261412181 1 -1 0
84 1 2 0 84.45692629488464 92.97885311975467 88.02543495836981 1 -1 0
3699 13 2 0 88.09827128206145 91.08402106594667 86.35264796911449 -2 1 1
3678 13 3 0 88.04779173031214 92.883020621743 83.34709831185137 -2 1 1
3679 13 3 0 88.50375991969335 92.4790993872767 84.55626544381755 -2 1 1
5772 20 1 -0.3 80.63436013189528 98.47147124079278 83.9907297882397 2 -1 0
5634 20 2 0.14 79.40160216874354 94.74883859644375 87.35810072323976 2 -1 0
3687 13 3 0.01 85.09857652215726 92.62097113937172 79.87854292002872 -2 1 1
5592 20 6 0.1 80.39582414161087 98.2143840170131 86.03520778540891 2 -1 0
3696 13 3 -0.1 88.33629566689316 94.12468977831792 81.43176583999436 -2 1 1
103 1 6 0.1 81.60889988513519 96.30699901258802 82.62096794056467 1 -1 0
102 1 8 -0.1 81.91328307517746 95.46387784805069 82.00258860949906 1 -1 0
205 1 6 0.1 83.04783520982745 95.50254360717662 80.14656879522504 1 -1 0
254 1 6 0.1 81.66150944056055 92.48041634380347 82.67143110234765 1 -1 0
5387 19 6 0.1 88.20009143012292 94.24775714323535 86.65207416297244 1 -1 0
5385 19 3 -0.1 88.48596861924723 95.16998889029071 87.06335660265124 1 -1 0
5390 19 3 -0.1 88.26393261548415 96.17024510163284 86.24889529299975 1 -1 0
5495 19 6 0.1 88.08680541556967 95.99961098999216 85.2112612122099 1 -1 0
132 1 8 -0.1 80.61852237802466 94.82067886774405 81.49616943026386 1 -1 0
88 1 3 0 80.68745109326186 92.17521833686371 84.44571039834315 1 -1 0
246 1 6 0.1 80.93721045027033 94.2088501059307 80.68188218555396 1 -1 0
5655 20 4 -0.5600000000000001 80.68896167014526 95.34490735878413 87.5436012655176 2 -1 0
3681 13 3 -0.1 88.77972323485501 93.77085938467002 82.60863505371077 -2 1 1
222 1 5 -0.2 80.06615879334193 93.84616307687837 82.57341913350449 1 -1 0
5365 19 3 0 88.47579838088414 97.47481589948524 86.64219372429932 1 -1 0
4567 16 3 0 88.9521261097022 90.27877042704176 80.25461192532462 0 2 0
3108 11 6 0.1 86.12072461164942 98.34664087093228 86.8876250752637 1 -1 0
101 1 6 0.1 85.79569051331968 95.99698226876484 88.54211684778946 1 -1 0
100 1 3 -0.1 85.46537669954023 94.94308290050381 88.65195033242661 1 -1 0
5386 19 3 0 88.91357767050033 95.42771087695843 88.30515788504405 1 -1 0
87 1 3 -0.1 79.57578450275014 91.52172832230082 84.80892232285123 1 -1 0
92 1 3 -0.1 79.60635958642318 90.72973551189935 85.88565171124294 1 -1 0
3112 11 3 -0.1 84.87250477955769 98.79090716924604 89.05368804661684 1 -1 0
3697 13 3 -0.1 89.1585991725114 91.50266696059067 86.9573235672768 -2 1 1
5366 19 3 -0.1 88.51127546286499 98.47838718618388 85.70841271606373 1 -1 0
5753 20 6 0.1 79.13581375209449 98.66963545127207 82.56183236322696 2 -1 0
5368 19 3 0 88.88374427865277 97.76444314626833 87.86753390514201 1 -1 0
3795 13 6 0.1 81.82860626397407 91.2725447459582 79.51316477896643 -2 1 1
3693 13 6 0.1 84.12930754607044 92.41616264371007 79.61497061057246 -2 1 1
3767 13 6 0.1 89.22519668799912 91.08620695184804 87.90931538466866 -2 1 1
3170 11 6 0.1 85.87943746899029 98.40793869109818 89.15569973360101 1 -1 0
81 1 3 0 84.48698843660065 92.44178774494561 89.24598844015905 1 -1 0
3682 13 4 -0.22 85.76414691258952 93.39310871289253 79.19640844108508 -2 1 1
5513 19 6 0.1 89.1267444810339 93.26706365245089 88.65015304969192 1 -1 0
3457 12 6 0.1 89.27922410132564 97.12980705701588 80.12380991876964 0 -1 0
5633 20 2 0.14 81.17873423917418 94.62481588995064 88.659728506752 2 -1 0
5367 19 3 0 88.86532522322217 98.98120162909554 88.40432090237566 1 -1 0
3098 11 4 -0.22 84.8624660921226 99.34890812756318 85.63969290942177 1 -1 0
255 1 5 -0.2 79.59329096023018 95.8670455856167 81.05954161263367 1 -1 0
6797 24 3 0 86.10649695409944 99.92308414713813 79.3183999732093 1 0 1
6960 24 6 0.1 88.08843256119223 99.36693561485029 80.04787465401009 1 0 1
3754 13 6 0.1 88.83910811533418 94.90886594415278 80.95577167950927 -2 1 1
6964 24 6 0.1 86.11522614097643 97.0453841799702 79.23498160353356 1 0 1
5511 19 5 -0.2 89.29613480676338 94.23500787107339 89.17020464066196 1 -1 0
3101 11 3 0 83.23350327387956 99.70159691662082 87.68810266462421 1 -1 0
3692 13 6 0.1 87.38220848036195 94.59217902777155 79.13603933780452 -2 1 1
4561 16 3 0 88.3006932695824 90.42300334032963 79.12928116389864 0 2 0
5369 19 3 -0.1 89.23062295444558 96.70930151071926 88.59140077876012 1 -1 0
253 1 6 0.1 79.50663024358424 94.41624640975114 83.36644321980528 1 -1 0
82 1 2 0 83.7026172774861 91.28334021457525 89.38778815220962 1 -1 0
5632 20 2 0 80.24503210238619 93.6536225876894 89.0328274572023 2 -1 0
5649 20 6 0.1 82.61674424009352 95.830720460024 89.24891668492629 2 -1 0
5379 19 3 0 88.5904501238326 99.74779299940388 86.1468651898299 1 -1 0
6822 24 3 -0.1 87.17656746457567 99.95916593014482 80.1054949684437 1 0 1
223 1 6 0.1 79.32382720187336 93.17300513868452 81.98431853544973 1 -1 0
3541 13 6 0.1 91.16954868820515 89.64425183483601 86.8880699618289 -2 1 1
3249 12 6 0.1 95.81204427341011 99.64369194596398 88.38709408503318 0 -1 0
874 3 3 -0.1 98.49614612406484 94.00797350986358 79.33930397774127 1 -1 -1
3411 12 5 -0.2 97.98494402618498 99.67258730056079 82.3840128120817 0 -1 0
4410 16 3 -0.1 94.81853817779012 89.57690988313854 84.56023249846506 0 2 0
3680 13 3 -0.1 89.76513979583717 92.64920669865762 85.01214354019855 -2 1 1
3740 13 6 0.1 89.68205904829965 94.21888883113992 82.98886306686511 -2 1 1
4416 16 2 0 95.85454779604298 89.60131712076696 87.93191135789712 0 2 0
3820 14 3 -0.1 99.63741198209459 89.72878852479204 86.19024626419657 0 2 0
600 3 3 0 99.38817585128422 95.98784822501429 83.71636071007957 1 -1 -1
3470 12 8 -0.1 94.75043763308682 99.70490259692629 83.02594059875717 0 -1 0
816 3 6 0.1 98.04020491972057 99.71410642494249 88.80553591197966 1 -1 -1
872 3 6 0.1 92.95197836440036 93.71188774976957 79.58050019076892 1 -1 -1
3504 12 6 0.1 97.6648347490583 99.43627857229095 83.4115438071255 0 -1 0
591 3 3 0 96.17290589147599 94.11899341970586 79.41382177655595 1 -1 -1
4575 16 2 0 90.91187245127904 89.70527551048801 83.66943072630924 0 2 0
4643 16 6 0.1 92.35819046064721 89.95122996413619 84.95232703265505 0 2 0
3831 14 7 -0.15 98.95680837163137 89.87889197584698 84.9554474154692 0 2 0
3990 14 3 0.0282 94.74230311169765 90.08904539212291 80.03834993813953 0 2 0
813 3 6 0.1 98.61314698177353 94.46464337726542 87.28723656175997 1 -1 -1
3534 13 3 -0.1 91.630010536485 90.02643690448572 87.70143083747193 -2 1 1
4412 16 2 0 95.5227085428029 89.90439886250695 86.6836290049795 0 2 0
3825 14 3 0.0282 96.8652889636789 90.08441803789908 80.91175930823785 0 2 0
4554 16 3 0 90.08546517703617 91.01685509450321 80.50092818826046 0 2 0
592 3 3 -0.1 93.93893573409791 94.0744110587217 79.79219745873412 1 -1 -1
797 3 6 0.1 98.98235745016993 97.28455388027287 86.2073607840599 1 -1 -1
3306 12 2 0 95.56770249133211 99.27744622319787 81.7199419810126 0 -1 0
3459 12 5 -0.2 93.28292387404579 99.54092802861939 82.56679429692866 0 -1 0
3449 12 6 0.1 98.95967018839384 99.09733220670816 82.15075251100774 0 -1 0
3309 12 6 0.1 99.36851221570001 99.06094023683362 80.13108110069895 0 -1 0
3305 12 3 0 96.87023142869997 99.22809233583413 81.42782340208328 0 -1 0
3471 12 6 0.1 94.8883767842553 98.94664321559381 83.79217465196619 0 -1 0
3844 14 1 -0.0564 96.03270406539106 90.52357278731311 79.92214768926945 0 2 0
3311 12 3 -0.1 90.32534895812957 97.4205462423274 79.83143988691316 0 -1 0
4552 16 3 0 90.26620807549978 89.98267524180515 82.55401075126005 0 2 0
3456 12 6 0.1 90.71186552200672 98.37987771465521 81.67948431043065 0 -1 0
3460 12 6 0.1 92.8135147900789 98.8382721941708 83.27474138368171 0 -1 0
3698 13 3 0.0282 90.05573878545097 92.16960585692334 86.24511298978577 -2 1 1
794 3 8 -0.1 98.79549687849497 96.25817690487024 86.01555774946564 1 -1 -1
3294 12 2 0 93.35188076970648 98.86961301919825 81.20209324577966 0 -1 0
3318 12 3 -0.1 91.07108826952171 98.18641442355562 80.6706796045992 0 -1 0
3303 12 3 0 97.24664378214986 98.7893615195498 80.13791458805751 0 -1 0
588 3 3 0 96.29991923194677 94.74149590458944 80.59902081169733 1 -1 -1
811 3 5 -0.2 98.07680053747451 95.47204030634782 87.11148934022171 1 -1 -1
660 3 8 0.05 97.94016787322644 96.29980138064752 88.3606176856231 1 -1 -1
4573 16 3 -0.1 91.94563426001807 90.32339301966185 84.07776326973716 0 2 0
4413 16 7 -0.15 95.60678054581426 91.20040865767147 86.46961212746247 0 2 0
4409 16 3 0.0282 94.60561621296065 90.93315167595588 84.37203178927149 0 2 0
4428 16 1 -0.0564 93.87712186291836 91.53068072921562 83.31675202795444 0 2 0
4414 16 3 -0.1 95.00592979267478 91.75390662595541 85.33284507006296 0 2 0
4574 16 3 0.0282 92.53102908169589 91.1079350740193 83.17736366169663 0 2 0
4555 16 3 0 90.7292926955743 90.85298739581476 81.68888850601637 0 2 0
3829 14 7 -0.15 97.80928914656295 90.43998226938727 82.95401562599044 0 2 0
4056 14 9 0.3 98.34860546666656 91.38568356092286 84.28816781308612 0 2 0
4418 16 6 0.1 94.88127925390103 92.8037415902929 85.28020060838456 0 2 0
4556 16 3 -0.1 91.91248294931049 91.35772621725475 81.99173674149174 0 2 0
3830 14 3 -0.1 97.1265592992558 90.9149801404258 81.91941308657857 0 2 0
4615 16 6 0.1 92.4930242623152 92.00147217472795 81.30242889879607 0 2 0
858 3 6 0.1 90.94383760029385 95.44290931184348 86.5803262949691 1 -1 -1
586 3 2 0 97.73826151719028 95.60324888578954 82.16994837730752 1 -1 -1
3834 14 6 0.1 96.72936611918644 91.92620145829295 81.96523346918264 0 2 0
786 3 3 -0.1 96.04907120389083 96.78279705627665 84.97937808536238 1 -1 -1
824 3 3 0 93.36394287769288 95.45695284211853 83.09579028848465 1 -1 -1
787 3 6 0.1 96.27237418938991 97.2845702775955 85.89854384690828 1 -1 -1
594 3 3 0 94.57667508761085 95.88483006906463 83.4699998856859 1 -1 -1
3739 13 6 0.1 90.55107470818085 93.2661784990314 84.57968623541322 -2 1 1
3293 12 3 0 92.37214837275341 98.36342545413675 80.36648675562468 0 -1 0
589 3 2 0 97.49000601837207 95.08496256413224 81.03296054447945 1 -1 -1
601 3 3 0 97.06131586270035 96.37892593948094 84.19560531101457 1 -1 -1
595 3 3 0 95.51183941170046 95.6961468330022 82.57156828198477 1 -1 -1
587 3 3 0 96.77772929808341 96.01609278047707 82.93869763496437 1 -1 -1
596 3 3 0 95.30366970407758 95.03780951826536 81.37274172776003 1 -1 -1
861 3 6 0.1 92.06849779985373 94.52730428473438 81.67374813389274 1 -1 -1
856 3 3 -0.1 93.05968300681712 94.90171272091553 81.89470589664406 1 -1 -1
636 3 6 0.1 91.5075896096174 94.8820552200041 83.98501823859934 1 -1 -1
857 3 6 0.1 91.55185668191369 96.58284526419196 83.87923336586321 1 -1 -1
634 3 5 -0.2 92.22767471674608 95.6856611688215 84.09310228752845 1 -1 -1
785 3 3 0.0282 94.84693833762422 96.42463125272764 84.6770250158728 1 -1 -1
791 3 1 -0.1782 93.90464867804421 96.7162840893208 85.53230709369274 1 -1 -1
852 3 6 0.1 91.50514419500013 97.06249366494876 86.74299550972682 1 -1 -1
790 3 8 0.05 92.8716884785054 95.70862584805622 85.55713359465439 1 -1 -1
851 3 5 -0.05 91.87730670693898 96.02145648664792 86.6954753748352 1 -1 -1
3552 13 1 -0.0564 91.33664452288825 92.27709343389162 86.75967787568894 -2 1 1
792 3 6 0.1 93.37573724020233 94.79500482148313 85.78138006359079 1 -1 -1
812 3 6 0.1 97.10803630268865 95.06300168024936 86.72796578063335 1 -1 -1
659 3 6 0.1 95.43832236076548 96.9421842693348 87.70547433877859 1 -1 -1
635 3 1 -0.3 92.3865006947439 95.5284660211576 87.95143135783569 1 -1 -1
657 3 3 -0.1 95.4373932880857 96.2971516527654 88.54782918743024 1 -1 -1
3533 13 3 0.0282 91.90563069477133 91.39042241325384 87.68880118546926 -2 1 1
4640 16 9 0.3 96.12054774411948 92.13743480130334 87.79992831666002 0 2 0
663 3 6 0.1 92.97898669499628 97.40513359015966 88.45031328337484 1 -1 -1
784 3 1 -0.3 97.79279854263655 97.7346681127102 88.04612173916429 1 -1 -1
602 3 2 0 98.35918047235414 96.26371998589902 84.61322945730939 1 -1 -1
593 3 3 0 94.10026393245371 94.68559074025887 80.99767759556741 1 -1 -1
3307 12 2 0 94.66182373355825 98.83694839122865 80.86430563470812 0 -1 0
637 3 8 0.05 92.90876215001899 96.45807996485497 88.85085848916407 1 -1 -1
590 3 2 0.14 98.58972882101597 94.6635508008979 80.48352347026487 1 -1 -1
603 3 2 0.14 99.0390898893366 95.63024949196303 82.43051492094503 1 -1 -1
3308 12 3 0 95.03842551480463 98.29829049130991 79.71110894218549 0 -1 0
3304 12 3 -0.1 98.50166477917304 98.7221297470671 79.64694411116207 0 -1 0
744 3 5 -0.05 98.14812298034828 98.63574558841512 89.12735223732952 1 -1 -1
661 3 6 0.1 98.81241828150972 96.13096737890761 88.98204421718222 1 -1 -1
658 3 3 0 96.64295076579077 95.87964366378966 88.99499380828519 1 -1 -1
3538 13 3 -0.1 92.6097381707215 91.900155798983 88.6871770355251 -2 1 1
5512 19 6 0.1 90.36964322726318 94.16515945415733 89.25246779285655 1 -1 0
662 3 2 0 94.35021081920239 95.99118501491944 89.20029837199134 1 -1 -1
4415 16 7 -0.15 96.24319293762244 90.64961171232963 88.65177201609076 0 2 0
3302 12 3 0 96.30661628567434 98.24171965071581 79.34577425888185 0 -1 0
4557 16 3 -0.1 90.34104964461363 92.0364485449841 79.62600911507779 0 2 0
4616 16 6 0.1 91.11103147687012 92.74634724234491 79.79342366730482 0 2 0
5252 18 6 0.1 99.38654087545433 90.85660425234191 80.49833164162784 0 0 1
3296 12 2 0 92.82518917279708 97.93266588992395 79.28056766447602 0 -1 0
3542 13 6 0.1 92.73013431466681 93.01274619353518 88.72965198426661 -2 1 1
3842 14 6 0.1 99.74500691226184 90.5663663656117 86.85528637200784 0 2 0
3261 12 6 0.1 96.6437360767594 99.4545078961412 85.31912560913673 0 -1 0
818 3 3 -0.1 94.98226660328427 93.79414669366406 78.96259376987172 1 -1 -1
745 3 6 0.1 99.87908516465501 98.76739775006796 87.04256871212762 1 -1 -1
597 3 4 -0.39 99.68039141549555 95.05154876352064 81.30397732970994 1 -1 -1
3972 14 3 -0.1 93.92756091360522 90.28522867640974 79.00077703726966 0 2 0
171 1 8 0.05 79.1056566200281 83.1992588225384 92.71348930866775 1 -1 0
3662 13 6 0.1 81.67675528180209 79.66882371138193 90.08772057859522 -2 1 1
250 1 6 0.1 83.10035855788335 85.01594363153718 99.04151692442925 1 -1 0
269 1 6 0.1 79.13530647656896 85.15216576645037 93.76894783765678 1 -1 0
5571 20 3 -0.1 79.39017213929743 87.79056199891157 93.87498879678563 2 -1 0
146 1 3 0.0282 79.19382895590981 85.73605144030215 90.12649580311331 1 -1 0
5808 20 9 0.3 79.31045736355082 88.85155480202476 97.67053840595531 2 -1 0
292 1 6 0.1 79.7142028913119 88.91895384793833 89.47224245436848 1 -1 0
3663 13 6 0.1 83.24873219510917 79.23656376149131 89.85974323587773 -2 1 1
6259 22 6 0.1 83.48909894639581 81.38944141933612 99.07592172840671 0 0 0
5810 20 6 0.1 79.80280800509136 87.1046284117179 93.26228660715633 2 -1 0
3674 13 6 0.1 88.24905269385256 83.0311360024265 89.9255011828562 -2 1 1
1 1 1 -0.1782 80.55566117632782 85.58942451597788 89.7840500802492 1 -1 0
6241 22 3 0 79.70397147760724 80.7170578914161 98.29426445611246 0 0 0
3667 13 6 0.1 88.5175983265216 84.64821713053983 89.93296549042786 -2 1 1
187 1 3 0 80.03737331352937 84.32066943770067 97.0258557097745 1 -1 0
5572 20 3 -0.1 79.66963193905465 87.69168177775312 95.16772205234241 2 -1 0
172 1 3 0 80.15987407463962 82.93847792173091 94.77719838619011 1 -1 0
192 1 3 -0.1 82.209847125354 84.69039196766435 98.4547944516923 1 -1 0
26 1 3 -0.1 85.81727501845148 88.4327285830282 90.33962551498078 1 -1 0
6265 22 6 0.1 81.67900000434953 80.70162327999235 97.68021973685777 0 0 0
28 1 3 0 83.66777311324591 87.29086235930957 90.37357257323755 1 -1 0
5594 20 6 0.1 80.38027992854586 86.94921846704001 95.63317236110885 2 -1 0
175 1 3 0 81.18586995577787 82.92450789487845 95.55884834989456 1 -1 0
177 1 3 -0.1 82.28166831673384 83.96735878431247 97.37130068597519 1 -1 0
49 1 6 0.1 81.01004986040445 87.16845452877361 91.1365159421973 1 -1 0
194 1 3 0.0282 82.36080593669223 82.06921676390779 93.72117820846141 1 -1 0
176 1 3 -0.1 82.33565324612815 82.37416607430663 95.03035422121467 1 -1 0
37 1 6 0.1 82.29438454686422 83.57484740412478 91.44500368112989 1 -1 0
22 1 5 -0.05 81.43862763030229 86.19316944520057 90.79014845057124 1 -1 0
30 1 3 -0.1 83.19149221229314 83.92275748018967 91.8500945681596 1 -1 0
29 1 3 0.0282 84.02079580331493 83.07186820699702 92.4955241652449 1 -1 0
34 1 3 -0.1 85.30934742606226 83.39104216740843 92.81646359531508 1 -1 0
33 1 7 -0.15 85.68733046110961 84.57601414451388 92.40022218647157 1 -1 0
260 1 9 0.3 87.31392416372908 85.08107241149831 92.61439525475971 1 -1 0
39 1 3 0 82.96128343973491 86.16561795718258 90.73515015500797 1 -1 0
31 1 3 0 83.6524908162915 85.16731618849661 91.38970122840455 1 -1 0
32 1 2 0 84.92538872418439 85.40657758506265 91.7042094156327 1 -1 0
25 1 3 0 84.99429818486271 87.39190665834143 90.69360854444894 1 -1 0
36 1 2 0 85.52233966952116 86.43488504094489 91.41358369821954 1 -1 0
24 1 3 -0.1 87.54642436780574 87.53930688591154 91.55021535134578 1 -1 0
35 1 7 -0.15 86.75992551583857 86.47619959966202 91.8087694629009 1 -1 0
46 1 6 0.1 88.54993626430876 87.54557195231135 91.91818147813522 1 -1 0
38 1 6 0.1 85.9169581406924 82.83448073400567 93.39652142999567 1 -1 0
48 1 1 -0.0564 83.49179992437621 81.91892267752036 93.03209183491796 1 -1 0
198 1 6 0.1 81.27103265881 85.73921963324588 91.78019139620223 1 -1 0
235 1 6 0.1 83.25316712658076 82.33028148616194 95.53456378705273 1 -1 0
236 1 6 0.1 83.3016277913147 83.7912303566548 96.98093911335067 1 -1 0
193 1 3 -0.1 81.16086193640272 82.03021311418077 93.0286596987951 1 -1 0
263 1 6 0.1 81.11371586755355 81.91359393478425 92.00595990035374 1 -1 0
174 1 3 0 81.18246486947706 83.72054691471219 96.67042617488251 1 -1 0
6242 22 3 -0.1 80.99165127865989 80.97087211734252 98.4746623554519 0 0 0
23 1 3 -0.1 87.04257922300512 88.51346902338537 90.8123621608177 1 -1 0
195 1 2 0 80.14545166203625 82.51267029140273 93.57173940510651 1 -1 0
180 1 3 0 81.03163544734595 85.12218877938017 98.90935255258572 1 -1 0
6371 22 6 0.1 79.90132499319667 80.5030249097984 96.16335444521887 0 0 0
181 1 3 0 79.94214999348381 84.95916812237166 98.1916222753618 1 -1 0
259 1 6 0.1 81.50415565491897 89.25997915324908 90.590248068536 1 -1 0
261 1 6 0.1 85.4222768439057 89.2870477063068 89.72104274526617 1 -1 0
262 1 6 0.1 87.69876572983966 89.35113528728657 90.55743351783856 1 -1 0
258 1 8 -0.1 82.34151825536232 89.44867221714554 90.00277845290697 1 -1 0
6266 22 3 -0.1 79.26372579281261 80.58478141757043 97.0020656530311 0 0 0
164 1 1 -0.1782 79.63840520540685 83.91138188015199 91.63023233622454 1 -1 0
5583 20 7 -0.15 79.11643584644067 88.67594022874837 95.97528309542291 2 -1 0
6255 22 3 0 81.46729829185004 81.33004104360124 99.68630975268951 0 0 0
173 1 3 0 79.0593058928311 83.62047820401222 95.03649677455209 1 -1 0
6254 22 3 -0.1 82.76384935826272 81.6506575820293 99.79637883435096 0 0 0
186 1 3 0 78.94574282968406 84.28095648519212 96.19686947882016 1 -1 0
2908 10 6 0.1 94.41055839948174 86.6517583598057 99.66356515373263 0 0 0
2912 10 5 -0.2 99.96488639991847 79.11219547105365 98.10908026596277 0 0 0
4365 15 6 0.1 99.96153224303234 86.64380871510218 94.66334719037316 1 -1 1
6706 23 6 0.1 89.65830350971636 78.93872749579621 98.81587572739352 -1 0 1
4140 15 6 0.1 99.53417981107687 87.96541564171311 96.66337921443235 1 -1 1
333 2 3 -0.1 92.08322279949213 84.34352590773956 99.63222123615779 0 0 0
4362 15 6 0.1 99.31327572332732 89.22918674473932 98.75564109872626 1 -1 1
577 2 6 0.1 93.82026060218794 82.78473595021181 99.38642825952257 0 0 0
332 2 3 -0.1 91.74458423914393 85.61263031807803 99.46329546791534 0 0 0
2668 10 3 -0.1 98.82319751791704 79.62443192557697 94.74993838905976 0 0 0
4406 16 3 -0.1 96.02152841262043 88.27439016465473 89.68698333347284 0 2 0
2914 10 6 0.1 98.22282407101875 80.0649287733953 99.70636973287404 0 0 0
410 2 3 0 94.45656456741344 79.14660010186164 98.19323844238606 0 0 0
3598 13 2 0 91.67230246090644 83.50808753000568 89.67786808861385 -2 1 1
334 2 6 0.1 91.31157572534588 85.95161607916856 98.4714573577472 0 0 0
3769 13 6 0.1 90.00453395005606 85.76996016662878 90.37242546256117 -2 1 1
3600 13 3 0 92.90628535812587 81.56548676321289 89.9661198008639 -2 1 1
3590 13 2 0.14 94.3960524022715 79.76497520045078 89.99559635060183 -2 1 1
3587 13 2 0 94.00933621216802 81.05957291160973 90.24201276692084 -2 1 1
415 2 3 0 93.74794715416635 79.46034337610313 96.02126570458577 0 0 0
2700 10 3 -0.1 98.1718875581995 81.0679807122504 99.4431763536304 0 0 0
3599 13 2 0 92.78498420974672 82.85969657329206 90.1110783815593 -2 1 1
2697 10 3 0 97.4296421166667 83.69295374811534 99.01832610011346 0 0 0
2696 10 3 0 97.04909158439833 84.98758015731146 98.94908893199147 0 0 0
3752 13 6 0.1 94.04861128972972 85.82256011867662 90.15447275869678 -2 1 1
3762 13 8 -0.1 92.01905705387914 84.97842154606073 89.76680019503225 -2 1 1
4641 16 6 0.1 95.92592251163501 87.31175931676698 90.2205725437427 0 2 0
3611 13 4 -0.5600000000000001 95.7456073047766 79.56757403717044 90.3101205725785 -2 1 1
3605 13 6 0.1 98.09070775101941 80.7446682338563 91.34889339002062 -2 1 1
3588 13 2 0 95.03534937351151 81.70348584352355 90.63228025836428 -2 1 1
2907 10 6 0.1 96.65872005438719 86.60060185955993 97.55479052046897 0 0 0
2691 10 3 0 97.7219155842963 82.89841628133762 97.98883302144304 0 0 0
2695 10 3 -0.1 96.95198872143007 85.54698295387357 97.70437883943437 0 0 0
2690 10 3 0 98.12476095977358 81.66277278142171 98.17540957093904 0 0 0
2694 10 3 -0.1 96.88053650114799 84.69305931573024 96.65877686037197 0 0 0
411 2 3 0 93.56045428751796 80.00672299669496 98.67394189429744 0 0 0
2675 10 3 -0.1 98.13326242693611 80.702284776941 94.74082723768858 0 0 0
418 2 6 0.1 92.07849754336318 81.40380809514886 97.96740565576387 0 0 0
413 2 3 -0.1 92.8317171453338 80.66869631520869 97.73233851873937 0 0 0
2689 10 3 0 98.30916739775704 80.89221681662194 97.07335558622042 0 0 0
414 2 3 -0.1 92.90319430168137 80.4292261398168 96.43667049819052 0 0 0
419 2 6 0.1 92.10520793939602 80.8215898625323 95.7186572411776 0 0 0
3589 13 2 0.14 96.11543454940819 80.90679054210713 90.7406762404992 -2 1 1
3770 13 6 0.1 91.0159963150441 85.6559305259053 91.59960662452747 -2 1 1
3765 13 6 0.1 92.23632857134147 86.63767172476703 92.93433279169152 -2 1 1
3604 13 3 -0.1 97.28432662697563 81.52580913566194 91.21145407332499 -2 1 1
3751 13 5 -0.2 93.39483264236378 85.034458149441 90.54907523732552 -2 1 1
3586 13 2 0 93.85380154081619 83.62421047095484 90.4855351076009 -2 1 1
3585 13 3 0 95.01110478152378 82.99802272731371 90.8171915020565 -2 1 1
3603 13 3 -0.1 97.22777068793994 82.87674103651888 91.52098975071284 -2 1 1
3610 13 3 -0.1 96.08834958473008 83.60247990880802 91.31850593440544 -2 1 1
3753 13 6 0.1 93.18934547518548 85.21901438749364 91.63912458187815 -2 1 1
3748 13 6 0.1 96.04448827254753 84.72798299364842 91.46342144752133 -2 1 1
3768 13 5 -0.2 91.05620109794225 85.9533996589225 90.52540628353577 -2 1 1
3532 13 3 0 91.5045964068453 87.42460377708089 90.29131372824531 -2 1 1
2698 10 6 0.1 97.02689984347597 83.05620763727225 94.7708028959267 0 0 0
2693 10 3 -0.1 97.3615540228677 82.54593318091855 95.70495326123543 0 0 0
2692 10 3 0 97.35248441075798 83.38938225711253 96.75571485910824 0 0 0
2699 10 6 0.1 96.67228855913328 85.07241803214568 95.64156088722774 0 0 0
3749 13 6 0.1 98.12502993798371 83.29861899758652 91.96832300305303 -2 1 1
3530 13 3 -0.1 92.64144387506101 87.59450089829029 92.49237494996869 -2 1 1
2688 10 3 0 97.90743840017332 81.39536186983952 95.87348007999438 0 0 0
3529 13 3 0 92.28399863971018 88.06408512640841 91.25088120889069 -2 1 1
2904 10 6 0.1 97.64178296324616 80.99297431514019 93.78031196427551 0 0 0
3766 13 6 0.1 93.87024104070505 87.82618362997455 94.21331491503547 -2 1 1
3527 13 3 -0.1 93.47702820811246 88.24821523086057 93.34904700797601 -2 1 1
523 2 6 0.1 91.99645646107156 83.60694756601971 98.81975122563279 0 0 0
425 2 6 0.1 93.11944671828715 79.64170648194701 93.95874985781849 0 0 0
2655 10 3 0 99.00167844477475 79.71468398785453 97.0704837229834 0 0 0
3540 13 2 0 92.68553539891576 89.25925079667903 91.01031291255212 -2 1 1
4642 16 6 0.1 96.71585214154558 89.12378996043587 91.47906566969462 0 2 0
4403 16 3 -0.1 96.53832752567965 89.28941979751353 90.442502977118 0 2 0
2911 10 6 0.1 95.25827860312904 88.0484549745564 98.89441841863797 0 0 0
402 2 3 -0.1 93.69100036049349 79.12231524878261 94.69901493221812 0 0 0
4296 15 6 0.1 99.5960012537492 86.76097387474614 98.9326727387957 1 -1 1
2669 10 3 -0.1 99.29520935622986 79.1450282466533 95.94333668894107 0 0 0
2670 10 6 0.1 98.93710531391383 79.04151336428914 93.86538569698062 0 0 0
2906 10 11 -0.3 95.09572800179302 87.52314057048979 99.88407936920382 0 0 0
4376 15 6 0.1 99.86880401372935 84.96273980591532 93.06173634931183 1 -1 1
1527 6 3 -0.1 89.45171199856411 98.23694175053879 98.56764993469588 1 -1 -1
3183 11 6 0.1 79.22406628535037 99.52140095369703 93.44832629947092 1 -1 0
5370 19 3 -0.1 88.88212496125823 99.2156829915634 89.6941080055231 1 -1 0
5305 19 6 0.1 79.12722922226396 98.04718998295242 96.53251655008759 1 -1 0
5548 19 6 0.1 83.79209891795628 99.4730588797681 97.03258158581076 1 -1 0
1523 6 3 0 87.23991453205817 98.62002381872442 99.9785577058971 1 -1 -1
5455 19 5 -0.2 84.25191006198034 99.42458766663873 95.98539924591327 1 -1 0
99 1 3 -0.1 85.31116494178727 94.48847981173566 89.93209751060107 1 -1 0
5353 19 6 0.1 85.80031616228328 99.02553290366471 93.77920182876544 1 -1 0
5630 20 2 0 79.04193087155217 92.47223371273792 90.59156123688001 2 -1 0
5500 19 6 0.1 84.33711744666883 93.23901125375933 99.82826985117569 1 -1 0
5418 19 5 -0.2 83.21054342883487 99.59261109608335 94.8527267668096 1 -1 0
249 1 6 0.1 84.11160443110377 90.32319585388451 91.15313825793352 1 -1 0
5302 19 6 0.1 80.33504377152232 91.30718363729255 99.63493920932387 1 -1 0
5293 19 6 0.1 79.39688166646076 98.86682635674842 99.19618865376059 1 -1 0
5504 19 6 0.1 83.90125143399874 96.51486564869518 99.56479630081677 1 -1 0
5257 19 1 -0.1782 80.88377753603902 99.31486339631553 96.81757380891152 1 -1 0
3097 11 3 -0.1 84.0910884348179 98.92687728242208 90.11316445524365 1 -1 0
3094 11 3 0 82.84620091524344 99.37269557350629 89.9440306072646 1 -1 0
5502 19 6 0.1 87.804196790857 93.69834990351787 90.47124168950273 1 -1 0
5286 19 3 -0.1 79.38363080527185 97.82571643908383 99.48254394440981 1 -1 0
5501 19 6 0.1 85.81257806552642 91.12990410288563 99.85117961498979 1 -1 0
5461 19 6 0.1 88.51228581265919 91.27734934481805 90.86039600893486 1 -1 0
5393 19 6 0.1 87.15428946434277 97.86510473135066 92.13221312752383 1 -1 0
5648 20 3 -0.1 81.99550034881705 95.06284688603031 89.51220063160024 2 -1 0
5388 19 8 -0.1 88.76924329627293 94.1625416624994 90.64913632191937 1 -1 0
2958 11 6 0.1 79.38136745555778 95.2055243363366 94.17786370873405 1 -1 0
247 1 5 -0.2 83.2369307436165 90.62523444155396 90.6208202207231 1 -1 0
106 1 3 -0.1 84.85446189665409 93.21473970336726 90.25714478961297 1 -1 0
2968 11 1 -0.0564 79.87571867987492 97.03788524242651 92.51732044327076 1 -1 0
3156 11 6 0.1 84.43602542199719 98.61635655960373 91.11628505778134 1 -1 0
3113 11 3 -0.1 79.98668761246486 99.4158203257325 92.72682359087742 1 -1 0
5288 19 2 0 79.75563304602751 95.60918165579673 99.22594264010259 1 -1 0
5479 19 6 0.1 87.9523534878214 96.08823704612774 90.85494700755517 1 -1 0
245 1 6 0.1 85.57040416789431 95.17571677968124 90.7394809513737 1 -1 0
3095 11 3 0 81.938191993404 99.32580831008111 90.9406726551189 1 -1 0
5348 19 3 -0.1 86.32218509569671 98.11374938966397 94.03723657164932 1 -1 0
5280 19 3 -0.1 80.56320469663571 92.11199509480838 99.0455943656216 1 -1 0
5287 19 3 0 79.90403148565018 96.79622120800533 98.74397998505415 1 -1 0
5343 19 3 -0.1 87.10325698636356 97.46388509421166 93.16727012606711 1 -1 0
5349 19 3 0 85.05896642591073 98.0334407303157 96.01754574767946 1 -1 0
5505 19 6 0.1 83.0540769314649 95.03461735159473 98.85580174169068 1 -1 0
5454 19 6 0.1 80.50181989335971 97.860031820189 95.49112893649914 1 -1 0
244 1 6 0.1 84.63549932738434 92.83286970770277 91.24501215256987 1 -1 0
248 1 6 0.1 82.60855643909146 91.23726965231995 91.35809089369397 1 -1 0
5278 19 5 -0.05 80.19206760691151 98.05577151349104 96.53285344589497 1 -1 0
5292 19 2 0 80.19984506405478 94.4824069092097 98.63807987488192 1 -1 0
5282 19 3 -0.1 81.41511483691362 93.36309380122236 97.19419376068099 1 -1 0
5281 19 3 0 80.89295546852343 94.54500211681011 97.58906536501108 1 -1 0
5295 19 3 0 80.43421511026487 96.89361120711814 97.50915170610291 1 -1 0
5284 19 3 0 81.09759531716506 95.75008825241272 97.02910665057492 1 -1 0
5517 19 6 0.1 81.86393020094995 93.20318936102593 96.2254142851283 1 -1 0
3155 11 6 0.1 82.19334180170397 97.31890812775356 91.68349129850651 1 -1 0
5518 19 6 0.1 81.72581030021804 91.30944031925111 97.48700143891335 1 -1 0
3096 11 3 -0.1 81.72546930705525 98.26522468814896 91.75521621131101 1 -1 0
5515 19 6 0.1 82.82113540292285 97.71547138391831 98.01495689990381 1 -1 0
5629 20 3 0 80.2068715649631 93.14866839784423 90.24919837344656 2 -1 0
5357 19 6 0.1 87.3489835367324 90.76991984431152 98.22699381707645 1 -1 0
5347 19 3 0 86.0593586786527 97.55180818607603 95.23184343481347 1 -1 0
5356 19 3 -0.1 87.04496550922214 91.83391657755462 98.40131454389532 1 -1 0
5503 19 5 -0.2 83.72687177570445 95.90499464314655 98.70955881244527 1 -1 0
5521 19 6 0.1 82.50692863701569 96.51835252023439 95.49581590985537 1 -1 0
5514 19 8 -0.1 83.37356475037163 96.91235334606654 97.55780920269399 1 -1 0
5350 19 2 0 84.79994332342775 97.3207271336023 97.09183514629095 1 -1 0
5792 20 6 0.1 81.00492162503674 93.48108909368818 92.20794928123254 2 -1 0
5654 20 3 -0.1 81.07977976207212 93.6690287940847 91.16193705113226 2 -1 0
5647 20 3 -0.1 81.9545434390542 94.61826450805118 90.80147931473465 2 -1 0
5793 20 6 0.1 82.64705235306505 95.04629578100403 91.48452167998053 2 -1 0
5352 19 3 0 86.5739120702247 95.81905743239804 96.68648149865203 1 -1 0
5344 19 3 0 87.72119688060572 96.3741328208931 93.4764797511746 1 -1 0
5520 19 5 -0.2 82.54370458035898 96.1346955219573 96.52102197586443 1 -1 0
5522 19 6 0.1 83.13852591239274 95.21234126167785 96.3060417614223 1 -1 0
5362 19 3 -0.1 85.2972195359916 93.09940887218472 99.31256661455063 1 -1 0
3114 11 3 0.0282 80.59888683406184 98.24354894612071 92.44667944045658 1 -1 0
5346 19 3 0 86.80460624742621 96.49078671232283 95.5822881392848 1 -1 0
5345 19 2 0 87.64342617593407 95.97196688182171 94.76126725061125 1 -1 0
5351 19 2 0 85.56431564813055 96.25134665510465 97.46992652906371 1 -1 0
5338 19 2 0 85.10433585695824 95.3891728053068 98.3694894066463 1 -1 0
5510 19 6 0.1 86.93383413561037 94.7344017215717 92.54167342003251 1 -1 0
5473 19 8 -0.1 87.96069243413352 95.24350025077264 92.63973112500466 1 -1 0
5340 19 2 0 86.83002621221198 94.01433003583965 97.92392379753612 1 -1 0
5339 19 2 0 87.19910111646347 94.79779669966318 96.94288113445262 1 -1 0
5354 19 2 0 88.2365619376131 94.72021758071526 94.92749725024672 1 -1 0
5342 19 2 0.14 88.20016123793079 94.16656372508379 96.15977000246919 1 -1 0
5341 19 2 0.14 87.48438730645735 92.85326944972074 97.75450430364788 1 -1 0
5361 19 6 0.1 87.64651996688961 92.65289222284119 92.67342228264087 1 -1 0
5337 19 3 0 85.74604949111361 94.2076424065856 98.64483971844402 1 -1 0
5355 19 3 -0.1 86.00204199214072 91.9341261177903 99.24227203054184 1 -1 0
5279 19 3 -0.1 81.30843666646548 92.20791376995385 97.8875517101131 1 -1 0
5478 19 5 -0.2 88.5708371989104 95.49163939404048 91.35093917277172 1 -1 0
5419 19 6 0.1 82.47047049629136 98.89746899881287 95.10940296916405 1 -1 0
5363 19 4 -0.5600000000000001 88.45706214025594 92.95666161643385 96.67771848562373 1 -1 0
5360 19 8 -0.1 88.68820589979208 93.00596299399275 92.81163316227402 1 -1 0
5291 19 7 -0.15 79.96056808585402 93.32454899996979 99.36661476221121 1 -1 0
5426 19 6 0.1 83.5082806007489 99.13666330987944 93.90412611800173 1 -1 0
5472 19 8 -0.1 88.80772915652503 94.35239234748221 93.54161161189388 1 -1 0
5364 19 10 0.28 88.77652328858376 92.16537675148585 96.11821448319085 1 -1 0
5301 19 6 0.1 89.00106562332877 91.2818392300283 94.1602584778633 1 -1 0
1528 6 3 0 88.83921006120035 99.37276140074206 98.38717557355555 1 -1 -1
1529 6 3 0 87.71487888972298 99.575219589961 99.16075282383737 1 -1 -1
1526 6 3 -0.1 89.08775324463255 97.34543730859366 99.49198119679625 1 -1 -1
5508 19 6 0.1 89.16657993373087 98.47831834885912 90.46727171266407 1 -1 0
1740 6 6 0.1 89.20384728826123 98.49203002814617 95.2434735264753 1 -1 -1
5797 20 6 0.1 79.03913149700882 91.53834413939387 92.56124421537834 2 -1 0
5507 19 6 0.1 89.66690378518848 96.88603711238102 89.5321695770213 1 -1 0
626 3 6 0.1 96.7621930635501 94.80597805848052 99.98428246488785 1 -1 -1
864 3 6 0.1 91.7373173184904 98.57188413945998 90.26049932631403 1 -1 -1
641 3 2 0 95.54688626265633 95.20671678014403 90.9791953207296 1 -1 -1
655 3 6 0.1 91.99068136110355 95.4425677958741 95.51801774090121 1 -1 -1
871 3 6 0.1 99.40970398674995 94.38122289039771 95.64505085331754 1 -1 -1
650 3 3 -0.1 92.70261363620615 95.33369916589496 94.67179289229458 1 -1 -1
710 3 6 0.1 99.6838914236057 97.40789529001246 98.19110024358974 1 -1 -1
5299 19 5 -0.05 89.5584967324656 91.88080231860745 93.3671472168801 1 -1 0
5358 19 8 -0.1 89.46315072172445 93.09207223386846 91.48847469868042 1 -1 0
5460 19 5 -0.05 89.48455952961422 91.62769429595755 91.06792928379605 1 -1 0
656 3 3 -0.1 97.20920493191576 94.73626617914563 93.91619822719085 1 -1 -1
645 3 3 0 96.49628655400036 94.79562135055313 96.22728737732561 1 -1 -1
652 3 3 0 93.46707730689222 95.3743570683759 92.53354387199556 1 -1 -1
1742 6 6 0.1 90.54366290076203 99.10901230546042 94.40813441490297 1 -1 -1
741 3 3 0 99.60108467669288 98.40592877369517 89.66493790508568 1 -1 -1
647 3 3 0 94.96645925549299 94.94390021433664 94.39582231119596 1 -1 -1
5300 19 6 0.1 90.5958071584647 92.18812199797867 93.69475204881645 1 -1 0
638 3 2 0 94.39520685339278 95.52378708863128 90.40640308590265 1 -1 -1
664 3 9 0.3 98.00193070652959 95.06585770105825 91.25130072675992 1 -1 -1
651 3 3 -0.1 92.46463928702762 95.53462831359353 93.40534043882036 1 -1 -1
1739 6 6 0.1 90.46450973694581 98.18630390244121 98.21473543352812 1 -1 -1
5509 19 6 0.1 89.54544800563201 96.02968854695573 91.51229962663294 1 -1 0
740 3 6 0.1 98.78400248793602 98.01495515903228 91.5119141855274 1 -1 -1
860 3 6 0.1 94.6670987183839 94.58983927479717 98.95774286939329 1 -1 -1
654 3 6 0.1 93.33102625091723 94.77182734430791 97.19350410997453 1 -1 -1
738 3 3 -0.1 99.70921792649172 98.21774941688055 90.99064801665666 1 -1 -1
1743 6 6 0.1 90.83211813935866 98.2405971293101 95.94164021791113 1 -1 -1
624 3 3 -0.1 96.69070355292814 94.69865632253466 98.93049769374527 1 -1 -1
653 3 3 0 94.66453269563996 95.0983151940142 93.06285556767467 1 -1 -1
625 3 3 -0.1 97.77575183397536 94.95824709348177 98.21205826253507 1 -1 -1
3764 13 9 0.3 93.59428757154988 91.55340742724594 91.29778684421356 -2 1 1
815 3 6 0.1 98.68317184440349 95.10359585005804 98.6676402529419 1 -1 -1
863 3 6 0.1 91.61652734234431 96.0773673811209 93.09417845761712 1 -1 -1
5600 20 6 0.1 99.62689571686991 92.4716068713935 94.25659450783468 1 -1 0
805 3 6 0.1 98.85067096074908 97.31073890153519 96.2434925619958 1 -1 -1
649 3 3 -0.1 94.15208190840082 94.87542775297844 96.49603416361302 1 -1 -1
3536 13 2 0 92.35643310781684 89.85453960540745 89.84542313099281 -2 1 1
3539 13 7 -0.15 93.33081803063762 89.95356892519442 91.89336056929449 -2 1 1
868 3 5 -0.2 99.10216889734086 95.18150306597822 96.35382771111672 1 -1 -1
822 3 8 -0.1 92.37333581490255 96.45027677284565 90.35413589750723 1 -1 -1
867 3 6 0.1 93.34354017339098 98.28359118701917 90.93923510863718 1 -1 -1
646 3 3 0 96.23819008407017 94.90018016606611 94.877864306354 1 -1 -1
5822 20 6 0.1 99.40414966381667 92.42753278942033 91.98990745500312 1 -1 0
5480 19 1 -0.3 89.83713662518915 90.94388586226832 92.30087835600835 1 -1 0
5359 19 6 0.1 90.49625067807285 93.40195197952312 91.80179158150003 1 -1 0
3537 13 7 -0.15 92.79348258986133 91.08906830416312 89.81555891838711 -2 1 1
870 3 6 0.1 98.22837831417064 94.61201269365709 94.02467321816377 1 -1 -1
1738 6 11 -0.3 90.16889017639281 98.97775016412848 95.44112652625817 1 -1 -1
862 3 11 -0.3 92.348233401717 97.8842590620364 90.92108737794672 1 -1 -1
642 3 7 -0.15 96.66640671072369 95.36782254417399 90.25441882070388 1 -1 -1
611 3 3 0 97.69943615675137 94.94237457487381 96.8805455488022 1 -1 -1
3528 13 3 -0.1 93.86680405975461 89.51785790948021 93.04873108844744 -2 1 1
1531 6 6 0.1 89.64117752088526 96.36957608480614 99.5260306961597 1 -1 -1
804 3 6 0.1 99.01086138191842 96.69904616208144 94.67802033960868 1 -1 -1
631 3 3 -0.1 95.55297110612132 94.61673378224654 98.33922494093228 1 -1 -1
865 3 6 0.1 91.43810086926247 95.96289533408752 90.37589160704455 1 -1 -1
648 3 3 0 93.91070284024612 95.04896068856179 95.19693790098938 1 -1 -1
644 3 3 0 95.42979009015355 94.72453393000055 97.04975989204019 1 -1 -1
817 3 6 0.1 97.37497960693301 98.47197160655399 89.98753780460308 1 -1 -1
643 3 7 -0.15 96.89310554909258 94.7737857443423 92.5881968172651 1 -1 -1
4404 16 3 -0.1 96.70953590392868 90.5178316308718 89.96359509321867 0 2 0
639 3 2 0 93.36942712808987 95.64728905624419 91.17190517688965 1 -1 -1
4426 16 6 0.1 96.89306319998532 91.32592149342246 90.61606324790588 0 2 0
3550 13 6 0.1 94.58670362231899 89.9913770783699 93.66243569600132 -2 1 1
803 3 5 -0.2 99.37838625925798 96.55392926592373 95.70722818057673 1 -1 -1
640 3 2 0 95.63889455503515 94.9192238071573 92.24257805606993 1 -1 -1
5474 19 6 0.1 89.86927749725322 94.68161819378835 93.572476849336 1 -1 0
5531 19 6 0.1 90.16728171920147 91.4377220707042 90.21548893565553 1 -1 0
866 3 6 0.1 91.97527166679794 97.90558393302527 91.96239103973183 1 -1 -1
869 3 6 0.1 99.79432779259507 95.08797996000274 97.15168325573119 1 -1 -1
742 3 6 0.1 99.79192741117788 98.36005934034009 93.35252317596822 1 -1 -1
6172 22 3 -0.1 86.79256597263992 80.56512788145993 103.11548685597276 0 0 0
6417 22 6 0.1 83.39201593779734 81.86660745075825 104.57730370758603 0 0 0
6173 22 3 -0.1 85.67980238732464 80.87992996723871 103.79490933298266 0 0 0
6416 22 5 -0.2 84.23263086051675 82.56559546279705 104.65671618055009 0 0 0
6419 22 6 0.1 83.9928594008392 82.97530804571761 105.66248767213764 0 0 0
6159 22 3 0 85.64230925659075 81.91361124236803 104.57850798750017 0 0 0
6353 22 6 0.1 84.86671262940658 83.35954459943393 102.82761852926285 0 0 0
6252 22 3 0 82.6919023362065 83.40486406110338 102.90920814976339 0 0 0
6351 22 5 -0.2 84.08620205947388 83.54707192364997 103.53230482254345 0 0 0
6193 22 3 0 86.79080042703318 82.5861201098814 104.87975391066578 0 0 0
6192 22 3 0 87.89171939226813 82.35386491031915 104.10300403894394 0 0 0
6418 22 6 0.1 85.27353359666859 82.98052243008986 107.12113075492204 0 0 0
6194 22 3 0 86.82106717257842 83.51960612479782 105.8385859063621 0 0 0
6251 22 3 0 82.29254700097586 82.57268626869286 101.90924249771679 0 0 0
6204 22 3 -0.1 85.91919727461185 83.7325924930559 106.83569586654437 0 0 0
6195 22 3 0 87.8291609055226 84.44769525144613 105.68094625191884 0 0 0
6352 22 6 0.1 84.35290134760189 84.51678522935524 103.99563495571282 0 0 0
6268 22 1 -0.1782 81.98663039955704 84.9827626607503 104.4987319970532 0 0 0
6191 22 7 -0.15 86.09886635945416 84.87350644101038 107.61187237201347 0 0 0
6290 22 6 0.1 83.05302618419263 86.204667581509 103.42694679470767 0 0 0
6270 22 5 -0.05 82.00198927662876 86.13947141545785 103.77452623908952 0 0 0
6201 22 3 0 87.83182538805373 85.62714384011113 106.32190244763193 0 0 0
6188 22 2 0 87.08031410417536 85.69352737883341 107.330816572842 0 0 0
6212 22 9 0.3 85.03049029638684 85.46691457485194 108.83327156914517 0 0 0
6190 22 7 -0.15 86.06882778123014 86.81483399896322 108.98455762452674 0 0 0
6189 22 2 0 87.08579057265226 86.76503216175394 108.13676380015943 0 0 0
6186 22 2 0 87.82848260198978 87.76742592805832 107.95871609750826 0 0 0
6287 22 3 0 81.70330843015826 87.28816608138752 104.75322716518073 0 0 0
7005 24 6 0.1 82.3691074634053 83.18076109651345 107.68266176016063 1 0 0
6247 22 3 0.0282 81.73788277533532 83.9775910847771 103.61775882757543 0 0 0
5940 21 3 -0.1 80.99614529945393 80.20799851491827 105.15384151348542 -1 2 1
5939 21 3 -0.1 80.82208841900336 80.40926110121075 106.53366280582668 -1 2 1
6291 22 6 0.1 81.5141508481978 86.09098633296732 102.80704911992382 0 0 0
6250 22 3 0 80.96404579232883 82.37409917748082 101.69174169130747 0 0 0
6363 22 6 0.1 84.70615576077175 80.525017367543 103.51057656007995 0 0 0
6275 22 3 0 80.562450853741 88.01072228620029 104.77359093835061 0 0 0
6248 22 3 -0.1 80.46454510839958 83.5197986212859 103.58366499874343 0 0 0
5941 21 6 0.1 80.3099685011329 80.66246539365709 104.41634664191366 -1 2 1
6085 21 6 0.1 79.93040984866391 80.95281546132335 106.86687704200057 -1 2 1
6950 24 3 -0.1 81.89799853377843 83.92563403959693 108.25518221967616 1 0 0
6249 22 3 0 80.04160565658142 82.73710422726634 102.58645210173283 0 0 0
6723 24 3 0 82.21640980273439 84.1027424970706 109.57173277743908 1 0 0
6288 22 6 0.1 83.58031413403101 87.19983060876575 105.3718833100566 0 0 0
6286 22 3 -0.1 82.6620229287022 87.64332335979852 105.57294037961321 0 0 0
6187 22 2 0 88.56515367543315 87.79058740365414 106.88179055423491 0 0 0
6724 24 3 -0.1 80.88547871188959 84.62891473281924 107.66725893853769 1 0 0
6728 24 3 0 80.5295554294509 85.62497751608319 109.74282528537947 1 0 0
6179 22 3 -0.1 87.901906192216 81.34742418173174 103.22529724191078 0 0 0
6200 22 3 0 88.61992997944328 86.66204741337194 106.08001539066638 0 0 0
6206 22 3 0 85.66637437788833 87.99926263329777 109.57510074543798 0 0 0
7004 24 6 0.1 80.68630434819637 84.50741029667343 106.57810241796162 1 0 0
6332 22 1 -0.3 83.25909511794372 88.0365332757323 108.78835246387735 0 0 0
6365 22 6 0.1 84.59492024411169 88.14403547268967 107.02180373920189 0 0 0
6257 22 6 0.1 79.66673014452823 83.99677524664169 104.1814023155872 0 0 0
6725 24 3 0 80.1499692065979 85.43089572648138 108.44769769265324 1 0 0
5946 21 3 -0.1 81.5287236467197 79.78995596123225 107.48957602172214 -1 2 1
6253 22 3 -0.1 83.20684778760946 82.10699798464499 100.97050708729992 0 0 0
6196 22 3 0 88.7707914537048 84.34580998892406 104.67072981005228 0 0 0
6737 24 6 0.1 83.52366681624349 82.55123455893548 109.63318439823591 1 0 0
6210 22 2 0 87.66382655238512 88.81785582176371 108.71289171918728 0 0 0
6274 22 3 0 80.32246680275118 88.89853990752664 105.7230473799417 0 0 0
6084 21 6 0.1 81.27800786586575 80.12738849306035 108.44850727171578 -1 2 1
6297 22 3 -0.1 79.55029737410594 87.68282244435152 103.92822450508154 0 0 0
6299 22 6 0.1 79.6056051363681 86.83435402330403 103.3063270785646 0 0 0
6289 22 3 0 82.45842345452925 88.62471041433454 106.40642247020348 0 0 0
6205 22 3 -0.1 86.56968332863394 88.97692699774156 109.50179839516716 0 0 0
6292 22 5 -0.05 83.61682276514259 88.69418252129549 107.48358886669624 0 0 0
6256 22 3 0 80.59668450415562 81.66700715168395 100.64054830221325 0 0 0
6258 22 6 0.1 84.31664388351403 82.22447626612268 101.14463789273924 0 0 0
6208 22 8 0.05 84.16632906937795 88.18218966520236 109.90721623980984 0 0 0
6174 22 6 0.1 86.80585796940441 79.75428955618769 102.37076451273845 0 0 0
6197 22 3 -0.1 88.91038330322135 83.22436721558182 104.01553654478184 0 0 0
6408 22 6 0.1 88.79008266867628 81.02613585607457 102.74976701930342 0 0 0
5925 21 2 0.14 81.97139066485919 79.3930146346562 104.82280664462601 -1 2 1
5009 18 6 0.1 79.5620304293443 82.66561917789024 109.39781869040684 1 0 0
6370 22 8 -0.1 89.3319143081918 89.12536217478748 106.90406360873033 0 0 0
188 1 6 0.1 81.68698484614372 85.96884436363483 100.6544659732009 1 -1 0
178 1 4 -0.22 79.67953137026777 86.15252134547464 100.49491243951414 1 -1 0
6243 22 3 0 79.28848816155686 81.37421615454282 100.4867115928978 0 0 0
5007 18 5 -0.05 79.36249583424055 81.85215746805413 110.12445588001071 1 0 0
6199 22 3 -0.1 89.4266728740575 86.55357761313593 105.03772113091394 0 0 0
179 1 3 0.01 80.82836777925502 85.72409806482196 100.1018563674331 1 -1 0
6271 22 3 0 81.33449470673162 89.27625601885019 106.50576330533892 0 0 0
5885 21 6 0.1 83.20277160476344 79.29443208289483 100.99772658442099 -1 2 1
6273 22 3 0 79.12672081326224 89.41157545860335 105.87850030842371 0 0 0
6720 24 3 0 81.57061814318922 84.99538980976226 110.25863221878798 1 0 0
6736 24 3 -0.1 83.08033066755229 83.35797477780226 110.23130655341242 1 0 0
5188 18 1 -0.3 80.54143285657831 81.05513453219255 110.50339609521788 1 0 0
6209 22 6 0.1 83.92716326252472 87.29241851451243 110.4772527159673 0 0 0
6727 24 3 0 79.78561604385494 86.4598315157921 110.53137733276355 1 0 0
6701 23 6 0.1 88.62426486386958 79.19548847908088 108.5897274111611 -1 0 1
6988 24 3 -0.1 79.05781464049628 85.99470564220908 107.9763100110553 1 0 0
5948 21 10 0.28 81.83357045093602 79.0501558883274 102.67233582112242 -1 2 1
5947 21 4 -0.5600000000000001 82.37685272828573 79.00035314844868 103.56678378673371 -1 2 1
2857 10 6 0.1 99.7102334198578 83.71684838336695 105.7908772238861 0 0 0
2779 10 2 0.14 99.89229550651868 80.08306717848309 108.14402755074798 0 0 0
513 2 6 0.1 91.66996309174033 81.57363801245216 100.04720122210665 0 0 0
6415 22 6 0.1 89.84758349690976 89.39875078387988 104.87522039094863 0 0 0
2839 10 5 -0.2 99.68768781193182 83.37070096136821 108.09036582853523 0 0 0
2866 10 8 -0.1 96.40434791592722 87.0779663220181 100.48926651341687 0 0 0
6202 22 6 0.1 89.68399643056829 82.97293632911376 103.40605060004356 0 0 0
2853 10 8 0.01 99.56024111980878 81.97065609715555 110.16951866207559 0 0 0
6198 22 3 -0.1 89.51852228346557 85.37171608937646 104.30290103524038 0 0 0
6411 22 6 0.1 89.99777209913269 87.41079583035425 104.8246926470419 0 0 0
319 2 3 0 92.68277886477881 84.00411887901127 100.75328939983984 0 0 0
6203 22 6 0.1 90.14730213401224 85.29681758340423 103.354152180079 0 0 0
2707 10 6 0.1 95.17262291519603 87.02768313254288 102.27657783379246 0 0 0
2679 10 1 -0.3 96.8605127210206 88.26079279949056 102.65341984856472 0 0 0
2706 10 2 0 96.90329964256716 85.77175691233968 102.3619407722512 0 0 0
362 2 6 0.1 92.08663720437596 88.14739231142993 102.21786978384777 0 0 0
2788 10 5 -0.05 96.83082033648813 80.84756369529423 104.98052028380091 0 0 0
356 2 3 0 92.73801628330932 86.72913014957611 103.76502316928364 0 0 0
364 2 3 -0.1 93.29411986578037 83.20619067666324 103.42772944397285 0 0 0
348 2 2 0 93.19914113723232 83.90332274763554 105.67205690524924 0 0 0
349 2 2 0 93.33397256865156 83.50316944870971 106.90187706468764 0 0 0
346 2 2 0 93.25047764792659 84.32524135383449 107.87276983497125 0 0 0
351 2 7 -0.15 93.43763031322571 82.92940283265877 104.79941238882355 0 0 0
354 2 3 0 92.97256506451615 84.50740385987933 103.07329478314458 0 0 0
353 2 3 0 92.68271449319296 84.81926713956751 101.81843946660021 0 0 0
578 2 6 0.1 93.59280592916694 82.2893098685299 102.92573319070014 0 0 0
347 2 2 0 93.0148844592872 85.5997319678653 107.64753832718588 0 0 0
361 2 3 0 92.96031128599812 85.12377937462126 105.32016035771942 0 0 0
355 2 3 0 92.90036206452625 85.46235247482153 104.05272141742194 0 0 0
372 2 9 0.3 93.96316139282591 81.50289809901719 105.53994602438631 0 0 0
2702 10 3 0 97.46792286704616 83.89121809197474 103.67305504637227 0 0 0
2841 10 6 0.1 97.50642279786985 82.97420837194963 107.59859361848703 0 0 0
2828 10 1 -0.3 96.89998097292165 82.29635562672897 105.46534106587234 0 0 0
366 2 3 0 94.13613011980007 81.83738925856733 108.34614944447492 0 0 0
2704 10 8 0.05 97.88458388762453 83.11846126144864 104.93667016649492 0 0 0
350 2 7 -0.15 93.77175727720177 82.29304341218217 107.06077930257324 0 0 0
2686 10 7 -0.15 97.52725992646086 83.24808604572564 102.43367802717346 0 0 0
2831 10 6 0.1 96.38380111802782 85.41711376335147 106.55536088733751 0 0 0
360 2 3 0 92.88336001565168 86.0353915967255 106.34020200698734 0 0 0
2830 10 3 -0.1 96.77927254747377 86.23289065352586 107.16226159686802 0 0 0
2829 10 3 0.0282 96.6058745894654 87.55557421978212 106.75121429349471 0 0 0
2703 10 6 0.1 96.97525461812488 85.8764369938414 104.42605926780001 0 0 0
2835 10 1 -0.1782 96.09022439887585 87.79654872792096 105.5142280489411 0 0 0
2701 10 3 -0.1 97.08510669988473 85.20152732796693 103.60628189739904 0 0 0
2708 10 9 0.3 97.96223323952536 81.58481303195688 102.15065099030437 0 0 0
357 2 3 -0.1 92.43664979246294 87.14027089563211 102.52777056536304 0 0 0
359 2 3 -0.1 92.72529557330718 87.31199960585569 105.98075354080903 0 0 0
358 2 3 -0.1 92.71656158687108 87.66371216905354 104.69429159802161 0 0 0
2834 10 8 0.05 96.54494758733763 89.07122889162005 104.95863451096072 0 0 0
571 2 6 0.1 92.77283224446306 88.05601112948233 106.82617694255373 0 0 0
512 2 6 0.1 92.47610780262059 81.36779057543563 101.58599559622367 0 0 0
352 2 3 0 92.2512922614677 86.12368978249594 101.64610247552935 0 0 0
368 2 8 0.05 94.84646302012052 80.46551445080104 108.54203640613586 0 0 0
2681 10 8 0.05 96.26833706158709 87.08089179182384 102.02619693195768 0 0 0
2685 10 2 0 97.4260356517044 83.86154700718198 101.31055943919209 0 0 0
2682 10 2 0 97.08667300308257 85.12391045053977 101.25991782252405 0 0 0
369 2 6 0.1 95.33532845937316 80.35336616690806 107.56472302354791 0 0 0
521 2 6 0.1 96.84266954873488 80.55417426099318 108.97355176810413 0 0 0
370 2 2 0 93.55728838302484 83.9825430745359 109.10877776635543 0 0 0
519 2 5 -0.2 95.98625083037042 80.52850036980344 109.59971727349604 0 0 0
365 2 3 -0.1 94.03568362821676 82.77020914282113 109.39417610417055 0 0 0
573 2 6 0.1 94.22860278402744 86.91066432729579 108.92966995801874 0 0 0
530 2 8 -0.1 93.33240800934377 86.37430824870025 108.9843929473384 0 0 0
2861 10 6 0.1 96.33765916103607 80.82725256638726 103.99023862019196 0 0 0
2838 10 8 -0.1 98.34515888410746 83.6855699330973 107.50409566271937 0 0 0
428 2 1 -0.1782 94.09745414752943 79.48952761467159 102.2195747070375 0 0 0
2860 10 6 0.1 96.17425096514802 80.27858121479508 105.56873319039431 0 0 0
579 2 6 0.1 94.35706247343231 82.57041629555947 101.0371761252718 0 0 0
2789 10 6 0.1 98.21418097036052 81.04961794197746 107.39600549657338 0 0 0
2855 10 5 -0.2 98.66005087699614 83.97723111865362 106.0251356488724 0 0 0
2705 10 6 0.1 98.66717811569593 82.4267121508617 104.5830619252377 0 0 0
2638 10 3 0 96.88594420177319 88.55907267015372 107.57295996228099 0 0 0
2645 10 3 0 97.52369538547953 85.97711716589367 108.28560854788628 0 0 0
2646 10 2 0 98.0479030201736 84.7440747939369 108.54689989033284 0 0 0
2856 10 6 0.1 98.5853617319782 85.06108780576244 105.7651081035168 0 0 0
2785 10 3 0 98.06632360089796 79.88863237143379 105.00111052307881 0 0 0
2767 10 3 0 98.99756586741275 79.6620775930249 106.01677523158904 0 0 0
2639 10 3 0 97.46565247475112 88.30979645175223 108.75539506708802 0 0 0
2631 10 3 0 97.72646153317443 87.0476192116501 109.06042664032009 0 0 0
2768 10 3 -0.1 98.9090049784125 80.27896011758438 107.18649133644097 0 0 0
2644 10 3 0 98.73650680136592 84.53796115333913 109.70286526661889 0 0 0
407 2 3 0.0282 94.1997561708812 79.43225744273884 100.79819808849724 0 0 0
492 2 1 -0.3 93.9519968680939 79.35474098554192 108.73821558699018 0 0 0
570 2 11 -0.3 92.12462885974588 87.14012357973697 109.60713601073329 0 0 0
2836 10 6 0.1 97.63606625186719 89.03919719551524 104.94310685771177 0 0 0
574 2 6 0.1 91.0850700343167 86.77953616346545 109.41546127662 0 0 0
511 2 5 -0.2 92.6808164984242 81.42119506454613 100.52780375526692 0 0 0
363 2 6 0.1 92.81615121026873 88.72990111821062 104.4084118804453 0 0 0
2895 10 5 -0.05 96.01076078623773 89.13315439408663 103.50922125922487 0 0 0
576 2 5 -0.2 93.45095136359501 82.71114727562053 100.42436897299118 0 0 0
2630 10 2 0 98.29571087492437 86.83514138563073 110.17296898612648 0 0 0
2896 10 6 0.1 94.9985874143235 88.8749249094346 103.437109277043 0 0 0
339 2 3 -0.1 91.83954574774202 86.48165258948976 100.47419360138949 0 0 0
572 2 6 0.1 92.20651478366494 88.15909897511614 109.20475438558788 0 0 0
2854 10 6 0.1 98.43550880258842 81.78354336631806 110.5167594281657 0 0 0
2687 10 7 -0.15 97.96899636283939 81.9318091333917 100.43105018097086 0 0 0
525 2 6 0.1 92.46071132626099 79.54620229446394 107.35251011134238 0 0 0
6413 22 6 0.1 90.38165409290441 88.88028145640337 107.23434147061042 0 0 0
448 2 6 0.1 92.51926339574459 79.04744928897773 105.27176666556005 0 0 0
2640 10 3 0 97.82328113298522 89.30797950883155 109.58918543914324 0 0 0
345 2 8 0.05 93.45442802575393 85.22961612986634 109.98668632218877 0 0 0
520 2 6 0.1 96.10589670334701 81.46598913694393 110.13296629948132 0 0 0
4139 15 1 -0.3 99.4637853976314 88.4737234289508 100.65008100942254 1 -1 1
367 2 6 0.1 94.33610785177488 82.57480421985986 110.3842605564648 0 0 0
2683 10 2 0 96.92493753948499 85.74732183200791 100.12056030762284 0 0 0
2837 10 8 -0.1 99.75410866497981 83.35573618861498 109.59632557614675 0 0 0
2782 10 3 -0.1 98.12832017394763 79.06731206567146 103.99382521778662 0 0 0
2784 10 6 0.1 97.33606173940316 79.01610905374301 103.26111265723944 0 0 0
2910 10 6 0.1 94.65010253806479 88.30584560038281 100.4792279710328 0 0 0
568 2 6 0.1 91.67203342959908 87.53514120598247 100.25983135727925 0 0 0
2684 10 2 0 97.58877268262516 83.190030579238 100.18404121369727 0 0 0
507 2 6 0.1 98.12649190881 79.56793171238438 110.49009075455693 0 0 0
502 2 8 -0.1 96.11005976187332 79.2378697264819 110.45120464906796 0 0 0
2909 10 6 0.1 97.30241737884307 87.70777091869047 100.18495147720823 0 0 0
412 2 3 0 93.43706867923142 80.20702682141395 100.01069309656742 0 0 0
5516 19 9 0.3 79.16696131884467 93.73076778132912 100.86747717719585 1 -1 0
1182 5 5 0.06 86.27455106479101 99.43520688718385 109.54014726257051 0 0 -1
1580 6 3 0 81.19768425854141 99.94650825652434 102.55762904844518 1 -1 -1
6412 22 6 0.1 88.20804149708937 89.95208302321032 105.25549615042983 0 0 0
6410 22 11 -0.3 89.25082683309988 89.97092328855157 105.63649862081235 0 0 0
6185 22 8 0.05 88.67979897472982 89.81262277715689 108.13526567734627 0 0 0
6346 22 6 0.1 80.68540103716379 89.63719121965855 109.9702160159747 0 0 0
6364 22 6 0.1 83.89523853051406 89.73940236382778 107.65859156868233 0 0 0
6207 22 6 0.1 86.5877324247743 89.98629167521452 109.98942645225038 0 0 0
1747 6 6 0.1 83.98729068282864 99.80084780041351 102.68232493551851 1 -1 -1
4704 17 2 0 86.86714744272791 99.49135128713992 105.26956533548923 0 1 -1
4710 17 6 0.1 83.70393791270203 99.07485983017128 106.15521799107208 0 1 -1
1745 6 6 0.1 83.27555288638337 98.61798722560764 103.6785233466611 1 -1 -1
6293 22 6 0.1 81.88041252017673 90.94775754362534 107.68162259085273 0 0 0
4705 17 7 -0.15 85.73635371135897 98.87827722561052 105.54381090864561 0 1 -1
1358 5 1 -0.1782 87.07685021728722 98.20706616115991 109.56459773849575 0 0 -1
1736 6 6 0.1 86.43025829165141 94.64125006215525 101.88326685697248 1 -1 -1
1586 6 6 0.1 81.3923799155222 97.83517338340383 104.39632870914916 1 -1 -1
1216 5 1 -0.0564 80.45150079043555 94.66089696323324 104.68187009622659 0 0 -1
6211 22 6 0.1 88.12198472413533 90.68715594212661 107.71748581385894 0 0 0
1691 6 6 0.1 82.83349421180458 96.50518275916835 102.95305004848535 1 -1 -1
4707 17 7 -0.15 87.50250408987547 97.43747595578476 104.69338224646123 0 1 -1
1500 6 3 -0.1 84.60334607547298 95.39779017612928 102.44477239333115 1 -1 -1
1339 5 8 0.05 80.84015877045954 95.80925511639632 109.10344492975315 0 0 -1
1502 6 6 0.1 84.26563712621154 94.49389178262797 103.0056672243905 1 -1 -1
1344 5 3 -0.1 82.45583361146883 93.87142098236272 105.75341587121511 0 0 -1
1403 5 6 0.1 82.85105664094415 93.61330309395987 104.80111219305341 0 0 -1
1343 5 3 0 83.23223034554887 94.26469413938007 106.75615813744855 0 0 -1
1404 5 6 0.1 84.80828112517871 92.78652077644298 105.18569323843408 0 0 -1
1345 5 3 -0.1 85.26393684628376 93.47736282111893 105.93034976758297 0 0 -1
1360 5 3 -0.1 86.57188316978252 93.6103810451252 105.99978636317928 0 0 -1
1342 5 3 0 84.56388425969331 94.28086209937332 106.72395943725245 0 0 -1
1363 5 2 0 81.37969079890908 94.93244892400311 108.0065506510875 0 0 -1
1437 5 6 0.1 82.01158239520443 97.60513853048698 108.56655144119424 0 0 -1
1365 5 8 -0.1 82.07587513215437 96.68752461659241 109.17289105982856 0 0 -1
1340 5 3 0 82.63962319420953 94.89180677852647 107.8068517432125 0 0 -1
1354 5 3 0 84.53758798334407 95.88604923167034 108.46098348955248 0 0 -1
1355 5 3 0 85.22955832543668 95.09945615091134 107.60141149702959 0 0 -1
1349 5 3 0 86.53166928201884 95.28068283114843 107.55415421165095 0 0 -1
1341 5 3 0 83.2167209783275 95.76510710435495 108.60011167041733 0 0 -1
1418 5 6 0.1 87.12532475292892 92.96271316532278 105.31189452193126 0 0 -1
1348 5 3 0 87.20971621781493 94.48346114432233 106.72621381145447 0 0 -1
6272 22 3 -0.1 81.06769210430772 90.3445530131383 107.2656235619795 0 0 0
1362 5 3 0.0282 81.13363678661581 94.27283745991659 105.85057874121891 0 0 -1
1361 5 3 -0.1 80.62045298190618 94.44387252183563 107.07338571563 0 0 -1
1501 6 3 -0.1 83.80295148197493 96.49880045242425 102.47300953866896 1 -1 -1
4932 17 9 0.3 85.85963651402066 97.19288602480853 105.17361031936963 0 1 -1
6345 22 6 0.1 82.8635811725934 90.62322261643924 109.28148481233885 0 0 0
1350 5 3 0 87.16756052624748 96.17416264004781 108.2670170698366 0 0 -1
1353 5 3 -0.1 85.24035982300717 96.86597368467801 109.11851505475687 0 0 -1
6335 22 6 0.1 84.91894601227278 91.4333731893553 109.19181723655221 0 0 0
1352 5 3 0.0282 86.53634788433317 97.0921650470751 108.9765080952875 0 0 -1
1351 5 3 0.01 88.53212522176736 96.20164346475097 108.1197098936498 0 0 -1
1347 5 3 0.01 88.57325580028674 94.5022662247293 106.75951505939742 0 0 -1
4708 17 2 0 87.8502240015884 98.70760471110546 104.760215302734 0 1 -1
1487 6 3 0 84.29632076450548 97.63803798550893 102.00450872973494 1 -1 -1
1507 6 3 -0.1 85.84190040768584 95.47737553685363 102.02423488908248 1 -1 -1
1681 6 6 0.1 81.60040444103738 97.92599112026247 101.89067970885822 1 -1 -1
6339 22 1 -0.1782 87.28112352548888 92.3187707971751 109.16749230775041 0 0 0
6283 22 2 0.14 79.85480820277253 90.4607065506264 107.71567483747341 0 0 0
1521 6 3 0 85.51892150458208 97.67608379997682 101.34816213232993 1 -1 -1
1520 6 3 0 86.27423261926452 96.58654236837731 101.406976602662 1 -1 -1
4718 17 6 0.1 87.96942145919938 95.42521421217707 104.08542785048473 0 1 -1
6358 22 6 0.1 80.28492068343405 92.99506596450969 109.60662900162808 0 0 0
1332 5 1 -0.1782 79.66611316480373 96.59485176977411 108.81977977533803 0 0 -1
6357 22 8 0.01 79.71326604333284 92.11543531025109 109.85879317363047 0 0 0
1313 5 3 0.0282 79.54655940215015 97.62096145950562 109.71321527213779 0 0 -1
1744 6 5 -0.2 83.47879482485793 98.82372339223225 102.63282504419138 1 -1 -1
6334 22 3 -0.1 85.09505781289742 92.21311217031429 109.9166221305979 0 0 0
1679 6 5 -0.2 82.10659153374756 98.87724003868419 101.93566899830762 1 -1 -1
1587 6 6 0.1 81.58758483014144 98.37481567536851 106.58734182441626 1 -1 -1
6338 22 8 0.05 88.52556171935564 92.24030405180746 109.86555555325029 0 0 0
6333 22 3 0.0282 86.29825111420193 92.74682963257845 110.0235744002514 0 0 0
4696 17 3 -0.1 88.24900479279444 96.478528011784 104.13639425415701 0 1 -1
6301 22 4 -0.39 79.28866382239094 91.40308892167589 108.61485513822498 0 0 0
1357 5 6 0.1 89.07915410873245 96.97789117402287 108.59354782037963 0 0 -1
1582 6 3 -0.1 81.01570067011959 99.02683881842827 105.98883156940202 1 -1 -1
1581 6 3 -0.1 81.03587731687321 98.81355382438005 104.6595708906129 1 -1 -1
1680 6 6 0.1 82.2351514831532 99.06623698230422 100.84203213382605 1 -1 -1
1359 5 6 0.1 84.83460612863409 97.29195216131208 109.92589993722994 0 0 -1
1364 5 6 0.1 80.63128017087654 95.09579039106059 109.97063035112308 0 0 -1
1431 5 6 0.1 79.6079587626864 94.39332326913524 107.38160951730154 0 0 -1
1205 5 6 0.1 79.50086558179808 96.81661661328549 105.80526554277569 0 0 -1
1346 5 4 -0.22 89.17529385171039 95.47140601514164 107.31548438849565 0 0 -1
1525 6 3 -0.1 87.4752809091583 96.52604038187556 100.80853866653716 1 -1 -1
1530 6 6 0.1 88.14538479825512 95.57549677589853 100.87387334094271 1 -1 -1
1522 6 3 0 86.04430532687348 98.76293888293614 100.58749139028014 1 -1 -1
4697 17 3 0 88.99852313307177 99.14281649031552 104.43635836141905 0 1 -1
1197 5 3 0.0282 79.15665150973037 95.03932687662339 104.8273998079618 0 0 -1
4706 17 3 -0.1 84.63078231859359 99.51791343485476 105.95283147946822 0 1 -1
6405 22 6 0.1 89.25337516373801 94.17867792981858 109.65279520466191 0 0 0
1410 5 6 0.1 83.34117047207809 98.69545225144279 110.36152396561485 0 0 -1
1593 6 6 0.1 81.00333138375541 99.69403684012694 108.43937643722082 1 -1 -1
1438 5 6 0.1 85.18153267631078 99.23395741100839 109.46257786536651 0 0 -1
1579 6 3 0 80.78376596948974 99.87704236179935 103.8640454005721 1 -1 -1
1356 5 6 0.1 89.08502884815333 93.76484150197474 106.2056747537133 0 0 -1
4695 17 3 -0.1 89.45632406168266 96.93218168566415 103.76521035882574 0 1 -1
5289 19 7 -0.15 79.08430226831048 95.35273409175781 100.33814793454644 1 -1 0
6182 22 5 -0.2 88.89878898960062 93.60402623399752 110.4756263713927 0 0 0
6342 22 8 -0.1 82.70064705348442 90.41820616429075 110.29307591446945 0 0 0
1524 6 3 0 87.91770934679863 97.50776480264678 100.09865259016267 1 -1 -1
1532 6 3 -0.1 85.27310932951873 99.89117553336943 100.23617428251967 1 -1 -1
4155 15 3 -0.1 99.99395571735643 90.38118599223692 105.9834767771041 1 -1 1
4369 15 6 0.1 98.86505946794887 89.60460829704512 102.8433006462979 1 -1 1
6400 22 6 0.1 89.81195974198076 92.0262267110498 108.07160281842597 0 0 0
6414 22 6 0.1 89.64492390659625 90.92959408588143 105.82502311021415 0 0 0
6183 22 1 -0.3 89.61385777521869 90.25448337558016 109.2005440258838 0 0 0
6399 22 5 -0.05 89.75322739748279 91.64931934015372 109.08229291625364 0 0 0
2868 10 3 0 96.55523653695744 89.82165194293762 107.2792840677082 0 0 0
2902 10 6 0.1 96.12384031310188 90.14305341452618 103.08732254387287 0 0 0
4698 17 3 -0.1 89.77177624582573 98.25946686873107 103.85463848134748 0 1 -1
4934 17 6 0.1 90.18562070961532 96.28560713672587 103.30379955219121 0 1 -1
2901 10 6 0.1 94.85042058397926 89.99083983632052 106.14373699831958 0 0 0
2678 10 5 -0.2 95.96629799275757 90.06053892234549 105.96756312131444 0 0 0
2900 10 3 -0.1 96.8721340030086 90.82660104800375 108.12005069307259 0 0 0
2680 10 6 0.1 96.15854417851068 91.10985079384874 105.70410831469052 0 0 0
4933 17 6 0.1 90.74586565724401 98.49730920622666 103.45300948671219 0 1 -1
2905 10 6 0.1 96.40933326451747 91.81920911747106 107.92259939118085 0 0 0
2637 10 3 0 97.50253339122419 90.55904113545137 109.28318259340041 0 0 0
6406 22 6 0.1 90.65537799725135 91.95407651847901 109.65218194578645 0 0 0
1164 4 6 0.1 97.98993861250018 97.2000548031532 109.30637758323908 0 -1 -2
2916 10 6 0.1 97.65363861924979 92.58870721225547 110.03872713614537 0 0 0
884 4 3 -0.1 98.74793607064579 97.65005905108087 109.98608754088106 0 -1 -2
2636 10 3 -0.1 97.78571876537211 91.53429678575897 110.19126724593714 0 0 0
4326 15 8 -0.1 99.99513135909018 89.52876870275742 102.88234226041818 1 -1 1
4371 15 6 0.1 99.7414738972384 91.61088576396764 102.68372068821381 1 -1 1
4159 15 6 0.1 99.8853266049742 91.62228832446775 107.61356854095611 1 -1 1
4367 15 6 0.1 99.49723486413339 91.14819949280616 105.44441563038211 1 -1 1
5094 18 3 0 79.07670191190026 80.60524151910504 116.1689790712172 1 0 0
6930 24 6 0.1 79.24209089650789 87.23591387902093 117.15293247667492 1 0 0
5096 18 8 -0.1 79.05609271000115 81.93619811845986 113.83744257946748 1 0 0
4036 14 3 0 83.21205044198656 79.02079110581387 119.92732176699357 0 2 -1
5210 18 6 0.1 79.59130943385165 82.83662220655553 113.94615724785331 1 0 0
6101 21 6 0.1 85.84233068563044 79.14040483977158 111.1950154550051 -1 2 1
5875 21 7 -0.15 83.63300179033301 79.11378206127296 114.22697999183399 -1 2 1
5069 18 6 0.1 79.45073750182482 83.50441115492221 111.49776884520392 1 0 0
6733 24 3 0 79.30128338665547 87.20540236560636 112.64547856804306 1 0 0
2348 9 3 0 88.50483109545549 79.44654618530748 115.5613976565585 -1 2 -1
5219 18 5 -0.2 79.54192366607204 80.8041866768893 114.72582250628594 1 0 0
2344 9 3 -0.1 86.43264357348897 79.8048556668519 116.52381373926545 -1 2 -1
4671 16 6 0.1 82.84424526285423 88.29625080943298 120.96752431390976 0 2 -1
4395 16 6 0.1 85.87471224643741 86.61426239429976 120.7537732236047 0 2 -1
4401 16 6 0.1 80.56817007599436 87.85936230088683 120.265914817858 0 2 -1
6734 24 2 0 79.58146110322865 87.05326923560881 113.96596629170735 1 0 0
4068 14 3 -0.1 82.26813449983645 79.94378841104417 119.66998151596948 0 2 -1
7006 24 3 -0.1 83.32556873322389 83.52854227149281 111.53630761066245 1 0 0
6895 24 3 0.01 88.29404352724467 84.08832587548929 111.48304902193482 1 0 0
5221 18 6 0.1 80.61346189675683 80.71100109328856 114.87341753459263 1 0 0
2624 9 6 0.1 85.69181344452157 80.43472815207643 117.0054864628322 -1 2 -1
2345 9 3 0 87.60557777436176 80.28180864394987 116.02719272055212 -1 2 -1
5239 18 6 0.1 81.0358431105609 80.03843192856479 112.2833706793412 1 0 0
6721 24 2 0 81.78333576436279 85.20697178445485 111.48984163224611 1 0 0
6894 24 4 -0.22 87.52903357263583 83.27433443505649 112.0145690214228 1 0 0
3799 14 3 0 86.14490063364106 81.15079028946742 120.01555274444777 0 2 -1
6732 24 3 0 80.75617940614016 86.59657309436938 114.4401630792432 1 0 0
5168 18 5 -0.05 80.65518710138475 80.9945480435157 111.92591823197517 1 0 0
3815 14 2 0.14 87.52231142217934 82.9723809324321 119.64556288768159 0 2 -1
6102 21 6 0.1 85.37948404358633 81.12638233389471 112.32857839645423 -1 2 1
5863 21 3 -0.1 84.87338155022098 80.2627982146859 112.69522934757774 -1 2 1
6925 24 8 -0.1 80.98919015077963 87.16892835609403 115.83994774306032 1 0 0
6928 24 6 0.1 81.61947830182889 86.64050478759322 116.52225966832825 1 0 0
5169 18 6 0.1 81.4287854498277 81.69815402449554 112.21900339360121 1 0 0
6735 24 2 0.14 81.51915241137628 85.89625005175029 113.49689011497557 1 0 0
7007 24 6 0.1 84.11736483244505 82.88528977308 111.80030703130751 1 0 0
6730 24 5 0.06 83.29330513282628 84.50306564856672 114.78069160574417 1 0 0
6905 24 6 0.1 86.00575416647104 82.90514176993658 113.26478343288629 1 0 0
6899 24 3 0.01 86.64421549314224 83.6607201972525 112.82523504382951 1 0 0
6906 24 1 -0.1782 84.71852271306082 84.29371513206593 114.54795707216746 1 0 0
6896 24 3 0 88.26900738536304 85.39737053354128 111.83609053861136 1 0 0
6897 24 3 0 87.44552187782848 85.81509950487875 112.72043463510755 1 0 0
6898 24 3 0 86.5261087704712 84.9524136563423 113.18245569788115 1 0 0
6901 24 3 -0.1 85.44559420832901 86.5822979641726 114.30646392662956 1 0 0
6900 24 3 0.0282 85.55675828962421 85.28651022428882 114.04446750016086 1 0 0
6903 24 3 0 87.35597473957442 87.0884359347602 113.06146878332646 1 0 0
6907 24 6 0.1 84.72840721163493 86.85767049821905 115.0379254452485 1 0 0
6902 24 3 0 86.29627824665334 87.48619694351996 113.79670117873391 1 0 0
6958 24 6 0.1 83.3185707134479 87.98665919795424 116.26311464166129 1 0 0
3801 14 2 0 85.44949842683354 83.18045542040667 119.28843175621253 0 2 -1
3798 14 2 0 86.39880498959246 82.35947850823501 119.68710022402394 0 2 -1
3805 14 3 0 82.56956739392281 81.23501467957908 119.40573605873834 0 2 -1
3808 14 3 0 83.88559069936181 81.54950191814345 119.44731028811916 0 2 -1
3800 14 3 0 84.24754279217015 82.83714659973522 119.21598385297798 0 2 -1
4084 14 6 0.1 80.60862817436656 82.03163283839761 119.39266493753613 0 2 -1
3804 14 3 -0.1 81.67005389131546 82.16629293611055 119.25462682246604 0 2 -1
3802 14 2 0.14 85.94726993546445 84.36117604762342 118.94387845336198 0 2 -1
4086 14 3 -0.1 85.11634431633173 85.31570297282065 118.50621104492829 0 2 -1
4030 14 3 -0.1 82.06124091546366 83.37814653096103 118.71613784352252 0 2 -1
3803 14 3 0 83.34080317006807 83.72976468575432 118.77485340499081 0 2 -1
6729 24 4 -0.39 82.63099850487916 85.0418821418064 113.58883836207843 1 0 0
6722 24 2 0.14 82.6702840219997 84.54965146785203 112.23222044763611 1 0 0
6986 24 6 0.1 83.16243986525582 85.17985750752435 115.57928874284306 1 0 0
3816 14 3 -0.1 83.83734467687881 84.93017243121261 118.42010351919907 0 2 -1
5864 21 3 -0.1 84.06599856307287 80.3090502457498 113.78957851118709 -1 2 1
4085 14 6 0.1 81.31725093459347 84.05307210438446 118.2745323317896 0 2 -1
5886 21 6 0.1 83.94933454901198 81.27668580500892 114.23920993460152 -1 2 1
3809 14 4 -0.39 87.33771642427709 84.34439053275587 119.2120823385099 0 2 -1
6731 24 6 0.1 82.83447068371686 83.53677090648013 115.05451566719368 1 0 0
6959 24 6 0.1 83.0674004960196 87.86638638389311 114.46707747915421 1 0 0
6957 24 5 -0.2 82.93827712342798 88.45792833034824 115.30860186689739 1 0 0
6941 24 8 0.01 81.43709910451362 88.63157449550168 115.66839735702624 1 0 0
4087 14 6 0.1 85.31855463905684 86.29472677970617 118.14517029429317 0 2 -1
3817 14 6 0.1 83.0643968396082 85.61288983552994 118.07142951225319 0 2 -1
6718 24 2 0 81.0601589815041 85.92926502759708 112.25337345791633 1 0 0
3986 14 1 -0.1782 87.90553541590452 86.5852850764005 119.19967235635906 0 2 -1
3810 14 5 0.06 88.286649306622 85.30786800002451 118.7495920778706 0 2 -1
3807 14 3 0 84.83898819113554 80.69794926021267 119.88790127162108 0 2 -1
3812 14 3 0 88.6250399137006 82.17777812986644 119.93088106130327 0 2 -1
2613 9 6 0.1 87.21297491004485 82.33507631669494 116.57373254631759 -1 2 -1
2608 9 3 -0.1 87.844889730639 81.6349778489762 116.06093975265372 -1 2 -1
3814 14 2 0 88.41857617765324 80.80873646276902 120.07073144343543 0 2 -1
3985 14 6 0.1 87.79931543376239 87.62641506245978 116.85476352498742 0 2 -1
6890 24 3 0 88.29261316966257 87.93504502229817 112.6528366157444 1 0 0
6889 24 3 0 86.06031221001174 88.80056236700102 113.8948361749872 1 0 0
6719 24 3 0 80.06370065701834 86.56163978606489 111.81124046099279 1 0 0
3813 14 3 0 87.15623956028944 80.3218794263041 120.15764446219488 0 2 -1
3811 14 6 0.1 88.17762199406896 85.3592787041023 117.6250232889773 0 2 -1
2388 9 6 0.1 88.6922766470799 84.16990263254176 115.90702314100193 -1 2 -1
6942 24 6 0.1 81.00580754350412 89.18527166702265 114.7845919736632 1 0 0
3979 14 3 0.01 88.76431387431079 88.19869162310245 117.0386763062611 0 2 -1
6361 22 6 0.1 83.36509091704477 88.80872519196778 111.7755007149643 0 0 0
6927 24 5 -0.2 79.53095365053245 86.88166227525025 116.1724467037034 1 0 0
3806 14 3 0 84.53126668300797 79.42255304933049 120.10567562297165 0 2 -1
3980 14 3 0.0282 88.93667549021646 87.53126381706662 119.29149503889036 0 2 -1
2576 9 3 0 89.10193609434108 82.07131134470094 115.66509610442176 -1 2 -1
4400 16 3 -0.1 81.10150871279556 87.02912383728302 120.73880686516912 0 2 -1
4066 14 6 0.1 89.29377775246182 85.04072865487797 118.87510051840016 0 2 -1
4073 14 6 0.1 81.24856229842766 79.6751638852136 119.7121824025894 0 2 -1
6904 24 6 0.1 89.17695863957877 83.75034938031828 110.88974414404198 1 0 0
6891 24 3 0 88.15488477652288 89.20656018504363 112.94476653086123 1 0 0
6893 24 3 -0.1 89.31495089673635 87.44092222529237 111.91647606517758 1 0 0
3974 14 4 -0.22 89.34168883001936 88.63466664805665 116.00523151998351 0 2 -1
3978 14 3 0 89.41342913495123 88.22246366309524 118.23652393476247 0 2 -1
6931 24 6 0.1 79.39779353579596 85.79500590392135 116.1506628539294 1 0 0
5093 18 3 -0.1 79.33686482057124 79.43901670871523 116.71968003339393 1 0 0
5866 21 3 -0.1 85.15785143633177 79.09081733915312 112.03729992769217 -1 2 1
5220 18 6 0.1 79.36210464497596 79.83460754276625 114.20917540145149 1 0 0
5066 18 8 -0.1 79.21784851279055 81.42831824095012 112.42839386451595 1 0 0
6908 24 3 -0.1 89.3093624179151 86.15747918673287 111.59543131652163 1 0 0
6359 22 5 -0.2 83.6894254614208 89.31170517254867 110.84705714876077 0 0 0
3998 14 3 -0.1 86.82097515349277 79.06770468212528 120.44042007034338 0 2 -1
5098 18 3 -0.1 78.96591112887442 79.13210762893002 117.95394855201707 1 0 0
4614 16 3 -0.1 79.23515551064763 85.71204703512099 121.03325907695029 0 2 -1
2339 9 3 0 90.69302431442755 78.96888816519677 115.13157373409346 -1 2 -1
2398 9 3 0 99.3803329722419 84.67971610201074 120.89850216039804 -1 2 -1
2647 10 2 0.14 98.74509003355116 85.61242835297912 110.59932782430212 0 0 0
2632 10 3 0 98.33293520545723 89.01383321516533 110.76359914093138 0 0 0
2642 10 5 0.06 99.89183610619119 85.00916488921058 112.92190174192538 0 0 0
6712 23 6 0.1 89.8137021717703 79.83953882606214 110.57008679445482 -1 0 1
575 2 6 0.1 92.17815045473272 87.28842688077803 110.72822382056762 0 0 0
2899 10 6 0.1 99.77725020336604 80.06406231536657 112.54299511923452 0 0 0
2395 9 7 -0.15 97.55217257413017 83.18513901171934 120.6923687688577 -1 2 -1
2386 9 5 -0.2 89.51849505091619 83.50301894649058 115.62292364393983 -1 2 -1
2609 9 6 0.1 89.70391243451542 83.77150803197434 114.57780529619609 -1 2 -1
3981 14 3 -0.1 89.63785473291728 87.43795780139835 120.42952154372605 0 2 -1
6966 24 6 0.1 89.97261020536659 85.67858863229293 110.89502627135569 1 0 0
4006 14 8 -0.1 89.66393274891308 80.0756346663495 120.13264440522713 0 2 -1
2918 10 3 -0.1 99.70225919632355 88.20548306481226 113.00117182592635 0 0 0
4038 14 6 0.1 91.30519252175702 84.82649762829638 120.67061269497272 0 2 -1
2633 10 2 0 98.55000322966025 87.74189823346362 111.07652811572211 0 0 0
371 2 6 0.1 92.47904881115501 85.16005000649915 110.55597168602851 0 0 0
2871 10 6 0.1 99.72428146564522 82.54789552505004 112.14358765967066 0 0 0
2641 10 4 -0.39 99.38924989982986 85.88418243999833 111.90909326448954 0 0 0
526 2 3 -0.1 99.3169049981391 81.78647497136916 117.6717947285766 0 0 0
343 2 1 -0.3 94.6679348002271 85.42114857369465 110.71271681060018 0 0 0
2399 9 3 0 98.57992033225938 85.64361971331581 120.35846070838943 -1 2 -1
6952 24 6 0.1 90.10991393658796 88.07775828170617 111.50575933770841 1 0 0
2347 9 3 0 89.74167571001189 79.87730671641856 115.286219719012 -1 2 -1
299 2 3 0 99.2141082476777 80.6362299383145 116.98900701302534 0 0 0
580 2 6 0.1 98.61560194202372 83.77311268865535 117.7381709964198 0 0 0
3982 14 3 0 90.80555634201755 87.93538858261127 120.49917959020667 0 2 -1
2536 9 1 -0.3 95.32135438095023 79.40509566881765 119.34178074376231 -1 2 -1
2634 10 2 0.14 99.2030267627855 87.28027938326139 112.1192970129775 0 0 0
2400 9 3 0 98.98813647673262 86.89321623112765 120.24079683292904 -1 2 -1
4010 14 6 0.1 91.63179788209021 81.10113256889171 120.0905370555223 0 2 -1
295 2 3 0 96.53349900190543 80.24389630917524 114.04685754124641 0 0 0
4005 14 8 -0.1 90.08695862572178 82.52374150631708 120.20292754035763 0 2 -1
2407 9 6 0.1 98.3185947811252 88.88635319118357 119.57067732536696 -1 2 -1
304 2 3 0 97.51160753630886 81.564720817889 115.70445430228568 0 0 0
495 2 6 0.1 94.39206550451634 81.01745823976815 111.72078080050112 0 0 0
2563 9 5 -0.2 93.666460671506 79.97068987261169 117.53240018641034 -1 2 -1
2565 9 6 0.1 92.62396733143939 80.30477101163032 117.58579148981991 -1 2 -1
569 2 6 0.1 97.37355261285096 84.80746007448417 116.0847820782413 0 0 0
494 2 3 -0.1 95.09337295470509 81.17732256516761 112.50610274684587 0 0 0
2405 9 3 0 97.29824493747313 85.3665296233512 119.95683500287635 -1 2 -1
4007 14 5 -0.2 90.6202567876799 81.22746699580918 119.71462846122495 0 2 -1
2394 9 7 -0.15 95.52374038066634 82.4043102627038 119.80310467471287 -1 2 -1
2393 9 2 0 95.70929894513532 83.70969339921672 119.70692122773761 -1 2 -1
2564 9 6 0.1 94.26439584359765 80.70452271016197 116.85200384091576 -1 2 -1
2412 9 8 0.05 94.24232621169209 80.24084710183153 118.97345803368336 -1 2 -1
2403 9 3 -0.1 96.91472428310593 87.52040629816179 119.2626383261956 -1 2 -1
2410 9 3 0 94.44129354531643 81.8365744579251 119.07033702652683 -1 2 -1
2391 9 2 0 95.22621573216574 85.8177678491599 118.95039350865002 -1 2 -1
2616 9 6 0.1 95.34286231443524 87.43173506918045 116.68637329721048 -1 2 -1
2574 9 8 -0.1 93.99887615454774 86.50961131645762 118.23798798688904 -1 2 -1
2414 9 2 0 93.83536855639377 84.06810686621411 118.49679402347614 -1 2 -1
2619 9 6 0.1 94.17811421561547 88.5463560958556 117.332874148188 -1 2 -1
2614 9 11 -0.3 94.31469695151621 87.47974157375234 117.10995487469918 -1 2 -1
4011 14 6 0.1 90.58939882418386 81.19313730464768 118.62501387253862 0 2 -1
560 2 6 0.1 93.38762769725709 85.84226876650128 112.39153317745127 0 0 0
500 2 6 0.1 96.08874974050187 84.3405823120438 112.10865345445796 0 0 0
566 2 6 0.1 94.93006908177941 86.70023904827353 112.35419584572321 0 0 0
559 2 5 -0.05 94.44985765886555 85.75197305607321 112.1074947300526 0 0 0
2538 9 3 -0.1 92.28006122824479 80.60245701795078 115.08988685771209 -1 2 -1
2537 9 3 0.0282 91.35358536599553 81.54570499791498 115.18990731568441 -1 2 -1
2346 9 3 0 90.0774282877521 81.15648658964714 115.37931208860883 -1 2 -1
493 2 3 0.0282 95.09610576144566 82.31169932222858 113.16817376877063 0 0 0
302 2 3 0 95.86886729861885 82.4455521567272 114.28695977155671 0 0 0
565 2 6 0.1 94.48390666697135 85.01600019962648 114.69121307592475 0 0 0
498 2 8 0.05 95.20359287102447 84.54875251436883 112.72064359870029 0 0 0
499 2 1 -0.1782 94.33593455931393 83.4088745639272 112.70021484339932 0 0 0
342 2 5 -0.2 95.48657502905138 84.8230263759283 114.14779413840807 0 0 0
532 2 3 0 96.05950808220932 83.64431317401109 114.83636950891938 0 0 0
564 2 3 -0.1 96.98471100925957 83.8044824813244 115.79707497000874 0 0 0
344 2 6 0.1 96.11732372831548 85.72709955533684 114.27794877936087 0 0 0
2539 9 6 0.1 93.27819507776273 80.91132493587023 115.02244400685484 -1 2 -1
2543 9 1 -0.1782 91.81130377982059 82.79994980894384 115.56521150165804 -1 2 -1
2569 9 6 0.1 96.86366538322872 80.48177467902744 118.51829939429611 -1 2 -1
2415 9 6 0.1 93.69046804957313 85.11453598965909 116.52850430105266 -1 2 -1
2389 9 8 0.05 93.25989378361372 85.24669080131517 117.58507823402505 -1 2 -1
2610 9 6 0.1 90.20242390458904 85.63892262161437 116.4638034071659 -1 2 -1
2603 9 5 -0.05 91.18295558843361 85.07737831341682 116.42733432190508 -1 2 -1
2387 9 1 -0.3 91.86455945898334 85.29122597243862 117.66377668478106 -1 2 -1
2542 9 8 0.05 90.85295247210261 83.61544075298139 116.35448834343791 -1 2 -1
2544 9 6 0.1 90.75009141489284 83.22815404962921 117.40894881165987 -1 2 -1
2604 9 6 0.1 91.69396872379914 85.4783189091708 115.5649453302675 -1 2 -1
2411 9 6 0.1 92.74784454979107 82.32513066266833 117.92299593745375 -1 2 -1
2409 9 3 -0.1 93.60117677505959 82.7270474013838 118.46998388438433 -1 2 -1
4008 14 6 0.1 90.29932313129486 83.27949868764135 119.47696594096082 0 2 -1
2618 9 6 0.1 93.6344737705822 87.24028526651762 116.31128637981493 -1 2 -1
2617 9 6 0.1 93.31789144578032 86.95677542370467 119.08433213810889 -1 2 -1
2615 9 6 0.1 96.40758799196504 88.41228024277055 118.76688032115297 -1 2 -1
2390 9 2 0 94.93779565639292 84.52395251683306 119.08262296935364 -1 2 -1
2404 9 3 0 96.4548268829174 86.2983794566399 119.44253481962579 -1 2 -1
2402 9 3 -0.1 98.09730369194835 87.82927248660538 119.74818312996746 -1 2 -1
301 2 3 0 97.68553001791352 82.73363359288584 116.29153799646892 0 0 0
303 2 3 0 96.56007927007184 81.40879523975777 114.6985956843483 0 0 0
296 2 3 0 98.28753333194004 80.55376718264564 116.03144251079384 0 0 0
309 2 3 0 95.91011333021501 80.19877903054886 112.87441698693479 0 0 0
300 2 3 -0.1 98.54719330430315 82.83879378838175 117.32354353167331 0 0 0
2413 9 6 0.1 93.45826853224173 79.94441467724516 119.6886597650194 -1 2 -1
3983 14 3 0 91.19237756983972 88.85521080308327 119.57919944983448 0 2 -1
2496 9 5 -0.05 96.50477350197737 79.4743920625021 118.59696727152814 -1 2 -1
3977 14 3 0 90.52579477687229 88.88946095744862 118.38649856923297 0 2 -1
2392 9 2 0 96.86535323539593 84.14732987721885 120.08142455634707 -1 2 -1
2898 10 6 0.1 99.02831189851071 84.33348171248483 113.20314636842822 0 0 0
6713 23 6 0.1 91.53624192229661 79.57281793121872 111.95191303305847 -1 0 1
294 2 2 0 97.33224383871152 79.32556581607766 114.41792613019949 0 0 0
310 2 2 0 96.31744393307278 79.17446727453475 112.01645702077315 0 0 0
2568 9 6 0.1 96.35619305655138 79.22760089951623 117.53503638640404 -1 2 -1
2492 9 6 0.1 98.36288713523749 79.95939163778493 120.37092837367189 -1 2 -1
2353 9 3 0 91.91207297993378 79.29097860269923 115.24872595716754 -1 2 -1
297 2 2 0 98.16194127212049 79.47191644502693 115.43502178593712 0 0 0
312 2 3 -0.1 99.99008844464151 79.58587425415658 117.29712123878971 0 0 0
2416 9 9 0.3 96.7827867653716 81.670928865812 120.75680232350165 -1 2 -1
3975 14 3 0.01 90.37124981408316 89.35700537203059 116.14853611421216 0 2 -1
4025 14 6 0.1 90.76854007213144 78.96275761986486 118.51909815609608 0 2 -1
6745 24 3 0.0282 89.45424646746451 93.24700386836234 114.9105109952337 1 0 0
4569 16 6 0.1 85.46189848724197 89.66493737808146 119.95462815040922 0 2 -1
6803 24 3 -0.1 79.74295304212916 98.94529766366844 120.47728630947557 1 0 0
1320 5 2 0 79.1267091974616 99.76144325636761 112.94468676786738 0 0 -1
6340 22 6 0.1 88.37755532101622 91.61763498358151 110.7790825256938 0 0 0
6856 24 3 -0.1 79.08745106575681 90.11440281253394 117.37141568401323 1 0 0
6985 24 6 0.1 85.64419784094137 89.545126582379 115.81639227555726 1 0 0
6913 24 8 -0.1 85.15572275213347 89.57985635381644 114.83154674139374 1 0 0
6885 24 4 -0.39 81.44146598358587 89.59082903790272 116.76919882875778 1 0 0
6888 24 3 0 86.98206196179873 89.61052500405266 113.42574740255078 1 0 0
6946 24 8 -0.1 83.67248909308788 89.75639693032042 114.98595693199755 1 0 0
6360 22 6 0.1 84.64452940831862 89.79246811016573 111.20941983755176 0 0 0
6347 22 6 0.1 81.16102916620774 89.47565242503306 111.62929463697363 0 0 0
6987 24 6 0.1 83.22716115909834 90.10546142480389 114.05230704694779 1 0 0
1308 5 3 -0.1 80.40342487716202 99.87900435332391 114.78317429071382 0 0 -1
3525 13 6 0.1 79.91773208902919 91.83376553283497 120.4711918518625 -2 1 0
1319 5 2 0.14 80.31082079797186 99.63058538422258 113.49841634279218 0 0 -1
6963 24 5 -0.2 86.38902351737312 97.54919985206523 120.48350355644428 1 0 0
6142 22 3 0 86.49722265381128 93.69012127218625 110.95193048209558 0 0 0
6149 22 3 0 84.14208066083908 92.45987242646001 110.81132058983431 0 0 0
1316 5 2 0 79.1525365699165 99.22939035945944 111.75220415520876 0 0 -1
1329 5 6 0.1 81.326546276229 99.58462684717307 115.27512878429366 0 0 -1
6343 22 5 -0.2 81.23135686404112 90.19380493979688 110.73346253782569 0 0 0
6372 22 3 0 87.69474520965946 94.2075547872556 111.18098749715534 0 0 0
1318 5 3 0 80.5372218774142 97.87592099790864 110.6102713359139 0 0 -1
1398 5 8 -0.1 81.88614112881145 97.15210230233072 110.62725891052605 0 0 -1
6150 22 2 0 82.9114676347792 91.79411558580824 110.86622391676846 0 0 0
6402 22 6 0.1 79.27039901919875 93.62425654768133 113.12783346241142 0 0 0
6811 24 2 0 84.49144438960738 98.80942690872548 120.15944152061897 1 0 0
6965 24 6 0.1 87.46525750008993 97.41261362076685 120.2041842463726 1 0 0
6882 24 3 -0.1 79.61114997366073 94.94027358024495 117.76084767329398 1 0 0
6884 24 6 0.1 79.75068623718622 95.98165103669474 117.827533384329 1 0 0
1411 5 6 0.1 83.76323077676417 97.48358460438698 111.52448757002074 0 0 -1
6975 24 6 0.1 85.23836444423584 95.79679654610143 119.96428213728043 1 0 0
1409 5 5 -0.2 82.9303357071067 98.11570310836366 111.17800315675827 0 0 -1
1394 5 6 0.1 83.15690420479616 98.73141069166485 113.31489522139286 0 0 -1
1393 5 8 0.01 82.69815977498436 99.02080429338278 112.40069607192169 0 0 -1
7008 24 6 0.1 83.23964659791336 95.09754217078294 119.90755048568607 1 0 0
6813 24 6 0.1 80.12294246060472 97.1597114778817 119.56454520044797 1 0 0
4563 16 3 0.01 86.42137655059511 90.1498981872201 120.05443642103603 0 2 -1
6808 24 3 -0.1 80.56150773135616 98.02182237841124 119.98923741680406 1 0 0
6146 22 5 0.06 79.93985331719244 94.32970375492988 113.71449596511208 0 0 0
6810 24 2 0 84.1251089334784 97.60540032926866 119.68965477757521 1 0 0
6857 24 3 0 79.9840875730836 92.63072340084581 117.54717023103842 1 0 0
1439 5 6 0.1 81.74223477693413 96.31172612544647 111.26744446853189 0 0 -1
1317 5 2 0.14 80.33828822879033 98.76923231933823 111.50179089982586 0 0 -1
6809 24 3 0 82.81446061133508 97.23683970352432 119.72158027947495 1 0 0
6867 24 2 0.14 80.34939665353511 90.40104486222457 117.22676831283707 1 0 0
6860 24 3 0 80.45982242744202 93.90372783539131 117.59028097878955 1 0 0
6341 22 8 -0.1 80.56339858692752 91.48368846743378 110.9967554451799 0 0 0
4558 16 4 -0.22 86.86845851059365 90.88471661873855 119.1273672236599 0 2 -1
6423 22 6 0.1 81.41203219829893 96.40541500996927 115.23139896743984 0 0 0
6911 24 2 0 86.71753964745342 90.81694046759632 113.62692137458663 1 0 0
6910 24 3 0.0282 88.82146849450376 91.36977448308069 113.50443874522517 1 0 0
6887 24 8 0.05 85.37933474397914 90.98348096757331 114.22675043862469 1 0 0
6868 24 2 0 80.74842310359189 91.65798743861336 117.53001506521568 1 0 0
6909 24 3 -0.1 87.57051546740544 91.71624738754808 113.49918626983671 1 0 0
6912 24 6 0.1 84.6704060545856 91.42148686715305 113.5188645156847 1 0 0
6866 24 3 0 83.50996784799864 90.8109755224159 116.03476752192154 1 0 0
6865 24 2 0.14 82.44878514629043 90.65353281276677 116.82442016078713 1 0 0
6980 24 5 -0.2 85.76381122753044 96.90305498826255 118.10113139982147 1 0 0
6753 24 6 0.1 87.75306743752873 92.73879369739186 116.03265699661377 1 0 0
6421 22 6 0.1 85.73654383011916 97.8997795577367 115.07270484823069 0 0 0
6755 24 3 0 87.08982363834713 94.96081511525554 117.12137488973939 1 0 0
6420 22 6 0.1 87.76594425468787 97.27017884628856 114.00975315071386 0 0 0
6982 24 6 0.1 85.51660242121622 97.88846412576648 117.7154035420044 1 0 0
6153 22 6 0.1 83.64643511724368 97.5350269701504 115.55697089146922 0 0 0
6886 24 6 0.1 81.66945097400004 96.24162611875411 117.49372459260522 1 0 0
6152 22 3 -0.1 83.56445737643959 96.67786523376613 114.87012681651757 0 0 0
6981 24 6 0.1 84.9130684566754 96.3900611140036 117.65134259997254 1 0 0
6742 24 3 -0.1 87.99192779034534 98.44624787352643 117.47714779275385 1 0 0
6139 22 3 0 84.6509535724154 96.39522974315057 114.20016410507792 0 0 0
6879 24 6 0.1 83.2151266053911 95.64292316589182 117.53419338834885 1 0 0
6744 24 3 0 87.03423023923507 96.25658062150757 117.50804644207392 1 0 0
6880 24 1 -0.1782 85.32403080716767 91.97381206484854 115.25335540817758 1 0 0
6979 24 6 0.1 87.2914531247452 92.71990086878957 113.6361163345739 1 0 0
6148 22 3 0 81.80766828222811 92.31288477353162 111.3789076149144 0 0 0
6741 24 3 0 88.06647856726366 97.1271541603619 117.25660290633934 1 0 0
6136 22 3 0 84.61836924284871 95.40473302591948 113.32574042857462 0 0 0
6138 22 2 0.14 82.36974047141585 95.07099340122448 113.73412572837901 0 0 0
6422 22 3 -0.1 82.32918495630787 96.1363034926965 114.65034652663009 0 0 0
6151 22 2 0.14 82.0379810366967 93.41771541313582 112.23757896138815 0 0 0
6141 22 3 0 86.79617910786723 95.7280962183011 112.76372637642737 0 0 0
6134 22 2 0 83.33835272973886 93.82779129484837 112.2307176392639 0 0 0
6404 22 3 -0.1 87.85280406839215 95.22609420234804 112.08587867075138 0 0 0
6135 22 3 0 84.3125949869282 93.46404490318274 111.57601400143194 0 0 0
6143 22 3 0 85.49308098405683 94.0782891918842 111.67239907616536 0 0 0
6144 22 3 0 85.64045224299818 95.12015194701037 112.52593596587387 0 0 0
6137 22 2 0 83.50683887779783 94.78604871450783 113.16376067589023 0 0 0
6140 22 3 -0.1 86.86972239680598 96.7243092566232 113.71213790461638 0 0 0
6366 22 3 -0.1 85.7539489848202 97.14851484366518 114.34465520653877 0 0 0
6878 24 5 -0.2 82.26169893321975 95.44116177227916 117.98203825572179 1 0 0
6915 24 5 -0.2 82.44330955892589 95.76759984348118 119.51826547919484 1 0 0
6861 24 3 0.0282 84.23728937550908 91.92136864139502 116.04687576725684 1 0 0
6864 24 2 0 82.00539604446712 91.80069827441817 117.33015415057935 1 0 0
6862 24 3 0.0282 83.88433505180585 92.99703431343424 116.7413748941643 1 0 0
6717 24 1 -0.1782 84.71388743678583 94.13987465583337 116.67858705248008 1 0 0
6863 24 3 0 82.61766624524557 92.99550491084818 117.33160571821415 1 0 0
6869 24 3 0 81.82123534740708 94.07740112669364 117.59406213164291 1 0 0
6914 24 6 0.1 86.31787699027065 92.93570203146899 117.4189541809981 1 0 0
6738 24 5 -0.05 85.91295701438455 94.01110463713742 117.45374607107453 1 0 0
6765 24 6 0.1 85.76261308420975 94.10088876543264 118.49453697369208 1 0 0
6746 24 3 -0.1 88.50240071915441 93.44695067983933 115.92502100703797 1 0 0
6747 24 3 0 88.26672948884189 94.58911434049743 116.55097641481173 1 0 0
6145 22 4 -0.39 81.32402960449362 94.23337915260166 113.22350605491042 0 0 0
6974 24 8 -0.1 85.38111895121644 96.80896872956319 119.5769781656989 1 0 0
6977 24 6 0.1 87.19670342616845 98.88678155045267 118.04090309274649 1 0 0
4559 16 3 0.01 88.01205724002851 91.45703946410788 119.26293069618185 0 2 -1
6953 24 6 0.1 81.63389876092752 95.4333152130277 120.122145566489 1 0 0
6344 22 6 0.1 79.94242154746587 91.47138574224645 111.98850999755624 0 0 0
6807 24 3 0 81.87388710923346 98.23157729199073 120.00360454290649 1 0 0
1337 5 4 -0.39 81.21042208575871 99.10312295617463 112.53180109558204 0 0 -1
4560 16 3 0 88.68363983286814 91.32077005195129 120.40739311336978 0 2 -1
4568 16 6 0.1 88.35337719815925 92.1333344062422 118.48309346474771 0 2 -1
6322 22 1 -0.1782 79.54028764041212 95.72665713676108 113.64354710981081 0 0 0
6147 22 6 0.1 79.91456048617901 93.8763295535873 114.76760841073539 0 0 0
6409 22 6 0.1 88.8977195117219 95.53624491392803 112.38446590187434 0 0 0
6892 24 3 -0.1 89.17028722313039 90.14929792141723 112.98153998497428 1 0 0
6752 24 2 0 89.03224400168988 96.75559904320292 116.60073771651193 1 0 0
6748 24 2 0 89.11293284885217 95.54006989111149 116.2455791483088 1 0 0
6739 24 3 -0.1 88.94390916432667 99.367016266262 117.06084062328593 1 0 0
6806 24 3 0 82.28375156651057 99.47608191611054 120.41399759079596 1 0 0
6812 24 3 0 83.59378874633795 99.74418629186198 120.46930953000313 1 0 0
6798 24 2 0 85.7980799950886 98.9228690290231 120.6070288796585 1 0 0
4562 16 3 0 87.15347114399917 89.8031214647943 121.06846833126862 0 2 -1
1149 4 6 0.1 94.6794911225504 99.92948286016687 112.67282597782443 0 -1 -2
604 3 3 -0.1 97.29006201590887 93.86766090334382 120.87612360276009 1 -1 -2
3312 12 3 -0.1 90.88517797968832 96.93412758253372 120.8336178466518 0 -1 -1
6762 24 6 0.1 90.5409922077882 99.71235937261824 115.64227502576463 1 0 0
1153 4 6 0.1 96.36656607642806 97.71308464450428 110.92557665180237 0 -1 -2
3468 12 6 0.1 99.74809375568594 94.05515386179007 116.57463293405412 0 -1 -1
3430 12 6 0.1 96.25973441614632 95.18273463356168 118.74767934352798 0 -1 -1
3255 12 5 -0.05 94.7430256754727 95.58988610804637 116.31290804209348 0 -1 -1
3416 12 5 -0.05 96.602501723602 95.04795975712814 114.89533980435783 0 -1 -1
1157 4 6 0.1 92.51776996630471 99.62263054107979 118.31810336567165 0 -1 -2
6951 24 6 0.1 90.24590218895604 89.82666178801577 112.86397262156129 1 0 0
2649 10 6 0.1 99.38344771556024 90.19658719119629 113.56624527969501 0 0 0
3466 12 6 0.1 97.66549115328874 97.96378997416821 117.90472877936253 0 -1 -1
3458 12 6 0.1 98.43605942993761 96.77047627664894 116.04158587418009 0 -1 -1
6976 24 9 0.3 91.1670092510124 96.73358653652916 115.11859918144418 1 0 0
3297 12 2 0.14 92.14136238657062 97.26165197559669 120.53111368168086 0 -1 -1
6754 24 6 0.1 91.29389839419457 94.08765580784 114.1052816136959 1 0 0
3436 12 1 -0.3 95.15945181787016 95.34566402161518 114.95125797779176 0 -1 -1
886 4 3 0 97.64612632888414 99.68466182180109 113.26090570289142 0 -1 -2
3976 14 3 0 90.95404091681681 89.55040667660022 117.32450219373757 0 2 -1
887 4 3 0 98.95173325257679 99.59068326566255 112.88989829185346 0 -1 -2
875 3 6 0.1 99.39588602691296 93.83007764973412 120.92594421990157 1 -1 -2
6764 24 1 -0.0564 89.81888465740894 92.12605222769268 114.08524871038938 1 0 0
5253 18 6 0.1 98.62685783782754 91.34604621942552 120.40059283958793 0 0 0
1143 4 5 -0.05 93.99226686646679 99.20549665441294 115.35841890850992 0 -1 -2
3313 12 6 0.1 90.28551313152424 96.20125317343275 120.30594618281759 0 -1 -1
3487 12 6 0.1 96.92750633080327 94.02753463343277 114.45465418754355 0 -1 -1
3310 12 2 0 95.53334824217234 97.0800606899191 119.54654754205842 0 -1 -1
926 4 5 -0.2 95.20658200483112 99.08473132567848 113.05254245936152 0 -1 -2
3257 12 6 0.1 93.84157662993083 96.29964651947152 116.37242682558833 0 -1 -1
1084 4 6 0.1 95.92426737263834 98.4785840147191 115.01620853476649 0 -1 -2
3973 14 3 -0.1 92.52419653796954 90.44852578840302 118.67309353178943 0 2 -1
6740 24 3 -0.1 89.92909166628363 98.98498975505328 116.21264913743273 1 0 0
4032 14 6 0.1 93.39406633299971 91.07524814201372 118.71231775936769 0 2 -1
3971 14 3 0 92.82001236491341 89.61010276846717 120.9511122067145 0 2 -1
3319 12 4 -0.5600000000000001 92.9985098829635 96.7493134554373 119.5742083069234 0 -1 -1
3435 12 6 0.1 99.57673972457647 96.36721628362314 118.29460065893599 0 -1 -1
3317 12 6 0.1 96.01937847646478 97.21342915720969 116.56590227340322 0 -1 -1
3301 12 2 0 96.56849246320397 97.67858377953482 120.3576079598011 0 -1 -1
3315 12 6 0.1 96.89320690997712 94.22343057628481 116.90810360179478 0 -1 -1
888 4 3 0 99.28668110456012 98.85768942746317 111.84097242067995 0 -1 -2
3465 12 6 0.1 98.51811020325889 94.98189685527731 118.59413392911773 0 -1 -1
2635 10 3 0 98.66641818778696 89.92618658700107 111.68397244417486 0 0 0
2917 10 6 0.1 98.60159016578801 91.93188020799208 112.0737030776278 0 0 0
3300 12 3 0 97.78452967742648 97.54512081691966 119.91936418569531 0 -1 -1
3434 12 5 -0.2 98.60886970247681 95.92000939061873 118.03605033993858 0 -1 -1
4630 16 6 0.1 89.93897757548764 92.93398218853761 119.9357770800917 0 2 -1
3429 12 8 -0.1 97.60951950773948 96.98858034066969 118.44733296984151 0 -1 -1
4572 16 3 -0.1 89.71753761460893 92.1206526225857 120.63347055175873 0 2 -1
3417 12 6 0.1 97.11885581931448 95.78728334808724 114.23728744674528 0 -1 -1
3970 14 3 0 92.13322524213508 89.74365489172868 119.75096537359272 0 2 -1
2648 10 3 -0.1 99.24447563842506 89.52015982901823 112.82369150886171 0 0 0
6750 24 3 -0.1 90.38873303377969 94.19222516532953 114.78355505440226 1 0 0
6751 24 7 -0.15 89.97406432991161 97.61121541592604 116.08953943199135 1 0 0
3428 12 8 -0.1 96.2560245722429 96.27707308949748 118.42931296933946 0 -1 -1
3349 12 6 0.1 99.7737303126178 97.99463860042087 120.30445099682905 0 -1 -1
3467 12 5 -0.2 99.51409619942548 94.89005071628021 115.82506629399614 0 -1 -1
1116 4 3 0 96.69538966376648 98.99719243100668 112.57216304830959 0 -1 -2
1150 4 6 0.1 93.5683945515727 98.18604468701523 115.0585994820816 0 -1 -2
3256 12 6 0.1 94.44935651046447 94.6799872119085 116.86463531689654 0 -1 -1
3299 12 3 -0.1 98.76912223567865 98.13627560858907 120.60587994204721 0 -1 -1
4031 14 6 0.1 94.32291812152333 91.1015923925082 120.57732249048789 0 2 -1
928 4 6 0.1 94.53539967426028 98.16989123546782 112.87296066006269 0 -1 -2
885 4 3 0 98.36740215250427 98.24084648756963 111.1234642129244 0 -1 -2
4985 18 6 0.1 99.17812664500839 91.18176529734109 117.95302105151129 0 0 0
1148 4 3 -0.1 97.09329724802971 98.26488284203965 111.5145843843693 0 -1 -2
6184 22 6 0.1 89.75636049253272 93.43166373358268 111.15804394338736 0 0 0
3984 14 6 0.1 90.87396411528792 89.85613466610894 115.35691470601654 0 2 -1
927 4 1 -0.3 94.30987869217375 99.19957438853811 116.74984267932277 0 -1 -2
1082 4 8 0.05 95.34954436762612 99.28761540329852 114.58023011664426 0 -1 -2
3988 14 3 -0.1 92.01792529876309 90.3864611893302 117.45901099065807 0 2 -1
4046 14 6 0.1 92.33581352237962 90.9180431128226 116.58930795394934 0 2 -1
605 3 6 0.1 97.31469854875692 93.46580138994872 119.86157817230497 1 -1 -2
3320 12 10 0.28 92.98860261713567 96.09536064564121 118.88085745613176 0 -1 -1
3314 12 8 -0.1 96.98604329269106 95.20534825304405 116.38065975208463 0 -1 -1
3316 12 8 -0.1 95.97154787959678 96.17011708549742 116.96349190678447 0 -1 -1
873 3 6 0.1 94.78825574939115 93.50267534993043 120.12878638739988 1 -1 -2
3298 12 2 0.14 94.21726182891328 97.33682293727983 119.90765840249816 0 -1 -1
2862 10 3 -0.1 98.39544949764566 91.20269327155661 111.34974851194227 0 0 0
5198 18 3 -0.1 99.66214731185039 91.03099284890607 120.56443467834362 0 0 0
3344 12 8 -0.1 98.45855234974904 95.77646271387043 116.54409948376656 0 -1 -1
6749 24 7 -0.15 90.20321077397672 95.34458426152132 115.45124910011455 1 0 0
3469 12 6 0.1 99.23241956614538 94.57545813537861 114.87021846392224 0 -1 -1
1144 4 6 0.1 93.2025328637858 99.94317378362545 115.12143443562658 0 -1 -2
3295 12 2 0 94.09032734445904 97.97040079896243 121.06336811130228 0 -1 -1
2941 11 6 0.1 85.35640260040903 103.77646798386317 84.20847531579541 1 -1 0
3209 11 6 0.1 86.29195172725993 105.98298057153595 83.82116173248062 1 -1 0
3154 11 3 -0.1 85.30496887640739 106.38389180819178 84.09050940153531 1 -1 0
3210 11 3 -0.1 83.38806702020298 103.36810338390123 84.92897368267222 1 -1 0
2926 11 2 0.14 82.20422938119069 103.98985017812667 85.27401697644049 1 -1 0
2933 11 4 -0.39 80.87357859093005 103.52374351143928 85.54702385502732 1 -1 0
5476 19 6 0.1 86.10329779723703 104.92666025800389 86.71059222390942 1 -1 0
5477 19 6 0.1 87.51836393481715 104.66130362089466 85.7365972971634 1 -1 0
5475 19 5 -0.2 87.14447842710612 104.61826913502293 86.77626928298051 1 -1 0
2927 11 3 0 84.29288745642413 105.55436017726737 84.40475973706373 1 -1 0
2940 11 3 -0.1 84.41028661338098 104.17348213809905 84.49266696851583 1 -1 0
2925 11 2 0 82.1715030468423 105.30697510684294 85.06929086225149 1 -1 0
2924 11 3 0 83.10758541805664 106.04502527286397 84.62345060112956 1 -1 0
5376 19 3 0 87.34909326103812 103.30738445088494 87.57881803351555 1 -1 0
2932 11 3 0 82.83625193901915 107.37709339879171 84.3328908718117 1 -1 0
2931 11 3 0 81.58208519526028 107.82774461916357 84.55699909255726 1 -1 0
5540 19 5 -0.2 88.03200804305804 105.6841501613185 87.48030002805905 1 -1 0
5543 19 6 0.1 87.72651004193514 105.77812759799426 88.50767586931424 1 -1 0
2929 11 3 0 83.74731483056141 108.17163124316409 83.92207716606876 1 -1 0
2928 11 3 -0.1 84.9756644727505 107.70669193649319 83.82593172915423 1 -1 0
5317 19 3 0 87.58076294408384 108.25077798278537 86.80344428329609 1 -1 0
5283 19 3 0 88.31357882070903 107.04862132000437 86.77721646474481 1 -1 0
5318 19 3 0 86.32100761618372 108.44251829566187 87.2789236303343 1 -1 0
5414 19 6 0.1 84.42755555272878 103.13671341213916 88.0179683544832 1 -1 0
5412 19 6 0.1 82.78022712807945 104.43045588974115 88.42399949667549 1 -1 0
5328 19 3 -0.1 85.61802047330968 107.62666672813617 88.11837902574126 1 -1 0
5375 19 3 0 87.91168255401233 102.1697460348322 87.15073897999132 1 -1 0
5382 19 6 0.1 87.59164705116369 102.58754173566669 85.03332923324626 1 -1 0
5374 19 3 0 88.18199826198759 101.1686397452609 87.94883278884083 1 -1 0
3211 11 6 0.1 83.46113834620807 102.3160820872343 84.7165990558726 1 -1 0
5377 19 3 -0.1 88.01130785003316 101.92426813158592 85.78554389335267 1 -1 0
6759 24 5 -0.05 81.10723915841457 104.21702657034758 81.59307680845707 1 0 1
3110 11 1 -0.1782 81.26151185532312 101.07282049180031 85.09124804199995 1 -1 0
5371 19 3 0.0282 86.98183866460413 103.35596921840227 88.81630179579813 1 -1 0
6932 24 8 -0.1 80.71284930126097 101.89825903619567 80.35600248988017 1 0 1
6823 24 4 -0.5600000000000001 83.93617571213936 102.31478657582291 80.63365573645301 1 0 1
6824 24 10 0.28 83.51520549014585 102.98968038658921 81.31087953797051 1 0 1
5394 19 5 -0.05 84.80429565152127 103.18054428016944 89.06596227132015 1 -1 0
5373 19 3 0 88.10217462565987 101.3286063803701 89.22347573121114 1 -1 0
5315 19 7 -0.15 84.42245915112179 108.09409779977042 88.50654384954724 1 -1 0
6761 24 6 0.1 81.89142892567459 104.81086561208784 81.07567863861341 1 0 1
5542 19 6 0.1 85.91362621875743 106.63518618745331 88.47502044465736 1 -1 0
6934 24 6 0.1 80.86107654505196 101.30982186329922 81.29703378401317 1 0 1
6817 24 6 0.1 86.09314439392746 102.26172220556636 82.30658930044842 1 0 1
6801 24 2 0.14 85.21566436221627 101.68524321828112 80.54202948534606 1 0 1
5378 19 3 -0.1 88.38946615400471 100.78741844369914 85.28327643178733 1 -1 0
1448 5 6 0.1 84.51438556074288 104.90243570331366 80.47468109062827 0 0 0
1446 5 11 -0.3 84.80121298317673 105.86328441749468 80.00869168234706 0 0 0
6816 24 3 -0.1 86.11003028950148 101.58872265919176 81.45742869375835 1 0 1
1450 5 6 0.1 85.9035461996839 105.90105671658537 79.97846723159108 0 0 0
1234 5 3 -0.1 80.57930113957255 107.91832484691365 80.4095319257678 0 0 0
1235 5 3 -0.1 81.68332523335731 107.41542946123982 79.87328725170032 0 0 0
6760 24 6 0.1 81.74270172681052 103.5649019358894 82.31181849774194 1 0 1
5313 19 2 0 82.59889490070373 109.23708780566588 88.36178031472912 1 -1 0
5312 19 2 0 83.88073661343853 109.17420403944176 88.06384082549815 1 -1 0
6820 24 8 -0.1 80.31608341061988 103.388099220104 80.66446106482876 1 0 1
5489 19 6 0.1 81.16358338418883 105.97971534052053 88.565034076509 1 -1 0
1239 5 6 0.1 80.72627576945251 108.55693661533718 81.21225673497239 0 0 0
1447 5 6 0.1 82.65296633095241 107.5780055303654 80.39565436375804 0 0 0
3104 11 3 0.0282 81.64841018377541 100.71129348892218 86.30499838427265 1 -1 0
6940 24 1 -0.3 80.26456619974643 105.05907703797297 82.29548356278075 1 0 1
1451 5 6 0.1 84.515451933169 106.70134170947468 80.67471755947507 0 0 0
6814 24 2 0 81.86900888765395 101.40723935413513 79.55105741044076 1 0 1
2922 11 2 0 80.97372569770216 105.7888126516291 85.33076144933756 1 -1 0
3208 11 6 0.1 85.74940264808667 108.36108367433047 83.41887105476519 1 -1 0
2934 11 5 0.06 80.34809249045395 102.21207406401416 85.02246428748263 1 -1 0
2930 11 3 0 81.23374776861543 109.06241360485711 84.1662106578815 1 -1 0
2923 11 3 0 80.63892906390655 106.99769885455899 85.06388735356738 1 -1 0
6802 24 2 0.14 83.20873550921809 101.61053136222765 79.62557869550774 1 0 1
2939 11 2 0.14 80.1536937415327 104.79217041225013 85.69699248506247 1 -1 0
6018 21 4 -0.22 85.47035281252904 109.34660208922935 79.84285575793281 -1 1 2
2935 11 6 0.1 80.16465349139507 102.3581934638249 83.90787747014213 1 -1 0
3111 11 6 0.1 79.87772573808601 101.09796036279268 87.38876383626106 1 -1 0
3105 11 3 -0.1 80.91712454219959 100.80747716625532 87.41116184061474 1 -1 0
5383 19 6 0.1 88.37647703100156 100.70853124150437 84.21498986494787 1 -1 0
6821 24 6 0.1 80.20583266446407 103.99887289637724 79.77169328091625 1 0 1
5316 19 3 0 88.21158038293703 109.30520886898518 86.27652443650899 1 -1 0
5488 19 6 0.1 80.05936175025654 104.77175398782467 88.512071602998 1 -1 0
5415 19 6 0.1 85.10549129680302 102.10171644298194 89.14565279962544 1 -1 0
6933 24 8 -0.1 79.55764120783155 101.36415585732175 79.42313234073816 1 0 1
5392 19 1 -0.1782 85.89481493877629 104.12064071466344 89.1705892018646 1 -1 0
6019 21 3 0.01 84.29175021879283 109.91282046787694 79.68834579374048 -1 1 2
3192 11 3 -0.1 83.43579784646673 109.4663334195704 83.5584040647107 1 -1 0
5541 19 6 0.1 88.9849785391992 105.23771587294235 87.76568862851259 1 -1 0
6815 24 3 -0.1 87.12833828063894 100.74453004717303 81.24109076825614 1 0 1
5319 19 3 0 85.67184119598487 109.58813139401687 86.8875486873269 1 -1 0
6961 24 6 0.1 87.96531436103483 100.75954696057806 81.85308278501584 1 0 1
5325 19 3 0 84.44289796515804 109.94017267009421 87.23993974002164 1 -1 0
1232 5 3 0 79.3788469284884 107.75194268415868 79.82874041555996 0 0 0
3190 11 6 0.1 79.41221919703557 101.95238269424024 85.49567887659461 1 -1 0
6028 21 6 0.1 83.5418501283346 109.75946651305108 80.44023658801778 -1 1 2
6800 24 2 0 85.23127803123815 100.88096538842868 79.44572912436996 1 0 1
3160 11 3 0 82.11217680375242 109.86714910272846 83.60649330132962 1 -1 0
3106 11 3 0 81.34832360402976 100.50120092658446 88.64059816057963 1 -1 0
5416 19 5 -0.05 80.63104656138441 105.36321528828333 89.21418909699075 1 -1 0
5410 19 3 -0.1 82.68407913615572 104.07887296608607 89.40571521787686 1 -1 0
5314 19 7 -0.15 82.14491088315631 108.42116088509862 89.23327935100741 1 -1 0
3121 11 3 0.0282 79.94446560768314 109.44315757988969 84.38424130859147 1 -1 0
4656 16 6 0.1 88.3640593465153 110.39895411031881 82.43379996328815 0 1 0
3197 11 6 0.1 84.12221399382898 110.12508688391259 83.19779883180064 1 -1 0
5310 19 2 0 81.88779988792479 110.28819925470623 87.94622556032391 1 -1 0
2937 11 3 0 79.3725995150133 107.3316217217479 85.24190522087498 1 -1 0
3102 11 3 0 82.91735379670587 100.16146813574647 86.46121728105614 1 -1 0
5334 19 2 0 80.64730283109223 110.45205725374281 88.45188518312061 1 -1 0
5329 19 3 -0.1 80.04480453432078 109.44112987297083 89.09500240533151 1 -1 0
3122 11 3 -0.1 79.10082494003281 108.62800900354073 85.06002847332641 1 -1 0
3109 11 6 0.1 83.34871123606364 100.12732441302498 84.37865117371717 1 -1 0
3128 11 6 0.1 79.85570031229733 110.34212251056576 82.04928154618464 1 -1 0
5321 19 3 -0.1 87.57591458181659 110.44853468894206 86.04110275767368 1 -1 0
3163 11 6 0.1 79.23945459170474 102.91913364592588 87.7254281195256 1 -1 0
5331 19 6 0.1 79.03212716956362 109.41781884119686 89.26061897264589 1 -1 0
6819 24 6 0.1 79.02158631075292 102.89318814393933 82.26581798150518 1 0 1
5823 20 6 0.1 79.31239894383445 100.11788469062861 83.37242750568673 2 -1 0
6818 24 8 -0.1 78.99512734571876 103.41715485427534 81.35259062722113 1 0 1
6029 21 6 0.1 86.8638601009363 108.31121496662129 78.98547138425872 -1 1 2
2585 9 6 0.1 99.30674542534634 109.2120922866271 81.71610837298411 -1 1 0
5303 19 3 -0.1 89.468137639974 109.22215112963517 85.72981028820604 1 -1 0
3461 12 6 0.1 92.88406890850274 100.5280926119058 82.48658291296687 0 -1 0
942 4 3 -0.1 91.0471384853818 102.94016281767543 79.37817675923527 0 -1 -1
945 4 3 0 93.63922110707955 102.3923117528789 79.42925170512818 0 -1 -1
994 4 3 0 99.6349498773561 105.78078980537569 85.26061037702318 0 -1 -1
5297 19 3 -0.1 89.55383197929004 106.99186992893763 86.23987868154565 1 -1 0
999 4 3 0 99.47006587426543 106.79403222877755 87.35606574942683 0 -1 -1
2602 9 6 0.1 99.03370994033837 109.16829416242942 79.47649516932506 -1 1 0
3258 12 6 0.1 90.15433156905851 103.94805243145935 85.91517549322229 0 -1 0
5296 19 3 -0.1 90.06996820600399 108.02488393237019 85.60225922488895 1 -1 0
5487 19 6 0.1 90.21524420630331 106.15354401082497 86.2470496694623 1 -1 0
3234 12 5 -0.05 96.67437929217573 100.36644188783836 85.915364441092 0 -1 0
939 4 3 0 93.17471288216977 103.36934271043638 80.23685681497359 0 -1 -1
946 4 6 0.1 90.40033497399342 105.11773661257945 80.53015750639459 0 -1 -1
3838 14 6 0.1 95.04246562467274 108.99281608632698 80.71953010127451 0 1 0
941 4 3 -0.1 91.39470056982157 104.82022471583863 80.71796847431614 0 -1 -1
3476 12 5 -0.2 95.00010240869328 101.0770232798419 83.59774813793435 0 -1 0
923 4 3 -0.1 91.76236663070925 106.68595580240427 82.00238985288439 0 -1 -1
903 4 3 0 94.19074286819259 105.73814859176346 82.88162985199821 0 -1 -1
917 4 3 -0.1 93.60618355471317 106.81694649673918 83.44251206570395 0 -1 -1
936 4 3 0 92.22415390599848 105.54556413261072 81.53334174574526 0 -1 -1
937 4 3 0 93.51664534346659 105.14237680237923 81.82470269876325 0 -1 -1
1162 4 6 0.1 96.12120696939598 104.3915293264872 81.34696283579385 0 -1 -1
948 4 3 -0.1 95.31413995275037 103.88081854211111 80.91325066899995 0 -1 -1
938 4 3 0 93.98041592731973 104.10796603678435 81.04657401848483 0 -1 -1
1107 4 6 0.1 94.05198574826284 107.43013450328496 84.10274202361623 0 -1 -1
1097 4 6 0.1 96.33142415744113 107.29333512519679 83.82831695591655 0 -1 -1
916 4 3 -0.1 92.49139476820999 107.33276000899222 82.93821291144098 0 -1 -1
1152 4 6 0.1 90.77976985076926 106.98271382620693 81.83957391576996 0 -1 -1
1160 4 5 -0.2 95.40057589642247 105.33703737487143 83.74972514072984 0 -1 -1
918 4 6 0.1 92.19557818083827 108.33656257233609 83.25443062060725 0 -1 -1
1161 4 6 0.1 95.07723678698595 105.33087420253625 84.8493394312286 0 -1 -1
1095 4 5 -0.2 96.43881088649111 106.3748508619066 83.42071840361979 0 -1 -1
1163 4 6 0.1 95.71417035358166 104.30642448833954 83.4510914406568 0 -1 -1
1096 4 6 0.1 96.30318243827439 106.60836893967695 82.28261243250647 0 -1 -1
1002 4 6 0.1 96.51954607218633 106.59916064391246 85.89473132315487 0 -1 -1
3477 12 6 0.1 96.05845416083235 101.19031508538258 83.65521476023207 0 -1 0
3240 12 3 0 94.48075070282691 101.34506792940925 84.93379257796063 0 -1 0
3237 12 3 0 93.34795491851753 102.09471064297935 85.10030297295953 0 -1 0
3235 12 3 -0.1 91.52128366843213 103.46027771484822 84.44411256117064 0 -1 0
3238 12 3 -0.1 92.61411593298489 102.68085954423417 84.15381502605997 0 -1 0
3478 12 6 0.1 94.93414936147178 101.84335166717916 82.80134580433648 0 -1 0
3474 12 6 0.1 90.88440582159797 103.86167203675745 83.5907306870076 0 -1 0
996 4 3 0 97.78968105168504 105.81288560612988 83.81321488325366 0 -1 -1
1012 4 1 -0.1782 98.36775772710395 105.39512135551054 81.52923654258095 0 -1 -1
3213 12 1 -0.1782 97.5389570409451 101.43616015418273 85.35635221481097 0 -1 0
1003 4 6 0.1 97.59514762249836 107.46776655450265 87.9214241685575 0 -1 -1
3473 12 6 0.1 92.88279118210745 102.59418369443628 83.13220334947383 0 -1 0
1014 4 5 -0.05 98.83013419515231 106.6123542809515 80.89413441864261 0 -1 -1
991 4 3 0.0282 98.59712765489023 105.28019964025763 82.89002301642198 0 -1 -1
4714 17 6 0.1 94.4640346883317 106.75769943173265 86.5225251061055 0 1 -1
4719 17 3 -0.1 94.12262214051688 108.6725489493022 87.30775001456414 0 1 -1
998 4 3 -0.1 98.14730338807473 106.96460519306369 87.16645848639831 0 -1 -1
997 4 3 -0.1 97.57413257154019 106.45562660041558 86.04641723600587 0 -1 -1
995 4 3 0 98.30907666804269 105.97875851632426 85.07122496615588 0 -1 -1
3248 12 2 0 92.89293231705348 102.1538860863744 86.30986597626458 0 -1 0
3236 12 3 -0.1 91.10040519979101 103.51903857636826 85.70986737728218 0 -1 0
4712 17 3 -0.1 94.31070089098925 107.38369038267993 87.39624622993927 0 1 -1
3247 12 7 -0.15 91.76799069968227 102.74614756684987 86.62398458292611 0 -1 0
3376 12 1 -0.1782 98.34973701183918 102.2176437838616 87.68003193161351 0 -1 0
3374 12 5 -0.2 98.42952116385932 101.1060475410053 82.51113561592739 0 -1 0
3382 12 6 0.1 98.27352536944625 101.63037176345202 81.54508678150306 0 -1 0
1034 4 6 0.1 98.02065721203599 107.18718245289568 80.49578277290388 0 -1 -1
3244 12 2 0 93.39391733109093 101.46873747455564 87.3469254889696 0 -1 0
3251 12 3 0 95.14091018416761 100.82474084385615 86.03746981254751 0 -1 0
3375 12 6 0.1 97.72345685324758 101.75646324671737 83.10956159236484 0 -1 0
4948 17 6 0.1 94.02578083725639 109.03632185899747 86.35250360756402 0 1 -1
3243 12 3 0 94.49617052972059 100.84655520653696 87.23465751890863 0 -1 0
5298 19 6 0.1 91.08246160794154 107.90310611123184 85.22984383011752 1 -1 0
3358 12 3 0.0282 98.96753206100291 101.50866281003222 85.54034910584825 0 -1 0
3472 12 9 0.3 91.34892191728402 102.61683068386036 88.23069751639018 0 -1 0
3245 12 7 -0.15 92.70306995539435 101.62333574241813 88.48094969389398 0 -1 0
4732 17 3 0 94.08711016040863 109.46336772875554 88.37706782654524 0 1 -1
940 4 3 0 91.85261737752312 103.67802168368202 80.16320893837042 0 -1 -1
935 4 7 -0.15 95.79611482976722 102.9224117873134 80.0427047526409 0 -1 -1
3836 14 3 -0.1 94.56393637284849 109.89541705446719 80.315719179699 0 1 0
3357 12 3 0.0282 99.36978999886189 102.00264685706216 86.74439155475822 0 -1 0
3843 14 3 -0.1 93.31116396210898 109.75845698407977 79.85687276898511 0 1 0
4713 17 3 -0.1 94.74245458618249 106.90805015595976 88.60376407168613 0 1 -1
3242 12 3 -0.1 94.92851609774944 100.20206973141997 88.33863323504477 0 -1 0
1035 4 6 0.1 99.36078394746718 107.2511374680988 81.66830112590368 0 -1 -1
4903 17 6 0.1 95.29540373757322 105.9380578486364 88.6720072676799 0 1 -1
1031 4 3 0 99.61178709958884 106.13542625534993 79.72196357530939 0 -1 -1
4072 14 6 0.1 92.83732639249808 108.80638084636777 79.88166653993146 0 1 0
3383 12 8 0.05 98.8457915089049 102.77523643541191 88.88679017206485 0 -1 0
3408 12 6 0.1 98.76762625278414 103.87435581917525 88.88599454898781 0 -1 0
1009 4 6 0.1 99.5829415680286 108.06895860201415 89.16283718155503 0 -1 -1
3410 12 6 0.1 97.16469939257007 100.00962175486582 86.77837824803242 0 -1 0
932 4 2 0 94.93923417214593 102.20322539367915 79.37401661880443 0 -1 -1
1748 6 6 0.1 91.52171639307024 108.07263495536824 88.79897637580919 1 -1 -1
3365 12 3 0 99.79855312641082 101.3546421540733 83.19313684051637 0 -1 0
4422 16 6 0.1 90.72467283431523 110.4305013889711 82.37749602605402 0 1 0
3359 12 3 0 99.9530304010382 101.50390897003734 84.56720244552822 0 -1 0
3475 12 6 0.1 96.23189411860977 102.22114335441348 89.00086900177921 0 -1 0
947 4 6 0.1 89.91165799925346 103.10324425868124 79.37009836099882 0 -1 -1
1694 6 3 -0.1 90.17273435878856 109.54525511789743 89.27147683280843 1 -1 -1
956 4 9 0.3 97.4993230514113 102.70368287766793 79.525917768423 0 -1 -1
5532 19 6 0.1 89.93788452559531 110.11072374311067 85.33378031758309 1 -1 0
1749 6 6 0.1 90.64541925416431 110.29955759650815 88.64185397386623 1 -1 -1
2583 9 5 -0.2 99.75697507529125 110.28924609982637 81.67193162438068 -1 1 0
2600 9 5 -0.2 99.76975056323616 109.93653711033778 79.1985392144223 -1 1 0
1468 6 3 -0.1 90.61808670791464 108.27690257716783 89.32699859778255 1 -1 -1
992 4 3 -0.1 99.81946979574506 104.90025861536375 83.16286478596017 0 -1 -1
1032 4 6 0.1 97.73885482588257 105.27914194617418 79.13170398257834 0 -1 -1
3629 13 6 0.1 84.28249116482674 120.93103549060054 87.40013399661902 -2 0 1
4654 16 6 0.1 79.46958949180875 119.5398501592735 81.33714613672787 0 1 0
3640 13 1 -0.1782 81.87135369551967 120.75742863701635 88.41762535248584 -2 0 1
5320 19 3 0 86.28465464970398 110.56348557080676 86.15905315766081 1 -1 0
4613 16 6 0.1 86.54410000232416 120.28866289605546 84.661197363125 0 1 0
3790 13 6 0.1 79.3409638564878 120.0035810313779 87.39088117280971 -2 0 1
5309 19 8 0.05 80.07821415410363 111.62724176532797 87.59838636224852 1 -1 0
4534 16 3 -0.1 89.0582126498579 120.22140263589222 84.83782213472097 0 1 0
2970 11 5 -0.2 81.70117013055659 111.20452965217414 83.00426156254012 1 -1 0
5539 19 6 0.1 80.20121305300097 113.81635226157059 86.29853257149776 1 -1 0
5324 19 3 0 83.78032645039839 111.06673780224023 86.77142620014834 1 -1 0
5326 19 6 0.1 88.07304289537616 111.27763090966175 85.63629341520397 1 -1 0
3791 13 6 0.1 79.97846319662875 117.89635277161747 86.6900307961145 -2 0 1
5311 19 2 0 82.4436089081219 111.22005685203716 87.19780540585903 1 -1 0
4450 16 6 0.1 86.17001417412746 111.49891785839966 82.06084801941749 0 1 0
5322 19 3 -0.1 85.67759836514601 111.69928959003559 85.68657763739277 1 -1 0
5327 19 6 0.1 86.12221527092046 112.41587378478503 85.04836112797685 1 -1 0
5323 19 3 -0.1 84.42224963958233 111.92878680738298 85.96676781796364 1 -1 0
4438 16 7 -0.15 86.2405495088236 119.1283522786978 82.10036878924082 0 1 0
4445 16 3 -0.1 86.78737226040091 112.39498459242492 82.23111328186586 0 1 0
4460 16 9 0.3 87.77930982651402 118.75460296827947 81.44663767529775 0 1 0
4458 16 2 0 83.67659611880802 119.07482183037173 82.7211264372397 0 1 0
4434 16 2 0 84.39489105180147 117.99855816294337 82.84381868621638 0 1 0
4433 16 8 0.05 82.21462780498896 118.69118891554743 82.83663109216731 0 1 0
5494 19 8 -0.1 81.4029035639602 112.29816099945008 87.21603756902162 1 -1 0
3637 13 6 0.1 85.84249011567512 113.56137319629147 87.85950422274921 -2 0 1
3626 13 3 -0.1 83.87183064772455 115.15378203857723 87.86344731661644 -2 0 1
3625 13 3 -0.1 82.95869210539978 116.08591091743187 88.06316536488102 -2 0 1
3623 13 3 0 83.16679579109255 117.39084288751019 87.85979815572628 -2 0 1
3614 13 3 -0.1 86.10098388726624 114.54658673018184 87.53397182979224 -2 0 1
3627 13 3 0 85.11922527710064 115.49963330587333 87.5726981011265 -2 0 1
3624 13 3 0 82.29421957101752 118.36885680914574 88.03357620593641 -2 0 1
3628 13 3 0 85.38436380808618 116.78716460528541 87.34821522380483 -2 0 1
3622 13 3 0 84.42117890746638 117.71574833896301 87.38241837879328 -2 0 1
5535 19 6 0.1 83.85583799308749 112.85286516696911 85.73861260791648 1 -1 0
5537 19 6 0.1 81.62719112342513 112.86873706270165 88.17109077847337 1 -1 0
4536 16 6 0.1 88.56801505775864 119.26621378396977 84.81317905254036 0 1 0
4447 16 3 -0.1 84.00312327449667 114.40275542396547 82.88710405899785 0 1 0
4618 16 8 -0.1 82.22998179567927 117.11636220741568 82.84583076976108 0 1 0
4442 16 3 0 87.9414055768315 114.8446533194689 81.98012682103847 0 1 0
4437 16 2 0 85.64245208322748 117.99992839710089 82.4788459081502 0 1 0
4443 16 3 0 86.63807417992308 114.73461489036174 82.26637239129214 0 1 0
4436 16 2 0 86.348703727519 116.88497917055028 82.35901760755819 0 1 0
4449 16 3 0 85.83438556977937 115.75756830938312 82.54067771544716 0 1 0
4448 16 3 0 84.52883205764425 115.62555060983067 82.84209339994513 0 1 0
4435 16 2 0 83.73254990155057 116.79244088834247 82.99400041275389 0 1 0
4444 16 3 0 86.0542094800178 113.52542711644614 82.28124797246254 0 1 0
4440 16 3 0 88.15292235780348 112.44501678001399 82.15282562000245 0 1 0
4452 16 3 -0.1 88.37743211262391 116.06596928662798 81.5380727708735 0 1 0
4439 16 7 -0.15 87.54575153945873 117.11676699873134 81.84045789236689 0 1 0
4446 16 3 -0.1 84.77648140952498 113.40258803096906 82.5853826125831 0 1 0
4451 16 6 0.1 84.3198147490371 112.44342443270035 82.65465786238573 0 1 0
4659 16 6 0.1 82.9297434008392 114.25514639748332 82.90140101463525 0 1 0
4661 16 6 0.1 81.77060187821576 116.71644057713613 81.85758558290355 0 1 0
4658 16 11 -0.3 81.24910645873267 116.59413373162585 83.92140777292839 0 1 0
4431 16 1 -0.3 81.55859922048431 119.09675958028575 81.58838804142539 0 1 0
3615 13 3 0 86.69119135865185 117.08960417412709 87.12987388554811 -2 0 1
4441 16 3 0 88.72333761566611 113.68325369894195 82.07585071788665 0 1 0
3616 13 3 0 87.64171637628434 116.11647774618936 87.05213841523809 -2 0 1
3613 13 3 0 87.33138549960164 114.85293813693728 87.22458597633904 -2 0 1
3621 13 3 0 84.74547866842545 119.00101010983096 87.30496712681658 -2 0 1
3619 13 3 0.0282 82.64653801540655 119.68646718814836 88.06922142280709 -2 0 1
3618 13 3 -0.1 87.0276212004138 118.39486399765721 87.030827276148 -2 0 1
3756 13 6 0.1 87.98044468471588 118.80092142628968 87.22307795850395 -2 0 1
3632 13 3 -0.1 86.08563671960091 119.29625408985838 87.0991914762188 -2 0 1
5534 19 11 -0.3 81.18479562068755 113.34678347737929 86.0735443080943 1 -1 0
4427 16 3 -0.1 88.82903691772226 111.29388160564847 82.25769198962624 0 1 0
3620 13 3 -0.1 83.88168226629507 119.96304057044429 87.54691100064346 -2 0 1
4459 16 6 0.1 81.87917246891188 119.20565144171007 83.76801483744067 0 1 0
4660 16 6 0.1 80.97595426292789 115.51136419389195 83.75684079676485 0 1 0
4662 16 6 0.1 81.74754162746949 116.6996672156352 84.89424115148452 0 1 0
3743 13 6 0.1 88.17512840327284 112.81065577723767 87.5239190710938 -2 0 1
3638 13 3 -0.1 88.28475796217457 113.89629495115139 87.29341219917843 -2 0 1
3193 11 6 0.1 81.96255681023402 112.05852970098925 83.62325321893987 1 -1 0
3631 13 6 0.1 83.58451704905129 114.11879006726866 87.95483893537148 -2 0 1
3630 13 6 0.1 82.05944119381003 115.66467914741926 88.44797910713913 -2 0 1
3723 13 5 -0.2 80.91018918108217 118.05444799497147 88.59247964590296 -2 0 1
2972 11 6 0.1 82.08087585811943 111.43847426125255 81.99746705364528 1 -1 0
4666 16 6 0.1 89.21412423696418 116.42040678694207 81.00872528128792 0 1 0
3788 13 5 -0.2 79.91732017357684 117.35683711633622 87.64360608049739 -2 0 1
3789 13 6 0.1 80.12805031161682 116.35522895251447 87.35284363883373 -2 0 1
5536 19 6 0.1 82.0100678904912 114.07834586641056 85.94760058926893 1 -1 0
5538 19 6 0.1 80.91967210075902 112.87484409572588 85.12942606111159 1 -1 0
4454 16 3 0 85.63319969532984 120.31667950926433 81.97918899276605 0 1 0
4663 16 6 0.1 80.29807471438998 117.07961446517987 83.98270348203609 0 1 0
4453 16 3 -0.1 84.31210476957054 120.26717899861228 82.30688139556194 0 1 0
3639 13 6 0.1 86.43524811122882 120.32209599757483 87.22486477869259 -2 0 1
5335 19 6 0.1 79.47164877941877 111.19134367693934 86.75884053909644 1 -1 0
3617 13 3 -0.1 88.91787777880717 116.39384517810473 86.74999525222947 -2 0 1
4079 14 6 0.1 85.90347711844397 115.10122018129958 79.69830525519696 0 1 0
3724 13 6 0.1 80.42384851892282 118.92708089039672 89.03135948249248 -2 0 1
5307 19 1 -0.3 79.28451289438215 112.69011251840311 88.172460611605 1 -1 0
4648 16 6 0.1 79.97655329907518 119.68995102969254 82.9276168087348 0 1 0
4647 16 5 -0.05 80.37775208848427 119.92610821752459 81.9118527900421 0 1 0
3126 11 8 0.05 80.1976046298909 111.17639824534896 82.77857290086554 1 -1 0
3641 13 6 0.1 89.18263361052023 120.77880690577055 88.23901347752034 -2 0 1
3194 11 6 0.1 79.9834561631667 113.06202036264652 81.5278658027674 1 -1 0
3127 11 1 -0.1782 79.54363803370389 110.69278276975726 83.98633474846112 1 -1 0
3188 11 6 0.1 79.76267295557082 113.28575715268526 83.26486348781955 1 -1 0
3187 11 5 -0.05 79.58062288848362 112.56652009930309 82.44425892970304 1 -1 0
6090 21 6 0.1 82.34286572571318 111.61215688875126 79.42358971535043 -1 1 2
3755 13 6 0.1 89.30523046214597 117.31540232186595 86.39240734170124 -2 0 1
1481 6 6 0.1 88.80431992943468 111.83986545582354 89.39427768223389 1 -1 -1
4078 14 6 0.1 85.77618762887705 113.47640611245217 78.95280239964033 0 1 0
3920 14 3 0 99.92100915882448 114.85175196891001 82.9513691441047 0 1 0
3935 14 3 0 92.68477505384945 120.9248463498287 80.52349367857454 0 1 0
2506 9 6 0.1 98.47998974751488 113.27017939971503 79.04165644792974 -1 1 0
3924 14 3 -0.1 99.90682840934467 117.27289140927628 81.86306776806326 0 1 0
3919 14 3 0 99.81587063556759 113.61417959500052 83.5633855117699 0 1 0
4737 17 3 -0.1 93.80041184847094 110.75863878167036 88.1968261994863 0 1 -1
2584 9 6 0.1 99.07189733232111 110.781042213524 82.3764340592898 -1 1 0
4420 16 3 -0.1 90.17540601680257 111.33650750219032 82.33465539940471 0 1 0
4407 16 3 0 90.105444862836 113.6831474156892 82.01515708096997 0 1 0
4538 16 6 0.1 90.59788626470443 118.2463690050372 85.02086534167587 0 1 0
4600 16 6 0.1 90.36406647007242 116.56573987801178 83.09038330918415 0 1 0
4535 16 3 0 90.35316210989232 120.33204187309025 84.65258283672075 0 1 0
3633 13 3 -0.1 89.6267858290913 114.2624315976945 87.21206840696456 -2 0 1
3634 13 3 0 89.96151639233143 115.51336041183303 86.92851994856879 -2 0 1
4742 17 6 0.1 93.73486046424459 111.21399232543686 87.19923723102589 0 1 -1
4421 16 3 -0.1 90.75447407610369 112.53636983768968 82.10719541799948 0 1 0
3856 14 3 0 92.6850463757661 110.85708539692328 79.508960503209 0 1 0
4083 14 6 0.1 95.66181179978784 114.08755766200059 79.30272973878957 0 1 0
4027 14 6 0.1 96.15774922621038 111.09804437024803 80.79778584043359 0 1 0
4601 16 6 0.1 90.72768786498646 115.15810562645453 84.00298073478159 0 1 0
4028 14 6 0.1 90.57151813337279 119.32693171478422 81.2650507061809 0 1 0
3918 14 3 -0.1 98.6588908168526 112.97537156964596 83.65172203238089 0 1 0
4602 16 5 -0.2 99.49744912728679 118.93900173024045 87.52433350393595 0 1 0
3635 13 6 0.1 90.44816723837056 113.52705547050154 87.20486485328574 -2 0 1
3837 14 3 -0.1 95.08846993564657 111.11377118132292 80.42098407208397 0 1 0
3954 14 6 0.1 96.37765335316996 118.40349945100962 79.27198188459217 0 1 0
3939 14 3 0 94.9273502128816 120.22637929384118 80.63844693878039 0 1 0
4667 16 6 0.1 91.10734994375329 115.34155870222772 81.03338579728606 0 1 0
4518 16 5 -0.05 91.12378354177976 118.99875525923275 84.52698757286663 0 1 0
4599 16 5 -0.2 91.13149429985884 115.76893737909765 83.17432484714433 0 1 0
3914 14 3 0 98.7895017289627 115.32349161656568 82.41606905206586 0 1 0
4743 17 6 0.1 93.41192229726576 113.32557595866018 88.04416194318642 0 1 -1
4664 16 5 -0.2 91.16788062944455 114.80100854529583 81.99273281344118 0 1 0
4611 16 6 0.1 91.79023677954167 112.5076565914895 82.1500882605405 0 1 0
4539 16 6 0.1 91.99440800554655 119.00492998096462 85.27357704008121 0 1 0
4516 16 1 -0.1782 91.53042642265028 118.61463444433987 83.21816106972426 0 1 0
4029 14 6 0.1 90.82806022614234 118.05692898696083 80.11907061178607 0 1 0
3950 14 3 -0.1 93.20818205796655 118.72498927046335 80.25266821183065 0 1 0
4665 16 6 0.1 92.23621723395144 114.38771021655944 81.88189003747542 0 1 0
4506 16 6 0.1 92.3616059693897 113.76738420209654 84.36432278266201 0 1 0
4500 16 3 0 92.4366596018497 116.4358304084572 83.55138099626222 0 1 0
4495 16 3 0.0282 92.58133805429289 117.76890866482162 83.45979588514328 0 1 0
4619 16 6 0.1 97.93620546655958 112.92248161797765 88.02308762272428 0 1 0
4513 16 6 0.1 95.9414205641676 112.8304328998135 86.59264405946487 0 1 0
4507 16 6 0.1 94.11438030822829 112.74614548445135 85.44951325092454 0 1 0
4016 14 6 0.1 94.32077507643136 114.84688801140382 81.45336886891313 0 1 0
3922 14 6 0.1 96.80208507860263 112.59684030846185 83.0330137748341 0 1 0
4514 16 3 -0.1 98.0737999913803 113.89514758369873 87.54061363936859 0 1 0
3911 14 3 0.0282 96.6559928221408 116.19625988435186 80.94576172883897 0 1 0
4490 16 3 -0.1 96.17666095684837 113.81316195718419 86.30193632615334 0 1 0
3952 14 6 0.1 92.89986479872275 117.74441116261059 80.02188420226773 0 1 0
3916 14 3 0 96.5751639125707 115.04154360414898 81.6472546267024 0 1 0
4502 16 3 -0.1 94.20778692877306 113.77516713163001 85.22921536243476 0 1 0
3917 14 3 -0.1 97.63061807287316 113.31596406116762 82.92288216075967 0 1 0
3915 14 3 0 97.63710285608124 114.57954508022522 82.35383987007782 0 1 0
4489 16 3 0 97.28680921283723 114.44831392013398 86.62728179460046 0 1 0
4503 16 3 0 95.33041779163406 114.41151888507646 85.53459402246513 0 1 0
4501 16 3 -0.1 93.20931048569696 114.3850938700031 84.51292469657481 0 1 0
3934 14 5 -0.05 95.42717571499561 117.92348779568503 79.6220125291007 0 1 0
4496 16 3 -0.1 93.78587614020542 118.32211398231863 83.66914998700005 0 1 0
4499 16 3 0 93.36366859280862 115.66464413259669 84.15128022179266 0 1 0
4498 16 3 0 94.54179045142142 116.28795289187732 84.47546485632483 0 1 0
4493 16 3 -0.1 98.84461775633582 116.04476133175991 86.27161208684022 0 1 0
3757 13 6 0.1 91.19123911376619 118.6866981629637 87.13923840304706 -2 0 1
4603 16 6 0.1 98.57363232982985 118.49523401799846 87.20334872387986 0 1 0
4492 16 3 0 97.65043589356411 115.57410821618743 86.06520738438027 0 1 0
4632 16 6 0.1 97.78871412670644 117.97283548354912 84.58269183826715 0 1 0
4491 16 3 0 96.74988617048363 116.20849929690216 85.21431746006277 0 1 0
4494 16 3 -0.1 96.90200212813048 117.41676218550492 84.6627065092328 0 1 0
4504 16 3 0 95.54944576524294 115.63806705205721 85.0387292797459 0 1 0
4508 16 3 -0.1 95.96670207445774 118.11105868631141 84.18206601345386 0 1 0
4497 16 3 0 94.80676651212447 117.53887201714076 84.03649677648544 0 1 0
4505 16 6 0.1 93.96937512530161 119.29524950236853 83.38070509177896 0 1 0
3912 14 3 -0.1 97.75091094929499 116.99942395347078 81.10082918545699 0 1 0
4015 14 5 -0.2 95.24179304353399 114.17719221891394 81.44064391579259 0 1 0
4017 14 6 0.1 95.01053470662137 113.46046395166024 82.2622839916445 0 1 0
3932 14 1 -0.1782 95.50114583690447 116.67267795691038 80.35810463337052 0 1 0
3921 14 6 0.1 97.91103653446639 117.92398662309307 80.6264355798984 0 1 0
4080 14 5 -0.2 95.47541380613184 113.3588032945112 80.17790965312173 0 1 0
4081 14 6 0.1 96.41844232277235 112.83045086363921 80.08897683880244 0 1 0
3607 13 6 0.1 93.46672781335128 117.58138099596073 87.03329337384804 -2 0 1
3951 14 3 0 94.54286047449203 119.01002831137782 80.21639690689226 0 1 0
3956 14 5 -0.05 90.89390973294631 119.19150240645283 80.22181317941056 0 1 0
4515 16 6 0.1 96.18026352723345 119.1518974229211 83.9396387662407 0 1 0
3760 13 6 0.1 91.75430010550873 116.62684349678345 86.09505949179237 -2 0 1
3759 13 5 -0.2 91.36571592215765 116.18647421354828 87.07132149064762 -2 0 1
3953 14 3 0 92.28806721880208 119.67870674150736 80.26184496974153 0 1 0
3963 14 6 0.1 96.968464897757 119.75836898786295 80.99929888454169 0 1 0
3913 14 3 0 98.77268429549945 116.5577372165138 81.87440090204592 0 1 0
4631 16 6 0.1 99.35681972845103 116.87458654906686 85.73211360405926 0 1 0
3726 13 5 -0.2 91.00229775781719 118.35421859758165 88.12803186775577 -2 0 1
3823 14 3 0 94.48843680278759 112.243848150297 79.9776481205616 0 1 0
3636 13 8 -0.1 91.75899345344361 117.05966366030444 88.26564275746615 -2 0 1
3761 13 6 0.1 91.8728933195081 115.24388294025508 87.1587199664419 -2 0 1
3606 13 8 -0.1 93.26589765129629 117.36809757177082 88.09109011565398 -2 0 1
3779 13 6 0.1 94.23936684954533 115.45845942051258 87.89497231187234 -2 0 1
3720 13 8 -0.1 93.11655941183454 119.76041972105666 88.58799778304055 -2 0 1
4509 16 3 -0.1 99.2194901521532 114.44305883799603 87.92520066662085 0 1 0
3727 13 6 0.1 89.95632709171836 118.28094021603152 88.44863004154024 -2 0 1
3722 13 6 0.1 93.22401030801798 119.89629826786873 87.50336959284499 -2 0 1
3923 14 6 0.1 98.76790867783058 112.0218499648671 84.24378117437726 0 1 0
4510 16 3 0 99.45822710635771 115.64958469903911 87.38219405623424 0 1 0
3857 14 3 0 93.24702552570348 112.09681982557662 79.44278848620986 0 1 0
3708 13 5 -0.05 94.24250811023599 116.3340969889809 88.56058261526437 -2 0 1
3548 13 6 0.1 95.46017037229933 118.695804818091 87.57977533014144 -2 0 1
2595 9 6 0.1 98.8502618701498 111.61572117719813 80.34924977647553 -1 1 0
4597 16 8 -0.1 99.17560473443585 120.20242976453878 88.28348012136759 0 1 0
4517 16 6 0.1 96.75790480177662 120.31954290972509 86.60667048279028 0 1 0
4634 16 6 0.1 98.48511968240001 119.9282852916606 89.12309680486557 0 1 0
3961 14 3 -0.1 96.20456823896725 120.5445147556866 80.97302971327338 0 1 0
3721 13 8 -0.1 91.5876306585562 119.52538784779611 88.91061546702143 -2 0 1
4738 17 3 -0.1 93.15303836518561 112.85843397040699 88.95545427594163 0 1 -1
3547 13 5 -0.05 95.26899260910574 118.34638022530787 88.59845837228953 -2 0 1
4547 16 6 0.1 92.93263833200834 120.71065277123347 85.18340530882118 0 1 0
4626 16 6 0.1 99.37757507395298 117.65627362134953 89.27280906602707 0 1 0
3592 13 3 0 91.17228164771439 121.00286942364266 88.65040849725536 -2 0 1
3728 13 1 -0.3 95.53725854184049 116.92869486468481 88.60377438924606 -2 0 1
3996 14 1 -0.3 90.01573929722623 119.77157132822887 79.23177206339314 0 1 0
4736 17 3 0 93.45582069681679 111.53139321504176 89.17871234409577 0 1 -1
3608 13 8 -0.1 93.7846215757515 118.47443076024669 88.94116542577348 -2 0 1
3750 13 6 0.1 91.57752374974548 116.57287979503835 89.27496731138035 -2 0 1
2594 9 8 -0.1 99.7742696392202 111.02442762593894 80.24972831216466 -1 1 0
2499 9 6 0.1 99.33302260022782 114.48648176071545 79.77742143775389 -1 1 0
3931 14 6 0.1 99.99279048660104 118.30267207518713 81.54017619444619 0 1 0
4511 16 6 0.1 99.59957098202004 114.02073471864708 88.79217981123134 0 1 0
3861 14 3 -0.1 91.43320421508028 110.62347847019188 79.11962644485618 0 1 0
3549 13 6 0.1 95.96378715512796 118.8690117221049 89.25830540883204 -2 0 1
4915 17 6 0.1 83.58958967567497 107.37755881497364 99.76829263571562 0 1 -1
5372 19 3 -0.1 87.44457802410793 102.36964249043811 89.66340602400369 1 -1 0
3116 11 6 0.1 79.11663072798773 102.16343226199172 91.84330579063034 1 -1 0
5471 19 6 0.1 79.01716163524569 107.93191070809074 94.0860282264438 1 -1 0
1515 6 2 0 89.2251102877772 100.34289050623138 97.46160431106897 1 -1 -1
5384 19 3 -0.1 88.60488758817063 100.421326142603 90.11252510131959 1 -1 0
1604 6 3 0 79.17331077877634 106.95603855147496 99.26073258105274 1 -1 -1
4886 17 6 0.1 87.80352981775437 109.38355051426312 99.2960147958133 0 1 -1
5401 19 3 0.0282 79.15404497317355 100.88741184759792 96.28273884648057 1 -1 0
5336 19 9 0.3 83.32444020761352 107.17502251968126 89.55177985859143 1 -1 0
5411 19 3 0 83.65813691209145 103.3281718120869 89.99913948050875 1 -1 0
5330 19 3 0 80.80230241976281 108.43973604926093 89.5981838737444 1 -1 0
5413 19 3 0 81.63952907518716 104.50660334270523 90.10341370071293 1 -1 0
5456 19 1 -0.3 79.66750985433359 106.30714004311945 89.80426155715651 1 -1 0
1519 6 7 -0.15 85.93164057446171 100.90138890254445 99.51039527495308 1 -1 -1
5417 19 6 0.1 79.5734227168496 104.71441764464551 91.72999782240424 1 -1 0
5493 19 6 0.1 84.9981667784984 100.25500982482836 95.89242648910007 1 -1 0
1731 6 6 0.1 79.79582854845867 109.89143883083368 93.55396039966497 1 -1 -1
5402 19 3 0.0282 80.46122786052368 100.48119852135477 96.0952129450129 1 -1 0
1618 6 6 0.1 79.91700496609394 101.09897544398639 98.9180881106081 1 -1 -1
4841 17 4 -0.39 86.82085054746142 107.01890933157199 99.39373224313995 0 1 -1
5396 19 3 -0.1 80.4746087357845 104.45399039261034 92.21600159311362 1 -1 0
1615 6 3 0 80.71547095730529 103.18388648356968 99.068217702364 1 -1 -1
4897 17 8 0.01 85.5428743645884 107.72319209025127 99.28725202391412 0 1 -1
4824 17 2 0 88.78087643602957 105.89052444238432 99.14684419135564 0 1 -1
5381 19 6 0.1 87.18574943623597 102.3660547280414 90.68283252190237 1 -1 0
5423 19 6 0.1 85.32150176981655 101.85087102120444 91.42120074542169 1 -1 0
5409 19 3 0 82.45731224636482 100.88562595363014 94.66094908244823 1 -1 0
1471 6 3 0 88.02980093760536 106.67117577237154 91.16651820701273 1 -1 -1
1470 6 3 0 88.62008497052109 105.47290012512708 91.42351003226426 1 -1 -1
5408 19 2 0 81.1854588547119 102.99576737408715 93.80054257254619 1 -1 0
5332 19 8 0.05 80.3539367298563 107.32699406840544 90.51054997660589 1 -1 0
1620 6 5 -0.05 83.51626921642988 103.71127422579269 96.58294117899959 1 -1 -1
1693 6 6 0.1 83.69209608521929 102.67643477441854 96.66218330588148 1 -1 -1
1534 6 3 0 86.73347598422694 103.46016993284275 96.78490536204961 1 -1 -1
5422 19 3 -0.1 84.14797355150017 101.46261830361198 92.99573556834444 1 -1 0
5421 19 3 -0.1 84.38401147284293 102.0659116934297 91.87743134273236 1 -1 0
5399 19 3 0 83.52982645735341 102.87843461032762 91.24930060820401 1 -1 0
5400 19 3 0 82.9430146957002 101.63977773640599 93.60022437907462 1 -1 0
5398 19 3 0 82.47626992866867 103.22623994588551 91.91327214059153 1 -1 0
5397 19 3 0 82.2282225453787 102.61610500686757 93.08218018709701 1 -1 0
5395 19 3 0 81.52237918715734 104.08091666687616 91.41281725522421 1 -1 0
1692 6 6 0.1 83.44686150027974 103.87073249409218 95.51794058579043 1 -1 -1
1660 6 1 -0.3 84.46880143790484 104.49061975652769 97.20054625209309 1 -1 -1
1536 6 8 0.05 85.79185774840757 104.63103828813001 96.61935562119704 1 -1 -1
1662 6 3 -0.1 86.59705239748637 104.82616006190956 92.36730860286858 1 -1 -1
1663 6 6 0.1 86.01048093013493 104.02089419016626 92.7328316887795 1 -1 -1
1600 6 3 -0.1 81.93845837271378 106.09059908559281 96.52565450952468 1 -1 -1
1621 6 6 0.1 82.32023763341205 105.75345027424578 95.60664037265778 1 -1 -1
1617 6 3 0 82.20609874067402 103.91641366837115 97.31151743467943 1 -1 -1
1537 6 6 0.1 86.21983161085146 105.44967954726778 97.18824996617296 1 -1 -1
1599 6 3 0 81.637547589392 105.10844731713496 97.46678188406679 1 -1 -1
1518 6 7 -0.15 86.57078998918634 102.59845218602831 97.8788874017627 1 -1 -1
1671 6 5 -0.2 84.5691828075272 107.48906584013957 95.33433199525142 1 -1 -1
1673 6 6 0.1 83.87973403634227 105.60142612646825 94.37117654317699 1 -1 -1
1670 6 8 -0.1 84.77395584902717 106.12817051002854 94.60386934259328 1 -1 -1
5333 19 6 0.1 81.21709377542831 106.79768556709226 91.04125276156381 1 -1 0
1463 6 3 0 86.81086405603587 106.9520238481824 91.66280736137676 1 -1 -1
1477 6 3 0 86.13018728979725 106.11842934223111 92.397561751506 1 -1 -1
1686 6 6 0.1 81.90728848282679 107.88849911332858 93.71380729966648 1 -1 -1
5485 19 6 0.1 80.3494698257887 107.9716439437253 92.36623548616767 1 -1 0
1476 6 3 0 84.73793703327338 108.04921282531038 93.16592877971885 1 -1 -1
1478 6 2 0 85.17194384216346 106.71059748448117 93.22488452007167 1 -1 -1
1675 6 6 0.1 85.54873013541241 107.92177468592914 95.48780353270448 1 -1 -1
1687 6 5 -0.2 85.77842538645389 105.1499646106175 95.18998638070083 1 -1 -1
1688 6 6 0.1 85.65441531524397 104.17303460220097 94.66766261970284 1 -1 -1
1629 6 4 -0.39 81.57939572483525 108.37465369881397 95.7211579424812 1 -1 -1
1611 6 2 0.14 81.51405473584309 107.32861979664803 96.72486209326323 1 -1 -1
1674 6 6 0.1 84.2017752671718 107.37632562412085 96.33823724933008 1 -1 -1
1609 6 2 0.14 80.54875930091899 109.14441967475511 96.2869781662209 1 -1 -1
1689 6 6 0.1 86.7725885679604 105.62861261992626 95.00411533650437 1 -1 -1
1602 6 3 0 80.7402417509477 105.35007742416931 98.42242112057427 1 -1 -1
1601 6 3 0 80.27989034902282 106.63109566392646 98.4987209925111 1 -1 -1
1616 6 6 0.1 82.06931227882946 101.98403872915068 98.19220213076161 1 -1 -1
1614 6 3 -0.1 81.70268353442924 103.00058481242246 98.17685952057843 1 -1 -1
1612 6 2 0 80.69251709795164 107.57952717932085 97.67197333098355 1 -1 -1
1535 6 6 0.1 88.05772394043899 103.83466562409424 95.03479884946108 1 -1 -1
1533 6 3 -0.1 87.84409852524553 103.2650504547843 95.98014475327392 1 -1 -1
1661 6 3 0.0282 87.91151715556302 104.52747196574319 92.09547845533578 1 -1 -1
1517 6 2 0 87.48059740916706 101.62446592461993 98.11003489596528 1 -1 -1
1667 6 1 -0.1782 88.43609256311113 103.36597255270983 92.5865108936094 1 -1 -1
4898 17 6 0.1 85.03941545903155 107.60540609042474 98.27909809886278 0 1 -1
1538 6 2 0 88.67465843107192 102.2771369577864 96.30819294060393 1 -1 -1
1514 6 2 0 88.4512693110089 101.42052147415595 97.3330549612402 1 -1 -1
4885 17 6 0.1 86.72796585508519 109.27518252348092 96.82384679635703 0 1 -1
4833 17 6 0.1 87.2885070189771 107.48032161993143 96.82604244185812 0 1 -1
4812 17 3 -0.1 88.16359418812769 107.03272415246185 97.35140062909136 0 1 -1
4823 17 2 0.14 87.95627635481533 106.74523759929048 98.5603224054831 0 1 -1
1608 6 2 0 80.02175845306161 108.69272183930329 97.43462349700849 1 -1 -1
5403 19 3 0 81.21849780976157 101.19014689342211 95.13106466314167 1 -1 0
1669 6 8 -0.1 83.93101971196747 108.49688370864939 94.40612229223495 1 -1 -1
1685 6 8 0.01 82.3502155407879 108.6126426501674 94.44341491434892 1 -1 -1
1462 6 2 0 86.43343918001786 108.17046454741848 91.61721655741219 1 -1 -1
1479 6 2 0.14 85.44996023008534 108.83809480449321 92.30250680214925 1 -1 -1
5404 19 2 0 80.73304303380314 102.30218050732185 94.7593046727487 1 -1 0
4904 17 6 0.1 87.82105591062421 107.56119329740838 94.3792213221293 0 1 -1
1472 6 3 0 88.80229904920104 107.6044342153322 90.56853210352737 1 -1 -1
1540 6 9 0.3 85.13250049860495 102.30254747563885 98.85315442160713 1 -1 -1
4872 17 1 -0.3 88.27671949181095 109.31436654438777 95.30226008297731 0 1 -1
4832 17 5 -0.05 88.73049784167274 108.08031664861613 94.77111421875239 0 1 -1
5470 19 6 0.1 79.8351565572209 106.46598049252653 93.93745293540684 1 -1 0
4883 17 5 -0.2 86.94926319799518 109.87961619521899 98.96336854823242 0 1 -1
1672 6 6 0.1 84.31347362837312 109.45748514479763 94.68469541904886 1 -1 -1
1464 6 3 0 88.31846065445873 108.85522780707878 90.45990308125414 1 -1 -1
1465 6 2 0 87.16019002102276 109.07376118967436 91.02888264794848 1 -1 -1
5483 19 5 -0.2 79.61597311689835 107.9137428192597 91.61591280738497 1 -1 0
5407 19 2 0.14 80.28133418623393 103.91896805032539 93.42230736494034 1 -1 0
1603 6 3 0 80.22434483836537 104.41143838446408 99.1720855778385 1 -1 -1
1516 6 2 0 87.09366554955984 100.70284264174308 98.94050917130156 1 -1 -1
5424 19 6 0.1 84.89667212468933 100.89358771144737 93.44050100693268 1 -1 0
1701 6 5 -0.2 81.87211315131742 109.9929500195459 94.1008062653868 1 -1 -1
1610 6 3 0 79.90103098920486 110.0792362742743 95.66134126711012 1 -1 -1
5405 19 2 0.14 79.51203990909238 102.75399689221915 95.03000676787688 1 -1 0
1539 6 6 0.1 88.82537494067606 101.08974827625205 94.63187472308853 1 -1 -1
4688 17 3 0 84.8393958903738 110.19673076479961 98.62445914984887 0 1 -1
4882 17 8 -0.1 86.94827042417359 110.13524946266385 97.4561930863263 0 1 -1
5484 19 6 0.1 79.2509363328155 108.98035761935134 91.48610498170973 1 -1 0
1703 6 6 0.1 81.96489262957606 109.9489923934379 93.03053640660605 1 -1 -1
4881 17 8 -0.1 85.69805224027598 109.24898534550952 99.49882949522537 0 1 -1
1690 6 8 -0.1 80.37912820668126 110.43248664952992 94.29552162920068 1 -1 -1
5391 19 6 0.1 88.58331218641293 100.6169082572158 91.19298512607004 1 -1 0
3093 11 3 0 80.68028274578543 100.83629555766379 89.7547152064547 1 -1 0
1598 6 5 -0.05 80.149067013818 101.89585976991114 99.64265860983197 1 -1 -1
4748 17 8 0.05 89.2019492516428 110.1957267181285 95.99821338056508 0 1 -1
1467 6 3 0 89.00729048842348 109.84458434743799 89.9432957308806 1 -1 -1
4901 17 6 0.1 88.91956293009443 110.47803408507991 98.0443629751374 0 1 -1
1473 6 4 -0.39 85.54383571107941 110.22713264571694 92.0403831974113 1 -1 -1
4905 17 6 0.1 89.30902081607437 108.31521665465495 93.8684892635564 0 1 -1
4811 17 3 0 89.33960675627922 106.70560408503486 96.81181803955178 0 1 -1
1466 6 2 0.14 86.6402741733025 110.22943454434487 91.09665695201157 1 -1 -1
3092 11 3 0 80.88781428520575 100.15817982194164 90.85662184706547 1 -1 0
3115 11 2 0 80.03838076820038 100.25802334978752 91.79124188716105 1 -1 0
1625 6 3 -0.1 79.21687028323339 104.72158722724258 99.95946013108002 1 -1 -1
5425 19 4 -0.39 79.13085149246538 103.8621994075614 94.23727298271912 1 -1 0
3117 11 8 -0.1 79.14656924442497 101.23324771547726 89.990739019082 1 -1 0
3091 11 8 0.05 78.99788867578181 101.14992458387164 91.45756080331807 1 -1 0
4943 17 6 0.1 84.13738899468804 105.08962317810796 99.87676451954691 0 1 -1
4809 17 6 0.1 95.8100506407528 103.45818575792096 99.56328192260624 0 1 -1
4895 17 6 0.1 98.48143181210621 103.86242701079314 99.53945909915356 0 1 -1
3385 12 3 0 99.95038275797481 102.31416004777566 90.95552946692278 0 -1 0
4799 17 6 0.1 99.68442093569162 104.80341198159238 92.19316185814331 0 1 -1
6116 21 6 0.1 95.93306401366338 106.92374912451538 99.79367742139482 -1 1 1
1513 6 8 0.05 89.58333002321386 101.47312064892138 95.36780697026575 1 -1 -1
4923 17 6 0.1 99.85675998241327 106.20079486888031 98.81293439794857 0 1 -1
5880 21 3 -0.1 93.93146543069406 107.31765093915529 99.50616841846352 -1 1 1
1666 6 8 0.05 89.86496877769972 103.4764642844456 92.70792406352007 1 -1 -1
1700 6 3 0 89.88025706169138 105.25256758229273 91.04471251260472 1 -1 -1
1668 6 6 0.1 90.0575090908059 104.25858278893303 93.45815830590661 1 -1 -1
1728 6 6 0.1 89.97204149605952 101.29616084707567 92.89399091365111 1 -1 -1
3246 12 3 -0.1 93.17264313447232 101.10407786414788 89.67207708497513 0 -1 0
3241 12 3 0.0282 94.38083412660662 100.48264778175489 89.57903080921824 0 -1 0
3462 12 6 0.1 99.00505100302328 100.16156648253869 96.4234465123365 0 -1 0
1469 6 3 0 90.00316305745763 107.35519754244828 90.06161911511084 1 -1 -1
4829 17 3 0 89.5951346449563 107.10821751994632 95.54849438286253 0 1 -1
3448 12 6 0.1 97.37563971101451 100.58691022550836 94.72757433843827 0 -1 0
6534 23 3 -0.1 99.38606870601157 109.08113696539043 93.28319878845166 -1 -1 1
3447 12 6 0.1 96.41049768564523 100.19051272728733 92.74242033890125 0 -1 0
1737 6 6 0.1 91.67752913954314 105.98834084849733 90.11905185510622 1 -1 -1
6557 23 6 0.1 99.07672655433677 108.65005890918488 92.36592747148704 -1 -1 1
4733 17 3 0 94.15447908766497 108.90996342354805 89.59767719972739 0 1 -1
1733 6 6 0.1 90.51004138074413 103.31731624761882 90.6313923262237 1 -1 -1
4699 17 3 0 94.60185781239531 107.6375363424904 89.70587517799746 0 1 -1
1698 6 8 -0.1 90.14450256969009 100.35598545562851 96.25741396166632 1 -1 -1
4749 17 6 0.1 90.02326423803869 109.6137669660658 96.45777399883359 0 1 -1
4813 17 3 0 89.81911891788548 105.38620161052975 98.60516356287457 0 1 -1
1727 6 5 -0.05 90.5070666974526 102.2491462969133 93.3340016462115 1 -1 -1
3386 12 3 0 98.84666816997468 101.25693691921002 93.29659799613047 0 -1 0
1741 6 6 0.1 91.09359241153447 100.75830222977505 96.63346601831059 1 -1 -1
4816 17 3 0 90.42517027697404 104.39267417714711 99.22277074919074 0 1 -1
4840 17 6 0.1 92.0161109863752 102.90114426111222 98.78677024550115 0 1 -1
1510 6 5 -0.2 90.51608565842832 104.01323608640189 91.4998434169976 1 -1 -1
1732 6 3 -0.1 90.59857964614673 106.14379164041267 90.31985692549397 1 -1 -1
1511 6 1 -0.3 90.62930711295127 102.23160644762594 94.7668554006866 1 -1 -1
3405 12 3 -0.1 96.67952334654025 101.96949851035053 89.97254277243843 0 -1 0
3389 12 3 -0.1 98.39446970250012 100.84256455638904 94.50400363195347 0 -1 0
4814 17 3 0 90.18980222230878 105.87373149400504 97.43952942668882 0 1 -1
1734 6 6 0.1 91.56001868465246 102.18977192218901 92.90785901175333 1 -1 -1
3384 12 3 0 98.64744292643087 101.99442039693999 91.11758761251534 0 -1 0
3388 12 3 -0.1 96.84127576162817 100.88799156236612 92.05574170194316 0 -1 0
4924 17 6 0.1 98.26192433954431 107.35674145328824 98.06345661806569 0 1 -1
3407 12 2 0 97.96246180119846 102.26406715022274 90.046778586517 0 -1 0
3406 12 3 0.0282 96.13302963329491 101.1202998227663 90.92848325155786 0 -1 0
4783 17 3 0 98.8955591016823 106.32091426583551 96.2624106597493 0 1 -1
1512 6 6 0.1 91.56154294535222 104.25226911916684 91.71023609816088 1 -1 -1
4838 17 3 -0.1 91.54265109804619 103.83366993744067 98.549761070599 0 1 -1
4807 17 6 0.1 96.1278978976824 107.77384633335828 97.31349874732467 0 1 -1
4800 17 3 -0.1 96.8312362209368 107.25987324655483 96.64283554333338 0 1 -1
4790 17 3 0 97.29868947291719 106.36209148250086 94.58736970244502 0 1 -1
4796 17 3 0 98.55805263838266 106.07951533945152 94.99475303980736 0 1 -1
4839 17 6 0.1 92.56965795740547 103.59824825874935 96.81967974793102 0 1 -1
4788 17 3 -0.1 95.08609008439785 106.8649889383268 95.16203182504763 0 1 -1
4798 17 6 0.1 97.6288011000414 105.29988389807511 91.39451069893823 0 1 -1
4957 17 6 0.1 96.54889664995497 107.17792004655252 90.46195447901624 0 1 -1
4956 17 5 -0.2 95.49690421525649 107.14597512711616 90.82448459530764 0 1 -1
4893 17 6 0.1 95.44155363394552 104.98726067236115 91.0773405674582 0 1 -1
4959 17 6 0.1 95.55162300305804 107.99624446904457 91.45854652743878 0 1 -1
4891 17 5 -0.2 95.06504351257142 105.87483331606362 91.5121124428619 0 1 -1
4792 17 3 0 95.51584519833767 106.13253033986302 92.99658866779113 0 1 -1
4831 17 6 0.1 93.43592324086431 104.8485973867866 95.28762887903727 0 1 -1
4787 17 3 0.0282 94.59620382666654 106.30321384821663 94.01863367204356 0 1 -1
4744 17 3 -0.1 93.31744720125437 109.11998525044163 91.80853940375827 0 1 -1
4815 17 3 0 91.28272470186754 105.32319652007016 96.74813194220164 0 1 -1
4808 17 1 -0.1782 93.20505267011117 106.2651854618827 93.85534960111833 0 1 -1
4810 17 5 -0.05 92.65484018595957 105.23684247179074 94.66915317676457 0 1 -1
4827 17 3 0 91.4554433294751 105.70769661695772 95.45961496049107 0 1 -1
4830 17 6 0.1 92.45770835216966 104.36700973362393 94.07704974948487 0 1 -1
4828 17 6 0.1 90.71670548155245 106.69986602463192 93.84186712077444 0 1 -1
4752 17 9 0.3 91.78985668482363 109.33257464815532 94.13044841005751 0 1 -1
4826 17 3 -0.1 90.61114474758926 106.51718248633547 94.8959513876177 0 1 -1
4958 17 6 0.1 93.40114589738623 108.13530385768198 92.14709706822937 0 1 -1
4892 17 6 0.1 93.98586202264002 105.72360517789012 91.48967450392372 0 1 -1
4791 17 3 0 96.85120051359478 106.01851279033232 93.34853845563686 0 1 -1
4793 17 3 -0.1 97.74300627334675 105.49306815974386 92.480362642826 0 1 -1
4797 17 6 0.1 94.39239856098976 107.17894328024124 95.91209253162037 0 1 -1
4837 17 3 -0.1 91.81084511661822 104.22572960460343 97.27114404079956 0 1 -1
4789 17 3 0 96.39121747200045 106.85618728059751 95.46437539971863 0 1 -1
4786 17 3 -0.1 98.04581267951774 107.01648502539541 97.03191641655953 0 1 -1
4794 17 3 -0.1 98.97100219770714 105.20507545537512 92.90358644249918 0 1 -1
3250 12 6 0.1 92.68467366020778 101.35946622023874 90.55630408783 0 -1 0
5882 21 6 0.1 94.0017992548185 107.55636184378355 98.43286363575496 -1 1 1
3387 12 3 0 98.07289044029127 101.44435103723086 92.18881453071384 0 -1 0
4734 17 3 0 93.64742021375616 109.67618604087869 90.60813845761972 0 1 -1
4795 17 3 0 99.35327882432384 105.48837576539776 94.15044131490866 0 1 -1
4731 17 7 -0.15 92.60595452211886 109.90747184814975 92.70128057416053 0 1 -1
6547 23 3 0 98.51414006936014 109.74578076506921 94.00875860767897 -1 -1 1
3260 12 1 -0.0564 95.09110724415972 100.23067748035619 90.72210525192543 0 -1 0
6551 23 6 0.1 97.02304340047449 109.40299620919504 92.56373345840097 -1 -1 1
6071 21 6 0.1 92.05532261331389 107.93039868269156 99.38000414416774 -1 1 1
6583 23 6 0.1 95.3732937663462 109.90553637301318 99.1564393077449 -1 -1 1
3404 12 3 -0.1 99.25068515573993 100.70506536044594 95.53176043141235 0 -1 0
6546 23 3 -0.1 97.28439174620868 109.88484689311898 93.56889749377778 -1 -1 1
6548 23 3 0 98.85891923172888 110.16624100996327 95.21725508903846 -1 -1 1
6582 23 6 0.1 93.78497475337781 110.49734405869846 99.33506960655728 -1 -1 1
6545 23 3 -0.1 96.32001849104121 110.27895830822385 94.40296399377344 -1 -1 1
6550 23 6 0.1 95.41911065315912 110.37097508518579 93.8975971169828 -1 -1 1
5966 21 6 0.1 91.73526740311712 110.26625299756334 99.75083243151849 -1 1 1
4962 17 3 -0.1 80.4755292800647 112.15166274226036 99.90197679175704 0 1 -1
1794 7 6 0.1 82.99980688651215 114.99774546637514 99.81299510014492 0 0 -2
1632 6 3 0 78.92924649871671 113.57518295668783 92.8941009508526 1 -1 -1
5951 21 3 0 88.0328101498884 113.77284030184462 99.79052608845404 -1 1 1
3725 13 6 0.1 80.997056520893 117.43705812224266 89.49358275819752 -2 0 1
3735 13 6 0.1 79.32481964663891 116.10687747635711 89.48843737462579 -2 0 1
5964 21 3 0 89.11749285869256 112.9757875933945 99.91213286679027 -1 1 1
4887 17 6 0.1 86.84701579055164 110.89516337112184 99.4470692968908 0 1 -1
4685 17 4 -0.39 82.5847174644652 110.73249693723426 99.79434421168301 0 1 -1
4691 17 2 0.14 83.54792160724483 110.7256901811354 98.76289297303359 0 1 -1
4690 17 2 0 85.5682477495218 110.74312758666395 97.53926317272482 0 1 -1
4899 17 5 -0.2 88.349069723893 110.77058405423914 97.21897053561793 0 1 -1
1702 6 6 0.1 82.61306473888715 110.64811314640752 94.65552757170629 1 -1 -1
4961 17 6 0.1 79.04646558299515 115.07447622490174 97.91274396310712 0 1 -1
6707 23 6 0.1 88.88342908605206 119.55443370161544 98.89758518815992 -1 -1 1
4693 17 6 0.1 79.04698850352813 113.6710062491806 99.6549718257944 0 1 -1
1696 6 6 0.1 79.88625925676872 117.49438965723206 92.73281213285455 1 -1 -1
5943 21 6 0.1 83.68313665439945 118.18583062678024 99.42587866812616 -1 1 1
6064 21 1 -0.3 83.29283956547488 120.82835647665924 98.94937793351373 -1 1 1
5942 21 8 -0.1 84.53435711532757 118.9062435229871 99.43793420191804 -1 1 1
6086 21 6 0.1 86.64621144147704 119.08196065186877 99.25554655307454 -1 1 1
6045 21 6 0.1 85.07479183805765 120.4324218191991 97.944410077097 -1 1 1
2090 8 6 0.1 79.76256020053239 118.91283845988761 95.70487098896653 2 -2 1
1633 6 3 0 79.96812704876764 112.76644920784022 92.77751177732054 1 -1 -1
1730 6 6 0.1 83.95805005037464 111.0596988860766 92.98336709365523 1 -1 -1
5972 21 8 -0.1 85.94478546528171 118.25259925050648 99.34849472927057 -1 1 1
1657 6 8 -0.1 79.87241001504557 111.87417872416052 94.0664085992911 1 -1 -1
1634 6 3 0 80.30645773601769 115.40082593289398 92.53836464631696 1 -1 -1
6091 21 6 0.1 85.98922589637786 115.15116107526083 98.78563584886383 -1 1 1
1480 6 3 -0.1 88.43143025928873 111.03764277813016 89.91793506920682 1 -1 -1
1750 6 3 -0.1 87.28484610847374 111.29644559860708 90.60211532957427 1 -1 -1
4692 17 3 -0.1 79.9360382900306 113.23134561158949 99.27529964888227 0 1 -1
4678 17 2 0.14 81.71007287173924 111.71602475284519 99.42369386634546 0 1 -1
2306 8 6 0.1 79.69679902897026 118.62663197081946 98.09526007339306 2 -2 1
1637 6 3 -0.1 80.60067401143162 116.74314654254158 92.47738791099755 1 -1 -1
1729 6 6 0.1 80.31477923143679 112.57040245172135 94.84394195503515 1 -1 -1
6096 21 6 0.1 85.0383622308594 116.88810145664887 97.73986012641865 -1 1 1
4960 17 6 0.1 80.16262742553512 116.23225362936799 96.0467432257427 0 1 -1
4906 17 3 -0.1 79.97570042328461 114.75905871112914 97.52630884235433 0 1 -1
6044 21 5 -0.05 84.24630460232552 119.92689170345744 98.36513241908133 -1 1 1
6115 21 6 0.1 83.76858830621484 119.42739792377446 97.51182589793723 -1 1 1
5953 21 3 -0.1 87.00020210723014 115.48469742655558 98.5398837293428 -1 1 1
1710 6 6 0.1 82.02004084040934 118.20985185629098 92.37877937531694 1 -1 -1
1751 6 6 0.1 86.92523933877584 112.24094848975042 90.59066845639524 1 -1 -1
1649 6 6 0.1 85.47254440243526 113.93115413556083 90.80193605830581 1 -1 -1
4875 17 6 0.1 86.72271657640081 111.8662971594996 95.37308993175513 0 1 -1
1647 6 3 0 81.27377755741642 114.54837916032021 92.16514839558252 1 -1 -1
1648 6 6 0.1 84.11351320723193 117.78358618102757 91.24178969224525 1 -1 -1
1638 6 4 -0.22 84.86069754432032 115.93295586070947 90.92660389977566 1 -1 -1
4874 17 3 -0.1 85.77747122412352 112.3070219305777 95.70445895300695 0 1 -1
1639 6 3 0.01 83.90152769077852 116.73404094412517 91.21928881702132 1 -1 -1
1643 6 3 0.01 84.6522393526289 114.62676219725861 90.9682510605842 1 -1 -1
4689 17 3 0 85.1216450296332 111.75629592718744 96.74360790171221 0 1 -1
6095 21 5 -0.2 85.97572205715042 117.49776272171533 97.91402017434622 -1 1 1
4873 17 3 0.0282 85.37185525446748 113.44034247679284 95.08911279622144 0 1 -1
5970 21 3 0 87.1166412307445 116.62175224682956 97.82379017755584 -1 1 1
4683 17 3 0 83.57696498655628 113.45254720247172 96.4779986400328 0 1 -1
4675 17 3 0 84.00900127815804 112.30431233126055 97.02772743327958 0 1 -1
4674 17 2 0 83.26621380647714 111.74920178593025 97.96102547027893 0 1 -1
1651 6 6 0.1 81.85976662724732 111.32964917441561 91.65200275538109 1 -1 -1
1645 6 3 -0.1 82.08153828818875 112.373722979029 91.83988322232118 1 -1 -1
1650 6 1 -0.1782 84.16092410332662 111.95331324038932 91.1104435991193 1 -1 -1
1474 6 5 0.06 84.73887384146049 111.36161255310728 92.27744001487507 1 -1 -1
1644 6 3 0.0282 83.26494456334574 112.85209343261684 91.47968676071575 1 -1 -1
1475 6 6 0.1 85.3864236476435 112.15103625850162 92.75968719477505 1 -1 -1
4676 17 3 0 81.72116787769255 113.39564985083462 97.85709676679502 0 1 -1
4677 17 2 0 82.18045390876124 112.29338615137576 98.35990299878108 0 1 -1
4679 17 3 0 80.58781317235064 113.83244534675006 98.28244012884723 0 1 -1
1642 6 3 0 83.4732835302128 114.12726125621865 91.38282549246374 1 -1 -1
4680 17 3 -0.1 80.65517256969095 115.42468443164915 96.53307382336432 0 1 -1
1641 6 3 0 82.5462613056133 114.98474098212361 91.82491021989767 1 -1 -1
1640 6 3 0 82.73095189927173 116.32656309920316 91.74226923975625 1 -1 -1
6097 21 6 0.1 86.1071743616486 118.28379932248265 97.18003364098689 -1 1 1
5969 21 3 -0.1 88.29619269195675 116.93217296060351 97.27312375798047 -1 1 1
4684 17 3 0 82.41523249288737 113.97901214016895 96.8845650232686 0 1 -1
4681 17 3 0 81.92651386774016 115.05049676247391 96.26231620008305 0 1 -1
4944 17 3 -0.1 82.76726629199209 115.77381497191199 95.40448896131 0 1 -1
4949 17 6 0.1 82.44410236193295 116.69745257194657 94.8692534158353 0 1 -1
4682 17 3 0 84.28971867073996 114.06984641760786 95.56406808582014 0 1 -1
4912 17 3 0 84.00693117658699 115.31106981159166 95.21684961913363 0 1 -1
4945 17 6 0.1 84.86170335388258 116.47472376256476 93.55430993419867 0 1 -1
4722 17 5 -0.2 85.10469840709862 116.13544827760794 94.53308598586877 0 1 -1
4879 17 1 -0.1782 86.19665744478553 114.0168277048976 94.15842027549323 0 1 -1
4724 17 6 0.1 85.31094284382598 117.05612546242386 95.0962598263735 0 1 -1
4878 17 8 0.05 86.40194925407923 115.30381439701495 94.53719844864747 0 1 -1
4939 17 5 -0.05 87.48861517509755 115.89900319648012 93.69273423872477 0 1 -1
4940 17 6 0.1 87.22606911143309 115.84036921958986 92.6803133297646 0 1 -1
4880 17 6 0.1 86.81660904367031 115.24250101504225 95.5314821903294 0 1 -1
1646 6 3 0 81.11167315793246 113.22121426893996 92.25123924433021 1 -1 -1
1652 6 3 -0.1 81.79659596253231 117.23018702617938 92.1864503344791 1 -1 -1
4946 17 6 0.1 87.60575018005738 117.00466964674396 93.91252149040139 0 1 -1
4751 17 6 0.1 88.24575480488313 113.74414471037433 92.67164540460791 0 1 -1
4900 17 6 0.1 88.33769010040562 111.82668660759674 97.37220201472056 0 1 -1
4747 17 6 0.1 88.58202876070094 112.84655884390105 95.44477492505226 0 1 -1
5971 21 6 0.1 88.4375295540322 117.67815443669397 96.52647327956736 -1 1 1
5952 21 3 0 88.1085102827364 114.74360937704938 98.86103529434806 -1 1 1
4723 17 1 -0.3 88.76756456201615 115.24373986270061 93.9476330306802 0 1 -1
4955 17 6 0.1 88.91818215142077 113.97469432871442 90.22632470504773 0 1 -1
4725 17 8 0.05 89.1353740001079 114.22780515375952 93.03923763916393 0 1 -1
4952 17 6 0.1 88.49304736504686 115.72424242490308 90.66286736509822 0 1 -1
2028 7 6 0.1 81.4171317803013 116.75257473832664 99.55841415989036 0 0 -2
6702 23 11 -0.3 89.39400336710926 120.27749791222891 99.52588295744832 -1 -1 1
4745 17 3 -0.1 89.418969669272 112.43652167354571 94.83452740764587 0 1 -1
5949 21 3 0 89.21936365530391 114.9529854871659 98.11240012248675 -1 1 1
5974 21 3 -0.1 89.26586051994164 116.02994523627967 97.30734256062158 -1 1 1
1635 6 3 0 79.14409847586741 114.85611850766784 93.02266174906323 1 -1 -1
4950 17 11 -0.3 89.29597248973313 114.99089150634438 90.60671908860277 0 1 -1
5961 21 3 -0.1 91.04991323741241 111.06890008445453 99.92370299407992 -1 1 1
6700 23 6 0.1 93.43046080999905 116.13956863400153 92.28346372920127 -1 -1 1
380 2 3 0 98.15109586380417 115.29807188798279 97.56670394832778 0 -1 0
404 2 3 0 95.46530666429244 119.8450125419518 95.12093560848372 0 -1 0
384 2 3 -0.1 97.89116269261908 115.74110039237719 99.89232929052363 0 -1 0
382 2 3 0 99.71599907774004 114.60115804881355 99.14152277445578 0 -1 0
6471 23 3 -0.1 93.7394289299403 115.50229891132079 93.12830384468813 -1 -1 1
3612 13 10 0.28 96.15993663903815 120.7724675325668 90.37056526453667 -2 0 1
397 2 6 0.1 98.55205447446326 113.64339918981483 94.21978580362283 0 -1 0
6708 23 5 -0.2 93.44324236873915 112.66219637236895 96.09244207258492 -1 -1 1
5962 21 3 -0.1 91.0392158465943 112.06747351707455 98.99372338414089 -1 1 1
549 2 6 0.1 97.38733188290821 117.32269956487545 91.96955856800604 0 -1 0
379 2 3 -0.1 97.50383181876867 115.90531623201721 98.61431172100245 0 -1 0
2848 10 6 0.1 98.73755923212647 120.20428494459543 99.45520052998604 0 -1 0
427 2 6 0.1 96.51227048716908 119.00448216960837 99.34464938044836 0 -1 0
403 2 3 0 95.46109786961372 120.128704402568 96.40275741225878 0 -1 0
2849 10 6 0.1 98.86937318385473 119.46318702371823 97.91097047529438 0 -1 0
2859 10 6 0.1 99.9422126678822 120.48113710912745 95.87511306762151 0 -1 0
6559 23 6 0.1 99.53859825125966 110.92734632632335 98.81068163727831 -1 -1 1
6645 23 6 0.1 93.93685889388885 110.82152011880113 95.06095590582376 -1 -1 1
508 2 8 -0.1 99.4159897618159 114.96918356259351 95.6834661189886 0 -1 0
548 2 6 0.1 98.4245630640927 118.06951700190943 93.22163980326904 0 -1 0
6484 23 3 0 93.35052880603239 115.97403191356642 94.33254098565929 -1 -1 1
416 2 3 0 94.58381338121679 121.06154270476067 96.85448016342333 0 -1 0
6539 23 3 0.0282 95.94788375242808 111.53552149570821 97.68717772179593 -1 -1 1
5950 21 3 -0.1 90.24579982821167 114.09870387990966 98.22812592553572 -1 1 1
4910 17 8 -0.1 90.10309502475029 114.65815076272727 91.88910159266368 0 1 -1
4740 17 3 0 91.92309560347907 112.88585010953125 90.88574019405452 0 1 -1
531 2 6 0.1 93.73425179429337 120.35837012597406 92.3581017208137 0 -1 0
6644 23 6 0.1 93.55364249948497 110.63413423809301 96.70697141379145 -1 -1 1
567 2 6 0.1 99.32329118960648 115.99187574419287 91.32648908818022 0 -1 0
497 2 6 0.1 98.48083157741635 114.54180382214184 91.68016959997762 0 -1 0
6655 23 6 0.1 94.64700558635255 112.45414647478654 93.97282608464432 -1 -1 1
5963 21 3 0 90.15700514688835 113.03824224764745 99.07968279629179 -1 1 1
6493 23 3 0 92.56496452018932 117.41347285263791 98.03463059770937 -1 -1 1
6495 23 6 0.1 91.24825367232285 119.131061177118 94.9837638995094 -1 -1 1
4729 17 2 0 91.42512528675255 111.6047137792552 93.19193019815383 0 1 -1
6487 23 3 0 92.86173062054372 116.9059840909498 96.78951438773203 -1 -1 1
6491 23 3 -0.1 91.38132687870497 119.15332014387155 97.16718585873234 -1 -1 1
409 2 3 0 95.19596943262788 120.5903540350237 99.04148193023984 0 -1 0
6541 23 3 0 98.14574639569685 110.95480880234003 97.2386044070621 -1 -1 1
405 2 3 -0.1 96.49863214493004 119.2238664186447 94.56764408790671 0 -1 0
394 2 8 -0.1 98.94617338909583 115.74676161206693 93.48712825004202 0 -1 0
429 2 6 0.1 96.53153403807136 116.40851852196666 98.42348841480744 0 -1 0
6496 23 3 -0.1 94.18482727587717 115.22333178339615 97.7426762042399 -1 -1 1
6643 23 5 -0.2 94.07654509680225 111.28539279449508 96.03112495818017 -1 -1 1
423 2 6 0.1 95.36496408961848 118.76282631195349 91.50185573168578 0 -1 0
6483 23 7 -0.15 93.81215641666056 115.65958737355581 98.95386012490675 -1 -1 1
6488 23 3 0 92.40867330449066 117.51854681275324 95.71391618331164 -1 -1 1
509 2 8 -0.1 97.93833671873095 115.27283079483615 96.08187775608559 0 -1 0
6466 23 6 0.1 94.66071897926845 113.98799749653068 92.01218786660642 -1 -1 1
4746 17 3 0 89.95536611711917 111.22488145791456 95.09835632455965 0 1 -1
6464 23 3 -0.1 94.39678599193627 114.36701550612548 92.99788207292994 -1 -1 1
6543 23 3 0 96.57204126644145 110.74738037106903 95.59021270791428 -1 -1 1
381 2 2 0 99.29152657492762 114.68672176778281 97.87270307710065 0 -1 0
6710 23 6 0.1 94.91736590346353 114.46777596019976 97.69022498295695 -1 -1 1
396 2 8 -0.1 99.29013452822434 114.43788979584386 94.28880139677251 0 -1 0
426 2 3 -0.1 94.47936994755693 119.91640752474804 92.9850111762554 0 -1 0
515 2 6 0.1 96.45874559355802 116.57401378114523 95.70021476644243 0 -1 0
6560 23 1 -0.1782 95.03539078261987 111.91237231170643 98.67904749870135 -1 -1 1
4727 17 2 0 91.05789552627061 113.42171772396061 91.84982000421003 0 1 -1
6489 23 3 -0.1 92.74687936498569 117.11931224405078 94.4919255353939 -1 -1 1
6494 23 6 0.1 92.47027624416069 117.78688558647349 93.66778123403829 -1 -1 1
421 2 3 -0.1 95.3993744242111 119.09072099467727 92.52161440620469 0 -1 0
395 2 6 0.1 99.8175808177865 116.48368481140211 93.68334885920105 0 -1 0
6552 23 3 -0.1 99.36770250298801 110.75026289350372 97.73825808336134 -1 -1 1
6490 23 3 -0.1 91.5938740235456 118.6763772822425 95.92358734372176 -1 -1 1
3609 13 6 0.1 93.6474118670273 118.28205240593334 90.0496367562755 -2 0 1
6479 23 2 0 91.25360844548462 118.59655097215527 99.53104940754923 -1 -1 1
4954 17 6 0.1 90.02179572753916 115.32228933099248 89.83735724051346 0 1 -1
4730 17 7 -0.15 90.97009895209186 110.83113713543747 94.21616626048315 0 1 -1
3758 13 6 0.1 91.5381607721921 119.30113220922107 90.0823496819682 -2 0 1
6480 23 2 0 93.04335686130226 116.74248346147746 99.0085053580354 -1 -1 1
6703 23 6 0.1 90.79680972995645 119.96863977904135 97.23887497297949 -1 -1 1
4735 17 3 0 93.23664326386648 110.9633346567121 90.3533061861138 0 1 -1
4739 17 3 -0.1 92.37154863592295 113.54638948249544 89.76915616970126 0 1 -1
6709 23 6 0.1 93.30746276221029 112.99617183054372 97.17485695833085 -1 -1 1
496 2 5 -0.05 99.27061467465802 115.22958048963774 92.06908451233988 0 -1 0
6451 23 3 0 93.92563400102708 113.88530676240603 95.2501370961763 -1 -1 1
547 2 5 -0.2 97.44408219927936 117.62155690885157 93.06441943713926 0 -1 0
6486 23 3 0 93.54932382810308 115.73834216498562 96.6499868262843 -1 -1 1
401 2 3 0 94.5181922380807 120.30270029904418 94.25178443707892 0 -1 0
4750 17 2 0 89.88761109547362 113.17313951474429 93.79847576680815 0 1 -1
6492 23 3 0 91.70001700108799 118.4308603221428 98.23861525951763 -1 -1 1
6711 23 6 0.1 92.46164196243674 112.51451623614324 95.59400849859065 -1 -1 1
422 2 3 0 96.3367100583524 118.6094602615677 93.38904228806612 0 -1 0
5973 21 6 0.1 91.10558145854272 114.29699425015443 97.60308874554795 -1 1 1
6544 23 3 0 95.60161455097523 111.22181639106927 96.41957388395852 -1 -1 1
4953 17 6 0.1 90.7239274561266 115.59396118770852 92.16513907376465 0 1 -1
4951 17 6 0.1 91.95158307932593 114.51311000196041 89.52787877242378 0 1 -1
6540 23 3 -0.1 97.18574329746595 111.41378775182508 98.0385705363889 -1 -1 1
6549 23 6 0.1 97.40664307566718 111.51685457687593 99.09237786024792 -1 -1 1
424 2 8 -0.1 97.58662777290135 116.31418878434278 93.82969883728168 0 -1 0
538 2 6 0.1 96.7903731882053 115.66446680593047 93.63035978232382 0 -1 0
6562 23 5 -0.05 94.80815719375526 110.77696625264363 99.5103872475443 -1 -1 1
514 2 5 -0.2 97.44252287105044 116.49227206380446 95.36168662781658 0 -1 0
6542 23 3 0 97.87206081182491 110.64357337301404 95.98879523111503 -1 -1 1
6465 23 3 -0.1 94.40347096680681 113.53237801945443 94.08510907963904 -1 -1 1
5967 21 6 0.1 91.82202215232469 112.17589087913231 98.27931889138058 -1 1 1
6485 23 3 0 93.50716740048459 115.15123019739289 95.4103568461087 -1 -1 1
2847 10 5 -0.2 99.45310722414953 120.01058477855736 98.70204862680973 0 -1 0
420 2 3 -0.1 95.96785054618799 119.58149488030783 98.58640066419154 0 -1 0
6079 21 6 0.1 90.1204696890472 116.26871817323169 96.68137968056284 -1 1 1
406 2 3 -0.1 96.13715098708718 119.3267193824702 97.3259625205489 0 -1 0
4728 17 2 0 92.26027333835177 111.12543943183582 92.3781981302811 0 1 -1
3709 13 6 0.1 93.95814029153212 115.97434888634965 89.56933350380517 -2 0 1
545 2 6 0.1 98.0691171370752 117.25300872840913 95.73808030720738 0 -1 0
4741 17 3 0 92.51602044451893 111.68003209021391 91.21777113889303 0 1 -1
4726 17 2 0 90.85523641130801 112.72381624581993 93.0071285319868 0 1 -1
546 2 6 0.1 97.28043164303824 114.41962640647203 95.8101648568433 0 -1 0
543 2 6 0.1 97.41569732442946 119.1251207707833 95.14106987965641 0 -1 0
544 2 6 0.1 96.73177181341022 118.53178007584015 96.98975717014802 0 -1 0
510 2 6 0.1 99.87232390175515 115.92619796801353 95.70067721265563 0 -1 0
4817 17 3 0.0282 86.47674896482499 104.09442104015093 101.5798452423366 0 1 -1
4836 17 1 -0.1782 85.53426770156888 103.31806311684907 102.21179233334428 0 1 -1
4935 17 6 0.1 84.26769627994832 101.6004173656537 103.81538828881288 0 1 -1
4870 17 6 0.1 87.21796998808347 103.21343272040674 104.20657938770853 0 1 -1
4694 17 5 -0.05 88.03507285256806 102.64034684339853 103.88453197960789 0 1 -1
4673 17 1 -0.1782 88.00880920003104 102.53446494892518 102.39256854841146 0 1 -1
4865 17 3 -0.1 83.76391400756177 102.49721239208921 104.15896549287778 0 1 -1
4843 17 8 0.05 84.19702663241519 103.789721567643 102.04691359360561 0 1 -1
4867 17 2 0 83.54017040520529 103.52907528495506 103.3657827004889 0 1 -1
4941 17 6 0.1 84.77571845468526 105.87601196690208 102.80345894394455 0 1 -1
4847 17 3 0 82.25198752103113 104.61507681518808 104.9803919122147 0 1 -1
4709 17 6 0.1 86.20372282283512 102.50826340952129 106.07136847988369 0 1 -1
4866 17 3 0.0282 83.28945274176426 102.57340987995939 105.42695607937394 0 1 -1
4848 17 3 -0.1 82.47090576394002 103.58106675744222 105.80054308475917 0 1 -1
4907 17 6 0.1 82.17288063424932 103.70854158687752 106.79541486867551 0 1 -1
4711 17 3 0 88.17040682639059 101.32371762335127 104.685228863126 0 1 -1
4702 17 3 -0.1 86.00067703312864 101.47212491155275 105.82520923658342 0 1 -1
4701 17 3 0.0282 84.80924273976527 100.84042500277248 106.10812791211998 0 1 -1
4720 17 1 -0.0564 83.71133031417881 101.61165748552492 106.4292970594579 0 1 -1
2007 7 5 -0.2 85.41737607695273 104.43064550668261 108.2022299621014 0 0 -2
2009 7 6 0.1 84.68602091011027 103.8374044868894 107.61622529076017 0 0 -2
1883 7 6 0.1 86.09532554916481 104.37141832437948 105.61390096508282 0 0 -2
1881 7 3 -0.1 86.11789247614607 105.3677184447331 106.00987596244404 0 0 -2
1882 7 3 0 85.79520798965947 105.62597792223397 107.24499055222448 0 0 -2
4844 17 3 0 82.73424024316665 104.4799220043535 103.71491491868713 0 1 -1
1975 7 6 0.1 82.69870114405964 104.86458261047957 108.9198327414635 0 0 -2
1889 7 6 0.1 80.35765851682245 106.07778036346642 109.5084099726207 0 0 -2
1861 7 3 0 86.03603900635377 107.58549247197222 105.51062175083416 0 0 -2
1865 7 3 -0.1 85.93839387607491 106.92706388280018 107.72681754008961 0 0 -2
1886 7 3 -0.1 86.20107464505527 106.3262845804897 105.08934978466573 0 0 -2
1991 7 6 0.1 86.53167327916985 106.15844767437643 104.03530323920691 0 0 -2
4846 17 3 0 81.7891342593135 105.82227191412196 105.29919765351451 0 1 -1
2008 7 6 0.1 86.27804510826778 103.68104857116882 108.29291334262088 0 0 -2
4818 17 3 0.0282 87.81578953624444 103.6837848733576 101.68717244481606 0 1 -1
2003 7 6 0.1 85.87959792387227 107.0107047058939 108.76483653941897 0 0 -2
1864 7 3 0 85.91832262041495 107.92113340894485 106.84003823054901 0 0 -2
4869 17 8 -0.1 84.059452872967 105.34604994889773 102.11255707303185 0 1 -1
4859 17 3 0 81.57078729864034 106.77167998556509 104.34832373184338 0 1 -1
4849 17 3 -0.1 81.38872788445485 106.07431224759415 106.57165709961765 0 1 -1
4845 17 3 0 82.69396310641572 105.43708151845382 102.85408122146379 0 1 -1
4858 17 3 0 81.93270172273182 106.50751155337299 103.07561230377786 0 1 -1
4853 17 3 0 81.11974714531257 107.98894408839162 104.70734975041898 0 1 -1
1885 7 6 0.1 85.71897446815466 108.14829805407028 103.6026348647763 0 0 -2
1862 7 3 -0.1 85.70689769428297 108.50678710316939 104.56582669837779 0 0 -2
4857 17 3 -0.1 81.7042259954534 107.48872288031836 102.16277641376804 0 1 -1
4854 17 3 0 81.14894125712404 108.97798152833067 103.76724671483905 0 1 -1
4856 17 3 0.0282 81.48367052659549 108.76293402621364 102.48301314803693 0 1 -1
1863 7 3 0 85.49111646663437 109.16448058455904 107.16833894449275 0 0 -2
6073 21 6 0.1 88.48569720573133 107.48348056910108 109.34359059758329 -1 1 1
1866 7 3 -0.1 85.34150615021176 109.56156553447792 108.43917971308225 0 0 -2
4908 17 6 0.1 81.35415182039485 105.40768116728864 107.39967570458421 0 1 -1
4852 17 3 0 80.78960138081031 108.21987444737991 105.93331761860279 0 1 -1
4864 17 3 -0.1 80.89197231094589 107.26496865793082 106.82919811185585 0 1 -1
1575 6 3 0.0282 80.90309217266878 101.0231337211695 101.82695661887564 1 -1 -1
2005 7 6 0.1 83.50238184595314 106.41290892979605 109.07859293696939 0 0 -2
2004 7 6 0.1 85.67031914394582 108.98651709759653 109.26197153588171 0 0 -2
1974 7 5 -0.2 83.45871366507818 105.4356656652227 109.53506194324817 0 0 -2
4863 17 6 0.1 82.00691658860487 107.31531911942946 101.19487185087527 0 1 -1
4862 17 1 -0.1782 81.28801129800627 109.71839309806418 101.55059112797696 0 1 -1
4703 17 3 0 87.01588115920049 100.79957348677246 105.22704310234727 0 1 -1
4822 17 3 0 86.06938576394182 105.23525690469964 100.90850363460315 0 1 -1
1884 7 8 -0.1 84.80583500434476 104.58396268694966 109.60123197785015 0 0 -2
4851 17 3 0.01 80.3394638324632 109.42154790408566 106.25768107937462 0 1 -1
4914 17 6 0.1 84.57681131305178 107.80042020502366 101.1680751686136 0 1 -1
4868 17 6 0.1 83.57964686900563 103.3426271062609 101.28570587186462 0 1 -1
1875 7 3 0 85.18951943411838 109.64428112063433 104.89339957800135 0 0 -2
4902 17 8 -0.1 84.58804109507489 105.69704314437494 100.68947652444287 0 1 -1
4922 17 6 0.1 80.78673928054167 107.60662339729201 107.83622759859968 0 1 -1
1576 6 3 -0.1 80.2091861980739 101.99908727934887 102.34603547799303 1 -1 -1
4942 17 6 0.1 83.37774253393421 109.48312197272111 101.27971514167885 0 1 -1
1584 6 3 0 79.86711860967664 100.97871493562712 105.71071411801388 1 -1 -1
4884 17 6 0.1 85.61129994650102 109.45987730757835 100.62530622429998 0 1 -1
4819 17 3 0 88.68515572929334 104.27898374246985 100.79291873666665 0 1 -1
1998 7 6 0.1 84.3736642338666 103.61158300227014 109.81578387631811 0 0 -2
5979 21 3 0 88.79953886056475 110.12897314185486 108.88965481640898 -1 1 1
6072 21 6 0.1 89.06854218708976 106.9349305283102 107.78589931917278 -1 1 1
1578 6 3 0 80.05707027993205 100.89374465676953 104.38465189632296 1 -1 -1
1596 6 1 -0.1782 81.15072120751883 101.18554624491739 100.50384944044339 1 -1 -1
4686 17 5 0.06 82.6129971665459 110.19813232641151 101.20647597866983 0 1 -1
4855 17 3 0.01 80.6962584540275 110.19520732975948 104.24841313982536 0 1 -1
5980 21 3 -0.1 88.72818498446347 109.90769306315865 110.18825277185412 -1 1 1
1577 6 3 0 79.81123117304556 101.9358610869495 103.60387628305446 1 -1 -1
6000 21 5 -0.05 89.34391171534112 107.65145805667538 108.60830374704217 -1 1 1
1585 6 6 0.1 80.2507532919099 102.96541424340609 101.87778615549449 1 -1 -1
1569 6 3 0 79.88141835312437 101.51172209623479 108.34345566944498 1 -1 -1
1594 6 3 -0.1 79.95805915638176 101.83435873511138 109.60690966711131 1 -1 -1
1876 7 3 0 85.06728741137326 109.97545485785842 106.17757772482804 0 0 -2
5997 21 3 0 89.28805795520158 109.10159077957506 108.12890978930852 -1 1 1
4860 17 6 0.1 80.00822389232113 109.59775360047239 107.29620297511525 0 1 -1
1571 6 3 0 79.17096971920135 102.02143836061357 106.21673753634687 1 -1 -1
1458 5 3 -0.1 89.09735399036467 100.60022911000083 110.09832561446781 0 0 -1
4821 17 2 0.14 87.0094515463177 105.94924034042077 100.35008275235904 0 1 -1
4721 17 6 0.1 88.84417301659195 103.26479806194014 104.10766073172955 0 1 -1
1699 6 6 0.1 80.6233112279549 101.38311013569475 110.28255474368162 1 -1 -1
4850 17 4 -0.22 80.30661682414893 110.41977842348614 105.44970889241525 0 1 -1
1183 5 6 0.1 86.61891835302181 100.0187943730133 108.61416369975136 0 0 -1
5955 21 3 0.0282 89.34445133067446 110.48375779191814 102.99249594108427 -1 1 1
1588 6 3 -0.1 79.15082949003681 102.97303966735706 104.06509891816275 1 -1 -1
1589 6 3 -0.1 79.05659777705173 102.70099622989983 110.1356527861514 1 -1 -1
4700 17 3 0 89.2298705422712 100.48215969907287 104.47168549066309 0 1 -1
4820 17 2 0 88.19620418844652 105.3171774236493 100.21854345566481 0 1 -1
1879 7 6 0.1 85.03369850032999 110.18376581845013 102.86001831503583 0 0 -2
1874 7 3 -0.1 84.83735833174762 110.46311694307283 103.88656642818503 0 0 -2
1459 5 6 0.1 89.02284617905966 100.39063649041415 109.06475127954405 0 0 -1
1570 6 3 -0.1 80.53814086287899 100.44146486888938 107.87696486860234 1 -1 -1
4913 17 5 -0.2 84.57921908467685 107.18902506264912 100.27929995422258 0 1 -1
1572 6 3 0 79.05626284633725 102.16889833041982 107.52110146710453 1 -1 -1
1583 6 3 0 80.46089571665983 100.06932625698421 106.5554584470276 1 -1 -1
1746 6 6 0.1 84.20929618697699 100.00523737817947 100.51991752304284 1 -1 -1
1619 6 6 0.1 79.14418459584297 101.98301090445426 100.00378551772228 1 -1 -1
4777 17 6 0.1 99.85129684381171 101.02574947352889 102.0881980546358 0 1 -1
5994 21 3 -0.1 89.58689767779745 109.37737030511593 106.8762731276768 -1 1 1
5996 21 6 0.1 89.95234771584093 108.64121869975887 106.18696744536811 -1 1 1
5917 21 6 0.1 89.65754587114303 105.45641268234768 109.232801952755 -1 1 1
4773 17 6 0.1 97.53694170801069 100.83163142411401 108.73606610525674 0 1 -1
5976 21 1 -0.1782 89.4987783229003 109.78600372208543 104.17471516398786 -1 1 1
4842 17 6 0.1 91.50320403403849 102.26993088003911 100.52118440994619 0 1 -1
5887 21 3 -0.1 94.91960620238436 106.93855829782098 100.2378571668925 -1 1 1
4772 17 3 -0.1 96.63172535638361 100.90158870561092 108.20243650070024 0 1 -1
4778 17 3 -0.1 94.26889312101815 101.19344699538065 108.31708705731796 0 1 -1
4835 17 6 0.1 90.1187111342991 101.96307683796519 101.48728305609112 0 1 -1
6127 21 6 0.1 90.57050498125946 107.47594943273957 102.41868131865441 -1 1 1
4936 17 5 -0.2 90.63552466256513 100.99390323739937 104.3148549642739 0 1 -1
4764 17 3 -0.1 94.21479590173725 103.27861579161004 101.06063002319532 0 1 -1
4834 17 5 -0.2 90.74743641854447 102.81998689723534 101.12260654096312 0 1 -1
4931 17 6 0.1 90.55478945575544 103.0974404511694 105.15207550171999 0 1 -1
4964 17 6 0.1 90.73235580352393 103.90283113975002 103.02217835595559 0 1 -1
4755 17 2 0 95.64137398814603 101.72719870463476 105.08838877284195 0 1 -1
5920 21 9 0.3 90.9465799382991 105.96748861442417 106.49415802193458 -1 1 1
4890 17 6 0.1 98.619755822739 103.62105711237446 103.25860297304065 0 1 -1
4919 17 5 -0.2 91.78643991184602 101.81285918013738 106.46417385115342 0 1 -1
4920 17 6 0.1 91.53960676168424 102.66862744061271 107.14227880745922 0 1 -1
4930 17 8 -0.1 91.20770726452552 102.20753447474279 105.09183571338653 0 1 -1
4754 17 2 0 93.27478913270349 101.7485424586442 106.16346097505374 0 1 -1
4766 17 2 0 92.44858757582456 102.44234529778387 104.19999466077198 0 1 -1
4767 17 2 0 93.46405853471038 102.05139301260448 104.84469346688881 0 1 -1
4871 17 5 -0.2 91.44634144627129 103.57593825920243 102.21768534618812 0 1 -1
6126 21 6 0.1 91.33353730046827 106.16257164816412 103.69453824814126 -1 1 1
6059 21 5 -0.2 91.47778994175755 109.43046937281474 102.22611542556304 -1 1 1
6124 21 5 -0.2 91.22813292223483 108.02189312327067 101.7101204856435 -1 1 1
5912 21 3 -0.1 92.3005527350986 106.29174616131465 104.07421180040168 -1 1 1
5867 21 3 0 92.56966913728435 107.25487198710394 101.36252893250105 -1 1 1
5902 21 3 0 93.48053546225324 106.36508114483365 103.42234351186245 -1 1 1
5901 21 3 0 93.56375620950183 106.73611525171297 102.10650969668836 -1 1 1
4765 17 3 0 92.59760225719091 102.83393736354861 102.831804726764 0 1 -1
4763 17 3 0 93.87135817135446 102.83175181211979 102.31227313322776 0 1 -1
5899 21 7 -0.15 92.28412513513808 105.97896946333807 105.41588454471804 -1 1 1
5898 21 7 -0.15 91.9324307075699 105.54837234166067 107.7766522159355 -1 1 1
5903 21 3 0 94.5747812742979 106.02434152397691 104.15295745074138 -1 1 1
5909 21 3 0 94.54533710665024 105.72457292935376 105.47293711904476 -1 1 1
5896 21 2 0 93.40882799139598 105.74870549275799 106.03508619013249 -1 1 1
5897 21 2 0 93.21878557777436 105.46109798445931 107.3069288205111 -1 1 1
5908 21 3 0 95.67750676087492 105.47281209885409 106.17106930381001 -1 1 1
5907 21 3 -0.1 96.89968153556161 105.5460295194783 105.60890731988411 -1 1 1
5911 21 6 0.1 97.8950788954571 105.92519499703224 103.78865574414634 -1 1 1
5904 21 3 0 95.80034462197042 106.06322439812774 103.60759382592666 -1 1 1
5910 21 6 0.1 96.81253569489398 106.53725780065324 101.83561606492363 -1 1 1
5900 21 3 0 94.80430046329438 106.69348013743407 101.55587643857865 -1 1 1
5905 21 3 -0.1 95.88666988368173 106.4111680913666 102.30258801741496 -1 1 1
6119 21 6 0.1 97.85941196053483 105.40282030441203 106.06635751573404 -1 1 1
5906 21 3 -0.1 96.89637995610445 105.84471736178689 104.321316515267 -1 1 1
5895 21 2 0 95.43877032654386 105.12612262776823 107.49503747139771 -1 1 1
5894 21 2 0 94.21109107826203 105.02106898692112 108.05112874400193 -1 1 1
6577 23 3 0 98.30107540393993 109.45201577001549 104.87726722927223 -1 -1 1
6570 23 3 0.0282 98.3472699302757 109.23874193569253 107.45306182935111 -1 -1 1
4770 17 2 0 97.24770186698842 102.08869956406157 103.46555293275136 0 1 -1
4888 17 8 -0.1 98.51170729581965 102.61271822430255 102.75711400690493 0 1 -1
4762 17 3 0 94.85610293663792 102.52347771884148 103.09520437705821 0 1 -1
4761 17 2 0 96.15973616572596 102.56193643441246 102.67537920748475 0 1 -1
4768 17 3 0 94.64777036504435 102.05501897033375 104.31281849894918 0 1 -1
4758 17 2 0.14 96.96718271561342 101.65709254114164 104.82331624686921 0 1 -1
6040 21 1 -0.3 90.60375757341853 107.2152177467513 109.2433856397801 -1 1 1
6121 21 6 0.1 96.77472227776734 103.78144968901566 108.3732646325944 -1 1 1
6060 21 6 0.1 91.7050417531607 109.40311398753752 103.27188635263869 -1 1 1
6571 23 3 0 97.88889854338329 109.7303065156459 106.20735914531264 -1 -1 1
6569 23 3 0.0282 97.67157020253299 109.63955663219538 108.57164565258552 -1 -1 1
6061 21 6 0.1 92.3697326982669 109.8295723756134 101.82197197791592 -1 1 1
4909 17 6 0.1 91.85133131435094 104.49261739655516 101.7153416970443 0 1 -1
4889 17 8 -0.1 98.04083782665954 102.78567896411172 101.30141972929862 0 1 -1
4760 17 3 0 96.51843484715722 102.85621036022998 101.50787032095924 0 1 -1
6078 21 8 -0.1 96.24292833236588 104.68091371201703 108.65341288008383 -1 1 1
5914 21 3 0 91.67668102823409 105.19205439451558 109.15494915045875 -1 1 1
6118 21 11 -0.3 97.22410546230431 105.80705002421178 108.92998398706489 -1 1 1
5918 21 2 0 94.01264685312348 104.75641896699435 109.36386019553929 -1 1 1
6588 23 1 -0.1782 97.88583027219578 108.97411501445407 109.79991735849298 -1 -1 1
6592 23 6 0.1 98.25259336519093 108.74832285441889 102.20727147590848 -1 -1 1
4753 17 3 0 94.2897021804123 101.43758714930341 106.99251998085067 0 1 -1
4756 17 2 0 95.46412534143946 101.42402482146093 106.31923785782931 0 1 -1
4779 17 4 -0.5600000000000001 97.76087149763484 101.30056279109085 105.97518562107605 0 1 -1
5916 21 8 0.05 90.46691549252384 105.94375825670213 109.76786016492656 -1 1 1
6425 23 1 -0.1782 99.2174386946345 108.1460931922637 107.66193204196568 -1 -1 1
6594 23 6 0.1 99.12867503529881 107.57239767944678 103.8048225511618 -1 -1 1
6125 21 6 0.1 90.61556421261542 108.13445421214023 100.82399797861758 -1 1 1
4937 17 6 0.1 90.82885960650918 101.03578940706073 103.20449236705846 0 1 -1
4757 17 2 0.14 96.70349392536198 101.24003392105287 106.93209700866477 0 1 -1
4921 17 6 0.1 91.38076037572034 100.94026965544114 107.1653576067998 0 1 -1
4916 17 6 0.1 93.36025291055203 101.20284765461449 108.92462926287192 0 1 -1
4759 17 3 -0.1 95.50000099476813 103.25153623756955 100.6385519280521 0 1 -1
6586 23 5 -0.2 99.34497853493721 108.36792611973279 104.61375878531695 -1 -1 1
4780 17 10 0.28 98.71806761811554 101.5611955840678 106.11581693688437 0 1 -1
4926 17 6 0.1 98.19561558039916 101.71453599479061 100.92323014610105 0 1 -1
4771 17 3 -0.1 95.46456902260454 100.9083062516059 108.88583825893835 0 1 -1
4925 17 6 0.1 98.77361522390737 104.90272979274248 100.91814515133812 0 1 -1
6590 23 3 -0.1 97.61602741763664 109.51772168769111 102.56370559091346 -1 -1 1
6120 21 6 0.1 98.05791433023136 105.78508708681112 108.22574803055916 -1 1 1
5913 21 3 -0.1 92.76681826465028 104.85582832441192 109.94608576105198 -1 1 1
5893 21 8 0.05 95.37151188536728 104.71485003506442 109.96340023940562 -1 1 1
6122 21 6 0.1 96.77173770123564 106.80778746734421 108.93814537116411 -1 1 1
1189 5 6 0.1 91.14161852781022 101.12185262788896 109.97784634292941 0 0 -1
4894 17 5 -0.2 98.87660044012254 103.85174406534134 100.50114307542766 0 1 -1
6123 21 6 0.1 97.6329380871211 105.7362615077779 109.92183298003415 -1 1 1
6568 23 3 0 97.48688838152367 109.92244064515647 103.83357543700805 -1 -1 1
6587 23 6 0.1 99.24009389341848 107.63936586137478 105.44048281639417 -1 -1 1
4917 17 6 0.1 95.48112693606753 100.55307605607769 109.92120280740494 0 1 -1
6695 23 6 0.1 95.03088122675388 110.2833194007029 109.68776344300784 -1 -1 1
6591 23 6 0.1 97.120060276223 109.66563734549716 100.59969586385594 -1 -1 1
6589 23 3 -0.1 96.86034196832723 110.02381397273432 101.59764172643803 -1 -1 1
4769 17 6 0.1 93.49724947911238 103.65349798664508 100.30638483611865 0 1 -1
5960 21 3 0 90.24956506191525 110.38020853078635 102.03773783958668 -1 1 1
5998 21 6 0.1 91.21463692167944 110.44682322705083 105.30663017461151 -1 1 1
5919 21 6 0.1 95.46301322461869 105.70643441092771 110.50251943726671 -1 1 1
4825 17 3 0 89.93374999379738 103.82468137012482 100.35298642031853 0 1 -1
6574 23 3 0 96.6749866869683 110.5361519400453 108.53709496328185 -1 -1 1
6001 21 6 0.1 89.4804125642917 109.26258022401503 110.44449297276783 -1 1 1
2586 9 6 0.1 91.9843823084719 110.49578741163617 110.16320660107941 -1 1 -1
4776 17 8 -0.1 99.86735599278377 101.96571868371514 102.66613755042593 0 1 -1
4938 17 6 0.1 91.30141743794934 100.17995872373928 104.57720803056634 0 1 -1
5881 21 3 -0.1 92.7692482161489 107.5483618827434 100.08304203761537 -1 1 1
6470 23 6 0.1 99.9046317674699 101.02358094239321 109.97032430386346 -1 -1 1
5884 21 6 0.1 82.2697557765478 120.04918233245127 100.56844358118126 -1 1 1
4861 17 6 0.1 80.52026258112193 110.98873370247921 103.57761290835532 0 1 -1
4687 17 6 0.1 82.813313464311 111.05441826494926 101.89036540795816 0 1 -1
5965 21 6 0.1 87.54676232292299 111.14131870447292 103.645265626073 -1 1 1
5945 21 6 0.1 85.29551627893449 120.43858975187302 100.61985742845489 -1 1 1
4963 17 6 0.1 80.00481698431219 111.76695328557393 100.7739729227738 0 1 -1
1816 7 3 0 79.84630242756474 118.77139850806618 102.47335326425396 0 0 -2
1880 7 3 -0.1 84.87632963087755 110.73078367753328 108.71184502553933 0 0 -2
1887 7 6 0.1 84.69768112338491 110.90432438187374 109.75275352649724 0 0 -2
5956 21 3 -0.1 88.26720761249197 111.20963056442088 102.85061980055379 -1 1 1
1799 7 3 -0.1 81.69474313553877 116.45040299306181 100.6172129054442 0 0 -2
6697 23 6 0.1 87.64387873719804 119.57000698989063 105.96509257793429 -1 -1 1
5954 21 3 -0.1 87.05095184843772 113.77862163904189 100.68396884547295 -1 1 1
1817 7 3 -0.1 80.41830646903524 118.1138493932708 101.45870031149383 0 0 -2
1870 7 3 0 84.59635982450804 111.19306713932025 106.52311359625065 0 0 -2
5982 21 3 0 88.51999969645424 111.32088459393994 108.34272866986059 -1 1 1
6062 21 5 -0.2 86.15997851931238 117.46907401809446 100.74126893380308 -1 1 1
1792 7 3 -0.1 82.59024376309574 115.52274716318458 100.72107327985375 0 0 -2
6094 21 6 0.1 86.54601662388279 119.05425858206692 101.99136102634142 -1 1 1
2038 7 6 0.1 81.70163125655371 116.3605275912758 105.74563796231021 0 0 -2
1793 7 3 -0.1 82.95227110702164 115.08035714349474 101.89521914035845 0 0 -2
1908 7 6 0.1 82.0240213567918 115.51489559852274 109.31098835157114 0 0 -2
1813 7 3 0 81.50685861151292 116.65602787894035 102.95525432057359 0 0 -2
5975 21 6 0.1 86.42898459482694 113.01457770874052 102.46785829944439 -1 1 1
1873 7 3 -0.1 84.30205345378636 111.67996126652464 104.21518330225199 0 0 -2
1867 7 3 0.0282 83.05550694828908 113.29179815345742 107.18468524888146 0 0 -2
1868 7 3 -0.1 83.66955561338406 112.61072677388549 108.11881526095564 0 0 -2
6058 21 6 0.1 83.68730854865987 118.10152208750932 101.55588276295741 -1 1 1
1869 7 3 0 84.36398279354955 111.52143333845048 107.75871069436893 0 0 -2
6056 21 8 -0.1 84.40355131883844 118.90523964511559 101.85494324922124 -1 1 1
5929 21 2 0 84.88735167053197 118.35998817414549 104.02966512714006 -1 1 1
5938 21 2 0 84.2201535044837 119.31240430348845 103.23417352242667 -1 1 1
6077 21 6 0.1 85.60589163626406 115.18488720995343 107.44311484211754 -1 1 1
5933 21 3 0 85.4052704345916 117.28623272162491 107.4560177292467 -1 1 1
5931 21 3 0 85.60732976616376 117.45622766705378 106.07407632480229 -1 1 1
5930 21 3 0 84.92612031540239 118.40380209974512 105.37553363978176 -1 1 1
5935 21 2 0 84.05127094356821 119.30789461328743 107.23593662561781 -1 1 1
5936 21 3 0 84.19978914651762 119.36635753967298 105.96591509807574 -1 1 1
1872 7 3 0 83.24005211069064 113.00697999474843 105.86543337672103 0 0 -2
1877 7 6 0.1 83.52201740078218 112.96495433524287 109.1709145376048 0 0 -2
6039 21 5 -0.2 85.7527524563236 116.03021417515713 108.20490979191645 -1 1 1
5934 21 2 0 84.59065036448779 118.29289468442629 107.9857125763615 -1 1 1
5932 21 3 -0.1 86.2780135755944 116.61019910644376 105.28204796845714 -1 1 1
5928 21 3 0 85.68112269701075 117.66807681101818 103.28813968270143 -1 1 1
6057 21 8 -0.1 85.79078898338248 118.27846718371995 101.91190285966627 -1 1 1
5927 21 3 -0.1 86.5084447021126 116.80432051289345 103.96640980376962 -1 1 1
6132 21 6 0.1 84.90520676782111 115.91777274729613 108.82821776159628 -1 1 1
6002 21 5 -0.2 87.01727499327801 115.81193511521315 109.05807732346365 -1 1 1
1871 7 3 0 84.06803055956166 111.96208622027382 105.51242884567483 0 0 -2
2036 7 5 -0.2 83.18724340434568 115.01718891565712 104.1883578134273 0 0 -2
2037 7 6 0.1 84.22062212156291 114.62438365098659 103.91167575196658 0 0 -2
5937 21 6 0.1 87.00030320861575 115.97746876388251 105.73805496894639 -1 1 1
6010 21 6 0.1 87.93853173924595 116.12226079696097 108.60800635105919 -1 1 1
5984 21 3 0 87.77279731995671 113.48995804900392 108.75938374195644 -1 1 1
6008 21 6 0.1 87.96826008973626 114.77403956620684 107.04793869377363 -1 1 1
5977 21 6 0.1 87.27999210495248 116.38935029905642 103.51531499620147 -1 1 1
6006 21 3 -0.1 88.14298086860062 113.80420207661287 107.45574771335534 -1 1 1
5968 21 3 -0.1 87.12601288570613 112.89226712133974 101.67829595897163 -1 1 1
1878 7 6 0.1 83.93712516949222 112.29819342193522 103.40075141922213 0 0 -2
5957 21 3 0 88.14054686258902 112.03323437565567 101.75616557822428 -1 1 1
1888 7 1 -0.1782 82.04524180485934 114.10917150586124 107.56359802903411 0 0 -2
1779 7 3 0 82.4525126697078 115.63753770349382 103.01037083240394 0 0 -2
1971 7 5 -0.2 82.48108204883295 113.80906785186754 104.79523710052051 0 0 -2
1973 7 6 0.1 82.1190842735514 113.01029988740441 104.06784071457163 0 0 -2
1972 7 6 0.1 81.57475766316199 114.2370367071891 105.28335266697003 0 0 -2
2039 7 6 0.1 83.43461010930335 115.67452830933703 105.06025700011641 0 0 -2
5981 21 3 0 88.00291486621246 112.24455759877236 109.12583974775316 -1 1 1
6098 21 8 -0.1 84.06252449106212 118.54692832538825 109.39393760087599 -1 1 1
1890 7 5 -0.05 81.01601612424427 113.35091783270543 108.29630988047161 0 0 -2
6087 21 5 -0.2 83.09047343395721 119.77018645179793 109.35172183982175 -1 1 1
1983 7 6 0.1 83.6970693812152 114.31398435536144 101.93797593435656 0 0 -2
1812 7 3 0 81.11129807545578 116.99816740294989 101.68090659429532 0 0 -2
1824 7 3 -0.1 81.06865624507184 117.0820963751309 105.32751903284642 0 0 -2
1814 7 3 0 80.91575846139133 117.41129764884768 104.0244243997779 0 0 -2
1911 7 6 0.1 81.07457001740599 112.26311765079852 108.15757149985208 0 0 -2
1811 7 7 -0.15 80.34548401084831 117.78881041162086 106.26885798257435 0 0 -2
1832 7 9 0.3 80.31940148259524 117.57478688847071 107.97866920100506 0 0 -2
5993 21 3 0 87.18213305115928 114.36701456256255 109.64433815284889 -1 1 1
6063 21 6 0.1 87.22230348665627 117.28544513170094 100.88185561456149 -1 1 1
6099 21 6 0.1 83.4964449359632 117.61880610778255 109.66796400494967 -1 1 1
6003 21 6 0.1 87.18533018207393 116.3717792558893 110.00044984339965 -1 1 1
6692 23 6 0.1 88.52306262596139 118.47129541402546 103.35219718226578 -1 -1 1
1910 7 6 0.1 80.04299268697088 113.7616954950312 107.93230269698499 0 0 -2
6005 21 3 -0.1 88.8078596510556 112.89074470266978 106.68922158840165 -1 1 1
1907 7 3 0 80.95293051433342 113.74770917286116 109.73764805372164 0 0 -2
5923 21 2 0 83.63879206933332 120.26586232305621 105.28029733870699 -1 1 1
5926 21 2 0.14 83.41899327959139 120.23012813451109 103.91197279769793 -1 1 1
5922 21 2 0 83.21294096740212 120.13083627647046 107.86639603819529 -1 1 1
6088 21 6 0.1 82.08690133856089 119.38092141024612 109.59337647341597 -1 1 1
6474 23 5 -0.2 88.70178248753015 119.93538836920382 106.06804086254652 -1 -1 1
1919 7 6 0.1 80.79111779794758 111.0290519999227 109.81018674378157 0 0 -2
6093 21 6 0.1 85.61860878322216 116.52590882891612 100.80333298788426 -1 1 1
5944 21 8 -0.1 84.43064724852366 119.79406563971213 100.65541173947821 -1 1 1
5983 21 3 0 88.8966039219869 111.60764902304112 107.1049096407319 -1 1 1
1906 7 3 -0.1 81.38552682765724 115.00437538587742 110.02452794731602 0 0 -2
1815 7 3 0 80.03360351664698 118.39861696979128 103.74066157318525 0 0 -2
6691 23 5 -0.05 88.98696383044751 119.38659818330169 103.64634349880268 -1 -1 1
1822 7 6 0.1 80.19456207311703 118.47280941438746 100.48615631788516 0 0 -2
6503 23 6 0.1 89.1452828902746 118.37668346307036 101.34913826978254 -1 -1 1
5992 21 2 0 87.61013021437545 111.8462107704976 110.32704413399632 -1 1 1
6664 23 3 0 89.27223371350138 119.50075151075698 107.40858879214927 -1 -1 1
6106 21 6 0.1 85.85525176741655 119.52635995620972 110.06609350544613 -1 1 1
6092 21 6 0.1 86.17240647365799 114.43030890450727 100.65077691810521 -1 1 1
6007 21 6 0.1 89.03515022709641 113.09142376725421 105.62497156339379 -1 1 1
6104 21 5 -0.2 85.22164727989235 118.71896455871095 110.41825484034055 -1 1 1
5958 21 3 0 89.10024373376571 112.02629855211543 100.85180313647406 -1 1 1
6696 23 3 -0.1 89.19991836889392 120.3774769646831 108.49410940062953 -1 -1 1
1808 7 2 0 79.58396447312704 118.77767202917408 105.91041532951746 0 0 -2
6089 21 6 0.1 83.36853428061976 120.61210823627593 109.97108506883379 -1 1 1
6698 23 6 0.1 88.15302738976919 120.1602503584322 103.57083269557155 -1 -1 1
1809 7 2 0 79.04634014152873 119.40857576836387 106.93220717869941 0 0 -2
6105 21 6 0.1 85.6703443843342 117.79176681516405 110.34919807290936 -1 1 1
5995 21 3 0 89.4590352149275 110.6124685559703 106.39548848547919 -1 1 1
5883 21 5 -0.05 83.23730355328189 120.59791927384927 100.36196941736907 -1 1 1
6631 23 1 -0.1782 89.36318484834175 117.70948385115383 105.30390694198947 -1 -1 1
2145 8 6 0.1 79.05298816361736 113.41755410474427 104.14400105943653 2 -2 1
1821 7 3 0 79.40656132513223 119.12697250599508 104.6744916959158 0 0 -2
1823 7 6 0.1 78.99061618895414 120.28373171900552 101.17966840415178 0 0 -2
1984 7 6 0.1 81.60574787521935 117.52758617791844 110.41106131375696 0 0 -2
1917 7 3 -0.1 80.21320940378018 111.63597961619433 110.49411797640687 0 0 -2
1810 7 7 -0.15 79.19910252020028 118.86591151613447 108.10234065759067 0 0 -2
5924 21 2 0 82.6757165446037 120.99522546373764 105.81380930967379 -1 1 1
6476 23 6 0.1 88.76994854934772 121.04336499251093 106.09918677059525 -1 -1 1
5921 21 3 0 82.50975055807353 121.06500373703673 107.11189072757448 -1 1 1
1818 7 3 -0.1 78.96444376174009 119.80829910795745 102.18779300737619 0 0 -2
6704 23 6 0.1 88.63314963566822 120.72321485835832 100.21452534791739 -1 -1 1
293 2 1 -0.1782 99.90846918787518 114.31966837758007 105.9961401339024 0 -1 0
6481 23 2 0 92.66730484338787 116.94222107788697 100.24461427350506 -1 -1 1
2764 10 1 -0.1782 99.85084420228162 120.59428212750305 101.44065117160471 0 -1 0
383 2 3 0 99.06816505007309 115.1152211164695 100.15717924967683 0 -1 0
2771 10 3 0 99.95830959779322 120.13350769232618 104.79977437003419 0 -1 0
2787 10 6 0.1 99.53365152223006 118.77005833015608 102.3145493253119 0 -1 0
503 2 5 -0.2 97.5164494292202 120.87062217034466 110.17486715654348 0 -1 0
6630 23 8 0.05 89.49299099764875 119.17162995621608 105.03383672896516 -1 -1 1
5978 21 5 -0.05 90.11435181779697 110.71220274569987 105.09240117314816 -1 1 1
524 2 6 0.1 92.49814450796146 120.19743040482679 108.05267485939659 0 -1 0
6475 23 1 -0.3 90.01579659814291 119.7822313937801 102.70892021942878 -1 -1 1
449 2 3 0 93.90826120986604 120.32445319252885 106.55047272099992 0 -1 0
2783 10 3 0 99.12300853881435 120.38271604313648 103.80140744907978 0 -1 0
6478 23 2 0 91.68069755292149 117.75323508873002 100.52173164628715 -1 -1 1
6565 23 3 0 96.53958484805723 110.75618350533043 104.09659823743334 -1 -1 1
6572 23 2 0 97.00678734990103 110.69564210778677 106.28483395549557 -1 -1 1
6433 23 3 0 89.9662450836327 120.06167360717967 109.52851585355961 -1 -1 1
6434 23 3 0 89.95871253467593 118.33502622313 107.56179847144703 -1 -1 1
6567 23 3 0 95.77372464100443 110.77821177617302 101.92158915680355 -1 -1 1
5999 21 6 0.1 90.03808797791339 111.73156707501361 104.65963611286575 -1 1 1
5959 21 3 0 90.1239223569799 111.10776696858696 100.89361973265135 -1 1 1
451 2 6 0.1 93.1952406802366 119.83930767752852 102.09999208581692 0 -1 0
438 2 3 0.0282 99.28508762781318 115.33841425454563 106.69701942808425 0 -1 0
6654 23 8 -0.1 95.84852066412242 110.96207815368196 109.7264723795896 -1 -1 1
6625 23 3 0.0282 90.00368927441171 117.45806099839146 106.48595720839272 -1 -1 1
455 2 6 0.1 98.92385947389374 114.61026908415866 103.92719399587085 0 -1 0
6573 23 2 0.14 96.45614071446556 111.16530836020954 107.40559281343391 -1 -1 1
442 2 3 0 98.67790846187575 116.12713929857972 108.84646936119685 0 -1 0
6566 23 3 0 95.62110976640822 111.11880842829487 103.19586961140493 -1 -1 1
6579 23 3 0 94.9188467568861 111.16747585554694 100.96946893567541 -1 -1 1
6477 23 8 0.05 90.11139875616028 118.93145575106296 101.55208923323444 -1 -1 1
6576 23 2 0 96.36428987620695 111.124301010387 105.32795729421301 -1 -1 1
439 2 3 0 98.5965275068593 116.3672177971375 106.12557670544496 0 -1 0
6435 23 3 0 90.6207500415046 118.03642232042392 108.62181609890511 -1 -1 1
459 2 6 0.1 94.9319730021137 118.47502731734087 102.25852746249498 0 -1 0
6502 23 2 0 91.19373638037995 117.8747038937737 101.72533762653202 -1 -1 1
443 2 2 0.14 96.70318530268153 118.62061605667894 107.87366698910722 0 -1 0
6498 23 3 0 92.60236633177584 116.12100090139649 102.5287055305423 -1 -1 1
6499 23 6 0.1 91.15275501118543 117.06006364610818 103.70708733278822 -1 -1 1
6656 23 6 0.1 91.48665522963194 112.41132965100394 103.19136980701433 -1 -1 1
6627 23 6 0.1 90.75625054988619 115.83179764324568 105.66943852009251 -1 -1 1
6653 23 6 0.1 94.46152156560491 116.46357776989699 104.78375154230523 -1 -1 1
6441 23 3 0 91.59302090852572 116.14889161435076 107.60130935601839 -1 -1 1
6636 23 6 0.1 95.64298741032732 114.79141026597893 108.69168688484278 -1 -1 1
6639 23 6 0.1 95.12614836131692 116.09046860799933 106.8092105691716 -1 -1 1
6440 23 3 0 93.52725327594646 115.18197018210574 108.54854948528256 -1 -1 1
6442 23 2 0 92.78197494937359 115.40738198144774 107.50405345867935 -1 -1 1
6634 23 8 -0.1 93.44305888866819 115.06679664345435 106.21067500906123 -1 -1 1
6650 23 6 0.1 93.6437911582115 112.61319311166889 108.1669139694555 -1 -1 1
6585 23 6 0.1 93.32347258824973 112.19079024366059 105.25166911799882 -1 -1 1
6575 23 2 0.14 95.25840018656751 111.77591673832187 105.79516303190115 -1 -1 1
6593 23 4 -0.39 95.39815621496949 112.01761694247816 107.17177258993091 -1 -1 1
6564 23 3 -0.1 94.29646552263561 112.03615183160494 104.89358734073619 -1 -1 1
6637 23 6 0.1 93.10575532377537 114.0562725597926 106.00727445127309 -1 -1 1
6649 23 8 0.01 94.66709871671938 112.82817767642531 108.19308398460285 -1 -1 1
6635 23 5 -0.2 94.90996187206116 115.00486429506401 106.68683345375487 -1 -1 1
6563 23 3 0 94.54357837563596 111.87221546150272 103.5666923434968 -1 -1 1
6638 23 6 0.1 95.66168996701504 114.56876432325512 105.94180621435159 -1 -1 1
6633 23 8 -0.1 94.81289293701704 114.3955745410876 108.03832677787567 -1 -1 1
436 2 3 0 97.14436331069922 117.48133999179288 104.54439063850273 0 -1 0
460 2 6 0.1 96.6532878285308 117.06621555522626 102.44578062316891 0 -1 0
445 2 3 0 98.13500940936638 116.52076185073933 104.80409570105193 0 -1 0
454 2 5 -0.2 98.39458925839914 115.47891233385144 103.59670720436213 0 -1 0
462 2 6 0.1 97.48903868268525 115.15478437495455 103.1288698185943 0 -1 0
458 2 3 -0.1 96.49094282733748 117.63226160090741 103.3424756372467 0 -1 0
440 2 2 0 98.09095802490145 117.23967331888267 107.02591230120215 0 -1 0
6427 23 3 0 91.42258675471047 116.96911013405213 108.6767358838889 -1 -1 1
6651 23 5 -0.2 93.51449163119523 115.92529530690818 104.92284550165807 -1 -1 1
6626 23 3 -0.1 90.7435658348433 116.36926583652982 106.59206512558913 -1 -1 1
6652 23 6 0.1 92.94114152331618 116.79731115262422 105.0492381491614 -1 -1 1
6500 23 8 0.05 93.14747026001662 115.20819132888732 103.57130547264335 -1 -1 1
6581 23 3 0 93.68063573659293 112.31113155246847 102.58543126275191 -1 -1 1
6584 23 5 -0.05 92.3383946857 113.08330962541189 102.88762020571723 -1 -1 1
6624 23 1 -0.3 92.29003725718839 114.11523036147825 103.83752691153808 -1 -1 1
6501 23 6 0.1 94.14310325039982 114.74642559046077 103.33041280828479 -1 -1 1
6578 23 3 -0.1 93.96757230194567 112.01636051921267 101.2913296109454 -1 -1 1
6497 23 3 -0.1 91.63362019755539 117.06432055884693 102.7584490973606 -1 -1 1
6657 23 6 0.1 91.93770540742362 113.53298578610477 102.01343877366108 -1 -1 1
433 2 3 0 96.59346724517636 118.19584318517093 105.54253600344904 0 -1 0
444 2 2 0 97.21961369922184 118.14896670653717 106.74733644575888 0 -1 0
457 2 3 -0.1 95.45316178718835 118.4778581562775 103.24188939313242 0 -1 0
434 2 3 0 95.51639257290539 119.03829450076827 105.47871074395607 0 -1 0
435 2 3 0 94.99330377016392 119.2145268760148 104.29121902426584 0 -1 0
432 2 3 -0.1 95.57598113718603 119.29498054352257 107.83298237141858 0 -1 0
431 2 3 0 95.02294087250377 119.5851182399894 106.61314498892906 0 -1 0
6665 23 5 -0.2 95.28708841591654 112.3817375553345 109.53938391209577 -1 -1 1
6426 23 2 0 92.2798301498239 116.85892343583517 109.5916289189597 -1 -1 1
6443 23 2 0.14 93.30077210255298 115.97909017243774 109.66428696162181 -1 -1 1
453 2 6 0.1 95.01069323157196 119.40834388428156 108.70118411109127 0 -1 0
6482 23 7 -0.15 93.08530918051164 116.10363262271301 101.19434167541154 -1 -1 1
461 2 4 -0.39 97.43188025122869 118.1473127381212 108.95268717176569 0 -1 0
2524 9 6 0.1 91.16878090620357 112.24255786685728 109.34061999667115 -1 1 -1
6632 23 6 0.1 90.58063324657213 119.4296784075511 105.04215289443542 -1 -1 1
6436 23 3 0 90.69546103961916 118.9374763142976 109.606028162164 -1 -1 1
441 2 2 0.14 98.14557292419646 117.18443378198234 108.29030539491822 0 -1 0
6666 23 6 0.1 96.03286859425958 113.12360157597924 109.73028800125186 -1 -1 1
2786 10 6 0.1 98.19296442948277 119.59025355624792 101.98381099995866 0 -1 0
491 2 5 -0.2 99.34471236524803 116.13350200229281 102.54362214988339 0 -1 0
529 2 6 0.1 98.71955412841469 116.81981247295386 102.03002905819224 0 -1 0
437 2 3 0.0282 99.26678941176651 115.16790786946083 108.08462198804928 0 -1 0
389 2 6 0.1 97.2927665704208 116.18917438495522 100.6993768764421 0 -1 0
447 2 3 0 93.93801647899593 120.04620339742226 104.17420200259149 0 -1 0
6667 23 6 0.1 94.55822718844782 112.61627147764302 110.34904760257432 -1 -1 1
6504 23 9 0.3 94.17065061973958 114.96481059681463 100.51436892184952 -1 -1 1
2766 10 5 -0.05 99.21964560197719 119.81388575832335 102.36735970456263 0 -1 0
6580 23 6 0.1 93.31997239116953 112.39331986894769 100.54621568131365 -1 -1 1
463 2 8 0.05 99.38222935665524 113.80706303486218 109.89676317398938 0 -1 0
488 2 6 0.1 98.27663710226231 113.50400781608388 109.8392281305803 0 -1 0
522 2 8 -0.1 98.55453026144974 115.97448433180011 110.38806408707336 0 -1 0
2515 9 3 0.01 91.07605804326262 112.79365146050509 110.27132377720258 -1 1 -1
2514 9 4 -0.22 90.73668612891623 114.00441143034723 110.30440706840494 -1 1 -1
506 2 6 0.1 97.80904027430509 120.70373698906958 109.10362410282352 0 -1 0
430 2 5 -0.05 93.35022227503403 120.58147746574616 102.8555236714225 0 -1 0
417 2 6 0.1 95.67091198129688 120.16874683706428 101.0070561182702 0 -1 0
446 2 3 -0.1 93.40263633833348 120.5245074359849 105.29684864585803 0 -1 0
6429 23 2 0 92.41412444264105 117.79027803610252 110.47799892579985 -1 -1 1
6432 23 3 -0.1 90.26638644394131 121.04302889645982 110.45876080133829 -1 -1 1
505 2 6 0.1 95.30065180565052 120.64068392772896 110.25035212446609 0 -1 0
517 2 8 0.01 97.41712789270052 118.31593002107783 110.49494165240351 0 -1 0
6428 23 3 0 91.65839830430856 118.76944621022942 110.53282612355144 -1 -1 1
6705 23 6 0.1 91.32406137326755 120.53833748359017 100.50561772607962 -1 -1 1
450 2 6 0.1 92.36079942531346 120.88751735550407 103.10571224167154 0 -1 0
6662 23 8 -0.1 90.59325106707725 119.71429057606292 100.3080671934541 -1 -1 1
452 2 5 -0.05 93.17467709842727 120.95321677272548 107.65335310473168 0 -1 0
385 2 3 0 99.75814731785579 115.11712375613217 101.40529131790554 0 -1 0
408 2 3 -0.1 95.07262538282797 120.70680994328899 100.31318398505672 0 -1 0
2770 10 3 0 99.89589229711274 120.84134021543919 105.9055359930008 0 -1 0
456 2 1 -0.1782 99.76995180053683 114.01873509110914 108.5824279828861 0 -1 0
2027 7 6 0.1 87.80224973902286 104.19882478334412 110.65820178768557 0 0 -2
1855 7 6 0.1 86.06784274642544 106.00131884375324 110.69893235213269 0 0 -2
1854 7 8 -0.1 85.6350188758026 104.95697924010813 110.81837607709993 0 0 -2
1839 7 3 -0.1 80.37827986975852 106.35020706405196 110.54323413416665 0 0 -2
1957 7 6 0.1 86.45547962724908 103.0133474792668 110.87866623418942 0 0 -2
1956 7 5 -0.05 86.86655241513543 104.03672704727953 111.1461700064821 0 0 -2
3867 14 6 0.1 88.88211212933629 110.42829328324505 120.48925291489707 0 1 -1
1236 5 3 0 81.6455181496539 106.63594538504032 120.9926214927749 0 0 -1
1406 5 8 -0.1 84.25810409683321 106.03786618781919 120.77494270753576 0 0 -1
1400 5 6 0.1 81.02044443172323 100.14143057777314 117.88769558130443 0 0 -1
1449 5 6 0.1 84.70806751457872 106.966770128884 120.33357993794756 0 0 -1
1181 5 4 -0.39 86.66187242771407 100.19691902930566 110.68602602314239 0 0 -1
1187 5 2 0.14 86.09806668970039 100.33610890100718 112.07007673503878 0 0 -1
1969 7 8 -0.1 82.82392910479189 105.44892414747422 110.95306954956996 0 0 -2
2006 7 6 0.1 82.58067847298388 104.43226187228474 111.27720110941132 0 0 -2
1227 5 7 -0.15 79.3258057914728 105.67742057485238 118.60406031977121 0 0 -1
1970 7 6 0.1 84.185941772858 107.04254873399414 111.61268673750764 0 0 -2
1844 7 3 -0.1 79.32226037082526 106.99172481307092 111.09897520205556 0 0 -2
1380 5 6 0.1 83.31535490602232 100.64712352762339 110.88289249251235 0 0 -1
1170 5 2 0 87.07128705531875 100.67646706130057 112.8477703424993 0 0 -1
1843 7 3 0 79.39192648048989 107.37717673863708 112.41968930686403 0 0 -2
1248 5 9 0.3 79.63871776771616 104.65401156363727 117.19448292541074 0 0 -1
1381 5 6 0.1 82.89048421537214 100.65167758604426 114.61279629472129 0 0 -1
1436 5 6 0.1 87.10663070048726 103.92857133839891 119.90831773905629 0 0 -1
1173 5 2 0 88.2171428134589 100.80352947111092 112.21140734499821 0 0 -1
1840 7 3 0 81.52382410292942 106.11852098290903 111.21635652523497 0 0 -2
1442 5 6 0.1 87.98727146964832 105.34470688737599 119.41255728360127 0 0 -1
1834 7 2 0 80.07569238117267 108.40356938708366 116.23125836475158 0 0 -2
1847 7 2 0 79.81496509773106 107.88037130643583 115.0237527641136 0 0 -2
1221 5 8 0.05 84.81240333073383 104.90221929777883 119.78394414432704 0 0 -1
1856 7 8 -0.1 84.90223457000843 105.00540772219291 112.11230841757043 0 0 -2
1857 7 6 0.1 84.47630105198704 104.05772580139423 112.19237472000987 0 0 -2
1976 7 1 -0.3 87.07005023465001 104.3226991169426 112.57543310281565 0 0 -2
1968 7 8 -0.1 83.83155335905988 106.0783796945369 112.04467741227435 0 0 -2
1226 5 7 -0.15 81.25476794264844 104.62904240470925 117.6747614685746 0 0 -1
1225 5 2 0 81.40388173026656 105.1988539962217 118.86966640668797 0 0 -1
1383 5 6 0.1 83.12672856515397 102.45839356064701 112.25203723614754 0 0 -1
1185 5 3 0 85.81889916058492 101.2000789789854 114.63976585414639 0 0 -1
1382 5 6 0.1 81.67786261024773 101.67349431767698 112.76415326044173 0 0 -1
1179 5 3 0 88.02482262249168 101.82777168546491 114.55860930186635 0 0 -1
1378 5 8 -0.1 83.34548369381424 101.54070110851282 114.19382571177456 0 0 -1
1370 5 3 -0.1 85.80579869682434 101.64387751291963 115.89432162097324 0 0 -1
1375 5 1 -0.1782 86.7014886203578 102.70432396116917 117.68931275449692 0 0 -1
1795 7 5 -0.05 86.00522790866708 105.06152968718544 113.09238069918203 0 0 -2
1797 7 6 0.1 85.68600141547932 104.66783145393791 114.08826112039225 0 0 -2
1796 7 6 0.1 86.20068653860294 106.10648285910894 113.41542514167084 0 0 -2
1850 7 2 0 82.83830569629171 106.38032351446397 113.11152876332415 0 0 -2
1841 7 2 0 81.53710003390678 106.42823470197351 112.50271137165441 0 0 -2
1860 7 10 0.28 84.81611899577284 106.27029251030602 115.30835791327671 0 0 -2
1838 7 2 0.14 83.01708982301938 106.71546204005057 114.4054431625439 0 0 -2
1842 7 3 0 80.5209503199733 107.03476302792664 113.06281292509246 0 0 -2
1859 7 4 -0.5600000000000001 84.12133126984911 106.96426462385215 115.18962216960921 0 0 -2
1835 7 2 0 81.92718354597967 107.18760614044618 114.96451147191053 0 0 -2
1848 7 3 0 80.73275363734561 107.33736768416499 114.34496517282804 0 0 -2
1837 7 2 0.14 83.47225126006174 107.68582306285634 116.2987805902945 0 0 -2
1836 7 2 0 82.18683963006407 107.811227515789 116.06632595344405 0 0 -2
1222 5 2 0 82.56658497946692 105.23978304427584 119.42218586657236 0 0 -1
1245 5 6 0.1 81.00431425423645 102.92038147970813 115.61978877678716 0 0 -1
1435 5 5 -0.05 87.12084918534596 104.6820664158837 119.0990018132386 0 0 -1
1244 5 8 0.05 82.05878131076938 102.79626109990777 116.04917418844354 0 0 -1
1242 5 3 0 82.28920475038797 103.90596561348704 117.08985784260469 0 0 -1
5855 21 6 0.1 87.51077792759352 106.96295323193847 117.27822778910695 -1 1 1
1833 7 3 0 81.31728965834131 108.40894909031474 116.7638674356408 0 0 -2
1395 5 5 -0.2 83.06875558885862 102.84996825746319 114.94043751587414 0 0 -1
1396 5 6 0.1 84.02520093689085 103.47321880902007 115.1776599587144 0 0 -1
1397 5 6 0.1 82.61800937330135 103.51120766226155 114.25012544911502 0 0 -1
5854 21 5 0.06 87.83355840546068 107.97669327763072 117.33230155847076 -1 1 1
1246 5 2 0 83.59022962335392 104.62773932613334 118.89393532658191 0 0 -1
1241 5 3 -0.1 83.50249570377667 103.92918798212678 117.69643988573185 0 0 -1
1219 5 1 -0.3 85.84113457976693 105.35031365598343 118.9204796981291 0 0 -1
6054 21 6 0.1 88.09854141021803 108.00710149815055 111.7151484115055 -1 1 1
6055 21 6 0.1 88.15791857110372 106.65194153412574 112.83823534076338 -1 1 1
6051 21 5 -0.2 88.61649102211302 107.57031057272444 112.48859665510352 -1 1 1
1376 5 6 0.1 86.95093538005756 104.6860884430211 117.06589199162049 0 0 -1
1374 5 8 0.05 87.38171652660746 103.94897517037117 117.76909272580784 0 0 -1
1243 5 6 0.1 84.36695141401269 103.35948058964175 117.31443539799955 0 0 -1
1369 5 3 0.0282 86.82683326585516 102.23868579159063 116.44028788705266 0 0 -1
1178 5 3 0 87.95249653355448 102.3833695459713 115.7505376762456 0 0 -1
1368 5 1 -0.3 82.11208357549066 101.48019421917813 116.5998735039594 0 0 -1
1371 5 6 0.1 84.91633431433718 101.65158262269189 116.46076928577689 0 0 -1
1379 5 5 -0.2 82.76602866659289 101.61088838803087 112.77080415962826 0 0 -1
6049 21 8 -0.1 88.50194441672042 108.49599120776745 113.73679815935273 -1 1 1
6052 21 6 0.1 87.56183532913388 108.37962223975497 114.26306466557192 -1 1 1
1171 5 3 0 86.99045466757836 101.14594086124131 114.05728148197471 0 0 -1
6110 21 6 0.1 87.33405288119792 108.55244701367033 116.57429666879011 -1 1 1
1852 7 3 -0.1 83.92902438838739 107.9751843964832 117.47295343153507 0 0 -2
6030 21 1 -0.1782 87.5884458454365 108.48741537102951 118.62785608475059 -1 1 1
1858 7 3 -0.1 81.7522031633761 108.83462338387052 117.98671858658216 0 0 -2
1996 7 6 0.1 81.03022557529238 109.27637571500969 118.69194409971836 0 0 -2
1853 7 6 0.1 84.8438050324448 107.58814566119962 117.87212788080167 0 0 -2
1851 7 3 -0.1 83.02457991613616 108.60029948647616 118.29385228092286 0 0 -2
1997 7 6 0.1 83.34975129508062 108.79456867580241 119.2924931569405 0 0 -2
1186 5 2 0 84.7447502038084 101.03165989626606 113.85787646406139 0 0 -1
1224 5 2 0 80.40024725584759 105.78919206766881 119.37449125167299 0 0 -1
6022 21 3 0 85.99295459540244 109.80719084625451 119.90450499388186 -1 1 1
1325 5 3 0 79.5139313692324 101.01036676706964 116.65565422697946 0 0 -1
1401 5 6 0.1 80.72866021278253 101.82911107740942 118.17836912637497 0 0 -1
6024 21 3 0.0282 86.77599216806746 109.64000787899084 118.826064898681 -1 1 1
1328 5 5 -0.05 80.91672336892486 101.1346354004288 117.34798067109814 0 0 -1
1218 5 5 -0.2 88.8691714751127 103.73928491670739 117.5919925505643 0 0 -1
1184 5 3 0 84.78753267350704 100.51902450056825 112.63599896540642 0 0 -1
1307 5 3 0 79.39780552514976 100.56044793720824 115.40418316518355 0 0 -1
6065 21 8 0.01 88.71694965072606 110.09120719407787 113.49752159967035 -1 1 1
1408 5 3 0 88.99053461160165 103.08356217966312 116.28480658159785 0 0 -1
1377 5 8 -0.1 83.35230854437063 100.36732419015269 112.00012932436515 0 0 -1
1174 5 2 0.14 88.08210548562346 100.42136242713269 110.93452265706493 0 0 -1
6978 24 6 0.1 88.85243284152605 100.35834258593033 117.29943212797386 1 0 0
1247 5 6 0.1 85.19286653301795 104.05311312464217 120.37673528587601 0 0 -1
6069 21 6 0.1 89.11794949393818 105.56845231433863 111.36388805023972 -1 1 1
2000 7 6 0.1 79.13487846428147 110.28781822459199 116.58784355595023 0 0 -2
1237 5 3 0 80.43540446315177 106.49212467458011 120.43302650125693 0 0 -1
1223 5 2 0 82.74803513443433 105.9775126532346 120.4823987917134 0 0 -1
1220 5 6 0.1 89.42474405564043 104.68905371956183 117.51406231306672 0 0 -1
1591 6 6 0.1 79.18116636365926 103.0272391803466 111.15818170158488 1 -1 -1
1180 5 3 0 89.18954202115691 101.96989645847201 113.88614618711932 0 0 -1
1172 5 3 0 89.2162299627024 101.39728468718576 112.67682555040679 0 0 -1
5853 21 4 -0.39 89.29069905400905 107.94863454026671 117.07688184330968 -1 1 1
1441 5 6 0.1 89.32595151242239 103.21762950639695 118.42138525667076 0 0 -1
1231 5 3 0 79.28774146411537 107.1551841109436 120.81007375460754 0 0 -1
6082 21 6 0.1 87.02355814393364 110.26362941247358 114.8720659361644 -1 1 1
6083 21 6 0.1 88.6533932999137 110.38490019104435 115.52898313910109 -1 1 1
1920 7 6 0.1 79.26840531610574 109.93774589185269 110.94934554491505 0 0 -2
6970 24 6 0.1 79.5319056519268 102.0269200770686 120.71295333482013 1 0 0
6023 21 3 0.01 86.10713603828287 109.05282997039679 120.94739054247353 -1 1 1
6805 24 2 0 81.48739942422239 100.31991914795232 121.01090602940474 1 0 0
6799 24 2 0 83.99790834028538 100.81619700248461 121.07253471372725 1 0 0
6804 24 3 0 80.23188351275937 100.11865979333504 121.01091614574193 1 0 0
2364 9 3 0 99.52062367219224 110.24434157880646 119.88440605430881 -1 1 -1
1103 4 5 -0.2 99.79767382899905 101.24108759727244 117.846632533666 0 -1 -2
6129 21 6 0.1 93.55290709078218 105.82727431563258 120.79114414397945 -1 1 1
6131 21 6 0.1 89.68849999465313 108.0779660733129 119.91648399537246 -1 1 1
943 4 3 -0.1 91.50398832086434 102.11486821034609 120.61525687382476 0 -1 -2
1188 5 3 -0.1 90.3182659834011 101.00707170482917 110.62810081627478 0 0 -1
1030 4 3 -0.1 98.78924315697972 105.51707866411901 120.99251595795721 0 -1 -2
6620 23 6 0.1 96.02045580729771 108.56919810525562 110.91560100407524 -1 -1 1
944 4 3 0 92.87881576102556 101.8821166603058 120.58540642614057 0 -1 -2
6600 23 3 -0.1 99.4755522118445 109.79065697124598 114.03275484510299 -1 -1 1
5891 21 1 -0.3 95.5576679748271 103.44038833724889 110.70615016853107 -1 1 1
6595 23 8 0.05 96.98639840687923 109.25473579438608 110.85721764714026 -1 -1 1
1104 4 6 0.1 99.31810804514295 100.24874439727981 117.47226321848467 0 -1 -2
893 4 3 0 99.63429183871337 100.89092652078008 114.664226958267 0 -1 -2
1083 4 1 -0.1782 96.0895959409701 100.54815024579648 114.80924143861665 0 -1 -2
2368 9 2 0 98.85993345683296 108.79159094832912 117.82711400639741 -1 1 -1
5856 21 3 0 89.73635234502143 107.85174755450129 114.44463028522112 -1 1 1
1155 4 6 0.1 90.92790480045853 101.6651908459906 119.87946557957625 0 -1 -2
953 4 6 0.1 99.33004224966753 102.37507583743525 119.64600394789557 0 -1 -2
929 4 8 0.05 94.25961433195974 100.41839918838431 117.41942781422316 0 -1 -2
933 4 2 0 95.5376586169678 101.56670823448268 120.4759512862211 0 -1 -2
954 4 2 0 95.38142054027033 100.60310524246842 118.42516275171614 0 -1 -2
1440 5 3 -0.1 90.05210030511027 103.35745434290592 115.52247109519371 0 0 -1
5915 21 6 0.1 92.70798378267632 104.64239520316804 110.96286958162881 -1 1 1
1114 4 8 -0.1 92.94806688671055 100.64487824596443 118.23020777449963 0 -1 -2
5859 21 2 0.14 89.98302422879593 107.73195686096213 115.82858700051787 -1 1 1
1156 4 6 0.1 91.93485319689097 101.28527447966681 116.29356639725772 0 -1 -2
930 4 2 0 94.81883384822936 100.99961834211936 119.57955301051143 0 -1 -2
949 4 3 -0.1 96.75788169536908 100.75979435569101 118.27819467709702 0 -1 -2
6130 21 3 -0.1 90.33299386124615 107.50327811707265 119.30127889243006 -1 1 1
934 4 7 -0.15 96.90076083396988 101.75926122035462 120.33418084075953 0 -1 -2
5846 21 2 0.14 90.25349060833025 107.49303068918154 117.98910959905822 -1 1 1
1177 5 3 0 90.22181253916787 102.62610469820294 114.39470073588299 0 0 -1
1175 5 3 0 90.32129719982552 101.48566139868421 111.91895367136539 0 0 -1
5860 21 3 -0.1 91.42063912261592 106.87677014327087 119.87752080019503 -1 1 1
1159 4 6 0.1 92.5619921960566 102.61732580050061 117.3348176399127 0 -1 -2
1154 4 11 -0.3 92.0828077378209 101.55175914154934 117.3688008726709 0 -1 -2
6687 23 6 0.1 98.80949387262422 107.55878304546508 111.6885183820871 -1 -1 1
6050 21 8 -0.1 90.07897899874695 107.23818879060164 112.1151422628541 -1 1 1
1033 4 3 0 99.21240350423551 105.09713935616199 119.77717573526816 0 -1 -2
6107 21 5 -0.05 96.27918131547919 103.5587420383773 111.94865387465 -1 1 1
6067 21 5 -0.2 90.1065873601353 105.90043289487862 111.33714596506383 -1 1 1
5858 21 2 0 90.6100502729317 107.27317902564813 113.52178778848653 -1 1 1
6068 21 6 0.1 90.6287806314815 105.18684402510542 111.88285263463428 -1 1 1
5845 21 2 0 91.30042952744829 106.93776981741402 117.33481739572849 -1 1 1
5842 21 2 0 91.16144651268851 107.070450437815 116.0853991873155 -1 1 1
6053 21 6 0.1 90.56557170882694 108.05026397194644 111.56285904473617 -1 1 1
1445 5 6 0.1 90.84181249628388 103.79635223842551 115.9962259884068 0 0 -1
950 4 3 0 97.5466936676258 101.41846085335517 119.17227431267156 0 -1 -2
1402 5 3 -0.1 91.42381986400858 102.02350123647908 112.43572521044285 0 0 -1
5847 21 3 0 92.38529921258677 106.33536803748763 119.16614837173732 -1 1 1
5844 21 3 0 92.33866125022243 106.33729635136997 117.81361007549631 -1 1 1
952 4 8 0.05 98.84242024900793 102.15635030308098 118.72909277376448 0 -1 -2
1036 4 5 -0.05 98.15564714936544 104.54630025673961 118.81939442094469 0 -1 -2
5857 21 3 0 91.73748625799946 106.64048468165895 113.88716788402374 -1 1 1
5843 21 3 0 92.00844846274204 106.5245152392226 115.20495220616436 -1 1 1
1079 4 6 0.1 98.08834312563981 101.7064947613712 115.84027391229253 0 -1 -2
6048 21 6 0.1 94.49465319839325 103.10378772538358 113.29815880005717 -1 1 1
6042 21 3 -0.1 92.76129158782342 106.28959362805925 113.1072951131401 -1 1 1
6043 21 6 0.1 92.76340762048635 106.65407943512803 112.07229718382831 -1 1 1
5850 21 3 0 93.97859598455659 105.38150819007895 114.90542960762238 -1 1 1
6041 21 3 0.0282 93.76826172870967 105.55137666725302 113.6029806911053 -1 1 1
6046 21 8 0.05 95.30955647847392 103.8420919117294 113.13365682313281 -1 1 1
5851 21 3 0 93.17046260404128 105.99574833316717 115.70432586701173 -1 1 1
5849 21 3 0 94.38711419059592 105.32984807726713 117.5546270098727 -1 1 1
5852 21 3 0 93.30161287130868 105.875628152475 117.05195497525699 -1 1 1
6080 21 3 0 94.99030885096334 104.65908145382201 115.42020888782179 -1 1 1
5890 21 5 -0.2 96.0187711377144 104.07995549835016 114.45248399837604 -1 1 1
6112 21 3 -0.1 95.20152531486056 104.68763422933662 116.71650845043816 -1 1 1
5892 21 6 0.1 96.39703075095366 103.13538309750902 114.8689093426383 -1 1 1
6113 21 6 0.1 96.85466922300208 104.69871740909863 114.34190289554247 -1 1 1
6117 21 6 0.1 96.09542881482587 104.20392537608677 117.05986017162436 -1 1 1
6114 21 6 0.1 96.97985984465797 102.65776271792396 112.08116052707975 -1 1 1
6047 21 1 -0.1782 94.734588074143 105.02359335961498 112.77372602052213 -1 1 1
6108 21 6 0.1 96.90839728057725 104.4504392899463 111.72931992544864 -1 1 1
1076 4 1 -0.3 98.39505902168165 103.3013692503679 117.99618823972413 0 -1 -2
1108 4 6 0.1 97.79517407723523 105.28065104443645 118.03332474411478 0 -1 -2
5848 21 3 -0.1 94.45721760111562 105.28377201233721 118.89983325680146 -1 1 1
955 4 6 0.1 94.42492733216383 101.21529628577065 116.65787162731482 0 -1 -2
1078 4 3 -0.1 98.31569681961741 101.13953618282923 114.94230983485434 0 -1 -2
2374 9 6 0.1 97.30207127314627 107.14255550688696 115.37624416996597 -1 1 -1
2370 9 3 -0.1 97.47601694986301 107.58543638875791 116.32543810239306 -1 1 -1
6619 23 2 0 97.73823605773602 109.21075803920056 112.1889893659293 -1 -1 1
1176 5 3 -0.1 91.38341549854155 102.56835402238194 113.68323075854647 0 0 -1
1456 5 6 0.1 92.31443179518304 103.1223563047242 113.96371303812072 0 0 -1
2366 9 3 -0.1 96.65179348883677 109.06110830273225 117.8887038446881 -1 1 -1
2367 9 3 0 97.8762501613767 109.34164236612779 118.40319043389499 -1 1 -1
2365 9 3 0.0282 96.4438157173899 108.2747162111595 116.82064892597235 -1 1 -1
2384 9 1 -0.0564 95.28209184231231 108.1252696904684 116.19751518149033 -1 1 -1
2530 9 3 0.0282 94.40617361468904 109.18785013673133 116.00812123497963 -1 1 -1
1109 4 6 0.1 97.33477619758101 104.29489852145473 119.4936629060955 0 -1 -2
2571 9 6 0.1 94.34299003708713 109.0176480612435 113.91421595232134 -1 1 -1
1457 5 6 0.1 92.33486078368799 102.17713076343166 111.85038505368165 0 0 -1
6617 23 3 -0.1 98.75546767462379 108.37059615922337 112.36219648441745 -1 -1 1
931 4 2 0 93.48369511103938 101.19089513005612 119.56153505818705 0 -1 -2
6074 21 3 -0.1 93.48374359984996 105.85404358411144 119.69778282309987 -1 1 1
6128 21 6 0.1 95.22281990780277 104.67444866389712 119.30497607076711 -1 1 1
2512 9 3 -0.1 93.87218613349646 109.4632353539997 114.79274366980488 -1 1 -1
1158 4 6 0.1 91.13228762958155 101.77558589935998 117.83186236353535 0 -1 -2
2375 9 3 0 98.19669356031375 110.12047525430683 119.45201971167407 -1 1 -1
2572 9 6 0.1 92.6176756843463 109.22851144377826 112.3105405532051 -1 1 -1
951 4 6 0.1 97.10596680195142 100.53839509996182 117.31036386089303 0 -1 -2
2373 9 6 0.1 95.81493806024389 109.58942879881721 118.35730916225748 -1 1 -1
2369 9 7 -0.15 98.70365294381097 107.91815108688263 116.81827465132899 -1 1 -1
6596 23 3 0 97.57825481200366 110.22227145291339 112.92544384654389 -1 -1 1
1077 4 3 0.0282 97.3450903126067 100.49559182308406 114.28376892207197 0 -1 -2
2529 9 3 -0.1 93.74106739096834 109.68988235645291 117.03595037773552 -1 1 -1
2599 9 6 0.1 93.81023769062477 109.27468759927777 118.00558413232943 -1 1 -1
2513 9 3 -0.1 92.44363420331048 110.3037780148941 112.31539883375251 -1 1 -1
2511 9 3 0 92.97121381791503 110.44801398766973 114.65449758922571 -1 1 -1
6618 23 3 0.0282 99.75345931529304 108.74363804255628 113.21445750590358 -1 -1 1
879 4 3 0 99.88499202556793 100.18873498852209 113.62660919508508 0 -1 -2
6599 23 3 0 98.30459795740597 110.48463281248036 113.9923263844374 -1 -1 1
5861 21 6 0.1 91.59372019204135 107.02980549634573 120.90355494283388 -1 1 1
6066 21 6 0.1 89.7771029289471 110.26883591359201 113.38647557509672 -1 1 1
3866 14 6 0.1 91.11236581905375 109.54880560091536 121.02334044682414 0 1 -1
4064 14 6 0.1 83.93178188253546 117.22614773959678 120.39749001108153 0 1 -1
1913 7 6 0.1 79.1893932799679 116.44597905321638 112.78115089933581 0 0 -2
5203 18 6 0.1 79.0981677521943 120.26168101549095 118.21273603946743 1 -1 0
5095 18 6 0.1 79.76403413031213 120.78970483109559 116.2452878169795 1 -1 0
6020 21 3 0 84.13825510806467 110.78487877895606 120.86787034857227 -1 1 1
6100 21 9 0.3 82.79689148571659 120.9785832000353 115.64442172151266 -1 1 1
1893 7 3 0 79.08817206540752 112.7990599817139 112.5585931780627 0 0 -2
3999 14 6 0.1 87.62558397940067 120.52590992567124 120.70982582739394 0 1 -1
1828 7 8 0.05 79.38286064686012 119.08082843593328 110.5977333737714 0 0 -2
1895 7 3 0 80.43784981741499 112.94776920084425 110.67788928688378 0 0 -2
1952 7 1 -0.3 79.50077963614422 117.60680677182029 110.71083789412131 0 0 -2
6025 21 3 -0.1 86.76483766691653 110.62585910250256 117.91594836444341 -1 1 1
6031 21 6 0.1 87.62125962478423 110.68231935075683 117.20121131650676 -1 1 1
3862 14 3 -0.1 89.28908579463624 111.47538505377527 120.6105621598141 0 1 -1
1966 7 6 0.1 79.57248863962641 117.60899330018978 114.2571833534353 0 0 -2
1892 7 3 -0.1 79.33543279810635 115.44384152100764 112.83751211994974 0 0 -2
4075 14 6 0.1 87.42770178841002 112.24388038431914 120.17938897199004 0 1 -1
1829 7 6 0.1 80.37795205519491 119.55573977551222 110.56057382041358 0 0 -2
4024 14 6 0.1 89.00622404096512 120.77909962890408 118.63921367579431 0 1 -1
3997 14 3 0.0282 85.56819350052082 120.75014365711553 120.25186778537443 0 1 -1
2570 9 3 -0.1 86.20596412531381 120.61062182140975 116.53777567588435 -1 1 -1
6032 21 3 -0.1 83.07036082919286 111.60273586149175 120.8088447186007 -1 1 1
6021 21 3 0 85.05520023311698 110.75373902079171 119.91726023377586 -1 1 1
1918 7 3 -0.1 79.36558078694834 110.95924138842716 111.24898090166329 0 0 -2
5991 21 2 0.14 88.10181378017981 110.76905273361791 110.9120546647059 -1 1 1
2625 9 6 0.1 85.25058538573799 120.08311070439771 116.71515574937926 -1 1 -1
5987 21 3 0 86.96648059441638 113.93503374493565 110.9483493734587 -1 1 1
3863 14 3 -0.1 88.43091518408646 112.4654636233152 120.4846783503041 0 1 -1
6081 21 5 -0.2 88.0178810618391 110.6959322349406 114.72900736412375 -1 1 1
6009 21 4 -0.39 88.06307737777205 110.81064519435864 112.31303070560644 -1 1 1
4003 14 1 -0.1782 85.340269436917 119.39592549939908 120.1883300290088 0 1 -1
1912 7 5 -0.05 80.82651069699608 117.12713643693934 111.15072160580858 0 0 -2
1909 7 3 0 80.89102288886647 115.61281444818576 111.10347368717692 0 0 -2
1894 7 3 0 79.97652517006391 113.54003630990319 111.7664647541337 0 0 -2
5889 21 6 0.1 84.41010239911381 115.9707429639675 111.06315922182154 -1 1 1
2343 9 3 0 87.08857127217252 119.80998785978747 115.99004864423722 -1 1 -1
3849 14 8 0.05 86.49286570423256 116.57364077196166 119.80599916037178 0 1 -1
3851 14 2 0 88.12862764920594 114.78111270132528 120.04233884928922 0 1 -1
4002 14 8 0.05 84.2361945893619 119.07732352957046 119.41259042108143 0 1 -1
4070 14 6 0.1 83.39287028760047 117.05043495091707 118.84265831998381 0 1 -1
5865 21 3 0 84.61644959137494 120.05756419322684 112.44442257744777 -1 1 1
3874 14 2 0 87.91888249550712 117.00016820057822 119.71314186066633 0 1 -1
4034 14 8 -0.1 86.63786363487753 115.01490234670646 119.8108193878227 0 1 -1
5873 21 7 -0.15 82.67302806839362 119.40099194952609 115.15389802598517 -1 1 1
4004 14 6 0.1 84.48616334612542 119.39640997733571 118.3863621626189 0 1 -1
5878 21 6 0.1 81.86297943157216 118.55316077945281 116.87899373225159 -1 1 1
2357 9 6 0.1 86.04204128927248 118.07695916611746 116.52446925034289 -1 1 -1
2356 9 3 -0.1 86.94002603391704 118.48649155046587 116.04409176122248 -1 1 -1
3847 14 1 -0.3 85.47632293828914 117.0428262124528 118.8735882235029 0 1 -1
5868 21 3 0 84.79049201157801 118.85620229089969 111.8488962505674 -1 1 1
5872 21 2 0 83.30310464695278 119.11347293241452 114.01074187232055 -1 1 1
5988 21 2 0 87.23898214285147 112.65821849059435 111.22546900251753 -1 1 1
5874 21 3 -0.1 82.21628531309435 118.4045098922154 115.90504554267154 -1 1 1
1985 7 6 0.1 81.14191921314759 117.5390862119292 112.0972547513243 0 0 -2
6027 21 3 0 84.87632995991804 111.50478216143034 118.82364415693087 -1 1 1
6026 21 3 0 85.81903321865208 111.49925486301507 117.92852028568487 -1 1 1
6017 21 3 -0.1 82.89488559735886 112.29568050405817 119.66967747578119 -1 1 1
6075 21 6 0.1 81.95630107486902 114.15161258099099 117.98142308440401 -1 1 1
6076 21 6 0.1 81.99963932000054 112.8774417767782 119.61509570295405 -1 1 1
5888 21 1 -0.0564 82.05133005572434 116.04652396997821 116.31967069279605 -1 1 1
6014 21 3 0 83.7880911296719 112.31420426712793 118.70608480952534 -1 1 1
5989 21 2 0.14 87.47721830923209 112.12402391511074 112.39422105029851 -1 1 1
6109 21 6 0.1 85.61832522911048 112.26051213842584 114.86957246032978 -1 1 1
6070 21 8 -0.1 87.63478419615453 112.21668733652379 114.78985894660248 -1 1 1
6037 21 8 -0.1 86.40657746053822 112.61669464315361 115.56938865563677 -1 1 1
6015 21 3 0 83.80647229411187 113.29939344986978 117.82171500617906 -1 1 1
6013 21 3 0 85.82403699625425 112.43564547959167 117.02707853392967 -1 1 1
5990 21 3 0 87.32115063961506 112.81609696470352 113.4423756496264 -1 1 1
6012 21 3 0 84.91220948445351 113.39707223288735 117.13633734484353 -1 1 1
6111 21 6 0.1 88.5189692993443 112.72492713835122 115.27061817899596 -1 1 1
4077 14 6 0.1 86.19305981472783 114.7767699510052 118.88917666037553 0 1 -1
5841 21 1 -0.1782 86.14500365899208 115.96866228749263 112.08085967999045 -1 1 1
5862 21 5 -0.05 84.69077891844434 116.20616089499518 112.08116899200907 -1 1 1
5986 21 3 0.0282 86.56483722581979 114.65497737264775 112.06565609063585 -1 1 1
6038 21 6 0.1 84.30788624533476 115.3891472415311 112.7240076875928 -1 1 1
5879 21 3 0 84.27861290725238 117.71552944569368 112.4638222657264 -1 1 1
6035 21 2 0 85.15339154345372 114.312993882019 116.30072992004163 -1 1 1
6011 21 8 0.05 86.4272215847312 114.1667163648785 115.55363611392119 -1 1 1
6036 21 6 0.1 87.3934833340073 114.52803940394 116.00657197360107 -1 1 1
5985 21 3 0.0282 86.7357580405638 114.03431094378567 113.24987434516568 -1 1 1
6004 21 1 -0.1782 86.3405993017769 114.78357616917656 114.29252723272029 -1 1 1
6034 21 3 0.0282 83.1606609783674 115.28873857009425 116.67009653350127 -1 1 1
6033 21 3 -0.1 84.4082490031964 115.37679311855604 116.15451899038116 -1 1 1
5869 21 3 0.0282 82.28707970794562 117.16459714988392 115.44202895111448 -1 1 1
5870 21 3 -0.1 82.75502344048243 116.91909138952892 114.17931857681742 -1 1 1
5877 21 6 0.1 82.75764351865574 115.85432618844061 113.83816241020048 -1 1 1
5871 21 3 0 83.46692921841783 117.90302735463446 113.52490655566064 -1 1 1
6103 21 6 0.1 84.79030076462055 116.22522605553951 115.6764053788412 -1 1 1
6016 21 3 -0.1 82.91195334402013 114.30273554392355 117.54912120412604 -1 1 1
2627 9 6 0.1 87.90157908382382 116.60211291793274 115.99298831256799 -1 1 -1
2626 9 3 -0.1 88.00346818390953 117.6321298447123 115.8240871166291 -1 1 -1
4063 14 5 -0.05 84.22096389391291 117.51248396184872 119.40268737984121 0 1 -1
3869 14 3 -0.1 88.49426012672953 118.24874810335423 119.50245680901574 0 1 -1
1891 7 3 0 80.11462137572201 114.87253193294053 111.90731830774986 0 0 -2
5876 21 2 0 83.90491429697114 120.18505329915413 113.51711462793783 -1 1 1
3871 14 6 0.1 87.92221463299529 119.1192684894514 119.37252189715612 0 1 -1
3848 14 6 0.1 82.01213843023785 119.64345546455525 119.22419501945132 0 1 -1
3846 14 5 -0.2 82.90782204484411 119.71142838161697 119.87865431794106 0 1 -1
3850 14 2 0 88.71744673496842 115.93110353203166 119.87069878032509 0 1 -1
3864 14 3 0 88.93436929436643 113.68468113686677 120.36177081602793 0 1 -1
2340 9 3 0 88.21474874594871 120.31324157556779 115.5011223879354 -1 1 -1
1981 7 6 0.1 79.77792580318281 119.9330268120622 112.49491442373554 0 0 -2
2342 9 2 0.14 89.12773244436752 118.22191639205403 115.26670602060838 -1 1 -1
2341 9 2 0 89.12712697457937 119.50370792876629 115.08245028883466 -1 1 -1
4076 14 6 0.1 84.67515076961635 114.8332784372126 120.49578277478241 0 1 -1
1967 7 6 0.1 79.20604484118823 119.12998382392527 114.8377535579717 0 0 -2
3875 14 6 0.1 86.16591129016204 116.89789286595004 120.76527186907711 0 1 -1
4074 14 11 -0.3 85.70966254498582 114.59285942613822 120.86259406832366 0 1 -1
4069 14 6 0.1 82.66082151892013 119.2434854404849 120.89311481691325 0 1 -1
2606 9 6 0.1 90.603224172337 117.24538764771523 113.12464837370366 -1 1 -1
308 2 3 0 97.22552884752506 120.35972194677919 112.35988826311815 0 -1 0
6602 23 4 -0.22 97.28818326374537 116.16440451298797 115.55584411414864 -1 -1 1
6613 23 6 0.1 95.88841289322797 116.59375017703618 114.18816368715619 -1 -1 1
2385 9 6 0.1 97.44333385830005 111.31320932747906 120.99387063229614 -1 1 -1
2484 9 2 0 96.57236113814207 115.68109075951466 119.00909428526415 -1 1 -1
563 2 6 0.1 97.63838133989978 115.39549662498932 110.61494200435803 0 -1 0
6660 23 6 0.1 99.59367847608942 111.28875788492795 116.33235074733133 -1 -1 1
3859 14 3 0 91.11889179458585 112.88635917607888 120.80942604902877 0 1 -1
2480 9 3 0 98.84607272819432 116.3235859456852 120.06254630721378 -1 1 -1
6606 23 3 0 96.32421383604664 114.5949827087081 114.20882578116488 -1 -1 1
2528 9 3 -0.1 91.97504397841747 110.89373182909857 111.1520327463742 -1 1 -1
2358 9 5 -0.05 97.23503798345766 111.18464499500632 119.98784228849996 -1 1 -1
2498 9 5 -0.2 99.24656496205148 114.05692254355382 120.94350513896171 -1 1 -1
6608 23 3 0.0282 95.38301675849158 114.2382696301976 113.32564217804347 -1 -1 1
2502 9 3 -0.1 99.93756365298614 116.79081389131917 120.62817805988459 -1 1 -1
3868 14 3 -0.1 92.85976897733012 114.38699661110591 120.89506241630117 0 1 -1
2525 9 6 0.1 90.30160418396483 115.6294246074162 111.35422372931944 -1 1 -1
6605 23 3 0 97.12081948723547 113.6457827963991 114.77000065964171 -1 -1 1
489 2 8 -0.1 99.73935988942524 115.08209354532806 110.73176813649903 0 -1 0
2508 9 3 0 92.80402798152285 111.21587657709183 115.72542845088559 -1 1 -1
2488 9 2 0 96.94836695388858 116.84821369032862 118.98950192191757 -1 1 -1
3854 14 7 -0.15 90.57750452870022 117.25120913664236 119.72381686651748 0 1 -1
2491 9 3 0 99.3835618594723 120.24995298893148 120.48690211372517 -1 1 -1
6611 23 3 0 97.22823183209003 112.43960184066333 114.26192818322251 -1 -1 1
4023 14 5 -0.2 89.92500309995611 120.96792113622575 119.2411006225535 0 1 -1
298 2 2 0.14 98.93040422517338 120.57835885931968 115.56447087849202 0 -1 0
3852 14 2 0 90.70249515272073 115.02944502991292 120.29856287894019 0 1 -1
6609 23 3 -0.1 95.38691896113639 112.9361273575462 112.94416768033564 -1 -1 1
2579 9 6 0.1 92.6747522923361 115.78286482335383 115.61644985460711 -1 1 -1
2526 9 1 -0.1782 89.76249273788198 115.57586023323299 113.88776571088763 -1 1 -1
6658 23 3 -0.1 91.30201411948826 120.9347112245616 111.34021263146897 -1 -1 1
307 2 6 0.1 99.63293737955337 118.79735453958475 112.92173870524178 0 -1 0
3873 14 6 0.1 91.49892373682832 119.69683520445118 119.98587775123241 0 1 -1
2577 9 5 -0.2 93.08132920589064 115.7697607157397 116.64577355602557 -1 1 -1
6621 23 8 -0.1 96.74032488984457 110.78965430769769 110.92047589689423 -1 -1 1
6607 23 3 0.01 96.46129738629354 115.8513829297496 114.68023756396255 -1 -1 1
2607 9 6 0.1 94.48971981575141 114.23205286299265 115.96709585501209 -1 1 -1
6616 23 3 -0.1 98.82163042972351 113.12441656563058 116.33832237851772 -1 -1 1
2534 9 6 0.1 96.14962088363103 110.82849730323585 119.90617456304905 -1 1 -1
2605 9 6 0.1 92.36653060959094 113.15039648382415 117.70251799256134 -1 1 -1
2566 9 8 -0.1 93.85045659476023 114.45760674452131 116.84132186988735 -1 1 -1
2549 9 6 0.1 94.66239525151178 120.51034292282621 116.46790539992264 -1 1 -1
2547 9 5 -0.2 93.22283971516009 119.47613719716516 117.70411869668828 -1 1 -1
2522 9 3 0 91.84449750986447 112.85566151138333 114.67111340275358 -1 1 -1
3876 14 9 0.3 92.28150873343537 116.92136880173939 119.87887441794697 0 1 -1
3865 14 3 0 90.24735188554739 113.87020670121326 120.55579664769355 0 1 -1
6597 23 3 0 96.67772416760553 111.08695627750078 112.44776294229675 -1 -1 1
582 2 3 -0.1 99.9217828957234 120.63570274792198 116.5497611141619 0 -1 0
2489 9 3 0 98.48839346201612 114.99520849245003 120.08044302149705 -1 1 -1
533 2 5 -0.2 98.4090207657721 117.29436337575964 111.1069359682138 0 -1 0
6693 23 6 0.1 97.71876133148969 111.22812114624638 110.55886584026725 -1 -1 1
2497 9 6 0.1 95.85427231121184 119.36938972140544 117.49910202932078 -1 1 -1
6444 23 3 -0.1 93.08440575432927 119.60784235752128 112.10554088280131 -1 -1 1
6612 23 6 0.1 98.80416420858072 115.43323971904813 116.7676542933978 -1 -1 1
562 2 6 0.1 98.77883946437126 117.77655379837529 113.99603489208405 0 -1 0
6439 23 6 0.1 95.87002183342986 116.16509981459906 111.65249921923728 -1 -1 1
2338 9 2 0 90.35293063030204 119.93190013892554 115.11677987240111 -1 1 -1
2509 9 3 0 92.48348829400099 112.45590979519889 115.71796676684147 -1 1 -1
2521 9 3 -0.1 91.07476423299354 113.91457766191274 114.7241115561057 -1 1 -1
2527 9 6 0.1 90.76809430254609 114.36695193929316 115.68601881168689 -1 1 -1
2546 9 8 -0.1 93.68003264325829 120.75261666227738 116.8869163007497 -1 1 -1
3872 14 8 0.05 90.42364118344597 119.74566940528223 120.01783779955322 0 1 -1
2478 9 3 0 98.28229378550441 118.55315597476438 119.46858384197589 -1 1 -1
6437 23 4 -0.39 94.07286933869338 116.33284492744039 110.81142291495141 -1 -1 1
305 2 4 -0.39 98.76425389239317 119.83624019724209 114.38485206001886 0 -1 0
2354 9 2 0 92.77674502479013 120.46080913701249 115.70096340485131 -1 1 -1
2349 9 4 -0.39 90.43151651142377 117.69284888993135 115.1258674566615 -1 1 -1
2483 9 3 0 97.31918576592935 114.70234694681356 119.36451085460774 -1 1 -1
6438 23 5 0.06 95.01330182165387 115.51845983401054 111.57094683471837 -1 -1 1
2561 9 8 0.01 93.89619611816673 117.0850364617351 116.8082206144631 -1 1 -1
2532 9 6 0.1 94.907352445591 112.21180210612553 116.49445490791248 -1 1 -1
6615 23 6 0.1 94.64417381385134 112.53226916097515 112.39545043271568 -1 -1 1
6601 23 3 -0.1 98.82429433131456 111.88031162284466 115.79439760148833 -1 -1 1
2519 9 3 0.01 90.57905586725379 114.57043906386525 111.37306072111933 -1 1 -1
6431 23 3 0 91.9798760957161 119.74644311207771 111.36607162210177 -1 -1 1
6715 23 6 0.1 94.67781143778862 118.49255876621436 112.66764172676541 -1 -1 1
2479 9 3 0 99.3689378389626 119.00814732771107 120.15886363548006 -1 1 -1
2550 9 6 0.1 93.80063474109089 119.25727758551147 118.62907495107967 -1 1 -1
2500 9 1 -0.1782 94.83755186629313 112.20285414487432 118.48250501956983 -1 1 -1
2510 9 3 0 92.46934684387942 110.98865146246203 113.50302323610714 -1 1 -1
2486 9 3 0 94.87847545302216 114.48713721462093 118.0194755599209 -1 1 -1
2476 9 3 -0.1 96.424000536419 118.83255892897047 118.1686198251253 -1 1 -1
2355 9 2 0.14 91.19506653124742 118.90312045073246 115.16981280183384 -1 1 -1
2545 9 8 -0.1 92.88357890209889 118.26480057773672 116.87338759486533 -1 1 -1
2531 9 2 0 93.33964544058743 110.9376605876877 116.84716241117287 -1 1 -1
6694 23 6 0.1 95.29505839410017 114.63933202507185 110.98926878781597 -1 -1 1
2351 9 6 0.1 91.69653397401764 116.48187552875606 114.00515676254372 -1 1 -1
2475 9 3 0 97.37760673300654 119.36525793806612 118.93511984446324 -1 1 -1
2485 9 2 0.14 95.3762891500539 115.64382383830097 118.36564259648053 -1 1 -1
2477 9 3 0 98.04240696745428 117.24074358259087 119.49693698747018 -1 1 -1
6604 23 3 0 97.96403926388524 113.97220850114391 115.77074861467622 -1 -1 1
6445 23 6 0.1 93.42237231376203 120.3100478060007 112.85355478113624 -1 -1 1
2551 9 6 0.1 92.28797520474872 119.8091455628215 118.05243989403598 -1 1 -1
2562 9 6 0.1 94.50677445805205 117.28402024105206 115.86230095679292 -1 1 -1
534 2 6 0.1 99.34148190432742 117.80701835993955 111.155539859631 0 -1 0
535 2 6 0.1 98.09051662785353 117.09389414969868 112.07842865245038 0 -1 0
6714 23 3 -0.1 93.77240350903477 118.4548660906849 112.1125467631772 -1 -1 1
2482 9 3 0.0282 96.78786578279517 113.47278549234699 119.15178902466272 -1 1 -1
2481 9 3 0.0282 95.54555741824514 113.35921168895715 118.4787044688626 -1 1 -1
2523 9 3 0 91.93893861559329 112.21703579556865 113.54910951833675 -1 1 -1
3855 14 7 -0.15 91.959310725128 115.27669639338143 120.33977422096598 0 1 -1
2507 9 8 0.05 94.15190935337385 112.12060669914429 117.23878203468264 -1 1 -1
6598 23 3 0 98.07972025705217 111.56106395418854 114.69464328846364 -1 -1 1
2518 9 3 0 90.91249365751958 113.96042961882108 112.47075433644743 -1 1 -1
2493 9 3 0 97.46761094995512 120.63221348466479 119.22838851516683 -1 1 -1
2520 9 3 0.0282 90.58040370212855 114.4756945292273 113.68354272750128 -1 1 -1
2548 9 6 0.1 91.92116081458761 117.91204398651978 117.34562332398244 -1 1 -1
504 2 6 0.1 98.94561706570448 119.78225617256655 111.15036593781647 0 -1 0
6614 23 1 -0.1782 94.5062137265642 115.18267489693199 112.81472070514072 -1 -1 1
3870 14 3 0 89.84964283076812 118.42954339585654 119.54693155177699 0 1 -1
6610 23 3 0 96.48289421751242 112.22019438686264 113.14915731098219 -1 -1 1
2352 9 3 0 92.4002354894804 119.10932777608201 115.67366708038008 -1 1 -1
6674 23 6 0.1 99.39703536874497 113.31026612574915 117.20936230276698 -1 -1 1
6603 23 3 0.01 98.00277113797488 115.22132218664808 116.09223600530103 -1 -1 1
2487 9 2 0.14 96.08276041352002 117.58432277732591 118.32266447351353 -1 1 -1
2517 9 3 0 91.4812688270417 112.78418634549894 112.43249308022638 -1 1 -1
2578 9 6 0.1 92.24594787637916 115.65707533460957 117.3571131767792 -1 1 -1
306 2 5 0.06 99.39523938899643 118.62910673801797 113.94536960262049 0 -1 0
2516 9 3 0 91.53439451094744 112.17261173563821 111.29993998689459 -1 1 -1
2505 9 4 -0.39 94.92154117701818 116.86402469731065 117.91112019760125 -1 1 -1
518 2 6 0.1 96.36424073366089 118.04299905746763 110.73863312590807 0 -1 0
2337 9 1 -0.1782 97.52110028526263 112.3330247338429 119.24954107352563 -1 1 -1
311 2 2 0.14 97.67317547007501 120.41977582014367 113.69283652643398 0 -1 0
2533 9 8 -0.1 93.08692255757617 113.13554224831395 116.92581752243544 -1 1 -1
501 2 8 -0.1 97.86554329919531 119.76663412425223 111.0692197113178 0 -1 0
3853 14 2 0 89.99129862180375 116.06338958948368 119.96031034430874 0 1 -1
2350 9 5 0.06 90.6596872614718 116.71030442829561 114.05153256241528 -1 1 -1
6430 23 2 0.14 93.47628570339081 117.5567155631716 111.19131594339913 -1 -1 1
3860 14 3 0 90.61443893291718 111.64310590866543 120.92691109826694 0 1 -1
4082 14 6 0.1 93.8941105074588 114.71526023519874 120.85746987636455 0 1 -1
3955 14 6 0.1 94.8573236940707 117.74435480266197 120.8624184683986 0 1 -1
2490 9 3 -0.1 98.43470255545343 121.06069473950967 120.07052632646294 -1 1 -1
3858 14 3 0 92.46229271592067 113.1205044273355 121.05926370329472 0 1 -1
5172 18 6 0.1 103.66391642269778 87.18336450249454 81.61422974242804 0 0 1
5170 18 8 0.05 104.25072569847657 87.91392771504978 82.2192853029221 0 0 1
5238 18 6 0.1 103.75586431769538 86.7920160760255 83.80137986106423 0 0 1
5043 18 6 0.1 107.14027237244913 86.76374323732314 83.25987113531582 0 0 1
5231 18 5 -0.05 104.6926418799105 87.0071356142231 83.43240425145424 0 0 1
5015 18 1 -0.3 105.38156215120809 85.72334907520752 83.0660927828541 0 0 1
5017 18 8 0.05 106.75158497625574 85.73899713825247 83.0084553261025 0 0 1
5042 18 2 0 107.23140445746908 85.27546421367818 81.6617713520368 0 0 1
4040 14 6 0.1 103.2619351674036 86.5396571782351 85.7609177947506 0 2 0
4041 14 6 0.1 105.3160995017094 86.38543404296627 87.03878657950881 0 2 0
3902 14 3 -0.1 103.52343132203843 85.59840459880597 86.12274343436006 0 2 0
3895 14 3 -0.1 104.74563120898335 85.49058280727 86.79656776274462 0 2 0
5245 18 6 0.1 106.49908143388426 84.37702320450526 84.61035140001843 0 0 1
5018 18 2 0 107.96759226709179 84.1861556915496 81.86677986211271 0 0 1
5202 18 8 -0.1 107.341961366123 84.7581877773689 84.05534537029517 0 0 1
5019 18 2 0 108.12266999541099 83.76204262885973 83.13773685100698 0 0 1
5021 18 2 0 108.5511650814544 83.6136426885191 80.87331716101042 0 0 1
3877 14 3 0 102.80666876424547 84.50450112368605 85.91023471876538 0 2 0
3896 14 3 -0.1 105.23034975073462 84.26841779214142 87.13885784915033 0 2 0
3880 14 2 0 103.24110352046205 83.34361163867936 86.39985817554955 0 2 0
5037 18 3 -0.1 107.28140591309317 85.91116528682612 80.41616868085156 0 0 1
3897 14 6 0.1 106.19891387683116 84.20864173565971 87.57279712113744 0 2 0
3881 14 2 0.14 104.47139055439024 83.1531531755488 86.89587655293859 0 2 0
3879 14 2 0 102.63039885777293 82.24892741264586 86.22392780660229 0 2 0
3882 14 2 0.14 103.43400513281665 81.23373829934387 86.63063303638073 0 2 0
3903 14 4 -0.5600000000000001 104.58747794059869 81.73574307345055 87.19759334046707 0 2 0
3904 14 10 0.28 105.24370148478747 81.15370478588511 87.76775129702355 0 2 0
3878 14 2 0 101.65854282129061 84.4102942404905 85.15595516200166 0 2 0
5039 18 6 0.1 106.94818308476472 86.898751556776 80.30962863050989 0 0 1
5032 18 3 0 108.98357061593308 82.7358326084923 83.40228356810267 0 0 1
5243 18 6 0.1 108.54231544220877 82.39793009092566 85.44737090287036 0 0 1
2463 9 6 0.1 105.86722727577215 81.03815621029938 83.09870036934659 -1 2 0
3892 14 3 0 101.51991730984533 82.12621504440678 85.53536720257333 0 2 0
5020 18 2 0 109.35166760991073 82.58231891033499 81.14384546138825 0 0 1
3886 14 3 0 101.20433778353058 80.95617400554185 85.0195165228545 0 2 0
4044 14 6 0.1 102.0871009876222 84.69735724839454 83.09162673892783 0 2 0
3891 14 2 0 101.00385508735151 83.20569692521973 85.09023844129308 0 2 0
4043 14 5 -0.2 101.30460364235029 85.10703502426159 83.80143317058722 0 2 0
2457 9 3 -0.1 104.54078811936358 81.07500840616699 81.40670007744181 -1 2 0
2458 9 3 -0.1 105.66279581115899 80.65112783027595 82.04662502298918 -1 2 0
2462 9 6 0.1 103.97913383881675 81.82138501380852 81.89364279786747 -1 2 0
5246 18 6 0.1 107.81058366490835 86.34553547529518 85.50604292434632 0 0 1
5242 18 11 -0.3 108.25738737323206 85.51648215059143 84.97184707058403 0 0 1
5247 18 6 0.1 108.77043458587052 84.87266480536165 85.66953560496441 0 0 1
5033 18 3 0 109.61092181877645 82.15833685600637 82.32840425996 0 0 1
5031 18 3 -0.1 109.15527000891018 82.12377460662364 84.58703742974099 0 0 1
2455 9 3 0 104.09470802697648 80.36844434829386 80.36934879273562 -1 2 0
2555 9 5 -0.2 101.88182831742978 81.74346557357396 80.27665610922487 -1 2 0
2556 9 6 0.1 102.21005435054329 82.29713709784365 81.20880325668864 -1 2 0
4045 14 6 0.1 101.30053136093055 86.22890806886274 83.84296589370396 0 2 0
5244 18 6 0.1 109.04246998311592 85.99503975428017 84.3355689329077 0 0 1
5232 18 6 0.1 105.2239962142931 87.54529789093156 84.24426207321322 0 0 1
2557 9 6 0.1 100.84548007582323 81.29156984072331 80.5082290957244 -1 2 0
2456 9 3 0 102.82745727205693 80.61133178359512 79.88144159060697 -1 2 0
5022 18 7 -0.15 108.52852440047782 84.07822042290151 79.65289498122941 0 0 1
3894 14 2 0 103.2104835743294 80.01112941450263 86.09854506771663 0 2 0
3885 14 2 0 101.9972699085945 79.93767860018393 85.3396252755047 0 2 0
5016 18 6 0.1 102.40829387548064 88.59533329535402 83.09059082905722 0 0 1
5023 18 7 -0.15 109.90944469856468 82.14000640409972 80.03364077382697 0 0 1
2567 9 6 0.1 103.723129903296 83.92604597162968 79.7481249626074 -1 2 0
2459 9 3 0 106.35593923237339 79.57376290079523 81.64686313977697 -1 2 0
5171 18 1 -0.1782 105.42255447250628 88.50090585265279 81.63125140073106 0 0 1
2469 9 6 0.1 107.58000579175969 79.76786975698549 83.18552377737201 -1 2 0
2377 9 3 -0.1 102.87649322499392 84.61455276889666 79.55534735244564 -1 2 0
5167 18 6 0.1 106.88197296073848 88.65650485847262 79.52391828848567 0 0 1
5197 18 6 0.1 110.42771870743869 86.54065645578008 79.80648300649268 0 0 1
5038 18 3 0 107.8818694369908 85.30545838142878 79.3413134656699 0 0 1
5030 18 3 -0.1 110.04252252281302 81.14508246498988 84.7058727118415 0 0 1
55 1 2 0 107.70784245205884 88.83681799213569 89.2901660325875 0 -1 0
5027 18 3 0 110.4966461038607 81.1451417253232 82.46170025085159 0 0 1
68 1 3 0 107.34983350260305 89.14330541791213 88.00640299510388 0 -1 0
56 1 2 0 109.64295134199281 89.20804458945625 87.65584442442548 0 -1 0
2454 9 3 0 104.79286161318038 79.2964035616909 79.92997242862124 -1 2 0
5035 18 6 0.1 110.13635119261619 80.76553777257692 85.74337226382565 0 0 1
4466 16 2 0.14 100.66987238404285 81.39307202196004 89.11389487949747 0 2 0
4057 14 6 0.1 100.01591116647641 86.50650280448693 86.01633555984385 0 2 0
57 1 2 0 109.91541692591217 89.01996145349753 88.88078259878424 0 -1 0
2460 9 3 0 105.96391163926486 78.93434448509456 80.53429225897987 -1 2 0
3887 14 3 0 100.19209361488406 80.84966256074344 84.09724638352897 0 2 0
4478 16 2 0 100.11966830421014 80.20160469965002 88.68823179535772 0 2 0
4486 16 3 -0.1 101.04991682782416 85.75697718076901 89.38477360735637 0 2 0
2446 9 3 -0.1 107.34579970290002 79.12954688129005 82.37042395376146 -1 2 0
5196 18 6 0.1 110.52918719175861 88.20048518036839 79.4056835113087 0 0 1
279 1 6 0.1 105.22768858338522 89.3790100262016 88.07366527853549 0 -1 0
4014 14 6 0.1 104.6250758333161 78.96240071227706 85.00979941798522 0 2 0
2620 9 5 -0.2 101.75833971949515 82.61208981785572 79.05359415565354 -1 2 0
2378 9 6 0.1 104.28976238900732 86.11513351680148 79.32072518135544 -1 2 0
2376 9 3 -0.1 103.23938561538579 85.8458678825127 79.37683275889394 -1 2 0
4464 16 2 0 100.61473072020819 83.55299526478123 89.15436673837912 0 2 0
3819 14 3 -0.1 100.12825193432306 88.52967594739366 86.44670661628389 0 2 0
4058 14 6 0.1 100.58770776090142 88.28939952587736 87.3944689205678 0 2 0
3841 14 6 0.1 106.15164255634085 79.56985161575807 87.7904061674619 0 2 0
5166 18 3 -0.1 105.86836245265448 88.97829707270705 79.3905666391029 0 0 1
5165 18 3 0.0282 105.00215501164426 89.07766884291235 80.4324698584786 0 0 1
69 1 3 0 108.4325757087816 89.25520319529964 87.15205946021194 0 -1 0
5014 18 5 -0.2 103.3025892924838 89.00940459321112 82.61884406677083 0 0 1
67 1 3 -0.1 106.13031506847149 89.34972171588448 87.49784379654326 0 -1 0
3890 14 2 0 100.09024920614041 83.12896624593698 84.06174807914994 0 2 0
2363 9 3 0 101.6510043840374 84.11325305439775 79.26217849792538 -1 2 0
4624 16 6 0.1 100.81852064539947 86.8735427509785 89.35065260875686 0 2 0
4461 16 3 0 100.19142328353605 84.77314176627345 89.03252867538997 0 2 0
283 1 6 0.1 105.39482083303254 87.26656529895662 89.43493234576869 0 -1 0
5124 18 5 -0.05 110.2831876239789 87.22866439773979 79.02328268311614 0 0 1
2383 9 3 -0.1 102.29639854512068 86.68456857389408 79.01061556518404 -1 2 0
2451 9 3 0.0282 102.35692990756084 79.71189797524708 79.00696232345913 -1 2 0
5036 18 3 -0.1 110.65190620082387 81.02845110020786 80.05077200867886 0 0 1
4668 16 6 0.1 119.74668551340615 84.5391022100372 79.18400568232026 -1 2 0
5086 18 3 -0.1 118.10184986131131 79.83674981028146 79.14658786397884 0 0 1
5028 18 3 0 110.73935873771634 80.63070564078043 83.67954125435477 0 0 1
3578 13 3 0 120.7549500974555 82.19697025968357 84.48708675691996 -3 1 1
5085 18 3 -0.1 117.00966148936112 80.44899959150155 79.6373535284791 0 0 1
5026 18 3 0 111.10513395665556 80.62942355571288 81.31915017961317 0 0 1
4653 16 6 0.1 120.73813346524958 79.9482339472305 81.88088115090295 -1 2 0
4991 18 3 0 112.97641733763419 79.3396192468256 80.58687284565228 0 0 1
5029 18 3 -0.1 111.42549540396621 79.53104455506379 83.82065663772592 0 0 1
5248 18 5 -0.2 113.66413827727456 80.16329034086705 79.45250345104094 0 0 1
3706 13 3 -0.1 120.00536560337325 86.16434185261406 83.50020339619499 -3 1 1
3559 13 2 0 117.22532196427755 80.20506075079372 84.35150694745661 -3 1 1
3784 13 6 0.1 114.77739825009994 82.65791438536205 85.0589206835131 -3 1 1
3514 13 3 0 118.70420560595119 87.32961559396679 81.8920491517519 -3 1 1
3787 13 6 0.1 116.11292558691525 81.97440302050074 86.15178495423515 -3 1 1
156 1 6 0.1 113.30982933067347 86.98451131484927 86.53614409985204 0 -1 0
158 1 6 0.1 114.20853782676909 87.03348011536403 84.35767288261812 0 -1 0
3742 13 8 -0.1 116.18071610547184 81.38237959928594 84.02579406463708 -3 1 1
167 1 6 0.1 117.52710061263622 88.30057617925654 84.86121958802109 0 -1 0
138 1 5 -0.05 114.85636693237387 87.85231246652637 84.77074923021723 0 -1 0
155 1 3 0 115.34777613662632 87.4584793776095 86.17225113808016 0 -1 0
159 1 6 0.1 115.66926586673111 87.88291466300794 83.97729018842273 0 -1 0
3778 13 6 0.1 115.27832389229906 84.17714957673002 81.46321386769057 -3 1 1
3782 13 11 -0.3 115.42330627877175 81.76591149855959 85.28316219215995 -3 1 1
3785 13 6 0.1 115.54308134531739 81.09848649333833 83.27836324250266 -3 1 1
3786 13 6 0.1 114.86588633080116 80.9255371657146 85.66669834640709 -3 1 1
3771 13 5 -0.05 116.08836088989034 84.14502314958354 82.23038730815182 -3 1 1
3772 13 6 0.1 115.40715726778552 84.38993426439836 83.10137924865533 -3 1 1
3555 13 1 -0.3 116.73017990055196 82.8868116027494 82.28097419099282 -3 1 1
3710 13 8 0.05 117.12603920060374 85.19456612844283 81.8489409051687 -3 1 1
154 1 3 -0.1 114.3306329298326 87.11407260333586 86.9294000787416 0 -1 0
3557 13 8 0.05 117.08306183900626 82.57670588997517 83.64816827586624 -3 1 1
3583 13 6 0.1 116.94722089654019 83.37340898402628 84.3223049295257 -3 1 1
3711 13 1 -0.1782 117.72718512329156 85.56801661657606 83.09562889028827 -3 1 1
3554 13 5 -0.2 116.5301014329626 86.44736273323608 81.25879503378823 -3 1 1
3777 13 6 0.1 115.55867727020008 86.7579195342418 81.73298185931473 -3 1 1
157 1 3 0 114.46313525950166 86.75121691831731 88.20853245075516 0 -1 0
3558 13 2 0 118.46580118295114 80.76709892040503 84.21681214012446 -3 1 1
143 1 3 0 116.59087693084949 87.46506647474982 86.61038630199289 0 -1 0
142 1 3 0 116.78671914989835 86.95403086994199 87.85202585374184 0 -1 0
165 1 3 -0.1 117.6593601428201 87.93081902393455 85.90520835144837 0 -1 0
166 1 3 -0.1 118.87664044835441 87.9342472181452 86.4214972449146 0 -1 0
3582 13 2 0 118.49596498797595 82.04510466419221 83.86249982729807 -3 1 1
3712 13 6 0.1 117.8732963642148 84.63776904233582 81.17601302240291 -3 1 1
144 1 3 0 119.08079500467053 87.3328578226162 87.66991447391106 0 -1 0
168 1 6 0.1 119.7502458917504 88.0433558319129 85.62567473860803 0 -1 0
3705 13 3 0.0282 118.86382546111946 86.31595026539763 82.80067021571638 -3 1 1
3744 13 3 0 117.55524297039909 87.51677370546582 81.25655346800073 -3 1 1
5185 18 6 0.1 114.74375762630375 81.05336862934692 81.00173879897758 0 0 1
141 1 3 0 117.99979318188326 87.00101886491872 88.37943516641161 0 -1 0
3561 13 2 0 119.53493241429581 80.1355201229821 84.69092631061417 -3 1 1
3577 13 3 -0.1 119.55225021479126 82.76629469624218 84.0313343965406 -3 1 1
3579 13 6 0.1 119.54780074066151 83.84742035463604 83.95128007279864 -3 1 1
233 1 6 0.1 112.31846880058127 86.68798316132545 88.42291914412823 0 -1 0
3515 13 3 0 119.69772808355718 88.12321246662094 81.68347415139172 -3 1 1
3556 13 6 0.1 116.29884975799268 86.17160578983578 80.20241313497996 -3 1 1
139 1 3 0 115.73056557919179 86.65669637056158 88.6247158858036 0 -1 0
3776 13 3 -0.1 117.35590569346175 88.53345388239677 80.39877013336316 -3 1 1
5184 18 6 0.1 113.5197442487852 82.10309412418128 80.42419392299527 0 0 1
5183 18 5 -0.2 114.3018959551385 81.42221017142506 80.07029498476184 0 0 1
153 1 3 0 120.30236435302275 87.09462878938918 88.28046926528916 0 -1 0
3707 13 6 0.1 120.08177057894974 85.61683731631325 84.43076881123453 -3 1 1
5025 18 3 0 112.0465288496896 79.66937375820669 81.53628084223884 0 0 1
5090 18 6 0.1 116.5244537132703 79.99377768909704 80.47743271010064 0 0 1
220 1 6 0.1 112.73595874556716 88.87389929965035 83.00652901074032 0 -1 0
3781 13 6 0.1 116.4513924238727 88.63243825914455 79.85364347416393 -3 1 1
5024 18 3 0 112.08056170559605 79.01853916986632 82.72602877596168 0 0 1
5091 18 6 0.1 118.41669478690926 78.94321257422078 79.63254296246717 0 0 1
160 1 5 -0.05 113.20889113051282 86.34920117337046 89.00674786367635 0 -1 0
58 1 7 -0.15 111.20001786125181 89.00881990563433 89.2354663417776 0 -1 0
232 1 6 0.1 113.03173816526538 85.22938759164454 88.9488479735561 0 -1 0
136 1 1 -0.1782 114.12677028065136 89.05595362043539 84.85739268120268 0 -1 0
5034 18 6 0.1 111.54527451407195 79.14228662542376 84.82872315176942 0 0 1
3516 13 3 0 119.60943152872673 89.06830459147837 80.73493909128794 -3 1 1
3513 13 3 0 118.47504728619901 89.2590317147646 80.0519068078049 -3 1 1
5250 18 6 0.1 110.98613525478672 80.60485924119814 79.07698811161532 0 0 1
3562 13 7 -0.15 120.64117444948961 80.80346321647451 84.76308315665062 -3 1 1
5084 18 3 0 115.35307641876273 82.09677711334454 79.23645572692801 0 0 1
4657 16 6 0.1 120.07310706978099 82.11952874483032 80.09940669178036 -1 2 0
3572 13 3 0 117.09170909482957 79.01659541066059 85.1828401540772 -3 1 1
3507 13 3 0 120.8653893058245 87.93709483677424 82.33373527668705 -3 1 1
3560 13 2 0 119.39184867518264 79.00951163024206 85.34551608976568 -3 1 1
4388 16 3 -0.1 120.82538560418675 84.53531336161782 79.31314489788079 -1 2 0
80 1 9 0.3 112.18648293780535 89.38537095594118 87.87915991281959 0 -1 0
59 1 7 -0.15 110.75135667943962 89.42653931848716 86.95257072750107 0 -1 0
5083 18 3 0 116.61491185478872 81.56471095738287 79.04757482627232 0 0 1
3783 13 6 0.1 115.08003422620787 78.95049697531606 85.28565647031066 -3 1 1
3521 13 3 0 121.04587212459614 86.94662983605447 83.16999895409059 -3 1 1
5120 18 6 0.1 111.70637987698349 85.26844912981876 79.04457421710606 0 0 1
747 3 6 0.1 107.36652890131488 99.54191826665334 88.67231611837262 1 -1 -1
4972 18 3 -0.1 100.08581296300225 90.84847083935455 79.68857708399896 0 0 1
63 1 3 0 108.31887389841832 89.66791409701771 85.827863704824 0 -1 0
62 1 3 0 109.42312232370578 89.91447758790207 85.06617890827563 0 -1 0
855 3 6 0.1 103.16580352680087 99.49933645127292 83.07265665351838 1 -1 -1
819 3 6 0.1 108.90805522204445 97.77074420648208 79.05733573910587 1 -1 -1
5237 18 6 0.1 103.74423394623153 89.76623103652133 83.33201328303649 0 0 1
5204 18 3 0 102.94029727629157 89.7138299765432 81.3517050268 0 0 1
4974 18 3 0 103.8281902566695 89.67247886332044 80.33443431855223 0 0 1
768 3 3 0.0282 102.59765859508344 95.56570931244713 79.37431160894971 1 -1 -1
66 1 3 -0.1 106.03323016817615 89.666318200516 86.1752116435276 0 -1 0
71 1 6 0.1 105.12571615921817 89.92511794789382 85.78208814888544 0 -1 0
5241 18 6 0.1 101.02226725493364 90.1010101452987 82.01300911879002 0 0 1
774 3 1 -0.1782 101.30010053395401 95.16207426142137 79.70414664493791 1 -1 -1
799 3 6 0.1 100.10084734858418 94.58470586772142 85.7521008012538 1 -1 -1
64 1 3 0 107.09375576092421 89.84010447125684 85.33275195390567 0 -1 0
5236 18 3 -0.1 101.68504708311765 90.07185476779465 81.15810795598655 0 0 1
795 3 5 -0.2 100.18895062151651 95.69145840832005 85.78541254274303 1 -1 -1
42 1 6 0.1 108.67922874083006 90.96583260643001 80.0828397998911 0 -1 0
810 3 6 0.1 100.43607069177116 98.32893991595664 84.2377204385859 1 -1 -1
5829 20 6 0.1 100.51418588675631 92.41609038865202 88.05314617370641 1 -1 0
70 1 6 0.1 105.93580903837606 90.36836284887656 83.66469844387042 0 -1 0
40 1 3 -0.1 108.85172806359375 90.74586773205668 81.10671838199794 0 -1 0
60 1 3 0 108.03821251809778 90.3773511881105 83.21416643758194 0 -1 0
276 1 6 0.1 106.83400287803067 90.72268834812773 81.58090893803843 0 -1 0
47 1 3 -0.1 107.84670366672495 90.63607440374206 81.91604754026707 0 -1 0
61 1 3 0 109.2874045269614 90.17696245148122 83.71052551494685 0 -1 0
65 1 3 -0.1 106.92100526135823 90.25203192384237 84.0474676661565 0 -1 0
778 3 3 0.0282 108.69390716494446 99.00726490319397 80.68982906297889 1 -1 -1
779 3 2 0 106.5436899209348 99.1693691245663 81.53472164096125 1 -1 -1
5595 20 3 -0.1 105.32105871056626 93.09141288029384 80.56843608436607 1 -1 0
5826 20 11 -0.3 102.11131959776276 91.03121954343798 88.2567577100023 1 -1 0
5619 20 6 0.1 101.59769791953592 92.09846946895725 83.22009773967685 1 -1 0
5827 20 6 0.1 101.05419481866551 91.96761516037128 85.44712374314223 1 -1 0
5615 20 3 -0.1 101.9883284656079 92.47478401000905 85.17490833931353 1 -1 0
5612 20 3 0 103.48722855002352 93.07214447688708 83.51164452783128 1 -1 0
731 3 3 0 105.21759897658247 98.32700040993743 87.27690579434284 1 -1 -1
5613 20 3 -0.1 103.83639888003324 93.01530460512015 82.23989830636039 1 -1 0
5611 20 3 0 104.3281579559985 93.71849292461066 84.34025189713365 1 -1 0
5608 20 3 0 105.01853718888863 93.40945893182257 81.80934031702347 1 -1 0
5609 20 3 0 105.90484527800302 94.06790236531239 82.61123811932778 1 -1 0
775 3 6 0.1 102.30294917227506 97.17748482781934 80.57298076914242 1 -1 -1
757 3 3 0 104.82100748409054 97.95727593680351 80.82456449019236 1 -1 -1
756 3 3 0 106.08133373500853 98.42328721381605 80.63773124002033 1 -1 -1
781 3 8 -0.1 104.72937048197255 98.22068268231355 82.3347350822661 1 -1 -1
827 3 6 0.1 101.66268516447252 97.77027637619607 82.30467189610661 1 -1 -1
809 3 8 0.01 101.29390249423588 97.58190643092713 84.39856791678739 1 -1 -1
5610 20 3 0 105.55523348261471 94.27698651960328 83.93609741488036 1 -1 0
5575 20 3 0 107.01092274036122 94.53034022695184 81.91256802056708 1 -1 0
853 3 6 0.1 105.16642319888241 97.2570594587716 82.6222833991157 1 -1 -1
5620 20 3 -0.1 106.35533509004908 94.84370138573871 84.9281330446712 1 -1 0
5834 20 6 0.1 107.3073085154998 95.27592054293956 84.76408055312936 1 -1 0
826 3 6 0.1 102.74148638466214 96.56975086785032 83.08912470760819 1 -1 -1
825 3 5 -0.2 102.3390513543439 97.55623922694438 83.19251335963799 1 -1 -1
814 3 8 -0.1 103.55743629356331 98.50336540536865 83.30278973648691 1 -1 -1
734 3 3 0 104.20047340515218 98.55177285542777 84.68471840203549 1 -1 -1
729 3 3 0.0282 105.55214891189193 98.67260553784747 84.96098272994155 1 -1 -1
796 3 6 0.1 101.52357205599296 95.28364028285432 84.158102748892 1 -1 -1
733 3 2 0.14 103.49161796292412 98.17983241838449 85.63395401735693 1 -1 -1
5617 20 3 0 103.9213740826574 93.71482046535282 85.60880443518191 1 -1 0
793 3 8 -0.1 100.76258903462124 96.06822001748907 84.40395463305897 1 -1 -1
753 3 4 -0.39 102.11867294826631 98.04067008076673 85.61359317048499 1 -1 -1
5604 20 2 0 104.67350201422704 94.27337462582527 86.50431086644795 1 -1 0
5607 20 7 -0.15 105.88299512661979 94.81799919502667 86.2121261213495 1 -1 0
598 3 5 0.06 101.06236104522131 94.72106715159615 81.0926923482722 1 -1 -1
854 3 6 0.1 101.71771935722724 95.2129547645607 81.83923313589818 1 -1 -1
798 3 6 0.1 100.88352494411481 95.80708010403728 86.59598559597771 1 -1 -1
5605 20 2 0 104.32835915453774 94.42472663636327 87.72865556367077 1 -1 0
5628 20 9 0.3 106.72005293273898 95.29230136785395 87.640833393637 1 -1 0
735 3 2 0.14 101.83684015847639 98.18694205513263 86.96688441906089 1 -1 -1
736 3 2 0 102.95959075619723 98.17837707489826 87.68021898154832 1 -1 -1
732 3 2 0 103.9462247898052 98.12977494222488 86.89718126233346 1 -1 -1
5704 20 6 0.1 107.8041609086209 92.66043969087573 87.56579213977872 1 -1 0
782 3 6 0.1 108.2623880877836 97.70168564643757 84.86403640292464 1 -1 -1
730 3 3 0.0282 106.08511677419985 98.525098020447 86.24477459096451 1 -1 -1
5616 20 3 0 102.75279103642575 93.15595951108433 86.03552855578563 1 -1 0
633 3 6 0.1 108.5152417565467 97.11006853469642 86.51182168564537 1 -1 -1
5603 20 2 0 102.4482699882064 93.1924121048522 87.40933649329386 1 -1 0
5602 20 2 0 103.22346785868362 93.94453327113351 88.21530555274025 1 -1 0
5614 20 3 -0.1 102.3046153091837 92.52670821689591 83.88262177551056 1 -1 0
5786 20 8 -0.1 101.55936975875106 92.43336096800367 88.33903504462948 1 -1 0
606 3 5 -0.05 108.51732136673024 98.07121943448936 85.92339408002572 1 -1 -1
737 3 3 0 105.41468230940103 98.50257973368673 88.64144952898825 1 -1 -1
5606 20 7 -0.15 105.2830841501571 94.88691901616457 88.51186351403477 1 -1 0
725 3 3 0 103.09825310066421 98.35444120952366 88.88953788124783 1 -1 -1
5618 20 6 0.1 103.12260716168869 92.5530903330746 81.56712871381603 1 -1 0
5589 20 3 -0.1 107.27680047328597 94.21293040753783 80.65378349694456 1 -1 0
599 3 6 0.1 101.12594071364906 93.65723802584667 81.23976550197625 1 -1 -1
770 3 3 0 104.33172105147814 97.01583357165681 80.04000433241072 1 -1 -1
769 3 3 -0.1 103.07054432326399 96.61776966185883 80.0723264997874 1 -1 -1
5835 20 6 0.1 108.1408771993889 96.2016998174058 83.07497120786459 1 -1 0
5832 20 5 -0.2 108.2532266597918 95.29462098138326 82.39273358011765 1 -1 0
5779 20 6 0.1 108.15600059162004 94.5796569034423 80.18933487851137 1 -1 0
5588 20 3 -0.1 106.47708443386416 93.39570405735537 79.9814090394925 1 -1 0
585 3 1 -0.1782 107.38560404236732 98.93089275867862 86.4182235463817 1 -1 -1
748 3 1 -0.1782 106.3958107955337 98.89819886880798 83.90069474790707 1 -1 -1
755 3 8 0.05 105.66103163122342 99.32215796215146 82.72139544884583 1 -1 -1
5768 20 6 0.1 108.69562165917034 93.51915415134124 83.60005045086884 1 -1 0
5833 20 6 0.1 108.79265427637824 95.80338295141586 81.61935627600809 1 -1 0
5702 20 3 -0.1 108.67542254317893 92.78184006167433 88.15997683596626 1 -1 0
5767 20 5 -0.2 109.23032751530441 94.1756274435942 82.93946543751824 1 -1 0
621 3 6 0.1 109.43773214565508 97.89776058728748 83.2304402738822 1 -1 -1
759 3 3 0 106.79924226685203 97.94810563747748 79.60727639480264 1 -1 -1
760 3 3 -0.1 108.17884274506474 98.23308255471213 79.68191627978081 1 -1 -1
723 3 3 0 100.76382897915721 98.38308560055279 88.94081910522453 1 -1 -1
5781 20 6 0.1 106.44475451526247 92.2044685096721 88.9558721675497 1 -1 0
724 3 3 -0.1 100.73386115177071 98.53614574926469 87.61994211163294 1 -1 -1
5831 20 6 0.1 102.14485020179035 90.7148426599327 87.25152703392926 1 -1 0
5684 20 1 -0.1782 109.60387407634671 94.43495756426738 85.90545599051906 1 -1 0
849 3 6 0.1 109.04882287709631 98.73933749150171 88.28911383476921 1 -1 -1
876 3 6 0.1 107.55063267126916 97.25142783640526 89.09174231250596 1 -1 -1
5828 20 6 0.1 103.13560256571496 91.01107957421081 88.6841646716506 1 -1 0
5824 20 6 0.1 104.63176308883284 92.50557551929272 79.94509898766822 1 -1 0
843 3 6 0.1 109.8007673849327 96.45171835243566 88.47844062319584 1 -1 -1
623 3 3 0 109.93186776585607 98.78497483751323 85.8161806228766 1 -1 -1
41 1 3 -0.1 110.11616448310883 90.66880262806552 81.53994553309808 0 -1 0
5706 20 6 0.1 109.12378047342202 92.56278296959033 85.62470763728226 1 -1 0
4973 18 3 0 101.32353974393823 90.52452272119436 79.9426214284304 0 0 1
5769 20 6 0.1 109.56736803205474 93.33477240077995 82.21606563383227 1 -1 0
5830 20 6 0.1 101.44028489876266 90.32303150706554 88.86836451192691 1 -1 0
746 3 5 -0.2 106.66377992348762 99.08234522146282 89.38044127480188 1 -1 -1
5705 20 3 0 108.48113535644634 92.52954122621658 89.41658547048382 1 -1 0
27 1 3 0 110.3135305849618 90.46718295654445 82.85322103231464 0 -1 0
632 3 1 -0.0564 110.0589775177486 99.0239369361943 80.95767200949685 1 -1 -1
614 3 3 -0.1 110.14876699155569 98.72310270277283 83.3515434447636 1 -1 -1
848 3 5 -0.2 110.08075193888065 98.66992613483694 88.38907317656812 1 -1 -1
842 3 8 -0.1 110.34999320462634 97.27949923621208 89.00474258183007 1 -1 -1
728 3 3 0 104.29786583538204 98.38381365909845 89.42188585995471 1 -1 -1
5703 20 3 0 109.89262321197332 92.81269812918404 87.5880427239884 1 -1 0
5686 20 5 -0.05 109.89722681103247 93.07360837847179 86.10540155601535 1 -1 0
5663 20 3 0.0282 110.4472975137889 95.00122169268042 84.99278574047003 1 -1 0
777 3 3 -0.1 107.82516667238022 99.50422388196493 81.60171316188695 1 -1 -1
615 3 3 0 110.45929850620857 99.17406293652863 84.60340282567266 1 -1 -1
5668 20 3 0 110.47801251051938 94.74000278364278 83.64671385054383 1 -1 0
4975 18 3 0 103.49590032017164 90.18728928294425 79.1886254195046 0 0 1
4976 18 3 0 102.23716758536597 90.62539932057665 79.00042270604955 0 0 1
850 3 6 0.1 110.29137324419779 99.44257413234921 89.11611113928325 1 -1 -1
771 3 3 0 104.99865653444681 96.63074435065715 78.93100200247962 1 -1 -1
5590 20 6 0.1 106.55001681167555 93.22580451363481 78.93565617091483 1 -1 0
97 1 6 0.1 120.92741033911895 90.18222666119011 86.20710080139875 0 -1 0
5651 20 6 0.1 120.41225304179838 99.22082023091428 85.4465957255598 1 -1 0
221 1 6 0.1 112.83436707300031 89.64285823223204 81.39987691954498 0 -1 0
237 1 6 0.1 120.99053781293276 89.69655651522426 88.25186238250767 0 -1 0
5652 20 8 -0.1 121.03201160535454 97.21704585264825 84.93883785838892 1 -1 0
72 1 3 -0.1 110.62211602651661 89.67390461544198 85.63856990532392 0 -1 0
231 1 6 0.1 110.91445536960967 90.83321125645757 80.80213513297333 0 -1 0
286 1 6 0.1 111.5318195235406 89.5978587598352 85.11237599228751 0 -1 0
219 1 5 -0.2 112.84403211243213 89.79976378603551 82.473731747785 0 -1 0
613 3 3 0.0282 110.57187532941032 99.37195793092667 82.19487580843415 1 -1 -1
5766 20 6 0.1 120.3164904667832 97.4486584150972 86.91847220798994 1 -1 0
130 1 3 0 120.43132943662367 95.27294984945092 80.63850840796732 0 -1 0
612 3 3 0 110.59767940537566 99.20543129395203 86.98314702553715 1 -1 -1
115 1 3 0.0282 114.7351023576658 90.02870462479986 84.07473034649352 0 -1 0
5803 20 5 -0.2 118.44191600835026 99.35774330409492 83.17725160347248 1 -1 0
5674 20 6 0.1 111.02826785751057 94.07856388413481 80.99618388858045 1 -1 0
126 1 6 0.1 113.48774306145623 91.27259933860569 80.37188992565531 0 -1 0
120 1 3 0 114.24215257519174 90.33882133979786 82.84629034355822 0 -1 0
125 1 6 0.1 116.07255918491157 90.66841099142378 85.58711166431127 0 -1 0
5707 20 6 0.1 110.7798665617138 92.84390222066133 85.61088394804473 1 -1 0
5637 20 2 0 119.33672084798326 94.73029302274962 87.06309067256765 1 -1 0
5802 20 6 0.1 118.88373757840066 95.74460234143967 84.65440883767954 1 -1 0
5678 20 3 0 117.30481559002374 98.78195177194263 82.28217627477639 1 -1 0
116 1 3 -0.1 115.77706726100513 90.78341560591522 84.49637066752497 0 -1 0
119 1 3 0 114.88532032761154 91.19598940597359 82.05773730795019 0 -1 0
5680 20 8 -0.1 119.01133127732595 98.26990087169582 84.04279070110243 1 -1 0
5765 20 8 -0.1 118.8524296868269 96.35197764629626 85.5373804546441 1 -1 0
121 1 3 -0.1 114.41966469204498 91.52116091208853 80.80072690776512 0 -1 0
284 1 5 -0.2 111.7965683685896 90.87332909600686 83.02943200911928 0 -1 0
287 1 6 0.1 112.16033053688463 91.12645740082114 84.05253874629811 0 -1 0
122 1 3 -0.1 115.10289806258596 92.38055670296455 80.03536472718943 0 -1 0
118 1 3 0 116.04480990881231 91.78935467111839 82.46032246435728 0 -1 0
285 1 6 0.1 111.96469106225607 91.76331565501052 82.39329470899246 0 -1 0
117 1 3 0 116.3938010730524 91.61745543203865 83.7259162254157 0 -1 0
5801 20 6 0.1 118.37508032346355 98.41515924185401 86.20065996244662 1 -1 0
5673 20 6 0.1 111.61328218040836 95.75219187006323 86.65052979289977 1 -1 0
5787 20 6 0.1 117.00825845290137 96.82058043703856 79.69944427960053 1 -1 0
5691 20 3 0 110.97559784475132 92.66856895516777 88.38752488446043 1 -1 0
5681 20 6 0.1 114.96293996192685 95.87533370050008 79.74016168233194 1 -1 0
5669 20 3 -0.1 111.70309705878604 94.71088239356655 81.54027408038856 1 -1 0
5667 20 3 0 111.56305941001617 95.05122082682875 82.90500331617255 1 -1 0
5670 20 3 -0.1 112.8626768789951 95.08389389363735 80.93483849950434 1 -1 0
5664 20 3 -0.1 111.51939803166329 95.55995628216873 85.59792725651963 1 -1 0
5666 20 3 0 112.46977823848607 95.79929996898746 83.50507886244337 1 -1 0
5665 20 3 0 112.45609595585258 96.0747615964305 84.8019026502826 1 -1 0
5715 20 6 0.1 112.4968040033443 92.66040433228585 86.89693758959476 1 -1 0
5671 20 3 0 113.69709685793212 95.85142196004054 81.48874466725621 1 -1 0
5672 20 3 0 113.52367456485175 96.27198898893359 82.75653096446615 1 -1 0
5676 20 3 -0.1 113.35574574845516 96.88748011851906 85.30726302646514 1 -1 0
124 1 3 0 116.72551603325985 92.63373146093494 81.68046920335793 0 -1 0
111 1 3 0 117.85448558348328 93.25241819240554 82.12212418186336 0 -1 0
123 1 3 0 116.26080231520967 92.89016663383723 80.47213174201819 0 -1 0
5657 20 3 0 115.60316763207157 97.11500942200524 81.2810048721149 1 -1 0
5660 20 3 0 115.3454825181549 97.63109983732666 82.44352994194999 1 -1 0
5661 20 3 -0.1 116.14581379483823 98.66808077534274 82.85986182851981 1 -1 0
128 1 3 -0.1 117.45005787684693 92.34762412039487 84.21773986541567 0 -1 0
135 1 6 0.1 117.72477616749586 92.27695456703506 85.2531613591504 0 -1 0
114 1 3 -0.1 118.17882277301688 93.16708390476245 83.41959145954193 0 -1 0
5771 20 6 0.1 117.21199647028381 97.53875025113956 85.11515397453746 1 -1 0
5770 20 5 -0.2 118.27910694158183 97.74912076678115 85.27960400157613 1 -1 0
5659 20 3 0 114.40012811412669 97.18827108449173 83.25253324835694 1 -1 0
5662 20 3 -0.1 114.25479995797096 97.4861316698971 84.52498650074688 1 -1 0
5800 20 6 0.1 114.87597684733639 98.11755577164747 85.14791981964046 1 -1 0
5683 20 6 0.1 113.24884273495583 97.22210271511301 86.38396634909282 1 -1 0
5685 20 6 0.1 116.28364107626217 95.45162803126762 86.32668797550139 1 -1 0
5636 20 3 0 118.33665396974762 95.38449766371104 86.55567784963208 1 -1 0
252 1 6 0.1 118.97815807800069 93.6754836280136 83.85166180663957 0 -1 0
112 1 3 0 118.4827241715026 94.07404791929386 81.25549928342636 0 -1 0
5635 20 3 -0.1 117.08572953341162 95.00843350662646 86.80895091430472 1 -1 0
109 1 3 0 118.11538869866177 94.11250298274916 79.95008119576269 0 -1 0
5713 20 3 -0.1 112.26812674284639 92.58985644916132 87.91079434213933 1 -1 0
113 1 3 -0.1 119.52047225932856 94.92886711013713 81.55932212670356 0 -1 0
5682 20 3 -0.1 116.7918915529714 97.26659648459102 80.66900788000167 1 -1 0
5658 20 3 -0.1 114.71014723879173 96.2776772918666 80.75517999363123 1 -1 0
5675 20 6 0.1 112.92549291109611 94.92685446129418 79.86694619054423 1 -1 0
833 3 6 0.1 112.54872143249932 97.54567679039378 88.89879286279186 1 -1 -1
5677 20 3 -0.1 117.62462903041538 98.15533281717688 81.14505584233385 1 -1 0
5716 20 6 0.1 114.2744003829051 92.6565837417696 88.34212937388637 1 -1 0
251 1 6 0.1 119.68575348694038 95.3308462569286 82.55718006565219 0 -1 0
5640 20 3 -0.1 116.91178093549182 94.06086967024437 87.75256313520913 1 -1 0
5645 20 6 0.1 115.9137962675576 93.79127725999922 87.83919930451898 1 -1 0
5638 20 3 0 119.16013146750711 93.81405413969577 87.99766252333455 1 -1 0
5794 20 6 0.1 119.03033662402785 97.4370455297788 83.39831281885102 1 -1 0
5679 20 6 0.1 118.55646656523308 98.35151416004302 80.6497004010177 1 -1 0
5714 20 3 -0.1 113.3227492635119 92.51253550256138 88.73766205835372 1 -1 0
5639 20 3 0 117.93658497374939 93.59628810544865 88.50490532450355 1 -1 0
5799 20 6 0.1 115.94883672172145 99.16695027489628 83.79761761666965 1 -1 0
832 3 6 0.1 111.95743281277504 95.89877261348842 88.75297954288015 1 -1 -1
831 3 5 -0.2 111.83237493098187 96.85048860665239 89.24920139806747 1 -1 -1
110 1 3 -0.1 117.06063192586149 93.42694317515912 79.55612383982472 0 -1 0
129 1 3 -0.1 120.18009768786115 95.12431475907758 79.33574396147333 0 -1 0
5644 20 3 0 120.22893385388232 93.22701235610367 88.53383776804921 1 -1 0
3508 13 3 0 120.64622113455684 89.74710926252536 80.38796578738803 -3 1 1
3511 13 3 0 120.73580719887067 90.5900631303948 79.40877789258043 -3 1 1
3512 13 3 -0.1 118.48209647667223 90.14311198138319 79.08239945103024 -3 1 1
5764 20 8 -0.1 120.22926306786724 96.65138819039211 86.10823316555559 1 -1 0
6826 24 3 -0.1 114.37464275726549 99.96123719853688 79.93466675700796 0 0 1
5646 20 2 0 120.49741065091676 95.23303916268844 86.66236716299764 1 -1 0
5650 20 8 -0.1 120.39439398653641 98.50186145840246 84.52186310053814 1 -1 0
5805 20 6 0.1 119.3129371272124 99.7965514489487 82.56444181052528 1 -1 0
137 1 6 0.1 120.94107429581905 91.58418501096476 84.0939003683169 0 -1 0
134 1 3 -0.1 118.96365669681825 94.61644614967032 79.02031076633952 0 -1 0
6843 24 6 0.1 112.48299152036975 98.40194235120916 79.24665548518136 0 0 1
127 1 6 0.1 114.80502652687049 92.53721056032563 79.04155696518144 0 -1 0
5653 20 6 0.1 120.96227411155192 96.47433628331122 84.10539793424749 1 -1 0
6849 24 6 0.1 113.68454036580775 99.83126472829676 80.71118973283053 0 0 1
616 3 2 0 111.44804835648054 99.99700398693251 84.66108931630276 1 -1 -1
4487 16 4 -0.5600000000000001 101.90467152824631 81.78979707429258 89.6835565230441 0 2 0
4329 15 5 -0.2 106.07064179308402 79.23490031727266 99.93789464356385 1 -1 1
2225 8 3 0 107.85391539706197 79.00405294156504 92.50595177939817 1 -1 1
2231 8 3 0 109.14750554272078 79.11746677071518 92.86605627381033 1 -1 1
2255 8 5 -0.2 107.12157121985776 82.7883023096323 99.95359865793773 1 -1 1
4379 15 6 0.1 102.64842328981631 79.01862024617752 94.32661836496224 1 -1 1
4279 15 6 0.1 106.79489817899704 79.34559476635596 97.1904349863349 1 -1 1
4465 16 2 0.14 101.8000472385703 83.19498764117333 89.52254698566172 0 2 0
4488 16 10 0.28 102.74862455620556 81.2666724968826 89.7631737384339 0 2 0
4138 15 5 -0.2 100.47866611808581 87.66449470694114 97.15592197400092 1 -1 1
4377 15 6 0.1 100.5090500139741 82.75314111632615 92.15617253868362 1 -1 1
280 1 6 0.1 106.64619365371092 86.21941031172987 90.21441195390089 0 -1 0
54 1 2 0 109.02563789830293 88.7442326533696 89.681243939684 0 -1 0
2246 8 3 -0.1 106.35561329036845 87.08168891078297 99.84324901724942 1 -1 1
282 1 6 0.1 105.3988375120085 86.99777360276228 91.2200340506448 0 -1 0
4106 15 2 0 103.06688394377659 82.33377628139793 99.712129477232 1 -1 1
278 1 11 -0.3 106.06610962230462 87.12337922553138 90.32539663985006 0 -1 0
4479 16 3 -0.1 102.24963447616122 85.33611681311197 89.9734586284115 0 2 0
4096 15 3 -0.1 100.38671889173577 84.24135345580541 93.65708011373624 1 -1 1
4480 16 3 -0.1 102.60138725444921 84.064492602276 90.0366904716611 0 2 0
4625 16 6 0.1 102.86462298040742 86.14862965046453 90.35921422465924 0 2 0
2227 8 3 0.01 105.64212104954795 79.69701924757113 92.45993598102713 1 -1 1
4361 15 6 0.1 101.14323738321012 88.45044088233819 96.82318896477852 1 -1 1
4481 16 6 0.1 103.61993306759751 83.84599706565145 90.41089461572834 0 2 0
4101 15 4 -0.39 103.26278153211379 79.818565710665 96.84135245052862 1 -1 1
4322 15 3 -0.1 100.66075500134312 82.99817487708862 93.16471493166041 1 -1 1
2226 8 3 0 106.87248646682066 79.794935311264 92.96371938014059 1 -1 1
2233 8 6 0.1 104.90786673826888 80.44432000673451 92.85169243633617 1 -1 1
4104 15 3 0 103.49760181248209 81.14806050065215 99.09090309233824 1 -1 1
2230 8 3 0 109.48898989285556 80.13224116941693 93.63706004959155 1 -1 1
4289 15 3 0.0282 101.8910670922218 85.63573775674237 98.6330073781204 1 -1 1
4108 15 3 -0.1 101.65171128045526 80.84823995665478 93.66487288350645 1 -1 1
4094 15 2 0.14 102.70755278425952 80.49670155572207 95.72572114222962 1 -1 1
2229 8 3 -0.1 108.48928741930037 80.94708051799837 94.0556600148354 1 -1 1
79 1 6 0.1 107.96514155628063 87.17688787335067 91.99933895360333 0 -1 0
4100 15 3 0 101.47987587996411 83.79626259601703 95.58516909940374 1 -1 1
4093 15 2 0 102.28308828613798 81.71977460114854 95.94320686137046 1 -1 1
2060 8 3 0 107.12789173790691 84.00540317737818 98.11855142806729 1 -1 1
2046 8 2 0 106.03778602445081 85.52847854443031 96.76628583256768 1 -1 1
4107 15 2 0.14 103.20593303213529 80.94956404152707 97.78000161298507 1 -1 1
2058 8 5 0.06 106.14870865280672 82.09282446166846 95.3886025195552 1 -1 1
2234 8 1 -0.1782 106.32492972823374 81.84539071574368 93.9965292084566 1 -1 1
2314 8 6 0.1 106.91755788617634 81.56700688460118 95.99059320424674 1 -1 1
2050 8 2 0.14 105.53916183854703 84.52785718231874 94.9798815625839 1 -1 1
2057 8 4 -0.39 106.14176598986215 83.54886430832259 95.76570744366384 1 -1 1
2334 8 3 -0.1 104.89398609685665 84.50123664829509 93.7676204089147 1 -1 1
2335 8 6 0.1 104.70806583790193 83.62717855666249 93.09080624648598 1 -1 1
4091 15 3 0 102.42670623381132 83.21736962329999 97.66056331117824 1 -1 1
4090 15 2 0 102.65811802646837 82.0221155428718 97.17357194780399 1 -1 1
2049 8 2 0 105.49506074693284 85.7529811392922 95.62933273950196 1 -1 1
2063 8 2 0.14 106.57010284759252 84.29202696230303 96.90507787568853 1 -1 1
2048 8 3 0 104.81416100480804 86.71281362388109 95.30395788674092 1 -1 1
2065 8 6 0.1 103.58127639805603 85.5065252594388 92.50850239085207 1 -1 1
2064 8 3 -0.1 104.21580964983968 85.52959166391328 93.37488967109796 1 -1 1
2051 8 3 0 104.16357452674053 86.66954483480774 94.11892901205164 1 -1 1
2055 8 3 0 105.31367580754855 87.54378653364827 97.43465840357862 1 -1 1
2047 8 3 0 105.92462886668757 86.39189227379529 97.68483215752539 1 -1 1
2256 8 6 0.1 107.26232155219752 81.8180792413297 98.28759870476074 1 -1 1
2061 8 3 0 106.45388491870777 86.15872692835931 98.8870228402535 1 -1 1
2253 8 8 -0.1 107.77463630420853 82.71287665695996 98.5546419178722 1 -1 1
4099 15 3 0 101.82374266313826 84.17870823898868 96.86345129666249 1 -1 1
4092 15 3 0 101.6918284926154 82.5914716486019 95.1630507617308 1 -1 1
2056 8 3 0 104.70344680947426 87.69454728107416 96.21962373302702 1 -1 1
2278 8 3 -0.1 103.4245293367947 87.7664378273738 93.87345477307471 1 -1 1
2054 8 3 0 105.12776047393452 88.50073665764542 98.35118712469519 1 -1 1
4098 15 3 0 101.47710321960531 85.36301760479326 97.39860712792297 1 -1 1
4105 15 3 0 102.72530803613373 83.44915664348822 98.93974029423543 1 -1 1
4095 15 3 0 101.34087018828679 82.1294748491606 93.95174932640026 1 -1 1
2059 8 6 0.1 105.17866837461472 81.59897616991262 95.59401691656043 1 -1 1
2269 8 8 0.01 109.2895206461751 82.52173598179009 98.4447733603286 1 -1 1
2286 8 6 0.1 109.08528055893981 80.62135530696354 97.36118157754912 1 -1 1
2235 8 6 0.1 108.86857621486082 81.87041630649551 94.47662759879314 1 -1 1
2287 8 6 0.1 108.92288740365318 82.200274435658 96.54839585973119 1 -1 1
268 1 6 0.1 107.08536599330208 87.82700787782497 93.9787524088848 0 -1 0
2228 8 3 0.0282 107.19881379778819 80.81700296113247 93.69962244078202 1 -1 1
53 1 8 0.05 107.98637193799055 88.23832146406127 91.68324563210251 0 -1 0
2333 8 6 0.1 102.80091741696883 87.75862480908683 92.89738950711312 1 -1 1
2053 8 3 0 103.8584878945716 88.66722319447591 95.99379177084377 1 -1 1
273 1 6 0.1 108.15028061234106 87.6123970169813 96.54623116138946 0 -1 0
2285 8 5 -0.2 109.49109532108555 81.65524815035995 97.2494958959603 1 -1 1
2270 8 6 0.1 109.50523824867017 83.552663107982 98.22883532449376 1 -1 1
4328 15 3 0 100.82523083545664 86.26877984080095 96.61235724665187 1 -1 1
4097 15 3 0 100.7567641146405 84.63685297784853 94.86226371652788 1 -1 1
2062 8 2 0 106.91189163179433 84.91060197008676 99.11291789867533 1 -1 1
4295 15 1 -0.1782 101.66984888215327 86.90373108974099 99.18229094136767 1 -1 1
4290 15 3 -0.1 102.54079186490908 84.69332390120599 99.39071912530206 1 -1 1
4109 15 6 0.1 101.25575497896486 80.3650564838498 92.77435804090723 1 -1 1
238 1 8 -0.1 106.90030832182778 88.45333027436054 90.51977965112269 0 -1 0
78 1 2 0 109.32702252524967 88.54700501446904 90.95557208766814 0 -1 0
4331 15 6 0.1 106.26242289888661 79.7557484705898 98.96282936090593 1 -1 1
206 1 8 0.05 108.91947368513435 88.75058651405291 94.89896620205631 0 -1 0
2052 8 3 -0.1 103.27952016246445 88.75233282961159 94.78159739866103 1 -1 1
207 1 1 -0.1782 109.71342735942483 87.69976411017137 94.37832057412005 0 -1 0
50 1 5 -0.2 108.68205144130197 88.53909702803277 96.38144772038171 0 -1 0
4378 15 3 -0.1 102.39145683811752 80.05547206898447 94.52621429116586 1 -1 1
4360 15 3 -0.1 100.46585290778664 85.88164322041206 95.33032469045673 1 -1 1
2213 8 4 -0.39 110.13987123374062 81.95105140242345 99.47511695297737 1 -1 1
267 1 5 -0.05 107.65663095191996 88.7575325508873 94.01294470459067 0 -1 0
2245 8 3 0.0282 105.67167694935617 88.23472884331903 99.57536331133655 1 -1 1
2259 8 6 0.1 106.10214008295345 82.5903316359962 99.60700260306079 1 -1 1
2915 10 6 0.1 100.26731209319846 79.71805717910193 98.90101437751241 0 0 0
4294 15 8 0.05 100.44300119699608 87.4390516956598 98.66547029151857 1 -1 1
277 1 6 0.1 109.4100548824663 89.32207865770278 98.94798802637898 0 -1 0
52 1 6 0.1 108.00745449381311 89.2464502044947 96.94883357371718 0 -1 0
240 1 3 0 110.08583857051434 88.44189841990148 97.0494425501835 0 -1 0
272 1 3 -0.1 110.26114806535811 88.9714519725912 98.28427519844064 0 -1 0
4355 15 5 -0.05 100.04983424376302 88.72911919078082 99.3585079222337 1 -1 1
51 1 1 -0.3 107.90221583151794 89.23392559263031 92.68282663412691 0 -1 0
281 1 6 0.1 106.21539830167211 89.28185412478345 90.7861871779455 0 -1 0
2332 8 6 0.1 102.4655376767771 89.42971070247847 94.58416098012076 1 -1 1
4300 15 6 0.1 103.38371889861925 78.98854771096406 99.88329922134636 1 -1 1
6350 22 6 0.1 114.98758658615347 82.77060335019847 99.7208043787897 -1 0 0
183 1 3 0.01 120.79935921743937 86.10296404431651 99.76214924721785 0 -1 0
7 1 3 0 113.99906319559629 88.5982263176994 99.92766003844257 0 -1 0
2216 8 3 0 111.65222258907195 79.41478497012355 93.64330556349765 1 -1 1
6349 22 8 -0.1 116.85913510865387 84.02676219415771 99.72336157524607 -1 0 0
2045 8 1 -0.1782 114.78586357751766 79.1627055460624 98.74796620722469 1 -1 1
73 1 3 -0.1 110.56832232222175 88.52319914361775 91.37524052155635 0 -1 0
6383 22 6 0.1 118.92982140615406 80.49547690197858 99.80157572806102 -1 0 0
6355 22 6 0.1 118.60306213979783 82.79709723412181 99.65644896429257 -1 0 0
6245 22 3 -0.1 119.71313707662242 80.60666419641919 99.03148376027843 -1 0 0
6240 22 10 0.28 111.96529887024877 84.6778576584816 99.17581680149945 -1 0 0
2217 8 3 0 110.72875426264588 80.18114710524877 94.11940356282365 1 -1 1
75 1 6 0.1 110.71558986733115 88.18221346784347 92.3546088240295 0 -1 0
201 1 3 0.0282 110.93879634021602 87.45149198965485 95.06522211663616 0 -1 0
152 1 2 0 118.17233433854045 86.7585435346407 89.6293333317639 0 -1 0
147 1 3 0 120.38309754798436 86.3923472745844 89.47190716735562 0 -1 0
197 1 8 -0.1 120.7298504891989 84.18028811702136 93.6767783681293 0 -1 0
5809 20 6 0.1 120.41318107068389 88.49016608348758 92.31517860905623 1 -1 0
2313 8 6 0.1 111.1145100718409 79.41653047477607 95.90013475820659 1 -1 1
77 1 6 0.1 113.67900968026359 88.94725562820764 90.09689879501035 0 -1 0
10 1 3 0 111.02216066674927 87.83400563578395 96.35652233663947 0 -1 0
9 1 3 0 111.47971376757289 88.77445006249927 98.86840727857565 0 -1 0
140 1 3 -0.1 116.00970036147437 86.21644489673703 89.87862305025884 0 -1 0
6386 22 6 0.1 117.33471391573036 84.65763028737967 99.04438689477455 -1 0 0
6261 22 3 -0.1 120.08185672270585 80.66333825244884 96.75470207609195 -1 0 0
290 1 3 -0.1 116.25258501059506 88.02129095045264 99.47629664593536 0 -1 0
6263 22 6 0.1 119.80528675742951 80.77358720248637 95.7453052333766 -1 0 0
2208 8 1 -0.1782 113.37885315014636 79.87500715589925 96.47744513594184 1 -1 1
6388 22 6 0.1 117.31928732046977 80.29560293986967 98.16948606135841 -1 0 0
2274 8 8 -0.1 110.89341178359095 81.45404298619701 96.69050785444509 1 -1 1
2241 8 8 -0.1 111.21962632616138 80.46204657044139 95.55430847967861 1 -1 1
200 1 1 -0.3 113.15047538313476 86.82998829505966 90.40052450299375 0 -1 0
76 1 8 0.05 113.06125710683018 88.2296096155421 90.75716595247918 0 -1 0
184 1 3 0.0282 119.89970080919636 85.48054598359926 97.78737254184465 0 -1 0
185 1 3 -0.1 119.97706365548422 84.84031818266136 96.62256087867256 0 -1 0
203 1 6 0.1 111.97556082588545 86.70743453791766 93.36820583950532 0 -1 0
2189 8 3 0.0282 112.88979643128644 80.2289004549528 97.79182684677845 1 -1 1
6235 22 6 0.1 115.2300977756919 81.72197274798157 97.81910487358275 -1 0 0
11 1 3 0 112.24272051121282 87.79279957736478 96.93944614289717 0 -1 0
202 1 3 -0.1 111.97983523299396 86.92338996169781 94.46172099801016 0 -1 0
12 1 3 0 112.44023181738119 88.15030176281245 98.21557561251929 0 -1 0
2215 8 8 0.05 112.76343242499844 80.53256248951314 95.35742454523492 1 -1 1
148 1 2 0 119.30646409756883 86.45626239866823 90.15511880049459 0 -1 0
2193 8 2 0.14 111.27947147028448 81.26137645220128 99.15269529186615 1 -1 1
2194 8 3 0 111.69966807174978 80.94687099651433 97.9181909415736 1 -1 1
2315 8 6 0.1 111.18105882164377 82.44296283266556 96.42023576717979 1 -1 1
3 1 3 0 113.30136064805774 87.40109518727851 96.19961127942615 0 -1 0
17 1 3 0 113.21034951410456 87.02802792218529 94.94091696467072 0 -1 0
5 1 2 0 114.62943010832143 87.72190059569321 97.9752286552388 0 -1 0
2 1 2 0 114.44749674511908 87.38035663277181 96.74119337953722 0 -1 0
161 1 6 0.1 115.19254388998723 85.816644966428 90.50067444975672 0 -1 0
2240 8 6 0.1 113.24735988625947 81.4529502147098 94.99414414491254 1 -1 1
6175 22 5 -0.05 113.91264388762727 83.85663844309288 97.4073934127977 -1 0 0
6236 22 8 -0.1 115.3446613494471 83.86942117270574 97.97576930705301 -1 0 0
6176 22 6 0.1 113.27752304071103 83.14813852308711 97.96471268173607 -1 0 0
6234 22 8 -0.1 115.84766312495441 82.57025655012649 97.47949861797348 -1 0 0
6336 22 5 -0.05 115.47001772402317 82.86806464188737 96.04616428606646 -1 0 0
6337 22 6 0.1 116.20755189275812 83.72897027498381 95.87781095904583 -1 0 0
6407 22 6 0.1 115.59205589723052 82.06128119229292 95.34362019668228 -1 0 0
6356 22 1 -0.3 114.12986149301946 83.42753788051805 96.09436526617381 -1 0 0
6378 22 6 0.1 118.00931688474606 83.13579033750689 97.24931789041692 -1 0 0
6389 22 6 0.1 117.57620388074528 80.72961529394834 96.54590681665982 -1 0 0
6177 22 6 0.1 113.42579461590216 84.81554343288511 97.42191567087359 -1 0 0
6237 22 6 0.1 115.91240582654986 84.71325780604057 97.57415251657721 -1 0 0
213 1 6 0.1 114.54894536977321 86.53252801958388 92.32723414509604 0 -1 0
226 1 6 0.1 116.28975842676107 85.05710896817952 92.94783011209194 0 -1 0
271 1 6 0.1 118.74444768562208 83.37946525501891 92.82309693395221 0 -1 0
230 1 8 -0.1 119.34150267088137 84.3259575279413 93.0242443892604 0 -1 0
151 1 2 0.14 117.2108066076936 86.34269105880337 90.35484259340932 0 -1 0
150 1 3 0 119.82445759347823 85.09657785345196 91.8118047545945 0 -1 0
225 1 8 0.01 117.14174792993376 85.7852880193296 92.98314354194807 0 -1 0
169 1 4 -0.39 117.64644683073271 85.89836616673958 91.63330029161556 0 -1 0
149 1 2 0.14 119.04686038655007 85.8872423430879 91.3377908949638 0 -1 0
243 1 6 0.1 117.8448507354839 84.57837788646565 94.59518172068151 0 -1 0
191 1 6 0.1 119.05410292148677 84.73881122878825 96.17372118156419 0 -1 0
241 1 5 -0.2 118.30900614480475 85.2044175820022 93.79334201118424 0 -1 0
18 1 2 0 114.37774690571234 87.00741894699908 94.25700208713755 0 -1 0
19 1 2 0.14 115.60142353858399 87.07182832773547 96.21328990261037 0 -1 0
210 1 8 -0.1 114.51959643544927 87.4595386793318 92.80394788769647 0 -1 0
242 1 6 0.1 118.87810640309897 86.04575449263982 94.21057690723921 0 -1 0
209 1 8 -0.1 116.72311426899573 87.07597898129572 93.82587571386783 0 -1 0
16 1 3 0 115.6071494345207 86.88449187089408 94.83185955863998 0 -1 0
13 1 4 -0.39 116.62994763778818 87.2470495596246 97.18923995919404 0 -1 0
211 1 5 -0.2 115.9639197244775 88.00651444492813 92.95363124193021 0 -1 0
6 1 2 0.14 115.89730665573238 87.64874524352201 98.3015702204405 0 -1 0
270 1 6 0.1 118.49046101631498 87.04209823776637 96.06513980109624 0 -1 0
212 1 6 0.1 117.44116629300811 87.75629930336744 94.2663887615513 0 -1 0
190 1 1 -0.1782 118.77582491351004 86.27007490612527 98.10843692616831 0 -1 0
14 1 5 0.06 118.11288922361109 87.13591354408649 97.08531791147836 0 -1 0
4 1 3 0 113.68664540008932 88.11785292761722 98.71867177177725 0 -1 0
214 1 6 0.1 116.51669139499154 88.49991191606074 92.06713606374856 0 -1 0
227 1 5 -0.2 113.63099079833822 88.54459405843325 92.13598983643908 0 -1 0
6264 22 8 -0.1 117.33837615991001 82.4440190066564 97.85403424492063 -1 0 0
6387 22 5 -0.2 117.83863758251924 80.98800062159098 97.52942427885479 -1 0 0
15 1 6 0.1 118.5440971630654 88.1300689972359 97.19970937685211 0 -1 0
6262 22 3 0 119.26363032394303 80.78289920847124 97.79753106168302 -1 0 0
2190 8 3 0.0282 113.5762630577576 79.77808253026788 98.95390576291243 1 -1 1
74 1 3 0 111.59321515302963 88.70350909519618 90.51345761844019 0 -1 0
215 1 6 0.1 115.69621367937847 88.87629832261837 93.65780382054841 0 -1 0
228 1 6 0.1 112.89776820330596 88.99716597760475 92.82818829878084 0 -1 0
2239 8 2 0 112.84598322334773 79.56898985000757 94.18109384670792 1 -1 1
182 1 3 0 120.93794976602544 85.50248091395767 98.58825099762839 0 -1 0
196 1 6 0.1 120.62849187146031 82.30608559803687 92.44146780582986 0 -1 0
145 1 3 0.0282 120.95909796031947 84.90340590135911 91.14368706888682 0 -1 0
5574 20 3 -0.1 120.59059604277911 88.65298084973053 93.35646708892851 1 -1 0
6348 22 8 -0.1 115.40989928699636 83.76900948778989 99.4383022773134 -1 0 0
6354 22 5 -0.2 117.57254960992957 82.7469104226304 99.36551870312805 -1 0 0
291 1 6 0.1 117.29042468749063 87.92051106613289 99.71436713792019 0 -1 0
2307 8 6 0.1 114.70354689250779 79.33416004779177 94.2625834366279 1 -1 1
229 1 6 0.1 114.36598353820925 89.32146299871602 92.00253440741608 0 -1 0
6244 22 3 0 121.02125790395039 80.81753674635945 99.28250241279314 -1 0 0
6385 22 6 0.1 117.14578584389719 81.79317614196995 99.93770778462516 -1 0 0
5598 20 5 -0.2 100.6391533231433 91.93679125020424 94.24179481818524 1 -1 0
5821 20 6 0.1 100.46221524443277 90.8114051602587 94.21468479344131 1 -1 0
5836 20 6 0.1 100.24190656803817 93.32383426722144 98.99816618640176 1 -1 0
5626 20 2 0 103.00201347142928 93.94560187496867 89.5307622102603 1 -1 0
5708 20 5 -0.05 107.07258531788762 92.23428434451385 89.84451829845281 1 -1 0
5601 20 8 0.05 101.92641851474717 92.90539056672795 89.79082085551546 1 -1 0
5780 20 6 0.1 107.03749168281595 91.21716249074834 90.22710505273946 1 -1 0
681 3 6 0.1 106.80296228463098 99.55409272390271 92.02307806854019 1 -1 -1
4356 15 6 0.1 100.84059025506565 89.46334681310734 99.48551979417726 1 -1 1
2284 8 3 0 104.27507859194102 89.56685350897396 98.1531792992557 1 -1 1
2316 8 3 -0.1 103.67287654782606 89.60988909686002 96.95008713945161 1 -1 1
754 3 6 0.1 106.33155525457727 99.83645426594819 90.14247626973906 1 -1 -1
801 3 8 -0.1 109.30783952025102 99.84232675995604 95.96116066166984 1 -1 -1
726 3 3 0 101.97436444187657 98.41790060139313 89.57712870816455 1 -1 -1
208 1 6 0.1 109.37141861388201 89.74883846107647 94.76172634376657 0 -1 0
5782 20 3 -0.1 102.04725259833037 94.00758320839691 99.71841836749519 1 -1 0
5738 20 1 -0.1782 108.68115562978801 95.01608449242912 99.77490026456886 1 -1 0
274 1 6 0.1 107.00883434454119 89.6074124775455 94.39457087577235 0 -1 0
5622 20 3 0 105.17758833989043 94.77181106023664 89.90786303519528 1 -1 0
2317 8 6 0.1 104.64471074136998 91.2765388801443 99.23112846722228 1 -1 1
2094 8 5 -0.2 103.92519198544929 90.43548522566819 99.31296855080309 1 -1 1
672 3 3 0 108.70558785511221 99.30186909820985 94.68545519684784 1 -1 -1
783 3 5 -0.2 107.31474456056 97.90058003736728 89.93965440689956 1 -1 -1
5816 20 6 0.1 100.54625829820189 91.21662093223583 91.1755390284799 1 -1 0
5555 20 3 0 103.34200950313307 94.08802854870802 99.5248678056131 1 -1 0
2096 8 6 0.1 102.82397267246486 90.7757891871542 99.23633529530254 1 -1 1
5627 20 6 0.1 102.41810826140744 92.08127978011268 90.37418465739712 1 -1 0
5599 20 1 -0.3 100.80890128145514 93.27225344860709 90.61703818805529 1 -1 0
835 3 6 0.1 107.34699579878829 98.79797874662134 98.42403835004268 1 -1 -1
5625 20 6 0.1 107.2257505711321 94.91160481367828 90.16297428207814 1 -1 0
676 3 3 -0.1 107.52137312614478 99.13129002951942 92.67759586541823 1 -1 -1
720 3 1 -0.1782 101.057175296394 96.74353688924617 93.5140483560803 1 -1 -1
722 3 5 -0.05 100.81750025482549 98.0813105592106 93.10705562672884 1 -1 -1
697 3 3 -0.1 106.57975593211492 99.14325226189419 99.08934173648862 1 -1 -1
706 3 3 -0.1 101.37532702306247 97.78833695097191 99.33175825290265 1 -1 -1
743 3 6 0.1 101.55252621540107 98.74226358238107 93.64495424127263 1 -1 -1
739 3 3 0 100.90221995300962 98.19328844928938 91.63015585265794 1 -1 -1
703 3 3 0 101.48732389268804 97.21360892573037 97.05789043718494 1 -1 -1
5621 20 3 -0.1 103.96945469165249 94.29952845730166 90.35424523237666 1 -1 0
2321 8 6 0.1 102.94602517231635 90.37644399381011 96.78966852707688 1 -1 1
751 3 6 0.1 103.49959029323341 98.34826328114934 92.53534792074224 1 -1 -1
5556 20 3 -0.1 101.28219432658872 93.4409312286452 98.78277230110089 1 -1 0
699 3 3 0.0282 101.60472118237195 96.67695117522926 94.77373259156656 1 -1 -1
696 3 3 0 105.30241086971039 98.67568281218199 99.18961833441546 1 -1 -1
673 3 2 0 109.56009503164063 98.435240795212 94.27764938590678 1 -1 -1
5748 20 1 -0.3 106.53227452282279 93.0609170236077 90.85002897481851 1 -1 0
750 3 3 -0.1 104.35971926214306 98.39020329237808 90.76119450637049 1 -1 -1
749 3 3 -0.1 103.2693024574009 98.54088090259631 91.50242482159354 1 -1 -1
5756 20 6 0.1 101.2501207592507 93.60458710095008 92.93437689119607 1 -1 0
678 3 2 0 109.75434081912842 97.40309963405414 90.4383471619428 1 -1 -1
5624 20 8 0.05 106.39459890196686 94.4851121065847 90.73422714263194 1 -1 0
5623 20 6 0.1 103.95212626292712 94.01147696981275 91.40444964013818 1 -1 0
675 3 3 0 108.52636654377042 98.44479495142923 92.15529280586843 1 -1 -1
821 3 6 0.1 106.60183930914006 97.22523239748662 90.43411064319288 1 -1 -1
677 3 3 0 108.57713542226206 97.9751368621564 90.8630481194211 1 -1 -1
5754 20 8 0.05 101.21896294366522 92.51537704861661 92.87322107549826 1 -1 0
5557 20 3 0 101.80257574523054 93.03653059837391 97.56567865760165 1 -1 0
708 3 3 0 103.37975000339367 97.67081664805359 98.25672707522739 1 -1 -1
5563 20 6 0.1 107.98200845673787 96.50648764602624 98.50737185212898 1 -1 0
695 3 3 0 104.74666242595723 97.89042633175416 98.21176540084402 1 -1 -1
702 3 3 0 102.80066130767324 97.22838263800638 97.15199918023274 1 -1 -1
5788 20 3 0 101.50494089140076 92.42453678652544 95.3784538196891 1 -1 0
5755 20 1 -0.1782 102.57284820608055 92.09835203223341 92.82953816302107 1 -1 0
5749 20 3 0.0282 103.25037422435277 92.56740306478439 93.8736389173186 1 -1 0
5559 20 3 0 103.56809776645932 93.06540591085268 96.08465731858116 1 -1 0
5554 20 2 0.14 105.91472669567733 94.53289410636813 98.82011689051268 1 -1 0
698 3 3 -0.1 105.3859144562229 97.57146667270946 97.08936503476035 1 -1 -1
836 3 6 0.1 106.43858531326013 97.69218814064548 97.0703413531784 1 -1 -1
5553 20 2 0 105.0465496655327 93.93740315470893 98.00301138805293 1 -1 0
5562 20 5 0.06 108.26033932126315 95.47907534559769 98.49067697261447 1 -1 0
719 3 6 0.1 105.36274017570857 96.81650364976038 95.1229803790242 1 -1 -1
712 3 3 -0.1 104.82853009185862 97.0585286610102 96.03391970580499 1 -1 -1
701 3 3 0 103.5167870937831 96.84906448538138 96.06328277688675 1 -1 -1
727 3 3 0 102.04651846944512 98.42898572184751 90.92569737264 1 -1 -1
5763 20 6 0.1 108.15305632341021 95.87017646966973 93.8053199357771 1 -1 0
709 3 6 0.1 103.46225917161419 96.32943764530818 94.04935337454428 1 -1 -1
5561 20 4 -0.39 107.10024739112498 94.77743017278956 98.04666776310717 1 -1 0
700 3 3 -0.1 102.92224909150097 96.48210406354137 94.94743822948918 1 -1 -1
5567 20 2 0.14 106.76313625246284 94.25126765224347 96.75618028702429 1 -1 0
5564 20 3 0 107.33111843177501 94.21170843968306 95.51601887729524 1 -1 0
5750 20 3 -0.1 104.5346684920702 92.87020284044037 93.68761526993643 1 -1 0
5551 20 3 0 104.8227676145561 93.40766852987383 95.83553798107144 1 -1 0
5550 20 2 0 105.54926612734855 93.81754566613155 96.81164559811984 1 -1 0
5751 20 6 0.1 104.95020765455916 92.64536164110335 92.72704494176762 1 -1 0
5776 20 6 0.1 105.38012732800979 95.33559160530137 92.45812284665179 1 -1 0
5775 20 5 -0.2 106.39843934077828 95.09955654832602 92.10393239258687 1 -1 0
5777 20 6 0.1 106.91707485714089 96.05265256119691 92.1384844101549 1 -1 0
5758 20 8 -0.1 107.14354550492502 94.1883697987201 93.1203389643204 1 -1 0
5565 20 3 0 105.30883256124969 93.38772696451566 94.63746398837075 1 -1 0
5566 20 2 0 106.47247468293523 93.96561567871949 94.45188063486712 1 -1 0
5761 20 6 0.1 107.17663006568634 93.14989298959995 92.85329301030853 1 -1 0
5759 20 5 -0.2 108.43429750603683 94.81078139515948 93.66085519403609 1 -1 0
5552 20 3 0 103.86881180267696 93.63970840291802 98.34945248238878 1 -1 0
5558 20 3 0 102.7842841400734 92.67399206532633 95.09426260026345 1 -1 0
5560 20 3 0 103.10689732160704 93.18401807557227 97.33499418986034 1 -1 0
5820 20 3 -0.1 101.02081449044039 92.573789078336 96.58783796213639 1 -1 0
674 3 3 0 109.4944594229936 98.06604207986545 92.99858714787656 1 -1 -1
5757 20 8 -0.1 108.79803493694116 94.24556005632667 95.02728242941151 1 -1 0
5709 20 6 0.1 108.54178270903459 91.78019378443717 92.09582389433112 1 -1 0
5774 20 6 0.1 109.00852336552445 91.95808333339647 95.02608767845663 1 -1 0
5818 20 6 0.1 109.01726859673872 95.43057482008864 97.70113483255707 1 -1 0
802 3 6 0.1 109.37931266283304 97.9756779889874 96.95288392322672 1 -1 -1
752 3 6 0.1 105.21818406027397 98.55825142643633 91.42470197059058 1 -1 -1
5762 20 6 0.1 109.2178937124578 94.86566622363685 92.89435223125962 1 -1 0
5760 20 6 0.1 109.33287075126589 94.98121986903813 95.603917400885 1 -1 0
707 3 3 0 102.68927894173768 98.02635922854913 99.32622247257531 1 -1 -1
5688 20 3 -0.1 109.39209134160535 92.31259482422502 91.62628430806618 1 -1 0
687 3 6 0.1 109.56141198215543 98.72043670177011 99.07036253625125 1 -1 -1
705 3 3 -0.1 100.75398680096751 97.45472528064312 98.18023790529514 1 -1 -1
704 3 3 0 100.89774078505577 96.92343014848578 95.88179319350787 1 -1 -1
5773 20 8 0.01 109.62984853577527 92.89682468879474 94.89775606886808 1 -1 0
5687 20 3 0 109.55567050897696 92.43854222753697 90.2474635766315 1 -1 0
5815 20 5 -0.05 100.39557335301012 92.26983568755281 91.5678647170031 1 -1 0
5791 20 6 0.1 109.69617605380097 92.31824205661519 96.8334152079556 1 -1 0
671 3 3 -0.1 107.70035659772844 99.6313192037937 93.95344376135105 1 -1 -1
800 3 8 -0.1 110.10378950104644 98.6744120573019 96.52352107549609 1 -1 -1
686 3 8 -0.1 110.12742039042251 99.59299291062233 98.70375335378958 1 -1 -1
5739 20 6 0.1 110.14074008956361 93.00041885955584 98.74561901583692 1 -1 0
5789 20 5 -0.2 110.39870782365949 92.80664316832434 96.18796507699628 1 -1 0
680 3 3 0 110.49731047225663 97.26783815317877 92.55246457417942 1 -1 -1
5699 20 2 0.14 110.45564448251355 92.57498922570777 92.3673372410565 1 -1 0
5825 20 6 0.1 100.04986699766536 92.31091492376942 96.88260672257867 1 -1 0
5732 20 3 0.0282 110.08330707018328 94.79725015180499 99.87059237471908 1 -1 0
5796 20 6 0.1 120.81642350211789 93.18746016914744 92.67165516450899 1 -1 0
5549 20 1 -0.1782 115.89490056353823 91.31295183431516 93.53107467030841 1 -1 0
3179 11 6 0.1 113.90824533171474 99.75047787277559 96.40280375368981 0 -1 0
2959 11 3 0 117.64246343250421 98.59572841758141 94.12922494801263 0 -1 0
2969 11 6 0.1 116.29251636554497 99.55510069056326 92.76561476991208 0 -1 0
5743 20 2 0 114.56962119925947 91.64999881951675 98.24260589085397 1 -1 0
679 3 2 0 110.67012201203113 97.0877416105146 91.26027390187903 1 -1 -1
627 3 5 -0.05 111.87795812619896 98.24602785285482 98.25483152070969 1 -1 -1
5692 20 3 0 113.13250814585624 92.41641995834773 90.08109157091943 1 -1 0
5741 20 3 -0.1 115.7917032832712 91.3876483841462 98.37390316448092 1 -1 0
2942 11 5 -0.05 117.31069398817638 99.56662028410936 92.99947798367465 0 -1 0
2954 11 3 -0.1 120.85140742004549 96.00895637082814 94.08532613626898 0 -1 0
5519 19 6 0.1 119.14110117705934 98.49326157762094 98.72510972705709 0 -1 0
5697 20 2 0.14 112.0169904501351 92.71437929734526 93.8334250965934 1 -1 0
5819 20 6 0.1 111.44323333168387 90.97948062512678 96.3237102223583 1 -1 0
5710 20 5 -0.2 115.56824425962952 91.86371655878727 90.52461846942319 1 -1 0
629 3 6 0.1 112.73508083701513 97.79837881743828 97.6883726213082 1 -1 -1
5694 20 3 0.0282 114.60910998052421 91.85974556552917 93.56761535493462 1 -1 0
5641 20 3 0 117.80194693920991 92.96257089984425 89.69556689791776 1 -1 0
5746 20 6 0.1 116.51090858717399 92.2119513992869 95.40291851718447 1 -1 0
682 3 2 0 110.56027734019091 98.09634115933214 95.1582745732644 1 -1 -1
5790 20 6 0.1 110.7807620708274 93.76937457398132 96.47166461027302 1 -1 0
5717 20 4 -0.39 110.62223997326359 92.8048195655026 93.75949857379739 1 -1 0
5733 20 3 -0.1 110.68335734744186 93.74274928000229 99.31678467350008 1 -1 0
2949 11 3 0.0282 120.84473315405394 96.96438642402818 93.20747052563324 0 -1 0
2943 11 3 -0.1 116.21133632674184 95.80395988885566 97.64180555174084 0 -1 0
3118 11 6 0.1 117.70714312886349 99.1383076819038 92.0629752355812 0 -1 0
2945 11 3 0 116.90182727097566 97.396841878413 96.0022286869411 0 -1 0
2955 11 7 -0.15 118.287220749808 95.6390077805395 96.6664266753227 0 -1 0
5578 20 3 -0.1 118.37482452524948 91.80879359535906 97.0715194508451 1 -1 0
3184 11 5 -0.2 115.72652837399937 99.62239939252366 95.39424444777302 0 -1 0
5573 20 3 0 119.99360275936544 89.550103320416 94.16755280086294 1 -1 0
5584 20 2 0 120.38235092764333 89.55615900626682 95.420031223965 1 -1 0
2948 11 3 0 116.74601829369712 98.4565800124424 95.16657403388183 0 -1 0
5795 20 5 -0.2 120.6545796865918 92.26720241391737 92.00071577380596 1 -1 0
5742 20 3 0.0282 116.52817052993905 91.99249485401252 99.34143711777097 1 -1 0
5690 20 3 0 110.81817413515742 92.53672124647318 89.71582759264011 1 -1 0
688 3 8 -0.1 110.97248868441483 99.22078111673086 97.53385584557009 1 -1 -1
670 3 2 0.14 111.57041653006024 97.22716982833055 94.68001891301958 1 -1 -1
2951 11 3 0 118.71509587970587 97.78911231381173 94.00756687013705 0 -1 0
5576 20 3 0 119.02816610540638 90.42286781987295 93.77780379997635 1 -1 0
683 3 3 -0.1 115.00490688390187 95.77337766006949 92.42384587478927 1 -1 -1
5745 20 8 -0.1 112.79131106697871 92.57308161291911 97.18329809237522 1 -1 0
5817 20 6 0.1 113.26461029160919 93.50273709359634 96.93545858180674 1 -1 0
5700 20 2 0 111.65927775925103 92.56243423719751 91.77477530668583 1 -1 0
5807 20 6 0.1 118.67917184245005 92.86992880031185 92.40654530951137 1 -1 0
2966 11 6 0.1 117.75060641753859 94.49811614188252 98.35331087551042 0 -1 0
5582 20 3 -0.1 119.67376832158806 90.64250085936253 98.65661372317756 1 -1 0
2944 11 3 -0.1 117.479578281002 95.27220902250164 97.72446625255193 0 -1 0
685 3 6 0.1 115.43154454046058 95.57162378020732 94.44617019607898 1 -1 -1
3169 11 6 0.1 116.36638025399246 99.22627860228154 98.1016307714269 0 -1 0
5721 20 3 0 112.76613849662866 92.73953383277573 98.68376052540913 1 -1 0
5720 20 3 0 113.97784088508118 92.43932478414362 99.00815166280813 1 -1 0
5747 20 5 -0.2 116.51406225133533 93.01963424490613 90.5341372582191 1 -1 0
692 3 10 0.28 113.23944961873741 97.02660669965212 96.09021061305786 1 -1 -1
5778 20 8 -0.1 111.73603175569892 92.056063762362 96.12796275907624 1 -1 0
2952 11 2 0 118.88224299789783 96.92179790224513 94.97840478833835 0 -1 0
829 3 6 0.1 115.98885859740784 95.49081269163021 92.12404060848904 1 -1 -1
5570 20 5 -0.05 116.94870766442774 91.85555742246444 94.38816782624538 1 -1 0
5813 20 6 0.1 117.64006078094027 90.73416112889514 92.12677166700415 1 -1 0
5695 20 3 0 113.85862783404319 92.15249204751716 92.42981554789979 1 -1 0
5596 20 1 -0.0564 117.9180830539475 92.12519959088922 99.38383106610578 1 -1 0
828 3 6 0.1 114.5322902525286 95.94975270094491 90.3535809735622 1 -1 -1
5585 20 6 0.1 117.64062474001872 92.53621144435735 96.92299309262347 1 -1 0
5587 20 3 0 118.34589470314556 91.12135240350612 94.7396955880344 1 -1 0
628 3 6 0.1 111.37489415972584 97.40124071607607 98.67012915441785 1 -1 -1
788 3 5 -0.05 111.22694351172304 99.91044131123991 99.68694540349797 1 -1 -1
665 3 3 0 112.89678087571117 96.22279023447857 91.6696952740103 1 -1 -1
5701 20 3 0 114.12972597971603 92.13038169000161 91.05686717546794 1 -1 0
3182 11 6 0.1 115.39777924367169 95.32023532143741 98.16601047300105 0 -1 0
5814 20 6 0.1 119.13363169150948 90.01353035691164 91.56007353899032 1 -1 0
5811 20 6 0.1 116.13935949556665 90.7560645291157 97.58411697562636 1 -1 0
5698 20 3 0 112.63864479845942 92.31037402936937 94.91807172450359 1 -1 0
5718 20 6 0.1 115.51517623887355 91.3909056168514 89.5431916988916 1 -1 0
3180 11 9 0.3 119.71785229624783 94.7896464798426 96.19287834845935 0 -1 0
2950 11 3 -0.1 119.69112512911533 97.7482603867484 93.07539347157673 0 -1 0
690 3 3 -0.1 114.19649314528534 96.04218585852719 91.38357817327062 1 -1 -1
691 3 4 -0.5600000000000001 112.84475374712223 96.83704716181761 95.17789476530248 1 -1 -1
666 3 2 0 111.88237839618895 96.63091289484078 90.7880155831794 1 -1 -1
5689 20 3 0 111.87305263989336 92.42985126785699 90.50207465837131 1 -1 0
808 3 1 -0.3 112.31081922851067 99.0007406229476 99.29752490825959 1 -1 -1
3168 11 6 0.1 114.55785263860034 98.98721207786966 98.45697485864562 0 -1 0
5586 20 6 0.1 120.02030341031113 90.45900193952723 99.67838899831384 1 -1 0
5840 20 6 0.1 116.78678102171129 93.20365434622144 91.60106853392155 1 -1 0
5642 20 2 0 118.90676160847013 92.35350802020119 90.25365167283543 1 -1 0
3181 11 6 0.1 114.89551897356479 97.19978221737064 96.95967823344316 0 -1 0
669 3 2 0.14 113.45320911707836 96.30377682388911 94.02231482574133 1 -1 -1
2957 11 6 0.1 119.54580397357626 98.29586300771032 92.21998038288157 0 -1 0
5806 20 8 -0.1 119.14082237539915 92.0793711130454 91.80332705709779 1 -1 0
5449 19 3 -0.1 119.10500170107089 99.3331295870363 99.31522346927395 0 -1 0
5734 20 3 0 112.03670759283108 93.65358941290172 99.41050866424469 1 -1 0
5581 20 7 -0.15 120.25494574608626 90.09712746695936 97.55109762846975 1 -1 0
2946 11 3 -0.1 115.93194226197812 96.8944823212743 96.9060215256819 0 -1 0
5580 20 2 0 119.8498134909097 90.34877335078224 96.30979844048821 1 -1 0
5693 20 3 0.0282 113.92612504809871 91.9135909208357 94.75941097804001 1 -1 0
5719 20 8 0.05 113.74641978707274 91.40193914104212 97.05905953345587 1 -1 0
5744 20 6 0.1 113.30172033125837 90.41626086774812 97.18378587660706 1 -1 0
3167 11 5 -0.2 115.3638736655856 99.69061825964633 98.00197359993528 0 -1 0
5643 20 2 0 120.10033765197161 92.53673867195816 89.69613228219187 1 -1 0
5812 20 5 -0.2 118.7136177067965 90.7057141533651 92.28445062955726 1 -1 0
5711 20 6 0.1 115.94849618158148 90.91861410948096 90.98604324858086 1 -1 0
684 3 3 -0.1 114.68982905037014 95.81843801051238 93.73372332534356 1 -1 -1
5785 20 6 0.1 116.04364546488809 93.97101733231511 90.29814389645341 1 -1 0
5712 20 1 -0.1782 114.50126777592244 91.49556611184391 95.94692977841495 1 -1 0
5579 20 3 0 118.80675748806638 91.06210588963502 96.03916385913183 1 -1 0
5696 20 2 0 112.62916577057129 92.50901255256811 92.68836149769578 1 -1 0
2956 11 2 0 117.97876266022507 96.68635373328311 95.92923486311672 0 -1 0
5597 20 6 0.1 117.29528788978864 92.79416219908404 93.9081152000806 1 -1 0
5577 20 3 0.0282 118.66346764028606 91.49951347003504 98.39327284171517 1 -1 0
668 3 2 0 112.58819591789805 96.29900847567195 92.95053379468426 1 -1 -1
2953 11 7 -0.15 119.8815744119872 96.0168508260741 95.03409330399992 0 -1 0
667 3 2 0 111.44076429196151 96.88465450097308 93.38157500391517 1 -1 -1
5723 20 3 0 114.6034656810042 93.12864835321228 99.94172518385501 1 -1 0
3185 11 6 0.1 114.92001440789956 99.63272472896432 94.66407280211125 0 -1 0
4231 15 3 0 104.85456922705706 80.58006104129664 107.3690013717634 1 -1 1
4243 15 3 0 104.09877180756052 81.61757724314876 107.6812828909867 1 -1 1
4227 15 3 0 103.92249139510656 80.57287162680379 105.26503702881104 1 -1 1
4321 15 6 0.1 101.44632897355372 80.94647358738128 104.19455793994628 1 -1 1
4320 15 6 0.1 100.96875579540918 82.11152430536643 105.42026303658062 1 -1 1
4245 15 3 0 103.00847784672708 81.442315097171 105.64857511906932 1 -1 1
4242 15 3 -0.1 103.05095324002293 81.89227182823747 106.86021460772277 1 -1 1
4248 15 5 -0.05 101.79235663560226 81.84731515988322 104.8141152714116 1 -1 1
4164 15 8 0.05 101.32443695124925 83.44573902717829 103.046558474361 1 -1 1
4288 15 1 -0.3 102.28561421842984 82.84183628852068 103.91879058580352 1 -1 1
4301 15 6 0.1 103.44163250132948 82.4414149606982 101.61548169720328 1 -1 1
4315 15 5 -0.2 101.30398663636403 82.70605394311998 101.72419823107619 1 -1 1
4162 15 3 0 101.22087455082081 84.96421238538753 103.23698674202387 1 -1 1
2121 8 6 0.1 105.04960682765686 83.5050464694535 103.43260528282585 1 -1 1
2244 8 1 -0.3 107.15425109324566 83.88132472284533 103.33654129097914 1 -1 1
2124 8 9 0.3 106.60103521751687 84.3379199556271 106.22498968835706 1 -1 1
4244 15 6 0.1 102.49270903534862 82.7022942803201 107.2804164028347 1 -1 1
4146 15 7 -0.15 101.5046430318727 85.58374034665133 104.46602360093964 1 -1 1
4226 15 5 -0.05 104.42008117389679 82.78321123515354 108.60153816026613 1 -1 1
2120 8 8 0.05 105.84316725941108 84.2371249104842 102.99070945006626 1 -1 1
2118 8 3 0 105.46567477501706 85.47912887211551 103.86278590069952 1 -1 1
2117 8 3 -0.1 104.93779501753994 86.61410130434913 103.32974734915999 1 -1 1
2119 8 6 0.1 104.6293587203438 86.6632446582728 102.32244508721747 1 -1 1
2102 8 7 -0.15 105.75528650259062 85.47124089557104 105.24596351192227 1 -1 1
2122 8 2 0 104.73633606949383 87.70383227198205 104.23785660802596 1 -1 1
2098 8 2 0 104.98620217594888 87.64385267822442 105.51912255451427 1 -1 1
2204 8 5 -0.05 107.33240563450327 82.47734724253053 103.80546961504692 1 -1 1
2277 8 6 0.1 106.93962512054838 81.72119815511115 103.16393767216096 1 -1 1
2276 8 6 0.1 106.69265112733251 82.28791076389194 104.64456586510474 1 -1 1
4168 15 9 0.3 102.32880408573729 84.88483276205727 105.79654827196734 1 -1 1
4147 15 7 -0.15 101.97676703754917 86.33220339969687 106.64764258810627 1 -1 1
4144 15 2 0 101.28300445841414 87.24611684084417 105.95291451147301 1 -1 1
4145 15 2 0 101.01432978006049 86.80328821857248 104.74103557182505 1 -1 1
4246 15 6 0.1 104.33326008873543 83.71030840829712 108.04841574127083 1 -1 1
4247 15 6 0.1 105.4610051733967 82.73364026124293 109.0320068454589 1 -1 1
2101 8 2 0 105.47579892104609 86.54291695357452 106.07231928006377 1 -1 1
2103 8 7 -0.15 106.58470082154238 85.3973280071348 107.58310897720816 1 -1 1
2100 8 2 0 105.94131042662791 86.53222747867088 107.33915610263728 1 -1 1
4374 15 6 0.1 102.73665264644858 85.7520921740152 108.42084325268475 1 -1 1
4160 15 3 -0.1 102.18303040259752 86.52553759051818 107.99879747049218 1 -1 1
4157 15 3 0 101.04350811904379 88.39283513480102 106.36740220871896 1 -1 1
4151 15 3 0 101.40622958416935 88.73974098314163 107.61837023257917 1 -1 1
2330 8 6 0.1 108.0364797558794 84.55711349409694 108.67685280101028 1 -1 1
2113 8 3 0 106.04846833802192 87.62351336189684 108.03479340820981 1 -1 1
2116 8 3 -0.1 107.2539233428074 85.273748942915 108.76790329839245 1 -1 1
4150 15 3 0 101.91447517920406 87.811130219733 108.46410568281212 1 -1 1
2107 8 3 0 106.63057941908251 87.50327379458183 109.26949560427072 1 -1 1
2106 8 3 0 107.16710165222969 86.277830785389 109.69935363873324 1 -1 1
4988 18 3 -0.1 109.00770196619656 86.63722410741298 105.51353054328082 0 0 0
5010 18 6 0.1 108.3878073309919 86.39789893752052 104.66934670025321 0 0 0
2112 8 3 0 105.58631666361882 88.77747964144693 107.53195520185085 1 -1 1
2099 8 2 0 105.02817057129504 88.81182194315198 106.2722607702529 1 -1 1
4224 15 1 -0.1782 103.48057252339495 82.86807097459214 109.59173741400414 1 -1 1
4230 15 3 0 104.69516888179754 80.02176058521579 106.13236903657867 1 -1 1
4253 15 3 -0.1 105.90436773375026 80.30465307314438 108.10731981574156 1 -1 1
2271 8 5 -0.2 105.74663361206603 84.2955046004603 101.45206227027802 1 -1 1
2201 8 3 0 108.82181015273399 82.09628289936714 104.0178101316052 1 -1 1
2200 8 6 0.1 108.58969086868893 82.36879440484442 106.06742056376633 1 -1 1
4999 18 7 -0.15 109.04394032001167 87.8521165713122 106.1644686418529 0 0 0
2205 8 6 0.1 108.67289370100781 82.78946039342152 101.73982069443878 1 -1 1
4317 15 6 0.1 100.68287456992836 81.87855284538479 101.89443953352003 1 -1 1
5000 18 2 0 109.84197562603194 88.08103455236628 107.2409090455892 0 0 0
4255 15 6 0.1 106.18118605141261 80.71978478732187 109.10306749952235 1 -1 1
4302 15 6 0.1 102.17803091801115 80.06703723247476 101.9870300234601 1 -1 1
4249 15 6 0.1 103.58615385014664 80.85824110651636 103.13864764383658 1 -1 1
4228 15 3 -0.1 104.022871950655 80.3153354016554 103.96786782090746 1 -1 1
4298 15 8 -0.1 102.5971493233063 82.06973261765864 101.11853377323656 1 -1 1
2198 8 3 -0.1 109.25715603383188 82.02536512009877 105.27276781511881 1 -1 1
2184 8 3 -0.1 109.55577915819953 82.30931921712737 101.85483387533358 1 -1 1
4161 15 3 -0.1 100.83999339807738 85.89556191678211 102.31990211372958 1 -1 1
2272 8 6 0.1 105.0347441098873 85.00754151789873 101.03676325231585 1 -1 1
2273 8 6 0.1 105.11889198432826 83.40651300901231 101.2584880958876 1 -1 1
6231 22 3 -0.1 109.68267654103977 86.90000777084175 101.77004578223313 -1 0 0
4149 15 3 0 102.31901488670701 88.2339465016504 109.73464240129832 1 -1 1
4987 18 3 -0.1 109.77837151939917 85.71119654736367 106.08165790849105 0 0 0
2108 8 3 0 106.62370659329183 88.5695182884509 110.05569359614523 1 -1 1
4308 15 6 0.1 104.34050111818252 85.22012646434321 109.83161388123008 1 -1 1
4299 15 5 -0.2 102.4444455303254 80.5414541213505 101.02939706700957 1 -1 1
4313 15 8 0.01 105.09853621421902 80.00479356015525 100.84189990136358 1 -1 1
2183 8 3 0 109.78153806128739 81.86602228538449 103.0507994618305 1 -1 1
6377 22 6 0.1 108.6730992105687 87.28034846006634 101.82313138712269 -1 0 0
4314 15 6 0.1 105.38266925073378 81.08086413277482 100.94144602849282 1 -1 1
2257 8 6 0.1 107.76501791833063 84.66526061953817 101.02626824540211 1 -1 1
4166 15 2 0 100.49222111589292 87.15586663164915 102.6446516940614 1 -1 1
4167 15 6 0.1 101.41549305208432 88.69948026352475 101.36568014237287 1 -1 1
4316 15 6 0.1 100.72768132674759 83.35346496210471 101.1027659774051 1 -1 1
2777 10 2 0.14 101.00608731321556 79.79480479961568 109.95028362894502 0 0 0
5226 18 6 0.1 109.80410398393846 84.76688378787655 105.59766789858918 0 0 0
4163 15 6 0.1 100.5965720528171 85.56360441588157 101.32495471327485 1 -1 1
4239 15 2 0.14 104.79649324049356 79.4255531493103 103.51003156564569 1 -1 1
2840 10 6 0.1 100.76020455434207 83.7495527505342 109.84741079078555 0 0 0
2159 8 3 0.0282 110.13226526225158 81.51668252370291 108.97558020351681 1 -1 1
4142 15 2 0 100.55002477347966 87.57949052928808 103.86306990261568 1 -1 1
2264 8 6 0.1 110.02323147985231 84.06252188350865 109.65715381855651 1 -1 1
2164 8 3 0 110.17128346088143 81.90947210597865 110.27983315493613 1 -1 1
4141 15 8 0.05 100.38989842291438 88.41993618465759 101.81571727901719 1 -1 1
2180 8 1 -0.1782 109.97018906933275 82.37175073588935 107.89569832864962 1 -1 1
4165 15 6 0.1 100.35502434979618 83.18085257745598 103.46508883773085 1 -1 1
6376 22 6 0.1 110.212878014956 88.30740023503574 103.29872656366837 -1 0 0
2247 8 6 0.1 106.50774335773401 86.80051106065542 100.86460729199399 1 -1 1
4143 15 2 0 100.40799981656447 88.86094848124003 104.17611129714086 1 -1 1
2258 8 6 0.1 107.1711600725634 81.85029733357742 100.60144198240624 1 -1 1
2843 10 6 0.1 100.31856919836981 84.23011302403891 107.77217602529333 0 0 0
2331 8 6 0.1 107.84372803762989 83.31001305413068 110.31056384988291 1 -1 1
2842 10 6 0.1 100.2278344709022 82.55496282843428 107.61391414276675 0 0 0
4257 15 4 -0.39 105.31273775091805 79.33195886302326 102.21240683091631 1 -1 1
2097 8 8 0.05 104.74117852597885 89.18640741230806 103.94658214005526 1 -1 1
4375 15 6 0.1 101.93933609776302 85.35129043978417 110.47120578603673 1 -1 1
6232 22 3 -0.1 110.14299561503184 86.04126858710508 100.84758044440365 -1 0 0
2797 10 4 -0.39 100.08029394017557 80.70957985949732 109.37331764232619 0 0 0
4989 18 3 0 110.50515684312457 87.18571275732927 107.73192765426866 0 0 0
2780 10 2 0 100.72672805930566 79.08605778201981 107.96134871687178 0 0 0
2254 8 8 -0.1 106.96102866497517 84.21000630966708 100.52022922988779 1 -1 1
2251 8 1 -0.1782 105.53448199842023 89.12370146939054 100.59855636072669 1 -1 1
2252 8 6 0.1 103.46380865741045 88.80485190176267 100.65449300978177 1 -1 1
4156 15 3 0 100.51727103383656 89.26499667643574 105.4609278800227 1 -1 1
5224 18 9 0.3 108.24056797148883 89.20728133843487 105.58604695907641 0 0 0
4996 18 2 0 109.68127922586096 89.26729945310845 107.70227900094423 0 0 0
4990 18 3 -0.1 110.35946838691892 85.98674184424911 107.26308725152056 0 0 0
2123 8 6 0.1 105.7136531640539 89.38209473395519 103.5273061781032 1 -1 1
4291 15 6 0.1 102.71186575536098 84.78061855838648 100.4396319721004 1 -1 1
4297 15 8 -0.1 103.60912838553796 80.02766832795206 100.1981236099834 1 -1 1
4303 15 6 0.1 101.60391653298606 80.28745067583499 100.39024667924264 1 -1 1
4359 15 6 0.1 108.00896790378285 80.0529976517386 100.32822391853074 1 -1 1
2160 8 3 -0.1 110.30966042026185 80.21800350714541 108.61789978775118 1 -1 1
2169 8 6 0.1 109.92065573568642 79.79789696538835 107.713638079744 1 -1 1
2195 8 2 0.14 110.37166767572485 81.92985404133464 100.87356667977193 1 -1 1
6238 22 3 -0.1 110.50576482237045 87.43937450509067 102.68185912697774 -1 0 0
2199 8 3 0 110.49733625346684 81.58579031437056 105.5943464241825 1 -1 1
4229 15 3 0 105.57750046928923 79.19600187517977 105.70220491234049 1 -1 1
4256 15 6 0.1 107.67370782195881 79.22058694735999 108.18307111666158 1 -1 1
4318 15 8 -0.1 107.51343571548111 79.08874935773925 100.42267654717531 1 -1 1
4254 15 3 -0.1 106.7780322159409 79.3797188547981 107.59013661761321 1 -1 1
4284 15 6 0.1 110.01332415564163 79.19968865372554 100.55383271989047 1 -1 1
6233 22 6 0.1 109.5459491640132 85.67355420903318 100.01512169096682 -1 0 0
6726 24 3 0 120.86734836649669 87.09473195267579 110.05375125630076 0 0 0
6260 22 3 -0.1 120.92210057646902 82.44627254830677 102.52159938344558 -1 0 0
5225 18 6 0.1 110.66669020146298 85.12013623945762 107.79155501947022 0 0 0
5003 18 3 0 110.87892653339593 88.7628746953276 109.44419456941789 0 0 0
2032 7 6 0.1 117.56837562705701 79.04089937325223 104.57346205265132 -1 1 -2
6230 22 2 0 114.81016136513551 84.71242326469579 100.46038476783045 -1 0 0
4992 18 3 0 111.21844544045157 87.60716027451487 108.83424848013044 0 0 0
2186 8 3 0 110.9882693298772 81.32033471448834 103.3646132154994 1 -1 1
2182 8 5 -0.05 110.95444911856728 82.16476126978228 106.88716211797042 1 -1 1
6218 22 2 0.14 113.46265266696955 84.93270565383173 100.83198264580585 -1 0 0
2202 8 6 0.1 111.31410621989693 83.14232423388958 106.55752522146364 1 -1 1
2187 8 3 0 111.30532314095294 81.16987226760511 104.61971863159891 1 -1 1
2185 8 3 0 111.86993822502328 81.11328838780454 102.42282980445412 1 -1 1
2209 8 3 -0.1 112.56370856367076 80.70532337467607 104.89360399026029 1 -1 1
2211 8 6 0.1 112.9455687824654 80.55662995008962 105.93011213774226 1 -1 1
5212 18 6 0.1 113.0188664912156 83.86959055077793 107.8393812068384 0 0 0
6213 22 3 0 111.70473726842924 86.92540791593059 102.94579933222292 -1 0 0
5213 18 6 0.1 112.99577716892323 85.59653828357827 107.08657324065925 0 0 0
5211 18 5 -0.2 113.3354157454622 84.99391378950179 107.91383300635403 0 0 0
5208 18 6 0.1 114.54399173196721 84.17371379817762 105.47668599626677 0 0 0
2188 8 3 0 113.03236052610237 80.47997555576431 102.58260135248477 1 -1 1
2210 8 3 -0.1 113.41885358250224 80.41243398687313 103.8690818377343 1 -1 1
2203 8 6 0.1 111.88065776741288 81.63504970730118 107.32340230860488 1 -1 1
2026 7 6 0.1 115.90468670886975 81.21804883877527 107.84740226360412 -1 1 -2
2019 7 5 -0.05 116.54921424718557 80.41112351547666 108.18456022240954 -1 1 -2
1803 7 1 -0.3 117.9398487251184 80.55506100628986 107.77723672139061 -1 1 -2
5065 18 6 0.1 118.46565097717121 82.594244530997 105.59975297847177 0 0 0
6215 22 2 0 113.30343256758295 85.60279510986089 101.96194286852815 -1 0 0
6228 22 3 0 114.24182654466713 86.10533916537817 102.70614798601899 -1 0 0
6222 22 3 0 115.50045866507423 85.8868593805534 102.37950396986982 -1 0 0
5209 18 6 0.1 116.40980980380903 83.10459026140715 104.37288267330885 0 0 0
5064 18 3 -0.1 117.70960134998116 83.3379816117999 105.94833236230492 0 0 0
5063 18 3 -0.1 116.51034852092957 83.54808007674457 105.31117264703876 0 0 0
5049 18 2 0.14 117.92808358419735 83.6997050108338 107.15771184264963 0 0 0
5048 18 2 0 116.96396204524757 84.37695340944286 107.73591230327602 0 0 0
5070 18 3 -0.1 115.51060166362632 84.15260808733859 105.95097808334029 0 0 0
5071 18 4 -0.5600000000000001 118.91066196768955 83.32372830981623 108.12521564708095 0 0 0
5045 18 3 0 115.78170197154083 84.54735881240343 107.1878967816708 0 0 0
6219 22 3 -0.1 118.00617930862839 85.10640171620062 101.86838166282907 -1 0 0
6224 22 3 -0.1 117.74576095746238 85.98192891463088 102.8603257319011 -1 0 0
6223 22 3 0 116.49397927964611 86.44230621285082 103.08638428472318 -1 0 0
6229 22 6 0.1 118.52439051515395 86.06444957379922 103.56761116284918 -1 0 0
6369 22 6 0.1 118.04615670455401 87.40437579200757 105.12024126697753 -1 0 0
5047 18 2 0 117.21821324589617 84.54864400543991 108.99597422763966 0 0 0
5046 18 2 0 114.83743968489247 84.95740764139452 108.06293909198416 0 0 0
6768 24 6 0.1 118.52770172760728 87.11261414235166 107.4822798524398 0 0 0
6216 22 2 0 112.0913466632865 86.01498059256265 102.10670788982327 -1 0 0
6227 22 2 0 113.94747670155883 86.95925113076731 103.5935094440859 -1 0 0
6226 22 2 0 114.84782350061175 87.61268992179495 104.32334411655077 -1 0 0
6225 22 3 0 116.15523332395796 87.3865972367791 104.02557057618381 -1 0 0
6331 22 5 -0.2 117.21570575900412 88.11044740541614 104.84356424954257 -1 0 0
5222 18 8 -0.1 112.8941197730181 85.5020247016344 109.30281595215969 0 0 0
6221 22 2 0 115.76325950900788 85.14779456704868 101.30803061236857 -1 0 0
6766 24 5 -0.2 119.1512136866048 87.55145342105638 108.25737710894384 0 0 0
6220 22 3 0 116.95311033493749 84.721279202637 101.0863660332956 -1 0 0
6269 22 6 0.1 119.03183947712648 84.74109204028574 101.64934234212394 -1 0 0
2033 7 6 0.1 119.63039327842623 80.78617147391785 105.62029455860966 -1 1 -2
6214 22 2 0 112.6817155611768 87.32122795095626 103.80330619978986 -1 0 0
2197 8 3 0 113.70180968894633 80.06003994233787 101.46917236344864 1 -1 1
5059 18 2 0 115.1725363837266 85.16296747933407 109.35103080823276 0 0 0
5050 18 2 0.14 118.43353766551272 83.99139383147438 109.29288110871705 0 0 0
5228 18 5 -0.2 112.60872047223367 87.00369984511481 109.2145093598508 0 0 0
6300 22 6 0.1 119.73358856842293 87.91420120600176 103.3123810640081 -1 0 0
2196 8 2 0 111.52869681445759 81.34861792200236 101.20772924562974 1 -1 1
5223 18 6 0.1 111.98446999121973 85.00218922311498 109.79347206378583 0 0 0
5072 18 10 0.28 119.50302556032955 82.50830305841188 108.12548589007342 0 0 0
6380 22 6 0.1 112.51261240779408 87.40554063923956 105.86107189691455 -1 0 0
6379 22 5 -0.2 112.63991997923006 88.13898626818106 105.00098294131519 -1 0 0
6424 22 6 0.1 116.7963340980261 88.30184570546214 105.84914808499829 -1 0 0
6990 24 6 0.1 116.4639361486533 87.9733164208803 108.36736432004024 0 0 0
6922 24 8 0.05 118.36478840852189 87.73910569768798 109.5549518041535 0 0 0
1990 7 8 -0.1 119.08174174175974 79.8185874819125 105.64379927094099 -1 1 -2
2030 7 11 -0.3 117.89147172429428 79.99905548794435 104.75867630155176 -1 1 -2
6390 22 8 -0.1 114.09661622299501 88.69563685400006 105.1483195451043 -1 0 0
5060 18 3 0 116.35664085521427 84.94358838096025 109.84577864393458 0 0 0
2020 7 6 0.1 116.17092874742654 79.40868263359093 107.94698651512398 -1 1 -2
6217 22 2 0.14 111.34926400951639 85.50456275697879 101.07079102142187 -1 0 0
6989 24 6 0.1 119.40726894529416 88.52949180245298 107.97117343449248 0 0 0
6983 24 5 -0.05 117.01700836005925 88.42684510942141 109.23660694526093 0 0 0
6391 22 6 0.1 114.37536470465875 88.59870301342274 106.18832817397791 -1 0 0
1958 7 8 0.05 116.35330025315633 80.42256389154919 109.72904339002778 -1 1 -2
6384 22 6 0.1 119.5262580193054 81.402312576708 101.37403102093472 -1 0 0
1805 7 8 0.05 118.55303629107775 79.44257234571548 107.095453318115 -1 1 -2
2025 7 6 0.1 114.19737688204896 80.11543762934616 110.16552882625021 -1 1 -2
6267 22 6 0.1 120.17716736366981 82.89060346760314 103.23154721883967 -1 0 0
1960 7 6 0.1 117.07267463934365 81.10985004031879 110.1575685980201 -1 1 -2
1804 7 6 0.1 114.62052990090409 81.7841155212615 110.06387059150141 -1 1 -2
21 1 6 0.1 115.71142365920555 89.01468557400263 101.16841765452176 0 -1 0
5058 18 2 0 114.16853982253829 85.39982994308559 110.17085023285313 0 0 0
6298 22 3 -0.1 120.52707351351347 88.32265640310247 104.02066653158077 -1 0 0
2214 8 6 0.1 115.57838552436206 79.51702502616219 102.61710298138136 1 -1 1
1959 7 1 -0.1782 116.7427353052194 79.18955323490016 110.11350767485746 -1 1 -2
5008 18 6 0.1 120.72671804684292 81.20186304605207 109.65609603890918 0 0 0
2161 8 3 0 110.92115789141627 79.42476034772592 109.51740854505215 1 -1 1
5230 18 6 0.1 113.27436858473703 87.51382170457221 108.5094781386413 0 0 0
5229 18 6 0.1 113.07526324529883 87.49843244870459 110.12922783311721 0 0 0
6246 22 3 -0.1 120.55509462702392 81.66656036132723 101.47403947277951 -1 0 0
1802 7 5 -0.2 115.03533548217914 80.81749660223673 110.39408408412116 -1 1 -2
2212 8 6 0.1 114.35065803005718 79.91307650587582 104.14049003371161 1 -1 1
6276 22 3 0 120.2546228712337 89.17450899426488 105.0525989451143 -1 0 0
2034 7 6 0.1 117.07817485809798 80.57814768638653 105.15567030874675 -1 1 -2
20 1 3 -0.1 115.29599266733936 88.58735791959431 100.2731933711209 0 -1 0
2192 8 2 0 112.11223237546028 80.95320667841234 100.16177942805163 1 -1 1
6302 22 6 0.1 118.22908977391752 89.278050251637 103.23620792616688 -1 0 0
6294 22 5 -0.2 117.93198258500217 89.41761793836494 104.28781380797824 -1 0 0
6381 22 6 0.1 111.82592528223799 88.95246127536078 104.9921279738214 -1 0 0
6956 24 3 0 120.49035823177911 86.85235725427269 108.73496157147589 0 0 0
2206 8 5 -0.2 114.9129660270838 79.1446988676529 101.82043324744019 1 -1 1
2191 8 3 0 113.16812669009198 80.18864357190219 100.1888920557704 1 -1 1
234 1 3 -0.1 113.03278253847279 89.36013972298802 100.55418873498648 0 -1 0
6239 22 4 -0.5600000000000001 112.16056499490489 84.73113543225614 100.23160150680154 -1 0 0
189 1 6 0.1 119.89408420297116 86.52638541780091 100.1251478828348 0 -1 0
6924 24 6 0.1 118.24135381851957 86.76757208103439 110.03499687149034 0 0 0
6923 24 1 -0.1782 119.10322874703127 88.60134532647096 110.40975879600393 0 0 0
6767 24 1 -0.3 116.13850214335176 88.30933700945079 110.28591023058055 0 0 0
2031 7 6 0.1 119.91714136155821 79.28479515646552 102.8233065350428 -1 1 -2
2207 8 6 0.1 115.55070569689263 79.13549048330901 100.96716599000378 1 -1 1
6993 24 6 0.1 120.938361794326 85.90874031579058 106.98232940497246 0 0 0
2035 7 6 0.1 118.27751729765319 80.52500207106499 103.83903333664088 -1 1 -2
1827 7 6 0.1 119.58409227231303 78.95739784509456 109.79698467637374 -1 1 -2
8 1 3 -0.1 111.7767089422061 89.42553542386833 100.05445706942245 0 -1 0
693 3 3 0 104.53512091861343 99.14285910298513 100.16590766431543 1 -1 -1
2095 8 1 -0.3 103.72276664865215 89.56140590541793 102.9801297449238 1 -1 1
4148 15 3 0 102.24623100517564 89.61280340947589 109.94664700260897 1 -1 1
1110 4 3 -0.1 100.04387394497593 97.739422057124 109.61612454994975 0 -1 -2
718 3 3 -0.1 105.07603003898735 99.98779618720997 101.05123672093902 1 -1 -1
2110 8 3 -0.1 106.07161263913068 89.71971541337143 109.58556616514417 1 -1 1
4995 18 3 0 110.1827275959029 89.68229168812813 108.80758249094373 0 0 0
717 3 6 0.1 102.71489702652894 98.75807137019011 101.13755640524803 1 -1 -1
2325 8 6 0.1 103.50757373183848 90.23427773638944 105.47194446762953 1 -1 1
4368 15 6 0.1 101.312825648782 91.19948780460179 103.29776499786118 1 -1 1
2111 8 3 -0.1 105.57405242370325 89.8652741362327 108.33725365348948 1 -1 1
2282 8 8 -0.1 104.59812435187744 89.91242673751113 105.29803973947985 1 -1 1
5569 20 6 0.1 103.9070030030011 94.70428739671955 101.49943179237239 1 -1 0
4997 18 7 -0.15 108.87361644791419 90.01723751845836 106.95079949304406 0 0 0
4152 15 3 0 101.07926925419602 89.9189169923326 107.98484658317108 1 -1 1
4153 15 3 -0.1 101.58189529644599 90.38443175441708 109.07973786224973 1 -1 1
5737 20 6 0.1 109.11049088088365 96.79212402336027 101.14808544202184 1 -1 0
2311 8 5 -0.05 104.07290444124062 90.49349889788824 101.89702030514765 1 -1 1
2318 8 6 0.1 103.43287949262817 91.36944515940439 101.8008516317102 1 -1 1
2312 8 6 0.1 105.09650953792813 90.90646400474981 102.085934958549 1 -1 1
2323 8 6 0.1 105.18946211110853 90.80764224843966 108.10957566092264 1 -1 1
2322 8 11 -0.3 105.47271691251476 91.1838920191581 105.07963743378232 1 -1 1
2324 8 6 0.1 105.08378858012262 91.74633363932605 104.21310468445762 1 -1 1
2327 8 6 0.1 106.50275374824301 90.8420256356577 104.81640345260718 1 -1 1
5002 18 6 0.1 108.28238801044793 92.11431092909524 106.5952424998317 0 0 0
4998 18 3 -0.1 108.76263324622795 91.36839951187208 107.2199743487353 0 0 0
2326 8 6 0.1 105.49392952023189 91.77344054637156 106.00478508516098 1 -1 1
4993 18 3 0.0282 109.41262614643453 91.80816826594781 108.29235449906506 0 0 0
5012 18 1 -0.0564 109.52319581108884 93.12834686116788 108.39621320075585 0 0 0
5199 18 6 0.1 107.11564366973082 93.80565662444093 108.50107306226616 0 0 0
5200 18 6 0.1 105.36982145903475 94.69499586231474 108.7193253920159 0 0 0
5214 18 6 0.1 102.88635211308731 94.89848202748855 108.97970786582346 0 0 0
5158 18 3 0.0282 108.90637769813412 93.49408899954575 109.47364690529072 0 0 0
5140 18 3 -0.1 107.60184083288213 93.81229353158074 109.43920976015382 0 0 0
5141 18 3 -0.1 104.88100582603255 94.4282213631332 109.66631684197952 0 0 0
6178 22 6 0.1 109.25663342013111 93.49022841203518 102.95683435648273 -1 0 0
1276 5 10 0.28 108.79299165652333 98.64574172260484 109.18785100935057 -1 0 -1
1275 5 4 -0.5600000000000001 109.70423240371815 98.40790801515655 108.79448771602326 -1 0 -1
897 4 6 0.1 102.57668991213883 98.1919804183369 109.03097066702946 0 -1 -2
1268 5 3 -0.1 109.67399552263691 98.64703397503185 106.19620212446675 -1 0 -1
4158 15 6 0.1 101.61830545543049 91.40866788926394 109.23945673425891 1 -1 1
1269 5 6 0.1 108.56207973801135 98.66698788532294 106.19587552926552 -1 0 -1
4994 18 3 -0.1 110.0211188298956 90.97696374587431 109.17507022121157 0 0 0
5156 18 3 -0.1 103.5697490487456 94.50579410986079 109.76186415314392 0 0 0
2115 8 6 0.1 106.06354220097577 90.69146810222449 110.22250185538849 1 -1 1
896 4 3 -0.1 102.24420260171843 98.6008998421466 109.96740434806367 0 -1 -2
883 4 3 0 100.9494572889287 98.3504323633458 110.3372325113001 0 -1 -2
5839 20 6 0.1 106.26455937854016 95.15393851984201 100.87337261222214 1 -1 0
4366 15 11 -0.3 100.53216775345919 90.88405998032904 102.55134524687368 1 -1 1
4154 15 3 -0.1 100.2744988585152 90.68048799390665 107.2182435186796 1 -1 1
2250 8 8 0.05 104.20314012129049 89.65482459466354 100.6120384882505 1 -1 1
6392 22 9 0.3 110.3042873676265 94.90269273369294 105.47073872598958 -1 0 0
6156 22 3 -0.1 110.15606653908655 93.04445830329917 103.39897374904163 -1 0 0
6394 22 6 0.1 110.1834854108861 91.39050156037463 102.16785651797461 -1 0 0
5731 20 3 0.01 110.13843731010355 96.54028129985716 101.34157305933985 1 -1 0
1413 5 6 0.1 110.06587421224333 98.8924170568856 104.16728978967318 -1 0 -1
1253 5 2 0.14 110.25425463418043 98.58669455926412 107.43542958221144 -1 0 -1
1267 5 3 -0.1 110.4861078473641 98.91367238680645 105.16628648757334 -1 0 -1
5837 20 6 0.1 101.74464123571298 94.26808096441817 100.7758746376202 1 -1 0
5152 18 6 0.1 100.93226831747828 94.40980956822308 110.22228406657332 0 0 0
1167 4 6 0.1 104.05750611346792 99.50049961584358 110.29140870370429 0 -1 -2
711 3 6 0.1 100.855872348311 98.24162409560392 100.13368408679437 1 -1 -1
5568 20 3 -0.1 104.24168506215852 94.5277304745213 100.44271910264123 1 -1 0
4370 15 6 0.1 100.97955467702528 91.00641094472287 101.5356531502558 1 -1 1
694 3 3 -0.1 103.28481523421863 98.66045665233078 100.31261572118984 1 -1 -1
1165 4 6 0.1 100.41183433481072 97.37386351374748 108.67053481665012 0 -1 -2
5838 20 3 -0.1 105.57842296746647 94.73681019631407 100.12161998957981 1 -1 0
5285 19 3 0.0282 120.78312626151461 97.56772867834827 100.5884734760063 0 -1 0
3026 11 3 -0.1 115.11022054569563 99.78752943308024 100.97414742169683 0 -1 0
5001 18 6 0.1 110.62780642423675 91.36680126892996 110.0068149762144 0 0 0
5726 20 4 -0.22 110.80794933336004 97.33153481157495 102.08745350627868 1 -1 0
288 1 6 0.1 111.06663451248653 89.9418424750833 100.66604593074571 0 -1 0
5730 20 3 0 110.75573144101833 95.55819689909701 100.74254055091956 1 -1 0
6155 22 3 -0.1 110.66131030432284 91.82372930136742 103.06103896197958 -1 0 0
1415 5 5 -0.2 114.952974999558 99.77328285959491 106.07590816735053 -1 0 -1
1262 5 2 0 115.27015457802378 99.77741501012056 108.41642247842412 -1 0 -1
5290 19 3 -0.1 120.6791212724188 96.34087692461186 101.08556189666776 0 -1 0
1198 5 3 -0.1 120.88425760185447 96.18601273299467 105.41126112183989 -1 0 -1
1263 5 2 0 114.00616200603575 99.4787427685581 108.15107081303105 -1 0 -1
6285 22 3 0 119.0112791455023 89.70469024882934 105.30367378565313 -1 0 0
1366 5 6 0.1 120.71482431028245 98.01460263731917 107.21055153866884 -1 0 -1
6284 22 2 0 121.05642058144389 90.14816325175025 106.84816350400503 -1 0 0
1261 5 3 0 115.61073752384553 99.94753017041046 109.8345104015712 -1 0 -1
6984 24 6 0.1 117.10903519926289 89.51367000599016 108.97561623819303 0 0 0
289 1 6 0.1 113.27997592817137 89.79094445631691 101.46784276549859 0 -1 0
5450 19 3 0.0282 119.25942840143304 99.40406183534466 100.6633565606682 0 -1 0
1264 5 3 0 113.14079555639746 99.23274979466038 109.09932013565016 -1 0 -1
1417 5 6 0.1 115.14312877674871 99.34034678842971 105.13184828834146 -1 0 -1
6167 22 7 -0.15 110.7682952714437 93.49549163868465 104.54697573214767 -1 0 0
1412 5 6 0.1 112.32464663259447 99.27336285501005 104.31047306621434 -1 0 -1
1314 5 3 0.0282 120.51091984494681 98.31313895497522 109.87796056891445 -1 0 -1
6398 22 6 0.1 114.11738353030766 90.14354140349269 103.45205378341299 -1 0 0
1217 5 6 0.1 119.62494969305266 99.27888984658138 107.19980746324964 -1 0 -1
3164 11 6 0.1 115.57778377480258 98.90205042357385 100.59648431474525 0 -1 0
1251 5 2 0 111.97849959914012 98.79965609327803 108.7277749484773 -1 0 -1
1254 5 2 0.14 110.95596094979601 98.49573000836462 109.52931270487662 -1 0 -1
6295 22 6 0.1 117.28744379890776 90.31829199646442 104.12860406992182 -1 0 0
5729 20 3 0 112.0395697600788 95.39053440050313 100.92940609980504 1 -1 0
6170 22 6 0.1 111.37495994990863 96.09613941409333 107.9763297527971 -1 0 0
1433 5 6 0.1 117.3254135307517 98.28546560901822 108.26822960931307 -1 0 -1
1434 5 6 0.1 116.01337665030408 97.78426380821267 107.91375827250253 -1 0 -1
5727 20 3 0.01 112.05501417781274 97.26099643624796 102.1583089064459 1 -1 0
5736 20 6 0.1 112.65281408479632 97.97021259188202 102.64441770455136 1 -1 0
5728 20 3 0 112.7600603066293 96.2847629703821 101.5602408931852 1 -1 0
1201 5 7 -0.15 119.16787050982717 94.42905453609609 104.39673576872747 -1 0 -1
1190 5 5 -0.05 119.6871403370036 98.16522394277432 107.4325888333544 -1 0 -1
5740 20 3 -0.1 114.08892619197486 96.26034325390081 101.62428545446006 1 -1 0
5798 20 6 0.1 114.61513146758682 96.97379477184208 102.2677287751552 1 -1 0
6165 22 7 -0.15 111.58385880913022 94.46399267516311 106.57647926318076 -1 0 0
1207 5 3 0 118.89758109629608 97.32920813743885 106.41028212632101 -1 0 -1
1200 5 2 0 118.70598748284593 95.51215822169665 105.0151812725489 -1 0 -1
1203 5 7 -0.15 116.82071534038039 94.61232508798378 104.35772386976845 -1 0 -1
6396 22 5 -0.2 114.1998003339236 90.12666316823027 104.52137926563225 -1 0 0
6397 22 6 0.1 115.27153711080368 90.3463180791246 104.60339025049514 -1 0 0
6160 22 3 0 113.48474506256613 91.26871981692588 105.25136296851431 -1 0 0
6171 22 3 0 113.93320787474717 91.79856438799963 106.41691381295126 -1 0 0
6181 22 6 0.1 115.20076656120267 90.36429487714828 107.4518499837415 -1 0 0
6154 22 5 -0.05 115.34286860944309 91.36096123667424 107.04378431610554 -1 0 0
1430 5 6 0.1 113.70952443534796 95.46907471366862 104.84162203937441 -1 0 -1
6279 22 3 0 118.90445863032375 90.71046333688467 106.26373479554823 -1 0 0
6278 22 3 0.0282 117.85936787125215 91.47278195964647 106.71970578106722 -1 0 0
6280 22 2 0 119.97763215838893 90.75320254739742 107.02144623083457 -1 0 0
6133 22 1 -0.1782 116.59505893374323 91.41519294921424 106.19340479253121 -1 0 0
6393 22 6 0.1 111.88740808534365 90.24905395582745 103.21896594499792 -1 0 0
6158 22 3 -0.1 111.69919703779513 91.20734688876244 103.5755633252976 -1 0 0
6157 22 3 0 112.41176726092083 91.79438760102437 104.63912260582464 -1 0 0
6168 22 2 0 111.83064236414911 92.89617534777844 105.1130070064475 -1 0 0
6164 22 2 0 112.35880563056645 93.42698559830308 106.2078701839205 -1 0 0
1191 5 3 -0.1 114.82185778061931 95.46955628286463 104.87823405646483 -1 0 -1
6169 22 6 0.1 114.0082427130103 93.10228113621301 108.93642945774863 -1 0 0
6162 22 3 -0.1 113.31000571391175 93.32638946301829 108.22925577179981 -1 0 0
6330 22 6 0.1 115.46492821821519 91.9532732797668 107.99534150645526 -1 0 0
6277 22 3 0.0282 118.14207272448272 92.46183026011414 107.62247330972829 -1 0 0
6282 22 3 0 119.34783715989185 92.54367705019003 108.2970833467283 -1 0 0
6163 22 3 0 113.21573026018272 92.80104531803283 106.96175377108166 -1 0 0
6161 22 3 0.0282 112.76448217999807 94.55583687205353 108.49694696512395 -1 0 0
6166 22 3 -0.1 111.8519966272552 95.19083994990697 107.72297576056319 -1 0 0
6395 22 6 0.1 115.26461690376797 94.89523639014298 107.90885906200987 -1 0 0
6325 22 3 -0.1 115.46570602567377 95.30502566516584 108.86471113358337 -1 0 0
1214 5 6 0.1 114.93579545748554 93.71266166865244 103.65926052189474 -1 0 -1
6296 22 1 -0.1782 117.18485692065664 93.38974530284727 107.90917048932974 -1 0 0
6362 22 8 -0.1 119.80631431789456 93.5043212302667 109.33116909153232 -1 0 0
6328 22 6 0.1 118.41930953377903 95.1194770797703 107.7881070563742 -1 0 0
6303 22 8 0.05 117.75815950567394 94.59350860497203 108.49588532970235 -1 0 0
1194 5 3 -0.1 115.3864732578447 96.44395898032168 105.59993724461259 -1 0 -1
1192 5 3 -0.1 115.46879619582494 94.53919515628134 104.15762291499115 -1 0 -1
1196 5 3 0 117.52531767417975 97.3952809130255 106.42110469742735 -1 0 -1
1193 5 3 0 116.77003072148145 96.5513277945768 105.62273180207353 -1 0 -1
1428 5 9 0.3 117.92411126643344 93.49484561368239 103.68516923154712 -1 0 -1
1204 5 2 0 117.41743856078837 95.59702053485272 104.9986343362216 -1 0 -1
1169 5 1 -0.1782 119.5059060887342 97.98566104186452 108.91493249769158 -1 0 -1
1199 5 3 0 119.50034642216337 96.41336449428492 105.58130336082692 -1 0 -1
1429 5 6 0.1 114.71007476234246 97.06030505552562 106.1694712686441 -1 0 -1
5725 20 3 -0.1 114.72889131479887 95.23338776337715 101.10352719224062 1 -1 0
6327 22 2 0 116.6524918893611 95.35139804068515 109.25227104220527 -1 0 0
5784 20 6 0.1 115.81599695238438 95.135177419522 101.18733691417714 1 -1 0
1432 5 5 -0.2 116.73407396550218 98.30058254956933 107.32354014783866 -1 0 -1
6281 22 2 0.14 120.21716374825054 91.57922759683855 108.02074787388968 -1 0 0
1252 5 2 0 111.59011271159076 98.83037687353247 107.45211441800214 -1 0 -1
3165 11 6 0.1 114.98397619894344 99.20768016311693 102.91036544463516 0 -1 0
5783 20 6 0.1 116.52202778692238 93.27723167115631 100.86681546249662 1 -1 0
6329 22 8 -0.1 118.53667143194272 94.23570353506057 109.76363712853481 -1 0 0
5722 20 3 0 114.03350187028587 94.22315336881248 100.52607893839742 1 -1 0
6180 22 1 -0.0564 113.16183371806216 95.29882413182756 109.6102932854018 -1 0 0
1249 5 3 0 112.40735740933403 99.1777280890837 106.45918132285874 -1 0 -1
1274 5 3 -0.1 111.8098740976989 99.08999553615676 105.23647953456023 -1 0 -1
6403 22 6 0.1 120.4512217021622 94.22474251652835 108.84996317058676 -1 0 0
5304 19 1 -0.0564 120.14738802304885 98.51969282848081 101.31395414999895 0 -1 0
6326 22 3 0.0282 114.45659803982292 95.63778935063313 109.73843405313687 -1 0 0
5294 19 6 0.1 120.26253148905033 96.18213537777669 102.09074263741073 0 -1 0
6996 24 6 0.1 116.85215370694907 91.62269527628752 109.99853674900396 0 0 0
1202 5 3 -0.1 120.50355432076996 94.07302202051612 104.34117237416783 -1 0 -1
1331 5 6 0.1 117.79223962130324 98.4631800972717 110.27685521833217 -1 0 -1
1258 5 3 0 113.44889336610096 99.34041915520416 110.39951965995256 -1 0 -1
5735 20 3 0 112.7258528921925 94.44617113685969 100.277405789761 1 -1 0
1250 5 2 0 113.69597413366574 99.36350800226373 106.83664505989022 -1 0 -1
1426 5 8 -0.1 116.10823899297279 99.720322844061 107.11255500106114 -1 0 -1
5724 20 3 -0.1 115.88896496830628 92.83534780929918 100.12734920324436 1 -1 0
859 3 6 0.1 110.90931800654118 99.7986927280126 100.72486884231353 1 -1 -1
6373 22 5 -0.2 120.60131262042151 92.79463266939437 110.44794992273702 -1 0 0
6401 22 6 0.1 117.89708555794495 93.47921995914919 110.29457106921359 -1 0 0
6997 24 6 0.1 114.4888107633647 90.3653105679938 110.4456570210407 0 0 0
1206 5 6 0.1 120.91001069541818 93.11797400589496 103.95477893731587 -1 0 -1
6304 22 3 0 116.94964150017418 95.65232734371935 110.45211732191075 -1 0 0
6998 24 6 0.1 115.48036788781 92.69151558323115 110.43047682766225 0 0 0
2263 8 5 -0.2 109.82573492270441 83.36466109632585 110.59084857914432 1 -1 1
4213 15 6 0.1 104.27412144065053 80.8205537101659 110.67695731812113 1 -1 1
4345 15 6 0.1 110.08531865382997 79.12198034554952 118.52207805903619 1 -1 1
2819 10 6 0.1 100.14926916564937 82.9435046694694 114.20409447304986 0 0 0
4339 15 6 0.1 107.08027743584312 79.36829036687789 116.3889225907545 1 -1 1
5164 18 1 -0.3 108.88937005497132 87.2595022996958 120.83989190862133 0 0 0
2623 9 6 0.1 102.74259825570007 82.41935953571156 120.6885751058959 -1 2 -1
4115 15 3 0 102.73331330130956 87.45070989315369 110.82962467345632 1 -1 1
2406 9 6 0.1 100.37810171337037 88.33867198435112 120.70103583536718 -1 2 -1
2799 10 8 0.05 101.93654324207587 79.17697782598229 113.790545122705 0 0 0
4203 15 3 0.0282 104.15388597638012 82.89313200373975 110.76421231046407 1 -1 1
2105 8 3 0 107.68316353629473 86.24832633091347 111.02455893839739 1 -1 1
2869 10 5 -0.2 100.37144399266671 81.90585834478195 111.49467155620243 0 0 0
4372 15 5 -0.2 102.71377043770808 85.91401318953989 111.04702046970883 1 -1 1
4307 15 5 -0.2 104.12835126414961 85.35917613437064 110.87053350674861 1 -1 1
2823 10 2 0 102.59446859720455 79.29421643613084 115.11791056141512 0 0 0
5192 18 6 0.1 105.98878454616273 86.29205305552215 120.17290554451904 0 0 0
2328 8 5 -0.2 108.42800152876679 83.62797618417136 111.13288179964826 1 -1 1
5040 18 8 0.05 108.21166890214195 86.10162109608879 120.32252290416896 0 0 0
2817 10 6 0.1 101.3367326764221 87.3435208555583 115.955751555882 0 0 0
2813 10 3 -0.1 100.90272674731062 83.39055195360521 114.85235489175355 0 0 0
2109 8 3 -0.1 107.00384446434065 88.47921821609567 111.28982393360349 1 -1 1
4309 15 6 0.1 104.92036432838509 86.0899014455682 111.01509419384674 1 -1 1
4204 15 3 -0.1 104.51791415110426 81.72728784291752 111.25307921603383 1 -1 1
2778 10 3 0 101.3312309686984 79.62252118793383 111.15966105720031 0 0 0
2858 10 8 -0.1 100.73595203027195 80.57790206083861 112.22006859434532 0 0 0
4223 15 6 0.1 105.62485321767241 79.58169804455964 112.23826824025741 1 -1 1
2804 10 3 -0.1 104.2308624404236 79.78590412102436 117.18346849997181 0 0 0
2863 10 6 0.1 104.9028155735948 80.09409590940463 117.92609274528488 0 0 0
2800 10 3 0 102.70516866410414 80.48104762444197 115.54815131610766 0 0 0
2878 10 6 0.1 104.73001123521402 84.26823531409518 119.18542876301001 0 0 0
2816 10 6 0.1 104.02573107175702 86.49242269957713 118.74803361339741 0 0 0
2864 10 6 0.1 104.84903789394434 81.96720796506642 118.62638549731231 0 0 0
4201 15 3 -0.1 107.60333901219039 80.29337299116584 116.56093003293861 1 -1 1
2071 8 3 0 108.20145081488889 85.11549349192607 111.59167170730528 1 -1 1
2104 8 3 0 107.54423152667269 87.35341279349099 111.7958597290951 1 -1 1
4373 15 6 0.1 102.45536915828335 85.74703332012001 112.12952622113028 1 -1 1
4129 15 3 -0.1 103.21523905312644 88.05980377322621 111.91827966460153 1 -1 1
2329 8 6 0.1 108.17418766649052 82.94026610456166 111.9062890248455 1 -1 1
2815 10 3 0 102.52379235280446 82.93195857892081 116.47379672118277 0 0 0
4216 15 3 -0.1 105.64281927908388 80.48662885153198 112.86803420579376 1 -1 1
2802 10 3 0 103.38494233287267 82.11513801029899 117.06437402575403 0 0 0
4222 15 3 -0.1 108.66090813698185 82.51756765642706 117.49969930206439 1 -1 1
4199 15 3 0 106.47191014226323 81.49174729214428 114.83776674728672 1 -1 1
4197 15 3 0 107.69054432418092 82.59460565050249 116.53795686923496 1 -1 1
4212 15 3 0 105.96388451969472 82.64209113754792 114.4095606259743 1 -1 1
4211 15 3 0 106.28748177306429 83.77564674506736 115.06666167467674 1 -1 1
4205 15 3 0 105.16469322547458 81.63608783466721 112.43460687417834 1 -1 1
4215 15 6 0.1 105.95117965296265 85.93931129949303 115.23018870499445 1 -1 1
4209 15 3 -0.1 104.97858430425075 84.98218747933825 113.58853284635975 1 -1 1
4210 15 3 -0.1 105.75091862137734 84.97748553118183 114.67670773939692 1 -1 1
4208 15 3 0 104.30912715359509 83.98166849356548 111.55250513503637 1 -1 1
4198 15 3 -0.1 107.18889277804645 83.75282529669053 116.07576255696785 1 -1 1
4319 15 6 0.1 103.29296609298545 87.55740662755048 112.82538651038307 1 -1 1
4214 15 6 0.1 104.54970342901412 85.88180470922998 113.31848189151313 1 -1 1
2085 8 3 -0.1 108.67312257741688 85.18368350712201 112.84503243256486 1 -1 1
2320 8 6 0.1 107.65460162690425 88.17061919298357 113.7599093860128 1 -1 1
2084 8 3 -0.1 108.41308482793721 86.30296205457502 113.60051039945603 1 -1 1
2091 8 3 -0.1 107.811352698 87.34792357189247 113.09515241051486 1 -1 1
2820 10 3 -0.1 104.07267786382718 83.87280094329282 118.43512893858104 0 0 0
5175 18 5 -0.2 106.96110608985643 87.54923790951464 117.44841910472665 0 0 0
5178 18 6 0.1 107.88577855803166 87.22386700389114 117.02419679680689 0 0 0
5179 18 6 0.1 106.07893754129915 86.94610599767168 117.21793388838321 0 0 0
5174 18 8 -0.1 107.06317155951696 87.84958881536322 118.9725576868785 0 0 0
4207 15 3 0 104.86426768517484 83.87600800621233 112.81130103523975 1 -1 1
4221 15 6 0.1 107.50763459473538 84.6565382090045 116.53134104231187 1 -1 1
4206 15 3 0 105.33050832816615 82.69617272671339 113.2298898392823 1 -1 1
4200 15 3 0 107.20218912661889 81.47368063743727 116.04595234363364 1 -1 1
2805 10 3 -0.1 104.10791188514548 82.6038948526568 118.08704716973922 0 0 0
4327 15 6 0.1 109.23108464468244 83.35358814804852 117.86245783457827 1 -1 1
4202 15 3 -0.1 106.18225157305417 80.37136016511994 114.11267249300005 1 -1 1
2808 10 3 0 103.32201573591547 84.74146980775188 117.7585679517733 0 0 0
2086 8 6 0.1 108.72786835902326 86.20791283117767 114.66076743533245 1 -1 1
2275 8 6 0.1 109.23497705428586 84.37643545512469 113.34972212234561 1 -1 1
5041 18 6 0.1 108.91368006319823 85.5698979933669 119.70433161795201 0 0 0
5193 18 6 0.1 106.86008297403322 85.61154964572873 118.84146339983158 0 0 0
5191 18 5 -0.2 106.89382161490985 86.42483380122576 119.57416200401013 0 0 0
2814 10 3 0 101.71423391007332 82.49089487914037 115.4746135709076 0 0 0
2809 10 3 0 102.52147161158148 84.27552087437212 116.77992814652839 0 0 0
4217 15 3 -0.1 109.19762632755182 81.35048882451727 117.87198490532312 1 -1 1
2807 10 3 0.01 103.36494876216787 86.07816283441684 117.97133301493184 0 0 0
2806 10 4 -0.22 102.72299105597293 86.91425047576286 117.2909566125779 0 0 0
2810 10 3 0 101.72311998121981 85.19972913046455 116.09090295248294 0 0 0
2870 10 6 0.1 101.28533744656184 82.54293002653077 111.54091131841116 0 0 0
2811 10 3 0.01 101.89822845660495 86.48811301218736 116.43193937301773 0 0 0
2801 10 3 0 101.91088995100657 81.31395335493488 114.86735696672393 0 0 0
5177 18 6 0.1 107.97133463591452 88.45866268294596 119.24381606829608 0 0 0
2897 10 6 0.1 102.71717504174308 80.82754155166754 112.99944741121621 0 0 0
2825 10 8 -0.1 101.73932429785638 80.68673572007269 113.44421058990824 0 0 0
2803 10 3 0 103.41257468666255 80.76767849002563 116.6195390080768 0 0 0
5115 18 2 0.14 110.1041049171568 88.56858173163415 117.26238130080264 0 0 0
4218 15 3 0 108.70044024607196 80.21168642962874 117.30751338485994 1 -1 1
5104 18 3 -0.1 110.41433065991703 88.42500591001075 118.55651957296413 0 0 0
2812 10 3 0.0282 100.9399375374798 84.76476489286185 115.10298992023695 0 0 0
5176 18 6 0.1 106.276953653465 88.77170640219113 115.8829472476977 0 0 0
4219 15 6 0.1 110.12364805827006 81.37780448349088 118.50859633066324 1 -1 1
2621 9 6 0.1 100.98536615594162 82.2564767276696 120.52151810399079 -1 2 -1
2170 8 6 0.1 110.23719714048987 82.24037095219138 113.0072923732318 1 -1 1
2114 8 6 0.1 106.97838881617835 89.38224676277983 111.9152645373386 1 -1 1
2919 10 6 0.1 100.27993554509945 87.9402759234035 113.83538004147731 0 0 0
2643 10 6 0.1 100.7463811926217 84.37820403236393 112.55967588016887 0 0 0
5044 18 9 0.3 109.49700301576188 83.0755145749407 120.81288371326694 0 0 0
2612 9 6 0.1 102.5218108063191 87.70730533231412 120.81383172428747 -1 2 -1
313 2 6 0.1 100.76389736097738 79.65870878422645 117.96928970489543 0 0 0
5162 18 6 0.1 109.87342653058516 89.23912947721215 111.12362475024244 0 0 0
4128 15 3 -0.1 103.35701598356872 89.40225536385036 111.97054787201742 1 -1 1
5013 18 6 0.1 110.43948787272797 87.6271775431834 111.27119525978493 0 0 0
2265 8 6 0.1 110.5329034435695 83.75056318371213 111.31792960161971 1 -1 1
2472 9 1 -0.1782 101.0860246891168 79.75294834678533 120.67018873197762 -1 2 -1
2401 9 3 -0.1 100.16371382835189 87.27041257570707 120.79685412476596 -1 2 -1
2396 9 3 0 101.06424989096232 86.29897754469648 121.07295623003111 -1 2 -1
581 2 6 0.1 100.16115246969842 81.78669043456895 118.40981449827564 0 0 0
2818 10 1 -0.1782 100.36654161906173 85.6207519592886 114.17103543946091 0 0 0
5125 18 6 0.1 110.06998420370832 89.1926739631796 119.30453056686233 0 0 0
4982 18 2 0 106.02380409333429 88.86869870896477 119.14735990847855 0 0 0
5173 18 8 -0.1 106.64194525666751 88.99841573454012 116.9255239078567 0 0 0
4981 18 3 0 105.41681090670883 89.26140081052381 120.29719476730286 0 0 0
4980 18 3 0 105.62210509500798 89.35785192068754 117.98808890845702 0 0 0
4340 15 6 0.1 106.56027602407195 79.39402046446467 114.36019490582743 1 -1 1
2397 9 3 0 100.68106062706454 85.00049603378824 121.06314647119038 -1 2 -1
5215 18 6 0.1 120.59327877931918 82.42108222391504 116.60628410487702 0 0 0
6877 24 6 0.1 120.87591124259558 89.1423386299615 117.14612735855025 0 0 0
5068 18 8 -0.1 121.02371543426759 82.52976184362697 111.39681871518792 0 0 0
5062 18 2 0 118.65513730541902 83.79266308181722 110.67635489810584 0 0 0
5251 18 6 0.1 112.97543163023775 80.50374641015573 120.88165546098219 0 0 0
2177 8 6 0.1 112.96872409752737 79.0392657616367 114.76021096271249 1 -1 1
5112 18 2 0 110.74614981660969 88.62206004606193 115.2741708956043 0 0 0
5116 18 2 0 110.86859205570325 88.02023706849913 116.35708603496232 0 0 0
2162 8 3 0 111.04518486622013 79.77624489686399 110.7780055217967 1 -1 1
2042 7 3 -0.1 116.0190655624774 79.0737213078937 118.24626332388547 -1 1 -2
2165 8 3 -0.1 110.65939359623738 81.30283140291559 112.5529303227198 1 -1 1
4986 18 5 -0.05 110.7896937878493 88.67553899710829 110.98249512696472 0 0 0
2163 8 3 0 110.61491051502689 81.01414214102336 111.21643421388836 1 -1 1
5067 18 6 0.1 120.64078775452907 80.6396533560271 112.24089737278067 0 0 0
5077 18 3 -0.1 120.66570569867085 81.50162832714936 116.97660473880163 0 0 0
6926 24 8 -0.1 120.80702933866807 87.50291423655884 115.10892234709596 0 0 0
2167 8 3 0 111.96456530958609 79.33457443885749 112.937047123344 1 -1 1
1953 7 3 0.0282 117.0048699889301 79.15092005709747 111.42952946074008 -1 1 -2
5121 18 3 0 111.25096737644273 86.87959453521361 120.0442073413106 0 0 0
5103 18 3 0 111.16829176636313 87.36159057775454 118.81021922865128 0 0 0
5074 18 3 -0.1 119.78571972317442 79.60309493373252 119.73104052266211 0 0 0
6917 24 3 0.0282 120.18529782561345 87.8971973616855 110.87279990003702 0 0 0
2166 8 3 -0.1 111.33156171083854 80.46490754151404 113.37575492672562 1 -1 1
1772 7 3 -0.1 115.17807411379408 80.0227727321859 117.9286973957743 -1 1 -2
1773 7 6 0.1 114.61650047876284 80.38215789469629 118.78584213351364 -1 1 -2
2171 8 6 0.1 111.37282465452974 80.65164384589319 114.42422825922222 1 -1 1
5073 18 3 0 120.41600091411087 79.96739031344208 118.63834914831642 0 0 0
5123 18 6 0.1 112.17733797913877 82.97669114816432 119.83100808475476 0 0 0
5054 18 3 0 116.59707790347667 84.8483631383937 111.1633277441363 0 0 0
1763 7 3 0 116.63964346788143 79.8498820852307 113.62480660235022 -1 1 -2
1756 7 3 0 115.96161246794561 80.17041835791292 115.77186379614362 -1 1 -2
5187 18 6 0.1 119.37028136007152 82.63288552741257 114.95900191471367 0 0 0
5082 18 3 0 117.3755403507673 82.16324630003515 120.21715377951833 0 0 0
5089 18 6 0.1 115.64755536977705 85.00492750844093 119.83257659032509 0 0 0
5118 18 3 -0.1 111.75344901876507 85.6464598004555 120.19535548813451 0 0 0
1762 7 3 0 116.32073604716115 79.96261526402488 112.30401489895158 -1 1 -2
5106 18 3 0 111.80092405942082 86.71202322351968 117.82637902787846 0 0 0
5105 18 3 0 111.74293423732067 87.13311136537021 116.60444929540677 0 0 0
5182 18 6 0.1 118.89978059997551 81.84492200045047 111.34732543530254 0 0 0
5076 18 3 0 120.12891672040645 81.20773120559048 118.13095968266481 0 0 0
1992 7 3 0 115.35619048732632 80.80250356610293 111.83354484290561 -1 1 -2
2029 7 6 0.1 113.95822987049439 82.20852596022355 112.45656976279082 -1 1 -2
5180 18 8 -0.1 119.52266350828589 82.80664861991075 111.51910015196374 0 0 0
5053 18 2 0 117.69383965704236 84.26178706328078 111.55211794407772 0 0 0
2024 7 3 -0.1 114.67454656754387 81.51708084142489 112.76599447492 -1 1 -2
5122 18 6 0.1 113.49319152446955 82.99532265044857 118.88772059473474 0 0 0
5256 18 6 0.1 112.16126686383993 85.66339099574543 111.97714501170734 0 0 0
1759 7 3 0 115.11118902241014 80.53777795098496 116.7104492889343 -1 1 -2
5201 18 6 0.1 113.08726908555255 84.77153851891359 113.07078623365697 0 0 0
5181 18 8 -0.1 119.33699585605544 83.37767154053252 112.94806342053201 0 0 0
5217 18 6 0.1 118.91627027641607 81.46922481431261 113.76451031357459 0 0 0
1761 7 3 0 114.8542604314863 81.31982679681673 114.0591044653743 -1 1 -2
1764 7 3 0 115.90880913311943 80.53363536921414 114.48480926076641 -1 1 -2
5218 18 6 0.1 120.0009485176027 84.27702157419291 113.2212462831619 0 0 0
1986 7 3 -0.1 114.22455348076124 81.46162182472573 116.32040446973703 -1 1 -2
1760 7 3 -0.1 114.1334604427938 81.82118075290215 115.01418457102642 -1 1 -2
2040 7 6 0.1 113.37441578338701 82.54535623122966 114.78258680172542 -1 1 -2
5186 18 5 -0.2 119.67094445187318 82.2664854035584 113.96677299065155 0 0 0
5052 18 3 0 117.98565839471284 84.01577694949175 112.82622972060824 0 0 0
2041 7 6 0.1 113.46682635523685 81.99580872126153 116.92008192391836 -1 1 -2
5075 18 3 0 119.18485068168923 82.03807840859213 118.78567036093541 0 0 0
5078 18 3 -0.1 118.93844488372638 83.33139316457985 118.40665717848952 0 0 0
5101 18 6 0.1 117.19136053765467 83.6436562111491 114.65929018131973 0 0 0
5057 18 3 0 114.31701925551059 85.32449489779458 111.52187269673499 0 0 0
5055 18 3 0 115.53381647841107 84.95798880320467 112.00941518247762 0 0 0
5163 18 5 -0.2 113.1323576824237 85.60972466001257 112.45354638671202 0 0 0
5126 18 5 -0.2 113.41829040715251 86.89802287965283 113.25178952309608 0 0 0
5134 18 6 0.1 114.4757855597363 86.87528324523058 113.56847420192182 0 0 0
5056 18 3 -0.1 115.83705385350886 84.64821429780869 113.34134627617384 0 0 0
5061 18 6 0.1 114.98909728732235 84.4228953464919 114.06890152082764 0 0 0
5051 18 3 -0.1 117.00987433455799 84.14443842893178 113.69579620658615 0 0 0
6944 24 6 0.1 118.94497981925706 86.5682991442433 114.12794139945473 0 0 0
5092 18 3 -0.1 117.94401536198293 83.96774379669607 118.99876718108644 0 0 0
5081 18 3 0 117.03226107098162 83.33138219921948 119.73530271559922 0 0 0
5099 18 6 0.1 117.71986396339423 84.97311607722764 118.85769702731213 0 0 0
5088 18 3 0 118.44765444367232 81.50519478913215 119.76616178117588 0 0 0
5119 18 3 0 112.37502998915988 84.91187488002329 119.22013958032846 0 0 0
5108 18 3 0 112.52822075545113 86.78755364346182 115.61885491889984 0 0 0
5130 18 3 -0.1 113.524715517728 85.99182901035401 115.97703810468997 0 0 0
5107 18 3 0 112.53893197242107 85.5976478835009 118.02896235287363 0 0 0
5129 18 3 -0.1 113.4751905969874 85.34037356292528 117.15320330699178 0 0 0
5132 18 6 0.1 114.32012203112794 85.76897033982517 115.34301896460452 0 0 0
5131 18 6 0.1 114.36899663204235 84.7250405365799 117.3690062407972 0 0 0
6945 24 6 0.1 119.28557155980425 86.0709831472186 115.74328764430265 0 0 0
6943 24 5 -0.2 119.31907789279668 86.98599851096901 115.1141266674114 0 0 0
5117 18 3 0 112.46659975756468 87.46312611471923 114.41423944010234 0 0 0
5102 18 5 -0.05 112.99467924331927 83.61822881138319 119.59970530316781 0 0 0
5127 18 6 0.1 113.46553440322529 87.68578906286203 112.44427578968396 0 0 0
5216 18 6 0.1 119.53686932818505 83.91935492948629 117.74726493369629 0 0 0
6793 24 6 0.1 117.81594970101828 87.52917746329426 116.65448112157787 0 0 0
6792 24 8 0.05 118.16767629464768 87.89247192643518 115.69296771492452 0 0 0
6791 24 6 0.1 118.00651112565713 87.94438672055323 113.045611414992 0 0 0
6790 24 3 0 116.9382929773789 88.16781263058276 114.80945375051392 0 0 0
6789 24 3 -0.1 117.10643722004976 88.30311124519147 113.481141005397 0 0 0
5080 18 3 -0.1 115.96288413832471 83.94298832550284 120.12520195852821 0 0 0
5111 18 3 0 111.50648391051233 88.43175121903985 114.22041402358744 0 0 0
6949 24 6 0.1 118.86116322844205 88.91511673064106 118.18953124357691 0 0 0
5087 18 3 0 118.73984256751834 80.26608976626123 120.25283125435566 0 0 0
6919 24 6 0.1 119.90948800252616 88.63700621186987 112.77872249529347 0 0 0
6774 24 7 -0.15 115.80870560589855 88.88609013517487 115.35830153607353 0 0 0
6796 24 9 0.3 115.15576569136547 88.86983487289011 116.90357590386336 0 0 0
6794 24 2 0 116.23047259760526 88.9777440563125 112.74353348142517 0 0 0
6916 24 1 -0.3 118.66598304812476 89.13000391417673 115.9853319783724 0 0 0
6918 24 3 -0.1 120.49986716753514 87.97958551870396 112.18745757816748 0 0 0
6929 24 6 0.1 120.83821693341248 88.62424072963182 115.13785434827778 0 0 0
5079 18 3 0.0282 115.01490524929272 83.2538806556618 120.78117370510552 0 0 0
5100 18 1 -0.1782 113.70057506749191 83.70563126496539 120.8542342997213 0 0 0
4669 16 6 0.1 120.75750375575151 86.4406697935321 120.56632831959234 -1 2 -1
6769 24 8 0.05 116.30581894755272 89.413731849364 111.31336248368136 0 0 0
1757 7 2 0 116.84760786383343 79.28213880031085 116.16514291707063 -1 1 -2
1755 7 3 0 117.50702236481172 78.97845120825818 114.04521997480418 -1 1 -2
4965 18 1 -0.1782 111.82480984721134 89.10784594539132 111.90108946704964 0 0 0
5110 18 3 0.0282 111.29139534607339 89.30469982796446 113.1501220835882 0 0 0
5249 18 6 0.1 114.3282864168705 79.61476656537603 120.9091431900752 0 0 0
1298 5 3 0 109.99886503810072 99.57936961681287 117.4383118398668 -1 0 -1
5157 18 3 -0.1 109.51467524278166 93.63815740159765 110.66470900299544 0 0 0
1424 5 6 0.1 108.5414527097034 99.52936745311739 115.89627129937152 -1 0 -1
4984 18 3 -0.1 100.15431729599135 91.03822595970935 118.27927178174285 0 0 0
1166 4 3 -0.1 103.10506365237389 99.3626997696555 110.67842231124433 0 -1 -2
5139 18 3 0 106.93231449729996 93.86281960329973 110.62742874716614 0 0 0
5138 18 3 0 105.58521993147521 93.97302893505439 110.72759269594135 0 0 0
1407 5 6 0.1 110.36870920980277 99.65141431393025 120.54139033381553 -1 0 -1
3343 12 6 0.1 100.57595652176637 95.4820659373783 113.53697285976716 0 -1 -1
4971 18 3 0 100.5509651291842 91.01271443587818 119.55035243117692 0 0 0
1213 5 6 0.1 108.30043630577421 96.33831666735634 111.19750041493896 -1 0 -1
1212 5 6 0.1 107.50466224270507 97.81880123290348 111.660069415328 -1 0 -1
880 4 3 0 100.58608468188103 98.85130121453 111.48741536335078 0 -1 -2
1297 5 3 -0.1 109.8325086609729 99.26814851660033 118.71690204399039 -1 0 -1
5255 18 6 0.1 100.8908114526074 90.95567261612162 116.28452882496 0 0 0
5144 18 3 0 102.94919101953049 94.11668659990742 110.90657391506099 0 0 0
5113 18 2 0.14 109.8685356865645 89.60717135706936 115.44392492430767 0 0 0
3342 12 3 0 100.73471363520675 95.73174192491415 115.6572097607451 0 -1 -1
5133 18 4 -0.39 109.20298711469138 89.52176276296204 116.63513711864002 0 0 0
4979 18 6 0.1 102.83389601545657 89.80162138583592 115.08636959673068 0 0 0
881 4 2 0 101.46214847841733 99.52335090966537 112.15914411680345 0 -1 -2
4135 15 3 -0.1 102.96574180438559 90.11816180724054 110.93306258653328 1 -1 1
3334 12 3 -0.1 105.43636537001663 99.61702154485549 115.28382867803226 0 -1 -1
4967 18 3 0 104.32272259924412 90.05200178694248 120.24814608747874 0 0 0
4130 15 6 0.1 103.71946715103569 89.90757565766938 112.84055818902682 1 -1 1
4364 15 6 0.1 102.97503272123815 91.19952488102415 110.84642376683078 1 -1 1
5143 18 3 0.01 101.56912573840661 94.06722612020864 110.93627902753863 0 0 0
3330 12 3 0 104.65087815566235 99.5149078447905 117.89529090279 0 -1 -1
3341 12 3 -0.1 101.08320112355982 95.86814808686472 114.38209627252179 0 -1 -1
1386 5 6 0.1 109.91466196044543 99.48965797221209 112.29039467459188 -1 0 -1
5206 18 6 0.1 106.74599608529267 90.7141223173915 115.06306605877941 0 0 0
3463 12 6 0.1 101.39500424011315 95.74550572676219 117.63444489005019 0 -1 -1
766 3 3 0 103.23569709274612 95.2161952945894 120.41647004444559 1 -1 -2
1211 5 5 -0.05 108.12212792417068 97.04443509526727 112.01510617048254 -1 0 -1
5136 18 3 0 107.54627745954916 93.42231593363152 111.76079339846413 0 0 0
5159 18 2 0 108.80879991265867 93.32277422889 111.71865792005417 0 0 0
5142 18 4 -0.22 100.96508252671948 93.59689407774202 111.93122348391928 0 0 0
5189 18 8 0.01 107.7962173718056 90.06270762055692 116.8620927367526 0 0 0
4968 18 3 0 101.86054996352598 90.80534071877688 119.89563531734316 0 0 0
5234 18 6 0.1 104.52278663702305 90.1897307126145 115.11948515382839 0 0 0
1299 5 6 0.1 109.41525901036172 98.31609984301414 118.96605880769738 -1 0 -1
1423 5 5 -0.2 109.20071513804021 98.75967376566709 116.34624370968989 -1 0 -1
5151 18 3 0 104.96020483173622 93.51438441896477 111.84872952792381 0 0 0
5145 18 3 0 103.67183856010323 93.5815058868258 111.91396964351115 0 0 0
3325 12 3 -0.1 101.55109184856288 96.14373263462073 116.629002194218 0 -1 -1
1425 5 6 0.1 108.49293286274623 98.08738543675287 116.8854159376921 -1 0 -1
5190 18 6 0.1 107.82431846532897 90.63813308006532 117.80360661916751 0 0 0
5254 18 3 -0.1 101.17039824493716 91.02485401056246 117.3603543697512 0 0 0
765 3 3 0 104.47030955378303 95.70555162498661 120.25169626346994 1 -1 -2
4983 18 2 0.14 104.51967180712799 90.17447509367116 117.93353603424768 0 0 0
4977 18 4 -0.39 103.56336094564932 90.47397759844665 116.91109954058129 0 0 0
4978 18 5 0.06 103.58247732927416 90.54244230411777 115.43125854398595 0 0 0
1392 5 1 -0.3 107.40979697664106 96.3617573908129 113.06097941980842 -1 0 -1
1272 5 8 -0.1 109.45223927885729 97.39169763312964 112.70304190760274 -1 0 -1
3464 12 6 0.1 101.5689503101078 97.51950164413512 118.69524670922574 0 -1 -1
5114 18 3 0 109.69886400986886 90.48242204433154 114.50027515496258 0 0 0
4966 18 2 0 103.91257685118426 90.41277143479765 119.10574592292119 0 0 0
5205 18 5 -0.2 107.5085311272938 91.0879977646635 115.74270324405106 0 0 0
1372 5 5 -0.05 107.87105140808333 96.82631383876245 114.35524726418863 -1 0 -1
3451 12 6 0.1 102.51977051176708 96.48431537259819 113.13933873959172 0 -1 -1
1270 5 8 -0.1 108.88383162084033 97.85068070894852 114.06333956286329 -1 0 -1
3340 12 3 -0.1 103.04040284050639 98.8193391524143 119.37030846302852 0 -1 -1
1373 5 6 0.1 108.32716094429935 95.9736993975985 114.88861732379439 -1 0 -1
4969 18 2 0 102.67153980786222 90.69250884802267 118.92044446470172 0 0 0
4970 18 2 0.14 102.44120517255692 90.78511422559424 117.67539556609911 0 0 0
3324 12 3 0 102.54259261957777 97.0411758490779 116.36266061644747 0 -1 -1
3321 12 3 0 102.85145141603584 97.13268657563118 115.09422111553474 0 -1 -1
767 3 3 0.01 102.820171336463 94.2531906535655 119.54979950029832 1 -1 -2
3335 12 3 0 104.51769364020076 98.66743796704641 115.70596884789896 0 -1 -1
762 3 4 -0.22 103.5789074726294 93.80793510055841 118.6227356522144 1 -1 -2
5147 18 3 0.01 101.62623032356372 92.95758569723722 112.83150742691595 0 0 0
763 3 3 0.01 104.6618710128804 94.42738682544334 118.37175312029578 1 -1 -2
772 3 6 0.1 105.15601136093838 94.24869431344148 117.46927219801636 1 -1 -2
834 3 6 0.1 106.91753615922505 95.49798518366407 118.09376043289953 1 -1 -2
5154 18 1 -0.1782 103.02674700980594 91.79797141373601 114.97113932339177 0 0 0
5207 18 6 0.1 107.14266094143439 92.04244743468915 116.17787529904656 0 0 0
3323 12 3 0 103.16745600370317 97.77906266379553 117.29522453265437 0 -1 -1
5146 18 3 0 102.99811909964707 93.01822169346117 112.9059478756878 0 0 0
5155 18 6 0.1 105.52458754059866 92.2743495370414 114.84293364911639 0 0 0
5148 18 3 0.0282 103.68325717045792 92.4091746434323 113.88449446886936 0 0 0
5149 18 3 -0.1 104.98547772297472 92.48549247951574 113.95071905534049 0 0 0
5233 18 6 0.1 107.83954232070201 91.08701068881825 112.85942025127935 0 0 0
3336 12 3 0 104.17393311309854 98.6021475873824 116.98695924405584 0 -1 -1
3322 12 3 -0.1 103.86827670599189 97.92008444360877 114.80274112435646 0 -1 -1
5150 18 3 0 105.68045750292168 92.91743814586465 112.8568233659459 0 0 0
5137 18 3 0 107.0128982803581 92.95477124469912 112.89127678290987 0 0 0
5135 18 8 0.05 109.39768670408314 92.47395299279663 112.83813583183425 0 0 0
5161 18 8 -0.1 108.06572981100581 91.98610920879798 113.44577770898479 0 0 0
5194 18 8 -0.1 108.61433977239236 91.51817820173574 114.78223080910927 0 0 0
5160 18 6 0.1 109.88569989624843 93.08621755313746 113.56732214668165 0 0 0
5235 18 6 0.1 109.04803833636343 92.39283663995887 115.21810314817735 0 0 0
3345 12 6 0.1 104.08355402535096 98.11888567560013 113.73387877564737 0 -1 -1
3326 12 3 -0.1 102.53920514812228 97.89910201031614 118.50317841194762 0 -1 -1
776 3 3 -0.1 106.39750412121663 95.74513995444244 119.00981127432951 1 -1 -2
764 3 3 0 105.15832866524553 95.30870735282093 119.20465321839575 1 -1 -2
6992 24 6 0.1 109.5245055515833 95.11948180764664 116.95043240393198 0 0 0
761 3 3 -0.1 106.9534198017106 96.60911214575366 119.85606886121218 1 -1 -2
820 3 6 0.1 107.9017727958647 97.04610404464383 119.63635787450858 1 -1 -2
3346 12 3 -0.1 102.19419588673705 96.50498547665967 114.14123544794009 0 -1 -1
1443 5 6 0.1 106.96332865875038 96.98810010134478 115.00314889268776 -1 0 -1
773 3 6 0.1 101.77559643968232 93.97322360589882 119.58673502614867 1 -1 -2
1271 5 6 0.1 108.1806442456488 98.71084403945727 113.95724349371702 -1 0 -1
1300 5 8 -0.1 109.9646636072139 98.01177892542638 115.19178151959593 -1 0 -1
5128 18 1 -0.1782 110.19034196328253 91.36047510308012 112.36328956982933 0 0 0
6758 24 6 0.1 109.3263872232148 94.81043175563359 119.27008757516018 0 0 0
5153 18 6 0.1 101.09180378711471 92.39520420820658 113.6149371678155 0 0 0
5109 18 3 0.0282 110.40549199927277 90.35683325677189 113.31701701259064 0 0 0
3329 12 3 0 104.08963443772453 99.5286769097094 119.10750051452058 0 -1 -1
3347 12 6 0.1 102.59393465617794 98.9838921546539 120.35759845564468 0 -1 -1
1273 5 6 0.1 109.96300799354717 96.38732404152066 112.83062031920684 -1 0 -1
1414 5 6 0.1 110.39359009056001 97.13517199408645 115.52549480686133 -1 0 -1
6756 24 3 -0.1 110.11531385660237 94.30355540159174 118.6970663212887 0 0 0
6763 24 3 -0.1 110.24226218859815 94.50523026409077 117.38755788554147 0 0 0
758 3 3 0 106.25037036194637 97.02506474177078 120.90447084039667 1 -1 -2
882 4 2 0.14 102.71598298905884 99.7528652198378 111.89010135528663 0 -1 -2
1384 5 8 -0.1 110.35055748361081 98.43542078952102 112.16850984141477 -1 0 -1
3339 12 6 0.1 105.7052718455169 99.63441640612012 114.25949748196604 0 -1 -1
6321 22 6 0.1 121.06960919076056 96.97944630007723 115.60084920516941 -1 0 0
6870 24 3 -0.1 118.14827371571707 91.90360590498273 117.47778049064186 0 0 0
1421 5 6 0.1 110.69245563383058 99.85494845406738 114.3235207268603 -1 0 -1
1305 5 6 0.1 113.97357913124034 99.8753914302517 113.98145228797875 -1 0 -1
1422 5 6 0.1 111.95752319522404 97.32875035403042 113.34734738413418 -1 0 -1
5227 18 6 0.1 110.63851140833452 93.64705035577184 110.76471807055792 0 0 0
6319 22 3 0 117.83050625851834 96.22287830198164 112.81434556278568 -1 0 0
6375 22 6 0.1 120.88789198957056 93.48344050706379 111.18518735180447 -1 0 0
6382 22 6 0.1 115.63444639812876 98.07575246628149 115.29487535466367 -1 0 0
6875 24 6 0.1 117.91067616056868 95.2247036969066 116.57195503499999 0 0 0
6795 24 6 0.1 117.27828102525685 89.90226292889274 111.32163774643595 0 0 0
3738 13 3 -0.1 119.63172421067311 90.88817786315434 120.95721596113084 -3 1 0
6374 22 6 0.1 119.87125927814098 92.07535730711321 110.97483817510684 -1 0 0
3793 13 6 0.1 119.78906836438935 91.34100172142038 120.0464890748566 -3 1 0
3792 13 6 0.1 117.57270804858703 90.25824949762175 120.66185861812212 -3 1 0
6317 22 3 -0.1 119.96036848769836 95.59048533449342 112.21389910971568 -1 0 0
6876 24 5 -0.05 118.46257470501895 89.5124452392569 117.37543200312709 0 0 0
6948 24 6 0.1 117.32010435082546 89.6593552431693 117.55086134311958 0 0 0
6775 24 7 -0.15 114.20877856216347 90.23326313238034 116.46051594654938 0 0 0
6935 24 5 -0.2 113.79831758864803 94.94701707715915 118.14710053019662 0 0 0
6786 24 6 0.1 110.97282275078761 94.84634290768402 114.85919506540856 0 0 0
6871 24 3 0 118.61028183494494 93.18093632741483 117.49316095828429 0 0 0
1259 5 3 0 114.57938110453583 99.8837385033316 110.75897198701122 -1 0 -1
1338 5 6 0.1 117.04731423710565 98.86033792582433 111.68247290473084 -1 0 -1
6781 24 3 -0.1 111.47378020005934 94.12536721450448 115.4067830800939 0 0 0
6839 24 3 0 114.40043395244382 99.20138070663566 120.98796192743336 0 0 0
6853 24 6 0.1 120.8717042165357 98.91986725162741 120.37783220636004 0 0 0
131 1 6 0.1 120.87503180547904 95.48863652479255 120.7595800021592 0 -1 -1
6315 22 3 0.01 120.0303868485301 96.99418806487782 115.41745675489076 -1 0 0
6783 24 3 -0.1 113.37218714612042 92.70963476827293 112.70096838835366 0 0 0
6307 22 3 0 116.05772947106173 95.86377551114137 111.38730906238467 -1 0 0
6874 24 6 0.1 117.21005913113865 93.68530629070078 116.042630778608 0 0 0
6827 24 3 0 116.48324749633636 99.95279468933052 120.48429220795657 0 0 0
1255 5 3 -0.1 113.77016356751847 99.78784968600709 112.9170846468333 -1 0 -1
6772 24 2 0 114.23566479772607 90.45084429230195 115.19487442517695 0 0 0
1390 5 5 -0.2 111.03841195502658 98.849644595516 114.48144014535964 -1 0 -1
6313 22 3 0 118.27931026662105 96.59029676088043 114.00709545701977 -1 0 0
6832 24 3 -0.1 117.134494398848 96.38442729309449 118.73663881224786 0 0 0
6320 22 6 0.1 117.53612362735353 98.5072770439076 116.56076945655218 -1 0 0
6937 24 6 0.1 112.87922758569925 95.60821666551858 118.02475762053102 0 0 0
6773 24 2 0 115.17443797781235 89.72554435837509 114.64612431280248 0 0 0
7001 24 6 0.1 113.61890448471445 94.0575563073057 120.11403498133737 0 0 0
6318 22 3 0 118.70069811743326 95.72894242376735 111.94751833943957 -1 0 0
6777 24 3 0 112.0585300570781 92.95472927802882 117.35094280364049 0 0 0
6836 24 3 0 114.86184352014592 95.87833731452682 118.60301509717675 0 0 0
6954 24 8 -0.1 115.27641648486008 90.62388356804234 111.16585590723449 0 0 0
6936 24 6 0.1 114.25769155486009 94.59136387661215 117.22284245297729 0 0 0
6312 22 3 0 117.54730287362639 97.33985266691226 114.7656491069038 -1 0 0
239 1 6 0.1 118.77657184250737 94.4308748677652 120.12699720950872 0 -1 -1
6311 22 3 0.01 118.04366558079512 97.75710732095826 115.92999410246439 -1 0 0
6776 24 3 0 111.25791813007632 93.83911289576629 116.70092455096935 0 0 0
1266 5 2 0 111.20553579695414 98.45134287257702 110.88086945077777 -1 0 -1
133 1 6 0.1 116.855563356177 93.35042808174458 120.68317868908652 0 -1 -1
6780 24 3 0 112.3698463528487 93.37889337129836 114.73541371137365 0 0 0
6782 24 3 -0.1 112.57892891062258 93.54800174232648 113.41345243777153 0 0 0
6757 24 3 -0.1 111.12560194949369 93.66116393915387 119.33202883675688 0 0 0
6323 22 6 0.1 120.68057144765618 95.52989712602331 111.45620295093502 -1 0 0
6316 22 3 0.0282 120.38319556261249 95.81960778078268 113.39219592977511 -1 0 0
6779 24 3 0 112.82132864865517 92.25165600921167 115.30185914644514 0 0 0
6831 24 3 0.0282 116.16816404195015 95.56308516838226 118.29563951496765 0 0 0
6785 24 3 0 113.5922569565833 91.37428195720477 114.58398190180324 0 0 0
6324 22 3 -0.1 116.24671611209571 97.57682710242597 114.5063152968614 -1 0 0
6306 22 3 0 116.52582620630355 96.3315597748709 112.55081736714342 -1 0 0
6314 22 3 0 119.58995784724156 96.48753807892425 114.2870243273847 -1 0 0
6305 22 3 0 118.2392413181932 95.37996894737138 110.72805544505363 -1 0 0
6835 24 3 0 114.59630208822726 97.05834087905687 119.31193155180347 0 0 0
6851 24 6 0.1 118.86248387572911 98.03187721916922 119.28272813529826 0 0 0
6844 24 3 -0.1 117.87113184868305 98.40789700137702 119.35861781115105 0 0 0
6833 24 3 0 116.86336608031422 97.57601406334709 119.18200981340965 0 0 0
6840 24 3 0 115.46224647861878 99.11586954340514 120.2399390136012 0 0 0
6873 24 3 0 119.0796775494615 90.92394732092393 117.4205859695004 0 0 0
6859 24 3 0 119.98787559547657 93.43239685901261 117.60709853316425 0 0 0
6852 24 1 -0.1782 116.42551407490882 94.32280251663634 117.74540512724201 0 0 0
6771 24 2 0 114.72452491329206 90.75167257225758 112.61514706099987 0 0 0
6788 24 3 -0.1 113.37114594654183 90.97630899580126 117.28106575630409 0 0 0
6841 24 6 0.1 118.14017767247759 96.076091726488 118.78121375873828 0 0 0
6309 22 3 -0.1 115.70095544004474 97.01753709060803 113.38377222849758 -1 0 0
1391 5 6 0.1 112.02579972912005 98.91235485261457 115.05227323970132 -1 0 -1
6947 24 6 0.1 111.18983495109907 93.59725772671459 120.4867097526537 0 0 0
1330 5 5 -0.2 117.7307779221925 99.3652385044303 110.90721170475251 -1 0 -1
[truncated: 1,963,852 more chars]
