# Supplementary material for: Adsorption-Induced Pore Volume Deformation: Implications for Excess Adsorption in Kerogen Matrices
Source: Langmuir. 2026 Jun 23;42(26):18757–66. doi: 10.1021/acs.langmuir.6c00872 (PMC13352615; doi:10.1021/acs.langmuir.6c00872)
Supplement: Supplementary file 2 [file la6c00872_si_002.zip › LAMMPS Code/Flexible/IID-2/CO2/P=10MPa/in.GCMC.txt]

echo			both
dimension        3
boundary	   p p p
units          real
atom_style     full
timestep        0.5              # Timestep/fs
neighbor		         2.0        bin
neigh_modify		    delay 0     every 1     check yes 

##########################################
############ GCMC setting #############
##########################################

variable        mu              equal     -8.952
variable        atm2MPa         equal      0.101325
variable        press           equal      10/${atm2MPa}
variable        temp            equal      363.15  
variable        GCMCNevery      equal      2000
variable        GCMCexchange    equal      500
variable        GCMCmove        equal      0
variable	    disp            equal      0.8
variable        Tdamp           equal      100*dt
variable        Pdamp           equal      1000*dt
   
##########################################
############ General setting #############
##########################################

variable        seed            equal     649345
variable        rcut            equal     14           # Radius cutoff/A
variable        kspace          equal     0.0001
variable        dump            equal     100000
variable        thermo          equal     500

##########################################
##########################################

pair_style          lj/cut/coul/long     ${rcut}                #cutoff lj = cutoff coulomb       
pair_modify         mix                 arithmetic             #Lorentz–Berthelot combining rules     
pair_modify         tail                no            
kspace_style        pppm                ${kspace}                     
bond_style          harmonic
angle_style         harmonic
dihedral_style      harmonic
improper_style      cvff

read_data             IID-2.data     &  
extra/atom/types  2                &
extra/bond/types   1               &
extra/angle/types 1               &
extra/bond/per/atom 2             &
extra/angle/per/atom 1            &
extra/special/per/atom 2


molecule       CO2mol CO2.txt    toff  11  boff 26 aoff 78


region regionGCMC  block  EDGE  EDGE  EDGE  EDGE    EDGE  EDGE 

create_atoms   	0 random 5  ${seed} regionGCMC mol  CO2mol  ${seed} units box overlap 2


pair_coeff      12  12   0.053649  2.8       #C  
pair_coeff      13  13  0.156973   3.05      #O 
bond_coeff      27       0          1.16      #C_O
angle_coeff     79       0          180      #O-C-O

mass 12 12.0107   #C
mass 13 15.9994   #O

group          kerogen                type     1:11                 
group          CO2                     type     12  13   

compute TempCO2 CO2 temp
compute_modify TempCO2 dynamic/dof yes


dump               1    all     custom    ${dump}    kerogen.xyz   type id x y z element
dump_modify        1    element  O C  C N C H C C S H C  C1  O1

#-------------------------------------------------------------------------------
# run_style verlet    
# Nose/Hoover temperature thermostat and Nose/Hoover pressure barostat
#-------------------------------------------------------------------------------

run_style      verlet               # The verlet style is a standard velocity-Verlet integrator.


velocity  kerogen create ${temp} ${seed} dist gaussian
velocity  CO2 create ${temp} ${seed} dist gaussian


variable 	carbon atom "type==12"
variable        oxygen atom "type==13"
group 		carbon dynamic CO2 var carbon
group 	        oxygen dynamic CO2 var oxygen
variable        nC equal count(carbon)
variable        nO equal count(oxygen)
variable        NumCO2 equal    (v_nO+v_nC)/3


fix           nvtCO2     CO2    rigid/nvt/small molecule    temp ${temp} ${temp} ${Tdamp}  mol CO2mol 
fix_modify	nvtCO2   dynamic/dof yes

fix           kerogenNPT kerogen  npt   temp  ${temp}  ${temp}   ${Tdamp} aniso ${press} ${press} ${Pdamp} 


fix     gcmcCO2    CO2    gcmc  ${GCMCNevery}    ${GCMCexchange}   ${GCMCmove}   0   ${seed}  &
${temp}    ${mu}    ${disp}  mol   CO2mol   group    CO2   rigid  nvtCO2    tfac_insert  1       full_energy      


compute_modify thermo_temp dynamic/dof yes


fix            121    all   ave/time     100     100    10000      c_TempCO2       v_NumCO2      mode scalar      file      Output-GCMC-before-equilibrium-T=${temp}-mu=${mu}.txt  


variable	iacc equal f_gcmcCO2[4]/(f_gcmcCO2[3]+0.1)
variable	dacc equal f_gcmcCO2[6]/(f_gcmcCO2[5]+0.1)

thermo_style     custom    step     lx ly lz vol  pxx pyy pzz press  temp   c_TempCO2   v_NumCO2   v_iacc  v_dacc     pe   ke   
thermo ${thermo}

restart         1000000 kerogen.restart1  kerogen.restart2


run   30000000              


fix          GCMC5    all   ave/time    200     500    100000        c_TempCO2      v_NumCO2      file   Output-GCMC-after-equilibrium-${temp}-${mu}.txt

run   10000000              

write_data           GCMC1-kerogen-${temp}-${mu}.data


 
