# Supplementary material for: Adsorption-Induced Pore Volume Deformation: Implications for Excess Adsorption in Kerogen Matrices
Source: Langmuir. 2026 Jun 23;42(26):18757–66. doi: 10.1021/acs.langmuir.6c00872 (PMC13352615; doi:10.1021/acs.langmuir.6c00872)
Supplement: Supplementary file 2 [file la6c00872_si_002.zip › LAMMPS Code/README.txt]

Title: Adsorption-Induced Pore Volume Deformation: Implications for Excess Adsorption in Kerogen Matrices 

Authors: Saeed Babaei, Matej Kanduč, Benoit Coasne, Mehdi Ostadhassan


These files include the input and data files for LAMMPS used in GCMC/MD simulations of all CH4, C2H6, CO2 and N2 gases in rigid and flexible Kerogen models at T = 363.15 K and P = 10 MPa.


Email: saeed.babaei137071@gmail.com
