# Supplementary material for: Adsorption-Induced Pore Volume Deformation: Implications for Excess Adsorption in Kerogen Matrices
Source: Langmuir. 2026 Jun 23;42(26):18757–66. doi: 10.1021/acs.langmuir.6c00872 (PMC13352615; doi:10.1021/acs.langmuir.6c00872)
Supplement: Supplementary file 2 [file la6c00872_si_002.zip › LAMMPS Code/Rigid/IID-2/CH4/P=10MPa/in.GCMC.txt]

echo			both
dimension        3
boundary	   p p p
units          real
atom_style     full
timestep        1.0             # Timestep/fs
neighbor		         2.0        bin
neigh_modify		    delay 0     every 1     check yes 

##########################################
############ GCMC setting #############
##########################################

variable        mu              equal      -7.719
variable        atm2MPa         equal      0.101325
variable        press           equal      10/${atm2MPa}
variable        temp            equal      363.15  
variable        GCMCNevery      equal      1000
variable        GCMCexchange    equal      500
variable        GCMCmove        equal      0
variable	    disp            equal      0.8
variable        Tdamp           equal      100*dt
variable        Pdamp           equal      1000*dt
   
##########################################
############ General setting #############
##########################################

variable        seed            equal     649345
variable        rcut            equal     14           # Radius cutoff/A
variable        kspace          equal     0.0001
variable        dump            equal     100000
variable        thermo          equal     500

##########################################
##########################################

pair_style          lj/cut/coul/long     ${rcut}                #cutoff lj = cutoff coulomb       
pair_modify         mix                 arithmetic             #Lorentz–Berthelot combining rules     
pair_modify         tail                no            
kspace_style        pppm                ${kspace}                     
bond_style          harmonic
angle_style         harmonic
dihedral_style      harmonic
improper_style      cvff

read_data              IID-2.data    &  
extra/atom/types  1                  


variable        CH4type        equal       12


region regionGCMC  block  EDGE  EDGE  EDGE  EDGE    EDGE  EDGE 
create_atoms   ${CH4type}   random  5 ${seed}  regionGCMC    overlap  2

pair_coeff    12    12    0.294   3.73       # CH4   CH4  
mass           12     16.04                   # CH4 mass 


group          kerogen                type     1:11                 
group          CH4                     type     ${CH4type}   

compute TempCH4 CH4 temp
compute_modify TempCH4 dynamic/dof yes


dump               1    all     custom    ${dump}    kerogen.xyz   type id x y z element
dump_modify        1    element   O C  C N C H C C S H C  CH4

#-------------------------------------------------------------------------------
# run_style verlet    
# Nose/Hoover temperature thermostat and Nose/Hoover pressure barostat
#-------------------------------------------------------------------------------

run_style      verlet               # The verlet style is a standard velocity-Verlet integrator.


fix          rigidstructure      kerogen    setforce     0    0     0
velocity     kerogen   set    0   0    0
neigh_modify     exclude      group       kerogen   kerogen
delete_bonds kerogen multi any

velocity       CH4    create   ${temp}      ${seed}   dist   gaussian   


variable 	CH4count atom "type==v_CH4type"
group 		CH4count dynamic CH4 var CH4count
variable    NumCH4 equal count(CH4count)


fix             nvtCH4 CH4 nvt temp ${temp} ${temp}    ${Tdamp} 
compute_modify 	nvtCH4_temp  dynamic/dof yes


fix     gcmcCH4    CH4    gcmc    ${GCMCNevery}    ${GCMCexchange}   ${GCMCmove}   ${CH4type}     ${seed}  &
 ${temp}   ${mu}   ${disp}    tfac_insert   1      full_energy


compute_modify thermo_temp dynamic/dof yes

fix            121    all   ave/time     100     100    10000      c_TempCH4       v_NumCH4      mode scalar      file      Output-GCMC-before-equilibrium-T=${temp}-mu=${mu}.txt  


variable	iacc equal f_gcmcCH4[4]/(f_gcmcCH4[3]+0.1)
variable	dacc equal f_gcmcCH4[6]/(f_gcmcCH4[5]+0.1)

thermo_style     custom    step     lx ly lz vol  pxx pyy pzz press  temp   c_TempCH4   v_NumCH4   v_iacc  v_dacc     pe   ke   
thermo ${thermo}

restart         1000000 kerogen.restart1  kerogen.restart2


run   15000000              


fix          GCMC5    all   ave/time    200     500    100000        c_TempCH4       v_NumCH4      file   Output-GCMC-after-equilibrium-${temp}-${mu}.txt

run   5000000              

write_data           GCMC1-kerogen-${temp}-${mu}.data


 
